# Supplementary material for: Single cell RNA-seq reveals genes vital to in vitro fertilized embryos and parthenotes in pigs
Source: Sci Rep. 2021 Jul 13;11:14393. doi: 10.1038/s41598-021-93904-3 (PMC8277874; doi:10.1038/s41598-021-93904-3)
Supplement: Supplementary file 2 — Supplementary Table S2 [file 41598_2021_93904_MOESM2_ESM.xls]

## Sheet: mRNA_fpkm
Table S2. FPKM of all detected mRNAs in pig IVF and PA embryos at different stages.
	MII-1	MII-2	MII-3	IVF 1-cell-1	IVF 1-cell-2	IVF 1-cell-3	IVF 2-cell-1-1	IVF 2-cell-1-2	IVF 2-cell-2-1	IVF 2-cell-2-2	IVF 2-cell-3-1	IVF 2-cell-3-2	IVF 4-cell-1-1	IVF 4-cell-1-2	IVF 4-cell-1-4	IVF 4-cell-2-2	IVF 4-cell-2-3	IVF 4-cell-3-1	IVF 4-cell-3-2	IVF 4-cell-3-3	IVF 4-cell-3-4	IVF 8-cell-1-1	IVF 8-cell-1-2	IVF 8-cell-1-3	PA 1-cell-1	PA 1-cell-2	PA 1-cell-3	PA 2-cell-1-1	PA 2-cell-1-2	PA 2-cell-2-1	PA 2-cell-2-2	PA 2-cell-3-1	PA 2-cell-3-2	PA 4-cell-1-3	PA 4-cell-1-4	PA 4-cell-2-1	PA 4-cell-2-2	PA 4-cell-2-3	PA 4-cell-2-4	PA 4-cell-3-1	PA 4-cell-3-3	PA 4-cell-3-4	PA 8-cell-1-1	PA 8-cell-1-2	PA 8-cell-1-4	GeneName	Biotype	Position
ENSSSCG00000037674	186.349	178.747	191.304	1175.19	501.226	365.13	1197.2	482.132	471.51	317.841	258.157	211.218	1207.39	297.667	271.697	1056.03	1072.89	918.428	208.421	269.077	806.215	23540	6537.07	3057.32	511.306	218.831	683.262	447.188	842.264	192.377	364.689	804.796	431.398	2.55042	787.481	205.678	10.0301	270.724	3.38038	179.567	42.7694	2.59628	2308.98	1477.39	1779.97	ENSSSCG00000037674	protein_coding	chr1:92423745-92424727:-
ENSSSCG00000027294	1.29336	1.20425	18.7813	33.3545	9.82167	35.638	8.69063	3.82662	46.4507	33.9892	19.7069	4.3488	5.16908	80.4692	509.207	8757.05	5079.19	8882.35	1626.23	4.41054	6182.81	19437.2	9231.7	10509.1	60.2369	50.8936	53.2877	11.352	151.018	130.304	32.2375	3.05936	11.4979	3752.89	187.258	144.193	5643.34	2452	4868.16	5434.63	6429.6	6.28815	1980.97	2381.5	7305.95	CDV3	protein_coding	chr13:74705094-74721128:+
ENSSSCG00000018081	9476.38	2527.79	4640.74	830.804	5997.78	4810.05	3979.07	8031.13	16995.3	15399.6	6903.88	9126.96	27339.4	22230.3	32492.7	12191.5	13210.4	33250.7	22765.4	15316	30038.6	16462.8	51492.8	44711.3	3795.35	4054.53	4186.74	5167.35	7161.46	4969.21	5163.9	5343.66	5045.66	39580.2	7609.48	4769.73	13470.8	11440.2	9950.97	37327.5	39402.6	33433.2	34273.8	33450.1	42286.2	ATP6	protein_coding	chrMT:9120-9800:+
ENSSSCG00000018091	6703.96	6147.21	3262.78	978.627	4161.49	5354.59	2731.04	5685.03	4683.34	6994.17	8457.37	9080.67	10255	7268.3	8959.55	6478.07	7521.46	8163.72	9997.41	9143.29	13887.3	11371.9	20617	19488	1796.42	2272.81	2342.45	2025.44	2803.52	2171.31	1602.52	3523.29	3491.6	17644.8	3205.69	2153.92	3489.43	3847.86	2070.17	10431.1	7779.66	13592.6	11108.5	11029.9	15964.9	ND5	protein_coding	chrMT:12935-14755:+
ENSSSCG00000018069	2250.45	1300.62	1415.53	799.61	1259.34	1772.99	2927	2563.2	2343.44	2282.3	3248.8	3192.21	10099.4	2779.81	5764.87	6572.99	8555.94	5017.45	4349.89	3002.54	4667.06	10054.9	12338.2	8802.82	1027.2	1167.9	1023.02	1432.96	1867.6	1265.16	1195.38	2536.65	1985.08	12919.2	2190.83	1208.69	1233.87	1707.25	1386.86	10121.6	17877.2	14193.3	11031.6	8468.06	7148.71	ND2	protein_coding	chrMT:5087-6128:+
ENSSSCG00000004489	44.3233	44.2092	46.2452	270.33	119.709	90.3601	277.277	118.846	111.505	75.4285	69.6219	58.3749	278.342	71.5481	73.232	256.896	266.946	220.656	71.7064	58.3182	201.149	5300.83	1513.74	717.189	126.197	55.3884	161.602	106.382	188.45	42.4676	86.8838	186.265	104.193	0.704921	179.73	42.8516	2.95734	62.3424	0.778915	45.8871	9.34267	0.620157	513.729	330.579	418.63	ENSSSCG00000004489	protein_coding	chr1:92421230-92472785:+
ENSSSCG00000038989	292.552	142.326	492.13	1256.05	455.806	476.312	1498.4	500.981	825.829	482.482	235.602	278.379	970.048	257.307	284.595	2430.99	572.908	3444.3	482.398	412.511	1269.4	4119.06	1336.51	1449.58	919.974	1037.45	1303.03	820.447	1480.81	815.26	1080.17	767.306	815.124	365.094	1449.03	799.284	734.898	775.456	952.036	937.268	1057.84	152.143	1711.56	2059.98	1495.71	YWHAE	protein_coding	chr12:47600244-47645176:-
ENSSSCG00000035520	879.633	0.334424	346.397	238.932	1192.87	5.15234	0.932723	2.69172	2270	2763.78	4.0005	5.13263	4728.81	2843.69	5139.29	20.857	9.5739	10183.4	6682.39	3214.28	4025.91	4105.84	10499.9	7726.27	786.992	1003.47	1114.35	1201.42	1207.31	956.498	1100.23	4.64588	5.39282	8.38594	1206.54	931.638	1972.15	2098.59	1615.16	4.17232	5.85248	7.36121	8388.03	11131	8817.78	ENSSSCG00000035520	protein_coding	chrX:22068922-22069186:+
ENSSSCG00000018076	4553.32	2780.9	1526.54	1939.34	4244.27	4953.97	3665.21	7099.17	7170.93	8019.86	6688.73	7621.77	18172.9	8676.09	17551.7	5620.41	10713.6	21321.4	12389.2	9175.98	19309.3	3745.89	11199.6	16505.9	2027.39	2685.83	3038.58	3529.84	4262.55	2326.81	2120.51	4726.45	3760.21	15239.7	4606.75	2237.43	2819.93	3375.49	1990.2	11006.3	19069.1	13027.8	5411.8	9526.07	10888.8	ENSSSCG00000018076	Mt_tRNA	chrMT:8059-8129:-
ENSSSCG00000018092	2407.6	2499.91	1197.05	370.225	897.784	2281.3	3155.89	2533.95	1288.6	1537.46	3396.97	4374.21	2745	1211.38	1626.1	4050.11	3992.89	1622.16	1984.52	2125.61	3084.9	3354.97	4604.06	4881.14	495.358	595.467	755.801	551.255	1088.53	601.997	301.746	2217.19	1989.68	10570.1	1364.37	582.872	969.301	1059.28	684.499	8032.17	5655.77	7958.16	4125.24	4099.66	4540.89	ND6	protein_coding	chrMT:14739-15266:-
ENSSSCG00000019556	0.184264	0	0.11149	1610.03	3.05333	0.109448	11614.6	5.94658	1.32231	2.32481	0.21755	0.923545	2661.79	1.21449	4.27034	0	4.29524	3.40144	0.131196	0.855394	0	3276.46	2.06023	0	0.223741	1.3673	0.196853	1.7238	1.11891	1.32173	1.581	3.5967	14.0217	2.5911	1.29362	0.389477	2.26641	0.417318	0.452066	15.6823	0.274363	1.16756	1.46723	2.38487	0.456361	7SK	misc_RNA	chr7:46656764-46657094:+
ENSSSCG00000018094	2023.95	1343.06	826.695	375.941	1648.04	1441.28	1119.5	2360.85	2194.11	2174.91	2853.45	3576.91	4667.44	2231.68	3797.28	4580.21	4328.43	5560.47	4611.42	2817.1	3111.45	3199.75	7185.2	7246.51	793.203	1144.07	1034.59	761.214	1028.14	645.58	529.117	1618.39	1508.88	8823.86	1172.41	632.879	2067.94	2004.74	1258.19	7045.68	9572.1	8394.59	8055.06	9063.84	8120.16	CYTB	protein_coding	chrMT:15342-16481:+
ENSSSCG00000034113	0	0	0	0.0880203	1.50699	2.35243	0.264978	1.80249	1.22368	1.80955	1.79243	2.25459	0.396649	20.5401	469.953	5884.55	1865.95	9490.5	1078.79	2.04282	4968.7	3022.96	3764.22	3491.84	1.6208	2.05524	1.85697	1.79199	28.5714	24.0137	2.43532	2.07406	2.84524	698.096	37.7523	27.4855	1639.26	39.7986	684.723	619.114	999.285	2537.59	7771.02	3671.79	3247.34	ENSSSCG00000034113	protein_coding	chr9:25500470-25503075:-
ENSSSCG00000018075	3921.56	901.849	1075.61	454.794	2203.62	2238.06	1836.5	3418.46	5348.27	6187.54	3421.57	3497.46	11287.1	7080.17	13003.1	5539.63	5538.38	8458.23	7470.19	3568.64	5746.7	2963.25	7393.07	8655.72	1698.58	2186.99	1535.02	2091.02	2093.38	1461.31	1762.49	1621.7	2121.74	13038.4	2253.54	1419.96	2765.94	3293.63	1797.54	9364.34	9979.46	10238.2	5607.2	5967.91	8383.62	COX1	protein_coding	chrMT:6511-8055:+
ENSSSCG00000018082	1601.03	610.889	616.433	268.89	1489.9	1143.8	1211.53	2049.38	4973.91	4034.3	1905.49	2351.66	6534.39	3815.41	9613.69	5853.87	6487.93	11067.3	7994.86	3972.71	6153.59	2726.98	11555.1	12825.2	1222.81	992.927	933.369	897.738	1316.72	928.296	1035.17	1214.8	1379.8	9151.35	1563.91	893.373	3186.84	2516.22	2394.97	9522.18	9664.77	6400.87	8276.26	9293.08	15841.4	COX3	protein_coding	chrMT:9800-10583:+
ENSSSCG00000006016	11.9454	5.32223	14.4192	58.6375	41.0835	8.34114	79.0312	14.7532	6.95224	34.1866	2.12515	2.05453	107.538	44.7988	22.554	147.588	0.168127	71.0628	6.46094	8.83935	73.2858	2525.58	610.285	297.668	35.0663	21.4924	31.4667	42.7157	71.3481	6.46798	36.8487	14.8442	7.70944	18.6383	72.3117	5.81697	155.79	14.5993	90.1452	0.484875	176.578	2.31609	536.1	923.704	541.184	EIF3H	protein_coding	chr4:21954966-22054441:+
ENSSSCG00000018078	780.035	384.32	394.241	235.599	968.004	896.102	807.956	1611.97	2128.18	2074.03	2004.37	2690.76	3107.66	3045.51	5000.82	3072.89	4349.02	5212.31	3874.76	2465.38	4973.27	2478.07	9346.26	9325.17	534.841	553.723	518.852	761.96	1248.31	694.831	692.74	897.186	1102.5	7071.22	1482.56	655.452	2443.73	1775.91	2283.87	10165.5	11345.6	8588.14	7308.27	7634.69	12380.6	COX2	protein_coding	chrMT:8203-8890:+
ENSSSCG00000006220	498.522	470.289	462.023	516.253	554.038	416.375	678.87	473.092	645.431	479.193	467.486	471.961	140.657	272.08	340.228	370.388	207.989	23.4735	122.974	310.815	342.954	2168.55	1153.87	900.392	514.372	518.867	650.97	569.7	405.126	577.378	746.777	483.576	511.954	2.58938	393.16	583.287	71.7774	276.929	8.47704	286.633	412.102	138.535	580.268	947.674	734.398	ARMC1	protein_coding	chr4:68983012-69016081:+
ENSSSCG00000018067	453.259	569.494	185.527	344.82	392.263	447.136	966.662	1155.27	653.529	702.36	961.765	497.857	2447.54	537.161	1920.99	1703.2	2687.05	270.238	730.508	1343.54	788.766	1937.24	1368.54	2851.33	251.595	332.958	264.65	662.074	718.084	435.186	221.869	635.627	703.099	1929.72	709.738	404.852	351.113	653.448	41.6788	1220.93	1742.27	1638.12	1658.5	6674.87	2866.95	ENSSSCG00000018067	Mt_tRNA	chrMT:4943-5015:-
ENSSSCG00000011848	4.3344	6.18352	2.56201	3.32674	0.556185	1.01217	0.272073	0.512762	0.277924	5.41716	0.0342937	4.73417	36.5379	4.30078	0.0472391	50.6024	0.0501543	0.383362	0.0597457	0.0299646	50.4017	1870	119.506	118.94	6.9468	3.73875	1.9722	0.234437	5.53865	0.0249309	0.0526135	0.036876	0.0385242	0.0317683	5.32007	0.0306977	20.3687	20.398	55.7794	0.0350652	0.019222	0.0701142	63.9111	127.012	323.529	TFRC	protein_coding	chr13:133878636-134000847:+
ENSSSCG00000040056	345.045	181.918	312.631	371.357	251.737	333.084	404.702	683.242	658.023	386.534	385.629	356.448	914.622	559.996	581.883	1467.21	419.126	560.978	318.72	509.431	307.228	1713.46	1357.06	2208.01	528.15	556.343	778.355	985.884	818.387	982.32	1015.47	1410.87	1029.07	1045.2	834.787	986.359	1928.12	1749.39	3007.62	1427.17	1773.55	658.426	2819.16	1573.61	464.307	ENSSSCG00000040056	protein_coding	chr5:89714010-89728263:-
ENSSSCG00000029724	0	0	0	0.0696027	0.461288	0.108512	0.0898	0.129576	0.0936424	0.292687	0.154063	0.174408	0.205835	0.281476	0.270581	155.094	93.2994	325.168	267.208	0.254422	49.8333	1519.31	781.276	421.442	0.0633789	4.70471	2.27232	0.114894	0.0609525	2.33283	0.0671772	0.0745488	0.077881	0.972521	0	1.86176	20.7581	0.137916	19.4432	8.50658	0.0971484	14.198	254.984	343.725	221.994	RACK1	protein_coding	chr2:57279857-57284849:+
ENSSSCG00000020404	0	0	0	0	0	0	0	0	74.9162	0	0	0	0	0	0.422692	3.59512	0	0	0	0	0	1403.88	379.283	0	0	0	0	0	0	0	0	0	0	0	0	0	0	0	0	0	0	0	0	86.7135	0	U5	snRNA	chr1:269251106-269251193:-
ENSSSCG00000016128	2.91301	0.850143	1.20534	2.86529	0.269895	1.03443	0.420329	0.847555	0.320306	4.30902	0.318035	2.13508	0.268215	2.80018	37.7929	181.95	69.3586	67.9364	100.804	0.0988764	30.3357	1338.07	277.703	10.5086	2.99702	1.7172	0.883413	0.406788	0.509154	0.677488	0.1075	0.119297	0.162017	0.237846	0.709543	0.940128	1.82357	0.160795	51.2509	0.918852	6.25887	9.06164	369.78	168.559	219.431	EEF1B2	protein_coding	chr15:109451825-109459231:+
ENSSSCG00000018087	813.692	156.552	233.55	119.399	328.548	184.187	248.013	263.428	649.857	731.084	401.876	412.792	1645.03	1316.2	1827.02	851.576	447.833	1332.38	1419.73	1099.36	1986.55	1269.12	3843.62	2557.75	169.184	173.468	147.505	178.948	223.924	179.915	167.588	150.831	164.815	714.566	263.791	159.158	319.532	283.382	402.534	831.854	721.209	567.476	1431.9	1940.98	4196.14	ND4	protein_coding	chrMT:11359-12736:+
ENSSSCG00000038747	70.8487	9.88071	45.663	0	0.850718	4.75713	1.85485	33.6465	0	27.6368	2.00025	0.171545	2.77654	0	0.187863	0.798916	0.652766	1674.48	497.205	0	537.228	1220.15	65.4382	13.9366	64.9568	23.1262	18.2641	0.847563	111.079	29.574	36.4731	1.1732	0.766026	0.866317	102.65	27.0204	2.31538	0.697638	28.2138	349.181	325.189	0.278834	944.615	4816.09	1239.15	ENSSSCG00000038747	protein_coding	chr8:76698692-76699077:-
ENSSSCG00000015091	8.71453	1.09912	5.79942	8.17951	11.1541	8.1019	0.70471	12.3039	1.01962	21.3323	13.8916	12.6374	0.184606	0.331335	0.0999245	190.41	0.0868016	17.0787	0.13124	0.0760606	2.15717	1205.94	434.485	0.0855334	12.5917	7.37515	7.86583	16.8381	3.38656	20.8157	11.5539	0.46802	0.73341	1.20959	2.62646	19.4912	1.28753	0.664841	159.448	0.593385	0.701386	1.16796	2484.34	451.546	89.1851	MPZL2	protein_coding	chr9:45565518-45578284:-
ENSSSCG00000009019	0.55894	0.165496	0	0.208693	0.172888	0.212477	2.23094	0.0832528	0.0802207	0.146263	0.290359	0.0498034	0.755712	20.4963	0.245434	177.398	9.09661	166.233	21.0762	0.269851	145.481	997.838	400.267	331.096	0.398162	0.175659	0.14331	0.07382	11.5502	0.197379	31.2106	0.0425759	0.244634	0.0628778	10.9245	0.543454	2.56661	90.0965	1.27986	1.29553	0.233028	0.0809517	30.1806	643.744	214.983	RPS3A	protein_coding	chr8:77889657-77893937:-
ENSSSCG00000035219	536.259	387.74	420.05	433.764	252.755	136.199	243.12	193.605	64.2774	294.66	349.224	681.546	0	197.303	396.563	357.286	5.17932	0.267493	166.11	159.36	0.215362	945.779	66.0404	0.463968	324.426	324.12	226.096	270.892	204.873	332.67	103.089	193.261	860.807	2.34332	221.192	339.727	2.7329	926.669	0.81767	4.82814	2.23314	384.955	1056.54	2.58817	755.071	ENSSSCG00000035219	protein_coding	chr7:32282457-32310904:-
ENSSSCG00000006033	136.057	130.047	266.544	152.321	127.835	109.557	249.084	118.913	34.4616	63.5162	65.4838	98.9185	0.336036	68.9463	103.951	117.882	8.2294	146.928	70.4212	111.913	68.9216	708.595	421.717	173.056	108.168	110.792	136.42	64.142	80.6353	43.5784	128.716	96.2242	85.4135	34.0624	78.763	42.2171	0.649608	78.4523	16.1737	90.6131	0.38857	50.164	365.471	4.39087	406.065	EIF3E	protein_coding	chr4:29289332-29345385:+
ENSSSCG00000032168	0	0	0	0	0	0	0.182172	0	0	0	0	0	0	0	0	0	0	2.88948	0	0	0	656.795	0	0	0	0	0	0	0	0	0	0	0	0	0	0	0	0	51.6098	0	0	0	0	0	0	ENSSSCG00000032168	protein_coding	chr13:140740622-140745642:+
ENSSSCG00000016026	135.697	99.3857	148.813	91.1212	110.409	129.248	140.128	110.421	67.4473	103.936	119.531	171.463	16.3158	37.018	52.8515	58.1105	25.1262	0.325859	8.72052	34.5333	6.19445	629.073	0.308238	0.392502	79.8007	42.7489	84.2433	91.7286	38.6986	123.362	292.698	27.4367	82.0628	2.39471	37.741	119.942	1.94204	0.664098	25.5477	118.306	0.218304	1.40881	0.116215	2.66634	93.1806	ZC3H15	protein_coding	chr15:91493635-91518041:+
ENSSSCG00000020817	0.484059	0	0	0.788923	0	0.127786	0	0.200277	0.0482456	0.0502653	0.127	0.179714	0.121198	0.322266	0.328015	171.577	72.1082	95.1398	166.198	0.199743	79.7957	622.833	726.902	237.947	0.261228	0.234762	3.10278	0.23678	1.20589	0.118706	0.184589	14.9537	0.214001	131.673	1.81244	0.113683	4.33674	1.2181	283.345	48.0148	249.379	31.8402	378.587	781.874	461.691	RPS16	protein_coding	chr6:48085672-48088423:-
ENSSSCG00000033177	1.28102	0.957533	1.12159	2.55226	0.899024	1.00259	1.5168	0.636015	1.02067	0.908464	0.845177	0.797322	15.8257	7.57629	52.5738	302.795	175.63	166.231	61.056	0.692622	142.103	616.48	174.617	274.754	1.14067	0.769651	1.33634	0.995211	6.63833	2.17037	1.3836	2.48251	1.43166	63.1531	8.3303	2.40504	163.01	114.638	174.037	116.898	105.849	44.4865	390.505	601.774	631.553	CDC26	protein_coding	chr1:253893695-253906642:-
ENSSSCG00000036655	370.413	559.76	203.288	270.337	425.744	388.578	133.445	736.748	360.495	389.423	1462.72	1416.13	1096.02	1640.71	2161.14	3967.09	2496.54	702.556	1527.84	1797.66	2578.01	591.993	1612.15	1678.37	178.205	389.685	268.708	393.617	484.895	510.748	860.883	1422.34	1120.1	397.193	529.175	525.009	192.619	667.84	1635.42	1120.6	16.5177	2259.81	868.049	2552.22	938.131	CDR1	protein_coding	chrX:115221988-115223050:-
ENSSSCG00000016619	129.349	112.835	159.416	374.057	118.702	125.354	453.748	216.123	137.847	149.373	190.192	178.631	812.298	90.0039	163.974	209.87	365.927	554.012	333.881	124.864	0.537506	574.537	264.463	572.005	268.213	245.08	179.58	543.543	339.401	197.181	263.9	524.565	34.3383	161.249	339.587	202.124	212.931	288.743	259.747	400.401	166.526	995.366	192.723	1.18079	68.2175	ING3	protein_coding	chr18:25948097-25976570:-
ENSSSCG00000000587	0	0.0417196	1.13762	0.0450936	0.112071	0.642757	0.279258	0.0167897	0.066735	0.0252831	0.0558953	0.0753292	0.106684	0.0324196	0.0494968	177.329	19.2242	143.542	19.4545	0.0627934	1.8093	562.684	292.705	1.13924	1.98737	0.147605	0.18786	0.171204	0.208504	0.33586	0.249527	0.193192	0.275831	0.256782	0.196257	0.486047	2.40319	11.3961	0.442474	2.25345	0.29204	0.391814	815.923	461.789	462.622	AEBP2	protein_coding	chr5:53441484-53691547:-
ENSSSCG00000039254	16.337	0	0	0	0	0	0	0.225311	0	0	0	0	0	0	0.22141	335.516	0.256444	0	0	0	0	561.184	0	0	0	11.7264	0	0	32.22	11.6184	0	0	0	0	49.9554	12.2778	0	0	341.723	171.254	0	0	0	0	0	ENSSSCG00000039254	protein_coding	chr2:42321547-42383106:+
ENSSSCG00000004945	0.839738	3.21701	3.57265	15.2996	2.0506	2.39416	0.136867	0.0877734	0.0634325	0.107393	0.323519	0.295356	0.139431	0.158891	3.84907	10.0872	0.16234	413.914	0.163634	0.0820683	19.4315	542.897	381.85	236.63	17.2946	1.90598	1.03876	0.107014	1.5442	2.2533	0.242695	0.0673316	0.158268	0.161587	1.80377	2.47557	0.0845616	0.120115	0.159031	34.2376	0.052646	0.160026	280.545	61.1379	170.123	ENSSSCG00000004945	protein_coding	chr1:164474888-164481846:-
ENSSSCG00000016056	55.4169	35.657	39.1518	57.5967	50.8546	67.7657	25.126	32.3233	33.4388	35.5247	60.6733	34.7247	111.565	13.2611	28.8417	25.3238	113.609	8.36508	35.962	28.0852	30.3092	521.953	69.8465	182.341	63.1551	33.0678	71.0411	145.433	35.7618	55.4413	18.46	0.443227	3.24503	67.6341	35.4256	55.9951	34.141	0.479983	0.185696	24.2187	0.152146	19.2389	22.4806	100.028	160.128	GLS	protein_coding	chr15:95512869-95598311:+
ENSSSCG00000032671	0	0	0	0	0	0	0	0	0	0	0	0	0	0	0	0	0	0	0	0	0	505.065	0	0	0	0	0	0	0	0	0	0	0	0	0	0	0	0	0	0	59.1374	0	0.0680187	0	0	ENSSSCG00000032671	protein_coding	chr12:16230009-16235068:+
ENSSSCG00000029593	104.959	143.974	165.015	143.422	121.887	100.365	77.541	89.3527	139.03	84.1308	101.585	108.788	31.0434	23.1225	34.5235	126.75	270.287	105.032	61.5164	103.938	55.9787	500.925	188.114	197.441	83.2698	105.639	166.422	171.08	162.986	68.9479	74.3386	133.728	107.405	102.033	164.998	68.3745	465.786	56.0433	72.3238	129.432	60.5663	9.44892	237.731	89.352	333.906	FOXN2	protein_coding	chr3:92268786-92337180:-
ENSSSCG00000025155	0	0	0	0	0	0	0.377451	0	0	0	0	0	0	0	0	0	0	0	0	0	0	499.358	0	0	0	0	0	0	0	0	0	0	0	0	0	0	0	0	0	0	0	0	0	0	0	U6	snRNA	chr1:130346296-130346434:+
ENSSSCG00000039285	30.1566	24.2677	20.6711	35.4784	38.406	30.7349	22.0413	35.0258	17.4152	36.7866	25.2342	23.9519	3.74323	12.8729	7.38703	142.735	30.5176	37.2745	13.424	33.9043	91.578	494.304	283.443	126.868	15.8392	6.67062	28.6602	28.094	66.7162	22.2725	9.54334	21.8863	67.32	0.691028	68.1643	23.4148	38.385	105.057	46.3006	29.0272	19.8592	0.213017	126.844	47.8246	153.087	MFN1	protein_coding	chr13:117404647-117441769:+
ENSSSCG00000038051	0	0	4.76169	0.437262	0.362241	5.06405	0	0	0	9.19369	2.71002	0	0	0	16.3986	598.156	489.658	0	0.466946	0	0	490.767	1037.16	246.045	0.265442	2.29007	0	1.08269	0	9.04656	0	0	0	0.922208	0	12.4758	232.583	0	0.536321	2.96892	1081.47	192.341	2.45745	1366.02	198.159	ZNFX1-AS1_2	misc_RNA	chr17:50959327-50959419:+
ENSSSCG00000023010	13.5884	19.3894	19.2666	47.5514	79.39	44.2058	42.2547	64.2422	42.1625	28.4274	149.204	42.7836	0.153981	68.4575	29.2789	0.405084	0.372352	0.470082	79.1787	91.8922	0.264929	483.949	128.56	160.096	22.5051	38.331	49.797	39.9345	25.6895	26.0586	4.69036	13.0126	35.1509	20.9883	23.8309	26.8645	108.408	114.005	0.207558	0.10606	0.159884	0.265088	152.578	59.4655	71.2364	TMOD1	protein_coding	chr1:239375160-239467763:+
ENSSSCG00000034278	1.01793	1.66576	0.76589	1.77937	0.640908	1.22178	1.04351	0.451713	0.89418	0.695012	1.60657	0.528698	11.9445	5.65051	39.5707	243.589	143.181	120.245	44.1019	0.367263	153.542	481.757	170.575	234.41	0.785582	0.580141	0.997323	0.702384	4.44436	1.3736	1.04988	5.13241	0.949597	43.9877	5.50479	1.65549	149.314	77.571	137.548	101.858	77.4717	49.4036	280.343	470.695	456.602	SLC31A1	protein_coding	chr1:253868332-253896414:+
ENSSSCG00000005367	9.45983	14.8521	14.0083	32.85	43.8797	25.2079	24.0581	43.8058	28.7307	16.8468	83.4545	26.9512	0.0428336	37.2739	6.38367	0.339618	11.0817	0.254266	16.5205	59.8803	0.0900736	451.01	100.447	133.525	15.105	21.1737	37.7304	25.5858	10.7079	12.467	4.19148	8.16263	30.8515	0.187105	10.4742	12.5086	85.1201	77.2791	0.124358	0.0688409	0.122646	0.0688249	126.374	49.5646	64.8255	TSTD2	protein_coding	chr1:239466589-239492883:-
ENSSSCG00000009594	323.29	377.725	456.974	927.661	182.785	259.998	412.574	236.97	199.425	160.821	138.853	161.302	40.0535	14.6285	0.22681	123.632	44.0252	80.5729	0.358249	53.2961	1.52669	450.282	15.2601	89.2154	313.782	334.399	287.709	134.675	148.495	311.618	312.447	303.428	365.332	29.0858	145.3	302.12	1.31548	20.0493	1.00185	0.950735	0.814332	1.14854	47.3706	99.4196	58.4202	SPTLC1	protein_coding	chr14:3081972-3138103:-
ENSSSCG00000017555	7.86341	6.59676	12.9152	7.47343	10.7794	11.4134	14.8198	3.30963	5.64291	10.3419	27.3874	8.42381	42.1724	14.8716	65.7965	239.416	75.6621	65.6699	2.50417	13.8714	129.228	428.704	348.853	134.922	2.89914	14.0224	19.9935	15.9635	16.5352	17.7575	13.8188	6.26884	4.4158	71.3304	17.2239	17.9882	144.667	2.96815	128.179	27.0025	14.0287	66.313	0.287956	431.187	33.7892	ENSSSCG00000017555	protein_coding	chr12:27004913-27032924:+
ENSSSCG00000006752	146.197	299.944	207.871	388.898	310.328	271.702	328.748	281.508	287.525	231.474	215.385	262.126	354.366	224.842	126.881	995.489	498.805	983.202	486	255.213	349.939	427.646	264.089	362.783	404.349	377.169	393.335	655.331	609.953	303.163	424.673	652.844	594.424	1230.13	618.271	306.797	812.295	598.539	1219.07	454.329	588.648	513.261	1199.59	209.372	391.134	CSDE1	protein_coding	chr4:105804587-105845992:+
ENSSSCG00000000104	48.131	32.377	78.2768	40.6731	34.8691	39.512	49.7375	37.2466	89.9962	39.5532	28.0767	37.2914	31.2706	34.2966	16.3666	201.493	145.849	527.219	76.2477	15.7369	39.5014	421.573	362.515	181.699	55.6777	77.8936	73.5421	170.726	83.2971	121.325	151.581	36.8629	61.1084	12.8811	84.4905	120.187	292.563	240.692	519.728	6.44781	2.25738	139.621	1198.45	646.891	511.56	DDX17	protein_coding	chr5:9485487-9505157:+
ENSSSCG00000014168	14.5852	2.58575	10.7569	18.6352	9.384	14.822	60.5365	19.236	37.9004	38.761	11.492	1.75769	1.00016	0.775667	32.8433	306.789	409.184	201.999	93.7516	0.240382	16.6903	419.352	250.922	272.645	19.2968	39.8227	49.1289	41.9018	56.6963	41.9253	32.3803	15.66	18.3038	387.478	56.5148	41.8256	405.386	470.009	301.465	242.353	385.947	29.6189	912.428	641.428	730.956	ELL2	protein_coding	chr2:102519577-102591421:-
ENSSSCG00000039472	211.716	164.658	420.803	250.816	126.965	137.177	216.019	136.505	216.56	145.451	155.884	134.344	279.66	72.1487	85.5097	224.733	1087.62	11.2443	102.289	76.6202	105.88	387.678	654.218	196.317	289.603	389.631	214.368	445.547	280.318	194.305	237.421	316.745	124.322	2.49971	274.856	196.652	28.0105	372.958	302.678	55.4631	1.64831	285.018	2653.85	829.518	56.1765	SLC30A1	protein_coding	chr9:131632874-131641177:+
ENSSSCG00000028485	7.13626	7.03921	9.04874	9.86288	5.87213	8.32303	17.3953	4.09595	0.816575	2.33959	2.91721	10.1572	0.952401	10.2856	21.1562	97.1373	5.09825	1.51342	103.31	10.1422	83.4864	386.018	45.9227	64.8111	3.06602	6.57037	3.05647	0.268365	2.83981	3.65952	7.74086	9.37968	0.889342	10.9035	2.79981	3.47031	22.038	0.319069	0.478573	10.6853	0.0484085	14.5969	62.7397	14.7555	105.219	ENSSSCG00000028485	protein_coding	chr6:168716727-168736488:-
ENSSSCG00000004826	1.46318	0	0	0.10269	1.04922	0.213461	0.088326	0.0637244	0.184211	0.0719708	4.90971	0.771953	0.0578446	12.1509	177.155	219.613	134.216	3.13156	252.843	0.142998	716.735	382.001	136.553	57.6404	2.7429	0.851547	2.55039	0.0847563	0.0719425	3.37098	0	0.219976	0.0510684	152.652	0.120143	3.82518	83.7395	201.734	181.836	95.8945	24.6146	0.0929446	0.0480941	23.4337	15.8303	SELENOS	protein_coding	chr1:139828791-139836953:-
ENSSSCG00000007743	14.1297	4.93275	12.9571	14.6395	31.4425	18.798	35.5018	137.698	8.32816	25.4287	39.565	6.15161	31.6109	0.243633	102.705	310.746	24.0783	652.465	26.3933	0.346055	186.109	371.412	253.368	140.189	63.3061	32.9226	54.4435	42.8121	64.6072	38.2525	58.5526	2.51652	71.9268	6.67064	65.1799	36.7771	6.1589	2.0464	507.037	98.479	0.605429	148.083	251.556	394.521	356.029	ENSSSCG00000007743	protein_coding	chr3:16812404-16819124:+
ENSSSCG00000016127	0.842207	1.76394	0.371322	0.853181	0.0793348	0.729047	0.415592	0.55105	0.0585641	1.07998	0.0462486	0.858056	0.0588477	0.101709	9.29325	50.5385	14.1026	11.8736	36.7787	0.0181847	5.78809	366.303	46.6367	3.71726	0.644766	0.518648	0.125546	0.158081	0.414744	0.129685	0.0168051	0.0186492	0.0194827	0.0275419	0.458348	0.131097	0.499658	0.0197149	10.7102	6.54954	0.291632	1.54836	72.0588	29.7099	44.5308	NDUFS1	protein_coding	chr15:109409768-109452435:-
ENSSSCG00000007178	1.87666	0	0	2.39822	0	3.15829	2.82507	0	52.7466	4.01929	0.369277	0	0	39.1687	0.476883	532.287	795.149	475.203	261.447	0.145198	80.7426	361.843	208.563	10.1234	0.189893	4.91484	13.7	0.17212	11.7609	5.2637	0.134182	0.0744533	0.0777811	15.1739	16.6152	7.76806	253.48	406.014	401.965	1.13276	300.851	0	38.53	152.616	739.784	ENSSSCG00000007178	protein_coding	chr17:33088454-33092354:-
ENSSSCG00000010235	73.2868	81.2025	119.543	63.4392	67.5276	49.1047	51.305	39.2542	33.2166	12.9006	46.2161	36.7099	10.8468	27.6699	29.4394	15.1514	171.709	248.455	72.776	11.3029	74.4827	358.898	260.742	156.157	34.59	54.1441	69.8473	56.7317	86.3812	28.7763	42.0547	48.806	40.6045	55.2156	84.5592	28.9606	0.258991	50.7366	33.3759	54.8238	89.9565	1.63308	73.8092	146.799	256.781	SIRT1	protein_coding	chr14:71091167-71122936:+
ENSSSCG00000000611	60.4341	42.8873	79.4819	105.874	51.9182	51.0244	55.227	108.129	33.235	64.9231	14.8421	57.0238	7.38523	35.5891	54.3944	265.786	2.93282	128.834	39.1285	12.1803	680.699	354.603	168.376	603.013	120.311	97.7708	42.3848	16.3639	79.9638	134.379	60.132	179.693	77.7534	371.497	81.4094	135.255	79.9911	106.048	220.78	170.852	346.099	156.353	148.566	212.76	136.19	WBP11	protein_coding	chr5:57749943-57767151:+
ENSSSCG00000018063	294.242	375.197	100.89	85.9125	153.646	236.873	263.531	377.125	153.266	296.18	466.776	619.841	591.529	302.968	560.203	914.575	1179.49	524.068	519.729	462.695	871.991	349.646	980.845	1380.9	146.545	156.275	99.9358	189.267	246.429	92.6694	154.928	315.006	212.516	806.282	296.398	89.856	176.576	99.3861	548.149	933.71	1660.12	1737.98	531.37	818.134	673.163	ENSSSCG00000018063	Mt_rRNA	chrMT:2274-3844:+
ENSSSCG00000014855	26.3037	7.63052	11.2892	18.9925	26.8748	26.6348	31.0951	40.39	40.717	45.5846	43.4691	42.4622	0.193576	1.25591	15.0045	258.295	162.549	321.148	69.4571	0.669955	316.09	347.61	468.368	222.263	71.2489	84.4256	51.0989	106.836	42.5653	12.4375	7.50324	36.3655	74.7343	3.69637	41.6529	13.4727	2.25407	5.29183	2.86622	0.186665	6.85584	0.373244	243.527	440.577	494.823	RPS3	protein_coding	chr9:9618623-9631001:+
ENSSSCG00000027121	36.6099	31.1903	17.8388	17.7734	30.8293	39.8071	50.9599	54.0237	13.1561	11.9891	44.8765	21.1817	0.197227	35.3313	103.203	164.39	91.058	4.93727	0.195853	20.0714	6.22114	339.007	114.215	194.006	27.2569	15.7724	41.2216	56.0217	4.75404	8.52713	21.7134	8.52412	34.0036	0.140657	4.51772	8.31167	0.153789	98.2048	0.0818006	0.0452824	0.0930856	0.248995	97.7094	17.3479	291.427	ODC1	protein_coding	chr3:126087190-126132577:+
ENSSSCG00000006155	72.1472	145.843	96.7702	102.05	122.989	136.941	110.775	66.016	85.2721	95.0062	113.958	123.791	98.29	81.1705	56.0357	166.143	81.6341	47.3633	114.337	128.663	240.063	334.15	261.184	120.312	61.8059	89.9219	85.0601	80.9062	90.2183	65.1359	74.1334	58.412	108.739	38.2206	92.286	65.0342	71.2023	84.5678	14.5425	47.1471	38.1404	30.8645	214.578	188.573	390.912	ZBTB10	protein_coding	chr4:56138088-56174938:-
ENSSSCG00000027746	11.4704	20.2287	23.2007	6.88787	32.6325	39.6121	2.24537	4.95114	19.9847	8.79579	0.108513	2.57969	0.0828444	3.87699	0.156949	98.1468	0.337597	9.26503	0.157056	22.528	0.166292	333.929	721.692	2.35424	21.5613	53.1959	31.4402	1.27456	38.0371	2.35309	53.782	0.0700103	0.0914245	0.284334	39.7819	1.88441	0.251216	68.7192	0.150325	0.0665725	0.191591	0.23295	188.524	291.617	27.2701	MRFAP1	protein_coding	chr8:4120799-4123084:-
ENSSSCG00000018093	182.533	106.87	93.0601	63.6502	89.3476	33.0772	43.3412	77.3503	84.0481	77.2403	105.405	121.096	48.8007	17.478	46.9004	293.445	69.9311	129.827	125.872	274.518	77.6802	331.458	467.251	674.942	103.038	85.6535	55.7152	71.5048	46.2434	49.2605	50.435	28.1951	95.4002	63.3918	45.0943	68.1951	284.489	217.542	143.851	33.6133	119.111	70.4116	1196.54	1534.55	1179.98	ENSSSCG00000018093	Mt_tRNA	chrMT:15267-15335:-
ENSSSCG00000005590	0.0567363	0	0	0.189141	1.25352	0.606598	0	0.140846	0.0254468	6.97266	0.267941	0.379155	0.063925	0.0339954	0.0692035	399.363	13.6261	236.514	90.9723	0.158029	73.4333	330.831	131.841	234.459	6.10837	1.23823	0.212144	0.124887	0.106006	0.344358	0.04868	0.0270109	0.141091	144.205	0.18588	0.47969	13.8018	1.19929	113.443	136.642	29.9476	0.0513573	249.484	76.6139	122.601	PSMB7	protein_coding	chr1:265172237-265235480:-
ENSSSCG00000032031	2.37224	0	1.87915	0.0416227	0.112065	0.157591	4.52429	0.0387434	0	0.00729284	0.00921303	0.00869139	0	0.0187027	0.0380726	0.0404773	0.0771693	0.175363	0	0.0362251	0.0100848	326.909	45.2626	21.7588	0.0379008	7.82721	0.00833654	0	0	0	0	0	0.00776219	0.010973	0.00730448	0.00824698	0.0106645	0	0.0382891	0	0	0	0	0	0	QARS	protein_coding	chr13:31714188-31723159:-
ENSSSCG00000020715	28.2002	39.0745	51.267	198.968	93.217	124.164	199.315	160.318	84.3074	151.016	97.8418	42.1216	168.967	76.607	0.177212	77.4724	0.34893	0.466424	1.3034	132.206	0.168986	323.691	154.519	1.5169	75.9164	196.704	285.514	88.6818	163.348	26.3422	101.483	97.859	185.028	0.429031	164.693	26.5941	26.9043	207.407	26.5905	108.892	0.346124	0.631261	4.6547	0.401152	0.359827	GOLGA7	protein_coding	chr17:10624382-10643837:+
ENSSSCG00000008758	0	0	0	0.0279295	0.0231377	0	0.0360341	0.0173316	0.0250506	0.00652482	0.041214	0	0.0157325	0.0167331	0.0340631	178.116	0.0197264	0.0448271	0.0397674	0.0324102	32.8698	318.981	92.1458	9.52472	0.0508642	0.0426635	0.037293	0.0614716	0.0587003	0.0385224	0.0299514	0.0132952	0.0555579	0.11781	0.0392114	0.014757	0.104955	0.0316237	0.171284	0.0252847	0.051977	0.113755	229.694	51.8069	336.174	SLC34A2	protein_coding	chr8:19493576-19510252:+
ENSSSCG00000036350	1.57212	3.71834	5.59696	2.04427	5.73788	9.00784	12.0592	1.8759	7.96661	0.763042	4.6044	4.23244	0.293589	43.9872	85.5338	156.661	263.262	121.883	58.0703	3.0886	103.72	314.364	40.5613	94.017	2.61204	3.91634	6.33304	0.358482	3.45262	2.07996	9.12178	2.85323	3.46027	33.2826	4.7441	2.43715	138.996	3.57363	38.0441	38.8252	122.513	28.5166	17.62	74.3676	83.2665	HNRNPA2B1	protein_coding	chr18:46203102-46216449:+
ENSSSCG00000035376	0.0741989	0	4.57922	0	5.32785	10.2248	0	21.4588	0.599021	8.39064	0.175205	0.661137	0	0.444586	0	28.6094	0.104824	2.26295	158.806	0	0.383565	313.223	15.7625	1163.17	11.0517	0	0	0	0.0693168	0.0818812	0	0.423894	0	0	0.13891	0.0784165	0	0	0	0	0	0.268657	0.208525	5.89003	0.367531	ENSSSCG00000035376	protein_coding	chr6:68476265-68478821:+
ENSSSCG00000000576	7.5338	4.42482	5.85582	16.2712	11.3413	17.088	0.130593	7.39615	23.8656	16.1213	5.66842	13.337	0.3421	23.2642	95.7814	2.69056	4.45034	0.395996	20.2402	26.904	2.32985	311.983	39.7241	76.0562	6.91272	27.1687	18.0027	5.01259	7.7295	27.3916	20.9715	2.74648	4.37936	0.266849	10.8713	27.8571	0.389018	0.25787	0.217265	7.97229	0.169535	278.107	547.856	177.855	0	LDHB	protein_coding	chr5:51810967-51831490:+
ENSSSCG00000009967	53.341	91.7627	38.5318	98.6171	93.2399	90.7579	82.7507	99.4886	8.86425	49.6854	20.9086	97.4006	8.54004	38.455	40.7826	83.9001	61.3463	178.692	32.4812	2.17038	5.30977	302.631	0.0880029	44.2774	37.6455	23.7156	72.9154	39.3328	87.6515	28.4938	126.847	56.6908	50.4873	10.0109	87.627	26.2775	0.484051	18.7706	0.521372	21.55	0.105475	0.64122	3.45071	1.89479	3.85972	ENSSSCG00000009967	protein_coding	chr14:45187621-45242360:-
ENSSSCG00000039370	63.1431	40.047	49.6507	30.0015	27.5745	42.4475	18.5941	23.1868	16.913	17.0282	27.209	50.284	0.0560517	17.3186	0.16687	0.0860171	0.0878518	0.099819	12.0431	28.9256	0.0321462	299.859	0.0309015	0.0865682	14.0546	10.4447	22.4547	0.0821293	21.3437	0.480368	0.405501	40.7486	7.93006	103.167	22.725	0.644058	0.0339941	0.0563345	0.0813669	0.0900846	0.0555552	0.0900637	42.479	0.0214625	0	ENSSSCG00000039370	protein_coding	chr9:66824260-66837472:-
ENSSSCG00000009144	0	0	0	0	0	0	0.0242112	0	0	0	0.0332298	0	0	0	0	0	0	0	0	0	12.1489	295.652	4.14343	1.21462	0	0	0	0	0.0131468	0	0	0	0	0.138523	0	0	10.0778	0	0.0460341	0.0254831	0	0.101909	0	65.4488	0	ETNPPL	protein_coding	chr8:113363042-113384792:+
ENSSSCG00000027894	0	0	0.346741	0.0297733	0.0123326	0.0221034	0.0576194	1.01617	0.00333804	0.0139111	0.0131804	0.0124341	6.22206	1.35121	13.1312	5.7908	0.0157715	0.0119466	0.148374	0.0172749	0.0192368	294.497	39.7067	58.6054	0.168691	1.18898	0.131191	0.0286692	0.451934	0.0164262	0.02235	0.00354323	0.0148064	0.0523278	0.6061	0.0196639	1.35786	24.5868	10.3468	26.3205	23.3048	22.0297	19.2463	5.97222	58.8416	FAM76A	protein_coding	chr6:84879984-84912714:+
ENSSSCG00000034122	21.3096	34.6247	23.3203	56.1434	33.5704	34.3981	81.4397	39.7084	16.9274	29.5985	61.4789	62.6675	0.100291	2.50674	0.0760006	18.0687	24.7228	0.22861	0.0760525	18.7765	1.55298	290.578	0.0552908	102.502	29.5786	33.5767	77.8915	39.3338	80.7694	27.3469	77.2669	82.6353	130.334	0.23782	81.0801	29.8774	0.218967	33.6259	0.276614	1.51514	0.132537	0.257836	0.166771	0.0921649	58.8503	TMEM128	protein_coding	chr8:6114938-6127317:+
ENSSSCG00000012218	0	0	0	0	4.03109	0	0.0996499	0	14.6258	0	0	0	0.261042	0	0	0	0	0	0.0412402	0.0268885	0	287.096	0	0	0	0	0	0	0	0	0	0	0	0	0	0	0	0	0	0	0	0	0	0	0	ENSSSCG00000012218	protein_coding	chrX:31572395-31574407:+
ENSSSCG00000015843	14.6057	1.26767	0.888162	18.5955	7.66199	10.0704	5.74534	1.32096	14.4183	28.9463	7.19224	6.21278	0.16539	0.61568	0	12.6904	58.5321	0	0.104515	0.136287	0.0474264	286.395	0.22795	1.68586	0.683249	6.34316	5.44947	0.121168	59.8925	0.0404972	12.5317	0	5.98662	0.0516037	64.2713	0.0387836	0.100305	0	0.120043	0.132905	0.163925	0.199311	0.0343777	300.178	0	UBXN8	protein_coding	chr15:54343019-54367596:-
ENSSSCG00000039331	2.87802	8.07593	11.213	4.15383	14.014	4.71948	14.4271	0.924593	22.6982	14.6299	1.22591	16.5053	0	25.5085	76.3211	57.9974	1.69014	4.87338	13.7896	16.0115	5.16343	282.76	53.4347	127.061	5.71014	4.78842	19.5331	0.695617	14.9405	0.211734	13.2086	0.139703	0.202081	20.87	16.1218	0.322053	79.4358	26.3961	33.5411	81.7292	120.912	112.502	425.695	54.3206	96.6598	ENSSSCG00000039331	protein_coding	chr3:74136608-74153798:+
ENSSSCG00000000522	6.59168	6.07632	4.30835	6.64358	8.02943	6.58742	2.99412	4.29915	3.81607	4.06086	6.34545	3.22429	23.0432	1.26088	2.42799	31.3303	7.13489	39.4568	1.74935	10.9833	21.2051	278.14	300.828	68.2717	7.23272	7.94888	5.8086	0.281678	5.47788	10.5566	37.6867	0.124552	1.9631	0.12796	5.7177	9.82744	0.225406	0.197504	3.57201	0.102987	0.719807	1.7092	238.959	48.7003	214.575	NAP1L1	protein_coding	chr5:39328037-39363731:-
ENSSSCG00000018096	28.5898	808.888	21.9112	59.7273	102.644	752.851	1374.76	1092.98	130.365	153.19	1162.27	1492.38	337.155	94.7886	34.8721	1188.04	2012.09	330.421	200.167	309.68	240.163	276.208	647.601	694.505	19.286	20.7985	99.7738	129.534	137.104	41.5407	6.13254	440.996	504.313	1813.13	166.815	44.8187	3.9072	80.5772	159.765	912.886	641.376	1106.77	141.054	323.157	454.346	ENSSSCG00000018096	Mt_tRNA	chrMT:16550-16613:-
ENSSSCG00000023873	322.832	266.585	257.194	79.9055	221.474	153.717	163.54	70.6519	139.693	116.658	248.461	127.328	58.6754	130.755	120.384	423.99	112.991	697.071	470.043	261.98	229.385	272.58	1.72334	37.9577	93.148	123.184	152.231	403.938	282.194	113.181	15.7266	107.789	113.285	470.047	263.129	111.444	130.656	184.382	0.557918	0.370617	4.53733	350.934	0.553889	2.5901	135.088	AZIN1	protein_coding	chr4:34242981-34254926:+
ENSSSCG00000031172	1.62211	18.4492	17.9375	1.81284	3.54121	6.68941	0.0797351	0.115052	2.06481	0.570297	1.37707	12.5953	0.0870307	0.157362	7.57505	281.352	512.756	28.3813	21.856	23.9819	484.296	263.643	211.257	120.725	1.28808	8.01763	1.31208	28.5647	3.35549	9.80273	7.88014	0.117677	0.10757	5.40921	4.97457	9.29814	240.718	0.186602	262.794	15.2881	294.1	0.195777	10.0653	422.289	176.27	RNF11	protein_coding	chr6:160874878-160911726:-
ENSSSCG00000013405	125.612	128.962	142.211	47.2084	101.879	138.802	43.699	75.5589	86.666	66.4462	120.877	65.0796	56.3852	48.5158	246.183	213.764	155.401	113.477	167.134	88.4436	417.002	262.718	53.1203	238.953	60.4862	55.5024	57.8281	81.6783	106.427	61.2373	44.2186	61.2998	52.58	398.122	107.145	62.3166	149.671	150.47	22.0081	60.7204	7.53875	41.7607	7.02599	202.881	105.803	EIF4G2	protein_coding	chr2:48667694-48679368:+
ENSSSCG00000006062	14.4395	7.1104	15.39	25.1299	29.7347	23.9635	30.8722	33.5018	9.89152	12.0645	17.4559	10.3712	16.6028	9.61321	4.6816	33.5021	45.663	45.0585	0.254827	4.23959	4.60942	260.41	98.7454	19.3195	15.9845	34.9179	33.8252	19.2742	21.8194	21.9542	41.0113	45.2356	17.6287	0.416505	20.1762	21.384	24.0177	38.8049	49.4944	19.4427	0.110256	0.167571	184.893	270.265	198.065	ENSSSCG00000006062	protein_coding	chr4:35975508-36010670:+
ENSSSCG00000007362	6.15806	4.44509	0.0911802	0.0365367	7.12815	5.83447	9.16853	0.960761	0.024578	6.65778	0.0242618	0.0152587	0.0617425	11.4429	12.7582	31.6347	2.02252	4.32117	9.90057	0.0127195	85.7718	259.752	3.98255	65.2434	0.0443595	8.37769	9.14735	0.0603118	4.34505	0.506461	12.4656	0.0260887	13.6887	6.32837	4.90513	0.557423	48.3702	0.0723964	168.545	9.89826	31.4953	39.0134	0.134754	61.4445	41.7336	SRSF6	protein_coding	chr17:46118825-46143671:+
ENSSSCG00000028423	183.911	239.267	119.477	159.689	190.741	160.494	67.5189	48.2838	54.0307	55.3029	49.401	65.3745	29.5624	14.0517	10.3597	171.984	4.48776	105.882	12.2215	18.5446	335.025	259.024	0.650807	2.23437	22.9447	135.134	87.0089	103.377	30.9987	50.3199	58.4612	57.2988	22.8951	170.104	32.5524	50.1696	42.4841	9.82813	0.291684	0.322935	0.21575	0.96858	302.448	286.482	182.636	RBBP4	protein_coding	chr6:88987149-89006811:+
ENSSSCG00000006846	113.211	55.0749	90.2769	99.5904	66.7172	89.3577	80.3458	124.726	56.7793	122.257	155.542	97.632	201.24	137.84	278.512	389.856	329.533	467.003	199.067	142.084	229.283	249.443	232.3	184.603	29.2199	46.2515	36.4289	44.1923	110.033	70.7376	48.6032	43.3885	57.4945	98.7952	112.333	68.5713	167.974	50.8319	157.75	220.776	34.6762	70.6423	482.953	249.166	109.951	HENMT1	protein_coding	chr4:111364966-111382572:+
ENSSSCG00000016661	17.8152	24.932	11.052	13.7402	35.9688	24.9862	8.17724	24.1475	12.9852	5.56066	9.5029	12.259	0.156358	4.0952	24.3536	105.112	15.1205	80.7222	48.9839	0.692539	27.1261	248.685	163.157	16.6021	6.32598	10.4792	21.1357	16.4858	2.69011	5.28344	4.1972	11.9665	40.8862	7.30567	3.20695	5.49069	4.42134	4.08582	39.1817	107.098	86.9012	0.486769	54.5926	4.69983	91.5097	2020-09-07	protein_coding	chr18:38082569-38183916:-
ENSSSCG00000035684	102.327	63.3507	100.251	66.0591	44.2216	83.5208	30.1849	59.0429	41.8631	47.0693	51.3261	67.5685	0.10503	59.4774	0.194918	0.425972	0.188133	0.577154	0.322376	40.7394	0.163497	247.673	178.003	98.0962	12.9629	26.4942	39.9629	24.579	39.2131	14.6149	16.6362	20.3574	5.1198	0.149808	38.5121	14.9324	0.227493	0.100533	0.141575	0.0844002	0.208199	0.180816	217.839	79.4333	52.3582	TMED10	protein_coding	chr7:98326558-98362604:-
ENSSSCG00000006771	12.8518	14.8209	16.2632	33.3489	35.223	39.0153	25.8439	14.2941	8.02593	31.604	23.3835	35.504	2.06529	30.4131	27.7824	45.6791	1.33544	36.5485	18.9798	54.33	86.6995	246.758	144.617	83.6016	13.4742	15.0188	10.125	4.42839	36.5253	52.2985	13.788	29.3733	18.5442	0.225394	37.2982	51.684	87.5774	0.179957	0.248717	8.45445	0.146869	0.587805	147.675	149.006	137.909	SLC16A1	protein_coding	chr4:107510915-107638389:+
ENSSSCG00000036592	0.340225	0.583536	0.833458	2.14669	7.54438	3.21364	2.12718	8.09575	3.4985	0.232657	4.43811	5.12955	3.42195	9.44701	6.326	82.1847	43.9969	57.5427	0.224515	0.100157	0.461139	245.399	103.306	46.2883	0.806076	7.85984	2.73045	1.63479	12.8453	5.09148	20.3201	0.0395058	0.685109	51.0041	17.9354	5.59516	24.1102	0.338283	0.0542889	138.273	130.402	1.56238	3.56029	203.173	133.525	SRSF2	protein_coding	chr12:4800594-4804536:+
ENSSSCG00000005656	26.5755	35.1839	11.6649	0.592358	31.2348	11.4777	1.16548	9.02885	18.28	5.91597	31.8219	32.5187	0.0500506	0.492413	20.102	89.4425	42.1412	62.5527	15.1342	0.134041	104.154	238.077	100.039	86.7149	50.6127	50.1223	0.450841	0.13445	8.14422	28.5059	33.7312	81.7703	43.3036	0.530958	8.06688	28.8255	157.677	1.72707	14.5129	1.56857	214.121	0.241263	5.61786	79.0925	120.938	ENSSSCG00000005656	protein_coding	chr1:269056717-269064634:+
ENSSSCG00000016272	48.2785	55.053	38.2734	10.9356	48.1778	32.6811	38.5339	16.5357	15.0281	36.5575	27.5782	41.2464	0.0193304	40.8317	29.4541	74.1313	46.7061	1.14288	25.6036	9.70068	0.133034	235.31	5.61618	0.322428	12.8534	22.1813	13.9664	38.1142	24.5144	0.227195	6.63154	24.9038	0.0511977	0.0723758	24.7639	0.281042	0.082064	0.0259039	0.042091	30.4303	0.0766365	0.0776499	103.166	0.103624	0.201832	PSMD1	protein_coding	chr15:131807639-131916131:+
ENSSSCG00000028458	0	0.0372871	5.88841	0.282119	8.21343	7.93484	0.0519977	1.35053	0.0271113	21.3259	0.178417	0.033663	0	2.82508	72.1819	64.0162	106.276	159.613	102.088	0.084183	340.679	233.199	32.5535	65.4257	0.122329	6.3323	7.97529	3.4262	0.282351	22.3132	0.181525	0.115111	0	0.765003	0.141457	22.8703	70.7142	102.082	71.925	87.2385	163.763	0.109433	66.7622	21.2799	201.058	ENSSSCG00000028458	protein_coding	chr15:76097878-76108351:-
ENSSSCG00000025488	13.6323	8.48841	11.2733	25.0488	11.2591	8.07812	37.9595	17.2101	23.7142	14.6559	5.55157	2.25604	29.7229	16.2786	27.7359	72.1438	4.6898	33.7652	36.1005	6.00749	0.103878	232.622	18.6231	52.1544	37.2048	21.2962	34.1335	25.3274	33.4602	30.0963	4.65517	0.964321	5.18103	23.2385	32.338	30.2924	16.7959	15.4613	3.53641	26.5921	0.0718089	45.8669	59.9217	139.652	76.6624	MCM3	protein_coding	chr7:46084662-46104430:-
ENSSSCG00000014969	127.602	132.513	85.5112	46.5244	90.2578	66.1932	54.4778	83.9636	43.0567	75.4571	103.88	121.552	0.0534227	44.8408	25.9289	6.61326	7.11158	3.20929	6.21175	36.6411	99.81	232.611	3.88768	116.27	24.7884	39.2673	71.7097	54.3243	62.3455	51.2952	43.4555	66.7492	37.4093	15.8463	61.7743	51.8891	1.49039	1.49145	190.968	6.49669	7.76593	21.6602	0.940171	0.0954608	12.663	ENSSSCG00000014969	protein_coding	chr9:27812929-27859461:+
ENSSSCG00000016719	1.77739	7.15034	0	2.49892	4.087	6.56385	1.01375	0	0	3.10553	0.68428	4.73393	0.32651	5.67217	0	0	6.87792	0.0155056	3.0262	0	0.137322	230.398	28.885	0.0134473	2.43968	0.0252981	2.59024	0.0212629	13.5362	8.43195	2.17977	0	0.0384348	0.0815002	12.7313	7.96286	0.0528056	0	0.110594	0.0174919	0	0	0.0633434	97.1508	0	STK31	protein_coding	chr18:48312922-48388464:-
ENSSSCG00000010700	31.9693	27.5584	15.5572	39.2415	11.4418	9.89404	26.5268	14.791	24.8649	30.2568	13.0353	23.857	0.0481228	3.60844	2.2662	0.147699	0.0603397	169.752	0.0608207	0	0.0551979	228.278	0.0265303	41.2342	3.61302	12.1365	34.1762	4.34821	0.0199504	8.50756	0.0549696	0.142337	0.0637282	0.0600598	0.0199901	7.15452	0.0291854	36.0485	0.0349285	0.116012	0.0317977	216.39	0.0200055	0	0	NSMCE4A	protein_coding	chr14:131592626-131609204:-
ENSSSCG00000015826	3.34362	0.643623	0	0.553378	5.60601	0.267621	0.0203988	1.91322	0.0425432	0.0775673	0.0699933	0.013206	0	0.0994615	0.0289245	115.031	234.19	226.333	141.438	0.0330251	324.806	226.614	30.4172	14.3271	0.057588	0.103507	0.101335	0.091347	1.01905	1.09909	0.0508661	0.079027	0.129736	53.0031	0.776911	1.36586	337.206	319.731	1.29931	0.0858816	20.1966	0.171723	0.977439	68.7291	16.2097	ENSSSCG00000015826	protein_coding	chr15:48624795-48636589:-
ENSSSCG00000011963	40.351	16.9365	25.1282	67.8866	61.451	49.875	36.5933	62.0572	59.7309	51.6908	27.2612	23.204	112.1	11.6267	78.4607	0.215698	96.5071	0.373187	61.7072	37.8953	66.7896	225.798	33.1443	0.0631507	42.1472	83.7025	88.2813	40.8903	104.634	83.6136	99.7578	43.1448	14.31	0.366791	101.949	85.1035	0.829196	45.5218	89.4797	4.88762	24.4006	0.349035	0.196544	119.471	60.7817	TOMM70	protein_coding	chr13:158576993-158627756:+
ENSSSCG00000016563	29.5487	29.6669	38.268	85.6247	75.8703	46.5883	60.5977	53.8289	17.7477	28.1625	37.8851	20.9147	1.28049	83.7894	0.420066	43.7221	15.3258	0.317865	11.4266	11.1671	0.0445074	225.6	32.6549	3.4159	50.9612	57.0172	65.5631	103.391	66.3408	6.14727	16.6803	14.2233	86.5077	0.193711	67.2627	6.15102	0.282395	72.732	0.267555	72.5586	0.141016	0.0935219	20.5024	36.0895	125.68	TMEM209	protein_coding	chr18:18615258-18644708:+
ENSSSCG00000003787	0.870064	4.33386	9.87067	17.3452	8.35002	5.5814	1.88981	2.38939	0.126825	0.19312	1.91322	2.39845	0.0980306	3.98815	0.21225	503.421	107.66	610.319	63.9	0.313024	110.644	222.539	215.557	5.05682	12.2022	9.76964	2.2192	1.60396	10.8409	0.360056	27.3786	4.97063	0.119002	12.51	10.4757	0.505736	107.492	125.833	291.832	3.60399	278.305	25.9506	6.11295	163.209	3.73059	ZRANB2	protein_coding	chr6:141927468-141947765:+
ENSSSCG00000004946	10.1729	20.154	17.8	1.57345	26.0952	19.9918	21.1479	39.7292	0.709059	13.4258	18.9896	7.92368	0.025815	0.0411852	0.0698664	75.3292	0.161843	0.110333	0.750411	23.2295	0.0296103	218.502	139.273	0.494382	25.4372	29.0522	29.7888	0.0378251	5.09424	3.71677	16.523	0.0218158	1.13954	0.0644368	7.75308	3.39	0.0626248	0.0345936	0.093685	0.0207445	0.0682301	0.0207397	0.0321952	0.0197694	0	ZWILCH	protein_coding	chr1:164481964-164527136:+
ENSSSCG00000024316	0.446279	0	0	0.0283383	0.0469525	0.656385	0.438737	0	0.0190629	3.83316	0.225812	0	0	0.0254669	0.0259212	0.587913	0	0.784584	0	0.690574	0	217.143	93.5119	0.384592	3.07931	0.649318	0.522175	0.0935568	0.119119	0.0703551	0.109403	0.0809387	0.0845565	0.1793	0.0795705	0.134756	0.145215	5.96808	0.104274	0.0769643	0.0949278	0.192366	397.74	13.5324	0.763172	COX5A	protein_coding	chr7:58622331-58644021:+
ENSSSCG00000031957	7.50154	22.9808	29.9277	37.6329	42.0102	47.3808	20.0924	14.2412	13.4368	20.1097	39.6591	29.076	0.0355875	81.6916	1.45436	0.177491	0.100399	11.8385	16.5968	16.5321	0.102049	216.889	0.0882877	0.0769475	17.5845	27.6767	21.6295	8.21271	12.961	14.2647	32.236	46.9084	40.2708	0.0999337	13.0977	12.7431	64.3174	25.8238	0.0904053	22.9638	0.105817	3.70252	0.0369858	0.12264	1.96544	ENSSSCG00000031957	protein_coding	chr4:32999618-33029524:-
ENSSSCG00000013837	2.7128	2.27785	3.68844	8.9336	5.57201	8.58356	12.9545	6.29271	1.85514	0.886873	7.05721	5.10092	0.220813	0.0185414	11.2541	32.3879	18.441	19.6451	24.0374	3.81632	0.0399912	215.147	67.6014	11.2648	5.46492	5.83947	12.0443	11.6079	20.419	5.53203	1.19477	4.49326	0.990121	20.9228	20.2472	5.2925	96.6608	10.4189	3.60187	1.99856	0.0537544	19.2714	26.244	133.501	2.84841	AKAP8	protein_coding	chr2:62222055-62241623:+
ENSSSCG00000000089	0	7.49515	7.4479	0.158849	2.67577	8.20777	1.98113	6.65372	0.106857	15.6233	0.328166	15.7446	0.178957	0.0475846	2.08264	0.0686569	301.017	4.52544	186.426	0.184333	0.102634	214.568	67.7298	290.704	7.84297	11.3698	22.78	0.69924	0	26.8174	0.0340697	0.0378083	0.118495	1.45176	0.0371692	26.7318	0.0542667	0	0	0.143807	0.118248	209.766	56.9125	2.80947	0.442545	ENSSSCG00000000089	protein_coding	chr5:8923674-8927953:-
ENSSSCG00000005039	2.94553	7.73457	1.50425	4.88273	4.46293	14.2133	17.9573	12.8634	23.4768	13.3473	15.9125	2.27995	0.0304472	0.0890552	0.0906437	114.615	85.9169	0.140976	0.153925	35.7965	0.794512	213.549	199.951	99.634	17.0517	19.7572	11.8437	10.7739	9.59318	35.4499	28.2349	21.9094	0.638412	0.303998	9.42888	35.7063	0.535502	0.255007	0.486182	261.588	0.502959	107.287	601.425	522.041	272.554	STYX	protein_coding	chr1:182357607-182407784:+
ENSSSCG00000002723	0	4.44157	0.0128136	0	0.0350921	0.96858	0.0364345	0	0.0189967	1.18752	0	0.0707624	0	0.0253785	23.7776	0.073234	0.104714	0.458918	0.0301569	0.0098311	0	211.568	214.223	0	0.00857155	0	5.80317	0	0	0	0	0	0.0105329	0	0	0	0	0	0	0.0191743	0	0.0191698	0.0198388	0	0	ENSSSCG00000002723	protein_coding	chr6:13298698-13317903:-
ENSSSCG00000022773	0	7.20959	0.525386	1.25053	1.64989	1.80518	0.687193	7.11347	0.0311563	6.25679	0.0205037	0	0.019567	0.0312173	3.25155	0.075069	0.0981379	0.0557531	0.02473	0.0161239	0.0448876	211.232	56.9897	73.8698	9.39786	0.151606	4.51767	0.133795	27.0696	0.881576	0.178808	0.124018	0.129561	0.3541	25.3516	1.04616	0.249206	0.104884	0.0994149	2.54725	1.40928	0.235802	503.224	198.532	19.4841	ENSSSCG00000022773	protein_coding	chr13:24045999-24068424:+
ENSSSCG00000040929	0.150969	0	0.182689	0.690219	0.405024	2.22898	6.01092	0.187387	0.154768	0.262027	0.229166	0.0720635	0.631791	0.232606	0.184143	288.403	198.35	226.512	102.3	0.400475	117.565	211.115	521.713	366.976	0.10475	0.30124	0.207364	0.118683	0.141036	0.3808	1.25831	0.205352	0.471967	67.3871	0.343197	0.136757	1.82741	27.0924	10.3354	12.1066	3.72506	0.351401	318.449	312.296	541.059	TPT1	protein_coding	chr11:21929221-21933199:+
ENSSSCG00000002311	77.6189	32.6307	63.6611	104.093	33.3917	36.6596	48.2291	100.115	69.7662	39.5889	30.2229	23.7681	11.2367	9.41626	1.56324	128.691	59.4648	88.9279	1.25122	45.6218	35.5201	208.284	41.3477	121.617	106.577	104.822	89.5764	25.3897	75.7273	160.818	64.1485	166.041	73.5346	0.519408	76.5171	169.432	93.0213	101.349	115.894	147.505	28.2576	77.9047	168.031	16.998	69.8725	SUSD6	protein_coding	chr7:93253722-93344188:+
ENSSSCG00000037129	132.292	110.645	145.955	30.5712	18.1583	30.4036	0.248065	0	0.129339	0.202131	17.1937	53.6389	67.4198	173.135	0.0879359	261.773	0.10185	0.231448	0.102662	165.196	0.0931709	207.535	0	0.100362	12.8975	42.2302	32.5022	0	0.134701	3.34145	0.185571	23.4079	0	0.101377	0	3.58102	0	0.108851	0	0	0.107345	0	0	0	463.165	ENSSSCG00000037129	protein_coding	chr3:47550084-47554620:+
ENSSSCG00000002020	24.5783	16.9062	33.2285	82.9228	36.3548	26.1454	102.52	44.6174	24.4684	57.0494	53.6238	27.4907	40.062	28.1474	125.805	47.2537	190.26	105.526	8.46344	32.7714	88.5832	206.033	0.161214	86.1707	44.54	93.3471	43.3095	0.171388	39.8364	40.1833	9.53093	10.7251	43.9142	0.255471	41.9564	40.7871	20.3596	38.8338	0.0848985	1.03394	0.193222	0.0939729	0.0729392	0.223941	42.8097	ENSSSCG00000002020	protein_coding	chr7:75621342-75629447:-
ENSSSCG00000021410	36.6947	29.1606	49.7822	17.8206	39.6471	37.2794	4.43216	16.9876	13.7499	5.29681	38.6089	23.4211	0.0362827	0.0192951	9.01445	161.164	0.887127	306.139	0.435635	41.4538	78.3024	204.12	6.32088	0.605191	19.251	6.70471	9.27148	0.017721	10.3939	0.302061	8.26134	0.0766546	10.5867	0.158489	14.3935	0.0340329	0.0880186	0.0243105	164.618	0	0.0239742	0.116598	11.5388	5.27929	21.3543	STRAP	protein_coding	chr5:56717205-56736874:-
ENSSSCG00000032119	38.4444	17.0756	50.1597	7.48846	79.6779	69.5263	19.116	32.658	7.44288	31.7258	43.7563	23.6261	11.679	1.57074	0.0733377	0.0831679	0.0339768	0.540471	0.0684952	3.05911	0.0621629	202.776	0.627437	1.18855	0.175217	21.4257	33.2215	19.614	42.2395	49.0864	15.9511	9.28581	17.763	3.38191	42.515	48.814	29.7292	0.417592	0.137676	0.0871007	0.0895251	0.108851	0.0450597	0.12451	10.3791	CRCP	protein_coding	chr3:16584311-16621980:-
ENSSSCG00000017744	9.64395	8.2729	1.59139	7.89136	21.1371	7.382	0.152872	5.05873	0.0584514	9.90429	11.2602	2.77771	0.467207	40.5133	0.0650295	3.50294	95.0778	16.4407	46.3784	11.1428	110.976	199.142	0.0883106	97.6717	2.59904	9.33426	4.31605	0.0782366	2.86663	3.57581	0.101653	3.32219	4.47241	0.12495	3.815	4.10064	231.7	203.12	0.24222	242.642	36.3663	157.016	0.976679	93.5474	51.1294	SUZ12	protein_coding	chr12:42983388-43032751:-
ENSSSCG00000006996	0.0586739	0.235255	1.54429	3.67729	3.37046	3.93814	9.64016	0.892141	0.434211	0.0274174	1.99159	0.0490129	0.0330541	0.19336	0	6.28988	0	1.17728	0	8.36196	128.509	198.735	0.0182228	0	0.249354	1.08844	5.48471	5.39212	4.68654	4.95328	0	0.0139667	9.55709	0.0618798	6.0552	4.52666	0.441024	0	8.75682	52.5391	1.76911	0.0796668	0.12367	206.505	0.708413	ENSSSCG00000006996	protein_coding	chr17:5779621-5800273:-
ENSSSCG00000003015	0.326158	0.134127	0.230233	1.14168	0.0300253	0.0161441	0.0233804	10.2053	2.31618	0.0254015	0.336941	0.151363	0	0	0.0165762	0.0469951	0.076796	0.0218143	0.019352	0	3.07352	196.984	35.6229	6.37553	1.51813	2.63373	0	0.014957	0	0	0	0	0	0	0	0	0	0	0	0	0	0	0.0254616	0	26.0173	EXOSC5	protein_coding	chr6:49373372-49381732:-
ENSSSCG00000028949	13.689	14.8546	33.3472	59.9946	84.2211	63.813	19.482	92.5179	5.03067	11.0519	18.785	48.2348	14.8583	22.073	4.06499	30.2368	0.151877	130.834	0.102059	0.0332709	0.0926235	196.516	0.0222593	0	29.2694	32.9569	37.4986	0.15776	46.6674	68.0775	6.14936	0.204725	12.9751	0.125977	47.0119	66.4656	46.4517	0.0811588	0.410276	10.3825	0.0533574	2.40039	1.02388	194.086	27.1802	NUP35	protein_coding	chr15:88587773-88616396:+
ENSSSCG00000027608	6.56929	4.78885	6.5363	4.677	5.41694	3.76637	3.94764	5.83558	2.74997	6.39134	4.67568	9.31385	5.53332	2.70488	0.0136971	0.0647213	16.0971	0.0300425	1.27394	9.53632	33.6546	195.673	44.3444	31.8489	6.23591	3.65984	2.17941	24.7349	2.21004	1.37554	0.735473	9.74427	0.528724	0.0368453	2.29152	1.34898	34.5201	0.00565166	1.30404	0	3.34966	0.0406597	0.0210393	1.87328	1.84949	FAM172A	protein_coding	chr2:100456787-100893668:-
ENSSSCG00000028227	0	0.0130002	0	3.11946	1.03603	2.89168	0.0181291	0.0261591	0.00945241	0.0295443	1.36852	0.03521	0.0712364	0.0378836	0	8.19897	0	1.09946	0.0900331	32.902	0.0136183	194.739	0.235637	12.6743	0.145011	2.58493	2.38659	0	0	0.267458	14.231	0	0	0.0296356	0	0.345233	0.0144011	0.0318204	0.0172349	0.038163	0.0156901	0	0.00987141	0	0.117441	RPN2	protein_coding	chr17:40322364-40378866:+
ENSSSCG00000014915	0	0	1.21968	0.0516933	0	0.0153506	0.133387	0	0.0115912	0.966116	0	0.0143923	0	0	0	169.513	0.620681	0.020742	9.10841	0.0359918	0.0166997	194.327	0.0160531	0.845463	0	0.0225611	0.0276095	0.0142218	0	0	0.0110871	0.0246074	0.0128537	0	0.0241915	0	23.6816	80.5577	0.0211347	0.0467982	0.0192403	5.09982	0.012105	4.05846	21.2502	EED	protein_coding	chr9:20123509-20158743:+
ENSSSCG00000016076	21.0443	36.0082	23.7063	13.3789	31.3228	19.3778	35.0226	27.7616	17.5254	2.29782	13.172	10.9834	0	1.83755	15.2528	22.2616	62.9337	0.89118	23.9812	0.0245458	161.284	192.514	0.0328437	0.128813	17.2706	15.1631	10.0689	0.0727427	25.402	9.23384	3.57266	0.578973	33.9637	0.167293	26.9745	10.2122	9.62884	68.8965	143.645	63.6236	0.393647	130.831	50.065	24.0205	51.6286	COQ10B	protein_coding	chr15:101338189-101355337:+
ENSSSCG00000013331	0	0.0314308	3.39126	9.88607	0	7.20311	6.74997	0	0	0.0476198	6.04587	0	0.0574097	0	0	0	0	0.0817898	0	0	0	188.897	0	0.922121	1.09303	0	8.57348	0.0560794	0	0	0	0	0	0	0	0.026925	0	0	0	0	0	0	0	0	0	METTL15	protein_coding	chr2:32033207-32238752:-
ENSSSCG00000032477	157.434	259.027	279.038	426.787	352.03	331.2	267.307	311.682	287.954	152.41	303.113	192.631	179.372	162.827	255.916	333.115	535.752	207.477	423.026	259.381	8.15305	188.133	41.4873	27.6871	319.021	327.755	357.936	563.324	569.959	377.697	295.444	378.767	607.938	397.865	550.616	380.46	781.163	734.756	880.861	481.081	194.783	381.143	536.63	349.326	263.625	NRAS	protein_coding	chr4:105845866-105858227:+
ENSSSCG00000017207	12.8692	9.28373	18.4901	7.61945	20.1482	12.1516	12.1564	0	11.2236	10.2153	12.4984	10.0151	0.0287409	0.24455	16.5838	0.0220529	0	0	0	0	0.0329664	188.09	0.0633798	0.0177554	0.0103246	12.6263	14.9747	0.0701872	0.0238304	0.0281499	0.78792	0.0121442	0.025374	0	0	0.0269587	0.0697228	0	0.0208607	225.691	0	0.0923615	0.0119481	0.0660303	92.9171	NUP85	protein_coding	chr12:6072730-6103678:-
ENSSSCG00000023118	9.42811	5.67516	6.40417	20.2483	13.9117	7.50017	17.6289	14.7617	1.26441	13.4022	19.811	5.25518	3.32851	25.803	2.13112	96.4086	75.3378	0.338716	12.9809	14.3331	135.862	187.747	229.534	72.686	0.464615	28.302	12.4257	14.3618	19.2083	9.85471	0.144841	0.305396	1.41892	0.201773	18.496	9.518	0.230705	0.076464	0.220882	0.152842	0.0754063	0.106965	366.061	0.247618	71.3677	BZW2	protein_coding	chr9:85886158-85947430:+
ENSSSCG00000025912	0	0	0	0.161508	0	0	0.0297678	0.0214765	0.00776036	0.00808523	0.0102141	0.0385429	0.0389897	0.0311021	0.0105523	6.71634	0.012222	0.0138869	47.1341	0.0160644	74.6299	186.569	70.3645	0.0240868	0.0140063	0.166152	0	0.0380862	0.646564	2.03351	0.0593827	0.0247121	0.0430279	46.289	0.720734	1.90175	189.171	0.0391865	0.169797	0	0.43797	0.0469864	0.0162087	0.0298588	0.074992	URI1	protein_coding	chr6:40043331-40110538:+
ENSSSCG00000005169	0.0150004	0.9253	0.780538	0.38005	1.04396	0.677148	0.283877	1.63847	0.0941893	0.168227	0.726112	0.0501219	0.101406	0.0539277	2.85426	128.748	109.603	111.314	82.3662	0.0696349	81.5754	185.153	196.098	104.953	1.1657	1.17855	5.51266	0.214621	11.463	0.115874	2.47112	0.15711	0.13429	0.210933	14.968	0.126824	156.068	6.61332	0.41708	111.068	24.5015	0.108626	396.409	160.286	183.209	ENSSSCG00000005169	protein_coding	chr1:203444372-203447641:+
ENSSSCG00000003895	78.8597	78.8059	171.895	102.81	80.7567	85.921	86.6123	72.9306	181.015	57.8577	44.9226	72.5968	159.038	57.9701	20.7779	0.243196	0.139831	0.401377	0.215127	29.5662	0.188506	184.747	18.0431	21.2265	169.505	173.271	123.711	61.1872	126.333	128.835	133.116	211.462	122.712	52.8378	122.498	131.592	182.128	657.477	239.174	0.433926	0.659311	80.3144	142.893	48.2391	110.563	EFCAB14	protein_coding	chr6:164777970-164821369:+
ENSSSCG00000000554	95.2596	81.5278	62.4135	35.3072	42.1373	66.8051	15.2287	50.8793	46.4105	34.8439	107.93	104.622	0.0583233	29.9385	15.548	54.2612	0.60332	5.07896	13.0195	58.8439	6.94903	183.193	0.908346	107.605	62.1525	23.2216	56.0061	92.0806	63.525	63.0506	28.4973	96.4196	30.3797	3.76691	60.944	63.5967	273.698	191.592	155.677	1.83956	0.269764	174.94	0.139415	0.267988	16.9709	FGFR1OP2	protein_coding	chr5:46793137-46824696:-
ENSSSCG00000014289	0	0	0.124673	18.2262	3.83168	3.34532	0.177249	0	0	3.20951	0	0	0	0	0.0418884	12.1727	0.0970327	0	0.0489031	0.0637693	0	181.636	2.90112	9.84834	1.05639	1.04929	0.0366883	1.24729	0.545402	0	0	0	0	0	0.900097	0	0	0	0.0561688	0	0	0	0	25.839	93.2189	UQCRQ	protein_coding	chr2:135186454-135188293:+
ENSSSCG00000039544	0.0707558	0.122208	1.66963	2.1229	0.55496	0.907787	2.47112	8.57165	0.571224	0.469497	0.233904	0.874761	6.79222	0.432435	0.630017	8.47815	2.33905	4.08873	4.50381	0.0262771	2.38662	181.345	25.4737	10.6182	0.647222	0.420023	0.241887	0.132385	0.343721	1.8193	0.0849924	0.424435	0.281528	2.12921	0.463623	1.9517	0.889621	0.384591	0.0347178	0.15375	0.3582	3.67633	11.4205	5.67776	6.48382	ENSSSCG00000039544	protein_coding	chr14:80473928-80481209:+
ENSSSCG00000014022	10.7457	8.75642	10.3494	8.3256	9.8679	6.52669	1.30832	0.0478796	6.7276	12.0923	4.75593	6.54891	4.44553	1.65093	4.81261	43.4576	19.7273	87.907	55.9814	0.0665118	107.131	179.026	54.5961	35.0042	9.23832	7.12455	11.2031	0.800575	6.34753	0.0121623	8.1324	1.84169	0.0712595	0.0774895	6.27763	0.0349431	3.05007	0.00832022	13.853	2.03564	3.59384	5.11786	87.402	82.1154	69.4066	HNRNPH1	protein_coding	chr2:78961456-78974724:+
ENSSSCG00000010726	43.125	104.983	106.959	529.059	350.631	386.173	825.165	448.277	399.16	295.125	83.1372	123.999	440.084	170.124	48.2113	1.53483	104.292	4.2617	11.997	306.647	1.72079	178.892	99.6305	4.92047	219.477	520.296	806.411	290.517	828.034	325.195	487.742	358.661	204.709	73.3283	819.47	321.797	39.9784	238.664	127.829	56.0548	64.6562	29.9494	367.209	257.212	56.2011	BUB3	protein_coding	chr14:132703083-132715348:+
ENSSSCG00000039130	0	0	0.0160903	0.531922	0.550825	0.22114	0.148693	0.602401	0.0298183	0.0062133	0.0235478	0.0296193	0.0149813	0.143407	0.040546	59.7865	21.4708	8.62276	11.8908	0.0493805	24.6417	176.86	77.2324	53.2445	0.295996	0.0464304	0.0852301	0.0219513	0.0248434	1.49668	0.0456342	0.27853	0.0132264	0.0186975	0.0186697	1.49658	0.0817726	0.752847	2.64232	0.975141	0.00989909	19.2817	65.8736	43.1037	89.5811	RPL6	protein_coding	chr14:39301852-39312319:+
ENSSSCG00000028097	27.0562	45.3061	70.2007	114.116	77.2903	54.9254	68.7326	53.0582	12.0366	73.6223	33.1553	32.4446	1.41936	20.1002	95.1632	231.863	324.154	2.15844	385.009	31.5267	142.307	175.616	169.6	0.413792	71.4401	118.326	76.0307	134.566	132.906	74.843	161.159	28.4572	85.6818	6.37916	128.705	76.5602	6.96386	0.352624	0.682942	140.983	255.635	53.7228	369.301	1296.77	392.555	ENSSSCG00000028097	protein_coding	chr6:165705570-165762415:+
ENSSSCG00000006851	1.15413	5.96925	1.34291	2.66367	11.4747	1.89838	0.0763692	4.73842	0	0	0.733717	3.16422	0	0.10639	26.2057	0.0767518	4.26436	0	0	0	62.014	175.03	59.8885	54.2559	0.215599	0.813774	0.284535	0	0	0	0	21.9361	0	0	0	0.0469129	0	0	0	0	0	0	0	0	40.8971	ENSSSCG00000006851	protein_coding	chr4:112006770-112023016:+
ENSSSCG00000030643	28.5736	52.8691	29.3008	9.27185	32.8334	40.8401	6.48053	41.0547	10.3219	1.48289	40.467	7.5863	0	38.7556	0.0314694	101.554	0.0364488	0.227776	0.110218	19.4626	0.0500143	174.353	42.693	52.8149	6.76674	22.5904	21.4438	0.141978	13.7023	23.7736	0.0885466	0.921217	111.124	0.108839	13.2466	23.3812	0.123408	0.0584316	0.0632968	0.046719	0.0576233	0.280249	167.927	4.36325	81.6619	SELENOI	protein_coding	chr3:112631902-112671085:-
ENSSSCG00000004432	65.4335	41.4696	26.6628	20.5027	39.8628	65.0113	0.11809	27.7746	23.5642	18.7406	3.09106	21.6574	0.0220963	0.176262	0.143525	225.766	0.33247	395.749	0.29323	28.3045	215.888	171.644	44.6096	226.776	34.2033	19.5942	35.1876	39.6718	9.08724	12.5956	0.10096	0.0653561	74.0809	0.20683	8.54542	12.788	10.3991	0.133247	0.256607	102.4	0.160604	0.124265	26.942	750.929	360.821	HDAC2	protein_coding	chr1:79866670-79901587:-
ENSSSCG00000008089	0.293152	10.8694	4.81303	51.2623	26.4939	20.9326	66.7101	9.06724	10.0423	9.38167	9.54134	19.3612	0.0892692	11.8209	0.0483202	17.2885	4.20863	73.9673	5.34786	23.6792	8.7137	171.383	14.7053	0.827222	38.3728	24.7822	28.2455	0.950486	37.9486	18.9119	30.4551	22.3377	44.9779	0.557062	37.0823	18.5052	0.628021	0.55028	26.8374	2.02294	0.342117	0.415969	792.894	103.365	133.611	CKAP2L	protein_coding	chr3:43750687-43773459:+
ENSSSCG00000001531	15.5874	4.44334	22.4348	19.3682	7.79432	16.9389	3.75843	11.4693	0.317777	19.9751	2.12612	0.690498	0	0.0707551	10.1544	295.851	0.33365	0.805586	10.0472	0.0822272	3.73892	170.932	171.529	208.936	23.3478	14.5609	9.61922	12.8016	1.07559	5.14734	0.101319	62.7959	0.323021	105.235	1.2988	5.89672	309.207	1.8275	0.144854	0	0.13187	85.6195	0.165931	105.966	116.691	SNRPC	protein_coding	chr7:30708103-30723475:+
ENSSSCG00000006048	3.3807	2.74243	3.61466	8.95442	16.9337	4.73129	0	0	8.3499	0.0432808	0.218706	3.53328	0	1.10995	0.0847309	39.4763	0.0654253	0.334519	8.57308	0.042997	10.8329	170.624	0.431495	190.152	0.656046	4.02262	6.65437	0	5.38634	0.536611	0	0.0220477	0.0230331	0	8.19314	0.88098	0.0949357	0	0.0378724	0.04193	0	0.0838407	0.108458	187.089	34.667	DCAF13	protein_coding	chr4:33673828-33704458:-
ENSSSCG00000004847	8.40821	5.60519	6.1644	1.70477	3.57417	1.22666	0.304541	1.48919	0.0352857	0.652541	0.0348319	0.0328597	0.0221604	3.40584	0.0479805	74.9523	1.16702	95.2978	0.0560154	0.0365218	78.2761	170.5	157.833	105.688	0.0796068	6.3443	3.89774	0.151528	0.257239	0.0217047	0.514704	0	0.0586933	0.041486	0.349805	0.0103932	0	0.0148481	0.0160845	142.498	0	0.0178036	8.29122	0.152736	45.0097	MPHOSPH10	protein_coding	chr1:143972593-144002978:-
ENSSSCG00000026517	186.999	131.49	225.293	72.8769	116.97	131.91	74.4197	148.625	82.6905	99.6078	107.394	105.927	127.127	185.261	57.8471	12.2439	0.357743	14.7928	116.485	37.701	0.315571	168.052	190.235	12.124	94.2566	71.6237	103.158	93.7628	120.699	136.18	64.2964	63.7138	93.8467	112.23	121.481	137.844	0.543825	16.7135	0.310627	0.229272	0.269319	0.29471	125.328	0.327743	0.044797	CALML4	protein_coding	chr1:166083637-166099794:-
ENSSSCG00000006177	109.575	121.448	123.536	78.0044	81.3993	120.268	150.659	103.28	113.921	83.4367	55.3979	76.226	26.8717	38.9883	6.66355	39.6458	59.3636	9.59668	27.0347	100.384	0.975468	166.372	40.1266	1.75553	81.5132	117.264	112.223	87.333	102.503	124.485	94.4067	81.5843	137.907	5.88941	100.342	125.599	144.013	44.1331	122.64	0.383369	2.70689	0.549924	183.773	142.446	64.2715	ENSSSCG00000006177	protein_coding	chr4:62014257-62098400:+
ENSSSCG00000033084	0	0	0	0	0.401053	0	0	31.7689	0.162829	0	0.214313	0.202178	0.409044	23.7107	50.0387	460.119	486.73	518.941	252.543	0	165.387	165.858	10.5988	883.681	0	0	0	0.199783	0	0.801266	0	0	0.180563	14.5495	0	1.53472	4.46537	13.4295	0.296892	0.328702	447.585	92.0151	23.8066	43.5419	506.44	ENSSSCG00000033084	protein_coding	chr3:121542406-121544036:+
ENSSSCG00000037030	7.84393	11.0428	16.4994	22.2694	16.4732	18.6926	24.7434	9.70089	6.78153	11.0889	9.76356	27.2318	0.362467	20.3192	1.60421	44.074	86.5126	7.89781	17.7584	31.7836	0.978251	163.674	238.608	91.874	11.5273	7.16144	16.8809	4.22798	2.28055	19.5049	19.4354	0.333342	1.6565	0.0266104	2.06367	19.8795	0.103448	48.987	20.8611	1.43923	2.1978	0	1.1257	3.23301	119.349	RPL15	protein_coding	chr13:10715998-10720037:+
ENSSSCG00000005173	1.24524	0.360551	0.138387	0.593037	2.46581	1.3535	2.4484	0.0420581	5.2317	2.95296	2.50032	0.0471749	0.00954436	0.00507569	0.0103325	0.0439404	0	0.0339939	0.0180942	0	0.0383165	163.554	31.6763	3.79719	0.538294	0.0480676	0.081448	0.0046616	0.00791367	0	0	0	0	0.00595593	0	0	3.22995	0	0	0.0613576	0	0	0	14.8596	9.17347	HAUS6	protein_coding	chr1:203720256-203771228:+
ENSSSCG00000000579	439.483	257.447	455.061	242.898	221.728	228.618	420.074	345.625	251.55	361.937	250.429	267.056	19.4743	116.179	140.36	94.4558	31.6607	1.08961	22.9537	278.094	2.61869	161.122	0.742601	19.0545	205.116	285.316	221.236	157.603	142.172	139.141	187.149	118.964	242.355	0.997271	143.45	139.421	1.03846	461.343	203.787	26.0148	0.950382	1.08217	316.116	229.23	64.1233	GOLT1B	protein_coding	chr5:51939480-51953314:-
ENSSSCG00000037660	0	7.52454	49.3934	8.34162	21.0769	20.9933	43.8559	50.8579	0.42085	0.073078	0.830874	42.5881	0	0	0.0953766	286.221	0.662808	2.51032	0.445394	194.71	0.101055	158.514	2.52568	0.217708	0.189893	0.136523	56.3036	0.0860602	0.146099	0.0862902	0.335455	0.0744533	0.155562	1.20951	0.146389	0	0.106864	0.354185	0.127892	0	0.465714	876.975	0.0732509	0	309.083	ENSSSCG00000037660	protein_coding	chr6:20409267-20415239:+
ENSSSCG00000011917	139.125	144.424	155.591	115.71	95.9256	123.598	149.924	126.421	84.4829	88.0937	90.3107	113.952	52.4613	93.7645	17.762	111.671	3.05908	1.13972	28.3917	105.802	4.62221	158.033	49.9987	10.7744	97.3663	122.631	110.242	111.776	119.391	72.5137	104.934	146.015	70.3465	0.483709	115.29	72.1207	45.5823	48.6543	72.3752	94.0648	21.1046	3.40117	46.1961	48.6839	381.15	NAA50	protein_coding	chr13:146193207-146220759:+
ENSSSCG00000011272	2.03867	0.10393	0.0203885	4.11147	8.82228	3.88294	0.173919	2.67685	13.7985	5.54262	0.039784	8.63223	0.0379665	0.0403812	28.319	136.307	4.80811	1.27111	0.263915	14.3758	165.092	156.153	285.939	303.575	16.4892	2.95637	0.953977	3.31926	1.96749	12.197	0.0144561	0.417103	12.1339	2.0849	1.90832	12.5534	49.1832	0.0508775	0.0275568	0.0305093	0.0250868	0.152511	99.8928	76.1771	139.559	ENSSSCG00000011272	protein_coding	chr13:24691824-24699363:+
ENSSSCG00000025486	1.91673	1.67542	13.2614	2.45276	2.40225	9.71033	22.1663	15.7576	0.0462603	13.5915	3.5213	10.6167	0.077474	6.1492	62.9349	0	1.9307	0.344921	2.74166	21.2272	0.777562	154.368	0.0533896	1.41191	4.71039	9.25919	3.38831	1.09734	1.45337	25.5244	0.103246	81.3979	0.00854978	0.0241729	1.58499	24.3808	0.0704794	0.0389324	0.0984062	0.0311284	0.012798	0.0466819	0.0483109	0.0296652	0	MDH2	protein_coding	chr3:10118775-10132830:-
ENSSSCG00000037263	8.03503	11.296	6.90803	18.4141	18.475	12.5975	18.0672	8.14102	5.83311	4.43573	10.4241	13.705	30.0016	5.81092	0.0227922	10.9366	0	10.6331	19.9834	10.9385	28.4355	154.336	50.2583	1.49574	4.71183	7.2917	15.4811	1.64527	15.1698	6.72239	8.71382	8.20218	5.84574	3.48159	14.4041	6.97114	44.5114	0.0423199	0.427874	0.304532	82.69	0.135316	3.26465	0.080616	29.9658	SIAH1	protein_coding	chr6:36342806-36365773:+
ENSSSCG00000028585	190.373	227.673	215.744	96.6472	217.512	232.451	192.725	112.579	192.823	189.045	142.94	132.741	85.2776	133.251	77	80.8966	119.965	58.8059	92.1302	192.77	64.0693	154.177	5.11575	8.01581	116.362	196.281	154.928	195.634	152.923	113.961	119.255	96.5807	86.4288	3.67465	147.706	113.417	0.630636	7.1641	7.12073	40.2357	8.99928	24.3537	72.7823	0.441436	25.9502	CBLL1	protein_coding	chr9:107455186-107475390:+
ENSSSCG00000013119	141.213	120.085	122.461	170.684	59.6428	73.0946	389.331	135.518	157.313	72.9554	96.0776	136.683	276.614	62.9739	102.031	37.86	47.9691	30.9521	0.505026	105.372	0.339509	152.152	17.3135	111.67	144.367	104.118	151.927	158.536	199.94	205.582	101.972	199.059	150.31	22.842	192.616	205.994	138.105	196.525	231.773	10.418	48.7646	2.80603	116.56	152.854	100.019	STX3	protein_coding	chr2:11681361-11740744:-
ENSSSCG00000000164	23.0226	51.1236	39.946	15.982	11.9506	35.6225	0.134769	29.9376	0.00702679	12.2772	18.9225	8.14903	2.64781	1.72727	0.0477741	0.108355	0.0553333	0.251483	0.0669293	1.18549	0.0506182	150.026	73.3571	0.338054	0.0253646	11.345	13.6326	56.0139	1.20016	22.8129	0.0268847	0	0.0467526	0.0220307	0.945909	22.1208	0.0642334	0	0.0384366	0	0.0116638	0.0283633	0	0.0270363	0	CRY1	protein_coding	chr5:13275541-13364594:+
ENSSSCG00000021457	0.0118522	0	0	0.0158047	0	0	0.0611726	0	0	0	0	0	0	0	0	0.061479	0	0	0	0	0	149.672	0	0	0	0	0	0	0	0	0	0	0	0	0	0	0	0	0	0	0	0.386227	0	0	0	ZBTB8A	protein_coding	chr6:88922795-88960980:+
ENSSSCG00000016932	9.48834	9.76203	20.5488	4.17081	38.059	27.6177	23.5523	21.8306	0.0209378	8.46396	25.0365	11.7249	0.0262991	5.70622	0	0.100896	0.0164878	0.29974	0.0498576	0.032507	22.7448	149.177	0.0289975	0.0162469	0.21729	14.7527	16.6823	0.0128448	0.0218058	20.8642	1.9927	0.0222249	6.44306	0.0656451	0.0109246	21.5355	0.0159498	0.0352423	0.0190884	0	0.0347548	0	0.021866	0	61.2055	DEPDC1B	protein_coding	chr16:39466500-39557985:-
ENSSSCG00000001756	38.8576	67.386	37.2017	19.1519	34.1654	22.5571	25.9372	32.6573	18.661	30.9873	43.1722	37.705	0.0794215	6.33545	19.5066	49.4377	0.136928	0.127293	9.34769	0.908063	28.8211	149.158	183.581	152.321	19.6504	5.01519	10.091	0.73702	16.463	13.1171	0.113402	0.0335588	28.8183	143.244	21.8816	13.0556	0.120418	0.0798222	0.807039	0.111688	0.0262393	151.622	0.0165084	0.0608219	107.716	IREB2	protein_coding	chr7:47481539-47529187:-
ENSSSCG00000001968	1.09821	2.08248	0.689088	0.433909	3.3812	1.24422	0	0.113595	0.0364859	1.23543	7.31136	1.92538	0	0	0.0124031	0	0.100559	0	0	0.066087	0	148.892	0	0	5.89371	3.71945	2.42253	0	0	0	0	0.280782	0.0101149	0	0	0	0	0	0.0166315	0	0	0	0.0095258	0	0	NUBPL	protein_coding	chr7:67787195-68035258:-
ENSSSCG00000035883	35.0237	14.9622	32.8759	12.5026	31.6912	30.3542	8.64335	36.045	4.82234	24.7771	63.6974	16.5375	16.8373	10.162	7.63063	0.110658	4.02345	0.0513654	4.53398	21.4209	0.08271	148.812	2.22621	0	16.371	25.6723	22.8533	24.5475	16.382	28.4092	5.93048	34.2774	4.64728	0.224988	16.7142	29.4222	0.0218661	14.7844	0.23552	0	0.0714698	0.0579319	0.134895	100.641	0.277384	GPR160	protein_coding	chr13:108748089-108790585:+
ENSSSCG00000036694	0	0	0	0	0	6.0379	0	0.630871	0	0	0	0	0	0	0	0	120.631	0	0	0	0	148.143	238.046	0	0	0	0	0	0	0	0	0	0	0	0	0	0	0	0	0	0	0	0	0	0	ENSSSCG00000036694	protein_coding	chr1:179449866-179463071:+
ENSSSCG00000006750	25.2098	6.9965	9.85378	12.2282	4.49179	5.94892	1.82249	1.10236	12.0171	12.0902	0.0631659	2.68152	0	0.359039	0.0130515	33.6722	0.0302334	2.76531	0.0304744	8.4742	16.2209	147.32	19.4478	0.342604	0.666957	4.61449	19.6847	0.0235533	0.0299887	0	0.0275426	0.0101883	0.71313	0	0.0200322	0.022617	0	0.0161558	0	0.0193761	110.937	7.09001	0.410976	0.0184653	14.2443	SYCP1	protein_coding	chr4:105592744-105729746:-
ENSSSCG00000005343	496.527	536.276	467.308	303.853	286.206	458.914	235.407	178.168	606.448	459.671	244.531	258.555	390.6	348.325	133.964	224.119	211.316	265.599	239.607	330.869	71.2995	145.412	104.547	62.456	600.131	273.044	247.543	295.329	181.581	102.452	108.83	190.252	148.296	122.527	169.315	103.947	90.2518	10.6408	48.1992	199.595	0.971779	114.906	136.908	254.702	168.432	RNF38	protein_coding	chr1:237111008-237240348:-
ENSSSCG00000008508	3.72003	3.86951	3.76608	12.3123	6.00308	6.58549	14.9648	2.55769	4.76005	1.05662	3.76049	3.05335	1.78065	1.3403	5.87944	54.7779	17.9904	43.2824	0.0346231	4.85343	2.14457	145.398	81.5398	31.9858	6.66726	3.88426	7.35743	1.43834	9.48884	10.377	15.1767	5.2147	7.46727	0.0769273	9.99136	10.3555	5.79837	0.0275328	5.77617	5.47045	0.0633546	0.0990396	118.673	38.245	63.1756	FAM98A	protein_coding	chr3:106061565-106081178:+
ENSSSCG00000006065	11.3047	15.0374	29.6524	8.13729	10.8748	9.0592	3.17809	9.41652	18.4611	3.03227	0.0372814	10.2258	0.0177891	5.55318	18.8825	64.3306	0.0446104	5.37285	0.314762	52.9697	27.6379	145.27	0.049036	2.63752	4.33907	23.5622	19.1444	1.85064	1.80685	6.08946	0.237068	0.0676497	57.222	0.0333026	1.73655	6.02368	0.0539436	0.0238385	0.0903819	0.0714754	0	44.4903	0.0147905	0.0544925	0	ANKRD46	protein_coding	chr4:36400682-36446071:+
ENSSSCG00000034042	0	0	0	0	0	0	0	0	0	0	0	0	0	0	0	0	0	0	0	0	0	144.129	0	0	0	0	0	0	0	0	0	0	0	0	0	0.126389	0	0	0	0	0	0	0	0	0	SDHAF4	protein_coding	chr9:80420882-80421608:+
ENSSSCG00000022225	0.0178372	13.5116	12.6128	1.32406	4.31532	14.8116	14.6892	13.9852	5.69613	7.17929	0.786217	1.40393	0	0.912022	0.108784	206.185	2.55354	350.236	45.8221	0.077284	224.957	143.82	75.8222	51.8558	13.645	1.07962	12.1704	13.0681	22.7847	9.10716	18.3296	7.90316	12.1658	60.3234	21.5221	8.78464	102.043	16.6258	28.7364	8.48408	165.879	0.161462	0.228365	64.8054	143.347	NOP58	protein_coding	chr15:105893108-105926771:+
ENSSSCG00000013176	2.06502	4.24057	3.1599	4.85	13.7462	12.3765	0.0458416	0.0165366	1.01581	0.385982	0.975221	20.4033	0	3.32082	0	0.0691068	0.263502	0	0.0189716	0	0.137742	143.067	0	0.0185466	5.35997	0.767608	3.8002	33.3875	0.186692	30.551	10.4479	0.0380561	0.0662618	0.0374685	0.0872964	32.0884	0.0182074	0	0.174322	0.0241249	0	0.0241193	28.5304	0.0229909	0	TMX2	protein_coding	chr2:13229757-13241035:-
ENSSSCG00000005611	7.55345	12.4127	4.52535	2.69124	9.1967	12.7633	12.0505	7.22048	0.0798694	0.402196	15.3479	1.9173	0	0.480153	0.0724027	0.0769759	0.0209647	0.119103	2.89506	24.3042	82.0445	141.764	0.165921	0.0206584	3.57978	1.2307	8.40242	0	5.39285	0.229267	54.6102	1.14452	8.11876	0.41735	4.72293	0.172516	0	0	0.0728144	0.026872	0.0441919	0	0.0139016	0.640221	0	ZNF79	protein_coding	chr1:267941953-267959747:+
ENSSSCG00000034651	0	0	0	0.0486719	0.0201606	0.0216801	0	0	0.0163706	0	0	0	0	0.0218701	131.135	0.031555	12.6076	0	0.025988	0	0.117927	141.171	0.158705	0.0254058	0	0.0477954	0.0389937	0.0401717	0.0340984	0.0201396	0.0469758	0.0173769	0.0544607	99.187	0.0341663	0.0192874	0.0498825	0	0.0298491	0.0330472	0.0543473	276.838	0.0170963	0	0.158197	ZNF280A	protein_coding	chr14:48882955-48884625:-
ENSSSCG00000037236	0.00784961	1.37514	0	0.0104673	5.86187	7.11493	14.8551	7.00535	19.976	0.469505	5.78297	6.18993	0.0353768	21.3532	0.114894	126.236	8.01768	244.743	35.0537	1.91672	7.09099	140.849	217.228	77.7486	11.9904	0.301511	7.03577	10.7472	15.8909	0.355156	0.0538801	0.0448444	0.0624651	0.0772661	15.7315	0.207395	0.0750933	0.0237035	16.0482	15.3797	126.088	0.213162	97.719	12.6655	189.228	RPSA	protein_coding	chr13:24072510-24083686:+
ENSSSCG00000029830	0.729891	0.0281396	0.828043	2.85905	0.226773	1.86963	0.0392413	0.311425	0.0204602	0.213167	0.161576	3.58205	0	0.0820008	6.28758	71.422	107.175	242.962	0.0649603	0.0423539	3.30147	140.582	152.873	55.5033	4.59748	1.71241	9.33271	1.80746	16.4926	0.553755	0.0978516	0.152025	0.0907543	53.1142	13.8566	0.554429	1.18453	0.137753	0.111917	0.123908	87.486	0.536812	329.695	7.16377	167.042	ENSSSCG00000029830	protein_coding	chr4:135701-138652:-
ENSSSCG00000037662	353.353	258.997	124.08	151.759	233.378	241.516	12.9263	60.0699	180.188	225.112	120.015	130.449	0	83.6828	0.808628	14.9015	419.274	0.354719	17.9368	140.542	0	139.676	0	554.351	114.307	168.799	118.749	1.21607	229.978	0.487727	0.189605	109.835	228.169	0.932232	242.64	0	1169.67	0.333653	1.0843	0	0	0.400066	2.89819	0.381349	297.732	ENSSSCG00000037662	protein_coding	chr15:29706131-29725883:+
ENSSSCG00000016737	1.9987	5.20129	3.55237	8.74525	6.3651	28.8632	17.005	29.712	60.5514	77.5918	19.8182	32.505	0.0703732	14.2774	0.990393	0.944955	0.154418	1.40362	14.164	0.0869848	22.1373	139.503	195.653	2.76064	59.4969	43.6067	45.6576	89.3824	106.196	43.7681	50.6429	148.44	48.8958	154.667	105.882	43.3353	42.317	1.01377	0.255391	13.7136	11.2995	132.694	5.6024	20.3445	1.81761	ENSSSCG00000016737	protein_coding	chr18:50561926-50566861:-
ENSSSCG00000010874	5.79237	2.32442	1.43239	0	4.92869	2.87057	0.03615	7.81562	0.031414	0.111279	0.0165386	0	0.0315661	1.024	0.0256295	11.6259	22.1844	0.0674569	0.0698167	0.0260115	0.0543105	139.44	20.97	173.849	0.0340185	0	4.26508	0	0.0392594	0	3.07087	0	0.00696707	0	0.00655625	0	0.0191441	0	0	0	0	0	0.00656129	0.132955	0	ADSS	protein_coding	chr10:17219840-17259255:-
ENSSSCG00000014016	16.2575	0.396696	3.08175	6.82616	6.76326	2.97948	0.774483	1.24525	0.44996	12.6455	8.98975	1.99125	0.3478	1.03269	0.45496	13.121	0.0181706	0	0.146524	9.13533	0.0166222	138.582	0.0479358	0.752015	1.14528	0.0898255	9.50857	2.93026	0.0120157	8.72911	0.0110356	1.51858	0.0383821	0	0.0120396	10.0453	0	0.0194197	0.0210366	0.116453	0.0191511	0	0.0120489	0.0221958	0.0477822	SQSTM1	protein_coding	chr2:78752771-78784256:-
ENSSSCG00000002252	1.05258	3.64495	6.49165	2.80718	2.02884	8.73563	0.0249777	0	3.57487	1.94707	4.39665	0.0080852	0.0327157	0	0.0177086	0	1.95876	0.128175	0.0206741	0.930081	0	138.313	0.0270545	0.0101055	1.84514	1.41317	1.04694	0.00798941	0.0135631	0	0.0124568	0	8.39781	0	0.00679503	0	0.00992068	0	0	0	0	8.69993	0.00680025	0	0	ARRDC4	protein_coding	chr7:81656766-81669590:-
ENSSSCG00000035101	1.51857	1.55574	2.83705	9.20123	3.81619	2.41586	0.351401	4.16662	4.4769	0.207487	4.6657	1.27595	0.0200115	0.0425684	55.1237	12.2992	2.4339	54.5961	59.1701	0.0247352	0.0459072	137.04	54.8751	103.623	3.43621	8.7293	7.31467	66.0714	8.1137	2.2344	0.220967	0.777922	0.0795025	0.074926	8.36261	2.39326	2.58508	2.22578	0.0580989	0.35378	0.119005	89.4213	45.6886	0.2452	0	KLF5	protein_coding	chr11:45369575-45388299:+
ENSSSCG00000005347	57.7304	101.513	31.5966	295.744	75.9465	90.6346	163.601	110.96	64.0353	63.2834	49.2237	66.7418	226.624	90.1221	158.372	157.724	28.6955	133.991	281.888	26.9909	27.6886	135.446	76.1162	0.85216	135.999	123.783	122.588	105.59	140.034	159.595	90.9395	163.199	156.223	58.1264	136.479	160.37	109.713	143.543	0.673534	129.731	182.789	14.8097	484.392	118.582	0.0275649	POLR1E	protein_coding	chr1:238197666-238220520:+
ENSSSCG00000014217	194.831	223.343	259.344	137.663	178.198	164.243	198.528	129.862	149.354	141.598	168.485	173.091	142.111	220.307	109.58	160.327	257.779	19.163	56.3218	111.073	113.642	134.995	158.219	110.761	97.9404	191.145	184.657	177.396	163.958	108.066	171.426	95.7672	120.565	83.9585	163.814	106.973	173.088	189.347	282.069	139.468	251.054	1.23263	50.9349	11.9352	200.116	FEM1C	protein_coding	chr2:119699598-119722902:-
ENSSSCG00000038422	6.51861	10.2798	0.10289	2.34317	3.53791	6.93573	0.0487599	5.98038	0.0254231	7.94622	44.7714	1.51521	0	1.46044	0.311126	551.444	10.0099	1.50129	0.92825	48.2593	0.109883	134.864	0.211256	111.972	0	9.47606	3.57281	0	0.026477	0	0	0	9.89541	0.0398538	0	0	0	0	0	0	0	0	0.743402	1.71182	221.845	TMX1	protein_coding	chr1:180933694-180947417:+
ENSSSCG00000004608	0	0.990071	0	0.0254796	1.73086	0.249688	54.9312	3.9133	0	0	1.57915	2.66024	0.0430573	0	34.7963	0.132152	0.0269941	0	0.0272092	0.0177403	0.19755	134.602	0.0237376	0	0	0	0.20413	0	0.0178504	0	0	0	0	0	0.107316	0	0.130566	0	0	2.80261	0.170704	0.0345922	0	0.131895	0	DNAAF4	protein_coding	chr1:116332319-116429983:+
ENSSSCG00000007479	28.4313	25.2916	37.0257	66.5117	94.4774	56.9625	47.2922	25.5765	53.6204	24.1902	27.2851	44.157	62.3206	28.2968	67.8562	80.4565	190.495	51.5773	134.943	23.7242	63.9169	133.626	74.1688	1.24718	72.5069	64.4757	92.6941	6.50778	25.0541	71.8499	46.2651	22.9245	19.5205	75.0734	24.5971	72.1524	100.793	76.75	70.01	81.9264	1.47317	1.5232	107.342	223.78	78.7113	SALL4	protein_coding	chr17:53079636-53103023:-
ENSSSCG00000030642	1564.66	898.063	1635.81	2952.46	1011.74	914.271	3859.52	1218.51	1871.82	1011.3	1046.59	1196.65	2001.08	1004.79	624.567	49.6204	43.2589	25.2671	24.2993	1513.22	4.77517	133.517	114.834	41.4278	1809.29	1802.37	1984.22	2061.59	2251.93	1470.27	1441.42	1573.12	1677.82	225.314	2194.18	1426.61	483.062	1074.11	853.682	403.077	54.0685	64.565	122.106	78.8207	294.861	PCNA	protein_coding	chr17:14136886-14185276:-
ENSSSCG00000020870	15.3388	18.1849	18.6367	20.377	5.20733	9.20304	12.0312	7.65632	3.99768	2.92174	6.15695	0.291405	10.832	10.9683	0.0216355	0.237688	0.0187942	0.11389	36.4861	4.96938	0.171927	132.998	21.8376	0.500029	5.81883	5.04026	6.02599	27.2627	0.584118	3.2836	1.85674	6.6079	4.96241	0.0311783	0.639243	3.29462	0.0303016	2.58441	6.80318	0.0321197	0.00660275	0.0240842	24.2019	1.31623	43.5572	ENSSSCG00000020870	protein_coding	chr9:92445643-92481379:-
ENSSSCG00000015988	9.66658	15.8725	22.8939	31.2126	21.7386	51.7847	28.3513	45.9084	50.5815	45.5577	12.4182	7.99802	8.45379	70.5525	11.903	178.521	192.294	2.03194	14.9451	39.874	253.392	132.886	0.800594	3.23604	15.9668	13.7028	18.9328	48.2808	9.37457	6.14647	4.56169	0.24106	6.5477	0.0970928	10.2334	6.32422	13.2422	59.4924	41.8598	54.2216	0.274156	49.5423	0.258728	108.033	394.768	HNRNPA3	protein_coding	chr15:82958242-82964421:+
ENSSSCG00000022806	59.4325	41.6664	79.3421	44.5164	66.5722	100.197	25.4469	28.3991	77.4178	69.5045	50.7141	78.8838	1.69891	9.30278	14.4719	48.3206	3.64663	0.502537	13.0378	0.391514	0.181657	132.304	22.7089	0.0711553	62.3074	80.7809	70.6873	62.2609	105.726	43.1999	72.3238	57.9154	64.5207	0.575003	104.028	41.3584	7.46567	44.6646	76.306	0.266102	0.323453	0.844388	393.929	112.904	126.125	LIN7C	protein_coding	chr2:32734691-32855734:+
ENSSSCG00000004806	111.781	154.461	93.0313	55.5369	109.837	80.7199	57.1961	62.6911	37.8721	44.9631	70.2267	86.9434	68.1259	44.9056	44.1316	155.719	18.9138	5.09414	11.9474	56.3945	137.711	130.61	270.328	153.634	39.7203	61.8022	44.2465	40.3794	28.9273	22.849	29.5058	71.4939	34.4052	45.4031	30.1154	22.1673	0.254609	13.7638	0.18913	0.151229	1.0235	0.232606	124.972	180.084	84.3979	ARHGAP11A	protein_coding	chr1:136497448-136522347:+
ENSSSCG00000000107	8.4288	10.1072	28.5515	24.5503	24.3272	14.2065	42.2397	33.7959	13.2466	12.7095	5.95173	4.68496	13.2918	0.542844	0.0631459	16.9346	0.109706	68.9005	0.0598979	4.72543	0.623054	130.559	51.134	47.9033	16.5063	28.0569	41.4905	38.3105	53.7169	28.1794	30.4519	2.87749	6.64304	0.200195	51.7491	27.5102	0.256473	0.752339	0.174639	17.2843	0.173438	22.8334	319.063	101.975	69.6898	ENSSSCG00000000107	protein_coding	chr5:9581997-9623906:+
ENSSSCG00000013460	18.6868	17.4185	25.6909	39.4887	18.6935	23.9563	73.1394	42.2335	50.4967	20.3748	52.8577	52.2931	6.8427	74.8939	28.143	95.0907	137.937	195.805	16.2247	28.1931	154.392	130.386	166.147	3.86594	56.4313	28.5932	31.4424	72.7257	47.28	68.6525	43.2677	71.7888	14.3541	0.109488	49.7306	66.0493	4.82387	177.044	2.50451	57.8067	199.869	37.6831	198.638	211.221	16.9696	OAZ1	protein_coding	chr2:76293146-76296625:-
ENSSSCG00000030435	0.206052	0.152524	0	4.30467	2.26107	0.864889	0.0472664	0	0.135544	0	0	0	0	10.1404	0.0167554	0.0237516	8.57769	0.0220501	0	0	0	129.563	0.0170654	0	0.0111199	0	3.11117	0	0	0	0	0.889415	0	0	0	0	0	0.0207406	0	0	0	0	0.0128684	0	5.40942	USP39	protein_coding	chr3:59124729-59154314:-
ENSSSCG00000014182	6.72338	5.74691	3.77693	9.15324	8.77533	8.32157	7.18653	0.538874	1.09463	2.32478	16.2083	5.88098	0.0264407	1.6311	0.085872	0.040576	22.0137	0.0188346	17.9117	29.7842	0	127.731	0.670535	0.0653375	3.93229	7.1395	8.16047	0.025828	11.8385	10.5789	0.261756	11.1053	0	0	11.6973	8.94084	0.0160357	0.0354322	0.0191912	0	0.052413	0.0212424	0.0329756	5.8316	43.6776	SLCO4C1	protein_coding	chr2:107817177-107887399:-
ENSSSCG00000023562	5.68863	2.45995	3.69031	4.30115	17.8808	10.7289	29.2597	20.746	1.15734	5.53566	9.13961	17.5055	0	0.0702788	0.0715325	10.9513	123.448	39.2551	13.7794	6.75169	247.761	127.721	30.1625	0.0816405	9.06738	9.77848	17.7933	26.1408	8.05368	0.647177	0.0503183	5.30479	21.2926	0	8.45399	0.433854	0.0801477	16.1154	0	0	0	8.28136	19.2284	0.101204	50.1823	SNRPE	protein_coding	chr9:64560511-64567008:+
ENSSSCG00000027907	3.68858	0	0.0628673	0	4.95474	0.966887	1.19172	1.6551	0.0776697	0.356053	0.0613365	0.443621	0.039023	0.103762	0.781536	5.12014	0.0733944	0.75053	0.0493197	0.0321562	0.223801	126.81	114.688	59.6898	4.5419	8.31466	5.55012	0.152475	1.81192	6.91792	0	0	0.0344516	9.05869	3.20959	6.97292	68.065	0	0	20.3201	2.39799	0.062702	0.292005	0.20919	0.193001	BSG	protein_coding	chr2:77735520-77743415:-
ENSSSCG00000014177	29.8708	38.9251	37.0608	20.5242	22.2641	30.1337	40.4106	23.4778	22.253	24.5465	25.9579	31.0811	8.56296	10.8125	13.905	124.115	15.166	63.2208	24.7272	31.0269	77.4101	126.503	152.06	65.0789	19.156	18.309	29.5451	17.7124	38.2125	6.30924	10.5912	37.5468	36.7174	43.4099	40.2053	6.57624	32.4096	2.18818	73.0206	28.1936	7.52298	0.438091	295.424	282.106	188.51	CHD1	protein_coding	chr2:105113163-105203206:-
ENSSSCG00000034141	0	0	0	0	0	0	0	0	0.0464042	0.0483468	0.0305382	0	0.116572	0.0309966	0.063099	0.044723	94.0946	0.0415193	0	0.0480298	0	126.386	242.736	0.0360077	0	0	0	0	0	0	0	0	0	0	0	0	0	0	0	0	0	0	0	0	0	ENSSSCG00000034141	protein_coding	chrY:41171996-41181252:-
ENSSSCG00000023654	27.3498	24.6857	20.8936	22.0481	23.4917	26.2326	5.24447	12.6376	16.155	13.4582	46.0962	25.5865	0	19.8579	26.191	9.65599	14.4872	181.106	75.0969	41.8081	610.788	126.307	189.048	85.9246	13.187	17.9041	12.9613	0.12078	2.50605	1.61471	0.10462	11.2734	0.266838	0.222901	2.3969	1.85566	19.6636	1.03098	0.119659	59.3066	21.2784	83.0233	360.725	238.89	100.276	BRDT	protein_coding	chr4:125034598-125054773:-
ENSSSCG00000022864	0	0	0.112624	2.3787	1.76496	0.0552809	0.0266865	0	0	0	0.128195	0.0172767	0	0.408947	0	41.7054	0.0219138	0.0248989	3.42372	0	0.0400929	124.56	0	0.842151	0.866398	0.920803	1.9057	0	0.0289819	0	0.013309	2.08249	0.0462889	0	0	0.0163933	0.0211988	0.0234202	100.238	0.0280884	0	0.0842458	21.0118	98.0249	0	ENSSSCG00000022864	protein_coding	chr17:38637488-38643983:-
ENSSSCG00000013155	49.9449	36.1633	42.7904	79.2293	44.1505	50.1122	61.4098	56.157	61.8886	43.3779	34.5379	33.3629	23.0959	41.593	18.9377	32.7565	35.6332	12.7914	21.9717	12.8141	54.1043	124.512	49.8718	71.3866	61.6732	62.7321	57.7742	47.7782	74.3373	57.8823	66.9473	64.7537	23.212	237.268	76.9011	58.1411	111.206	5.60994	73.6099	52.912	40.8852	43.0045	145.427	1.36941	0.0137757	ENSSSCG00000013155	protein_coding	chr2:12493169-12532428:-
ENSSSCG00000016036	30.4578	37.93	20.8403	14.855	46.2102	37.7522	12.0752	28.3337	34.6131	22.0573	33.7219	25.6961	43.7993	13.4472	8.44873	20.3011	55.9438	0.269488	51.5081	14.9537	8.62275	124.188	12.9581	12.6583	22.1039	18.5943	20.4524	10.1865	10.7967	9.12598	0.478609	23.1634	13.3977	0.0152309	10.1895	8.91153	24.8166	0.23713	1.68297	1.37295	0.0403189	5.93172	0.0304399	0.0841121	18.3286	WDR75	protein_coding	chr15:93981049-94026707:+
ENSSSCG00000009137	14.0076	10.1407	13.0073	0.259428	16.8711	14.2136	0.251032	2.41482	0.130886	1.59093	9.07291	10.5094	0	0.116571	0.177976	1.34554	0.274849	1.17108	0.0692599	0	0.565712	123.924	113.233	222.286	17.6385	9.00139	10.6519	0.0535303	28.0803	31.2379	0	0.0926213	6.77328	0	25.3135	35.1591	0.265881	0.0734356	0.23865	0	0	0.176105	0.637879	221.836	263.684	GAR1	protein_coding	chr8:112403756-112413657:-
ENSSSCG00000036898	5.69806	5.80442	14.9307	6.12103	10.9575	6.98834	0.0985785	0.482043	10.8736	1.7136	0.428446	11.8491	0.0143464	2.42616	0.0155311	0.0330241	0.00899427	0	2.71979	2.16342	0.00822783	122.014	0.0237277	0.177257	4.7826	0.455743	3.36674	4.51951	0.701822	1.44027	0	0	0.0443304	0	0.738976	1.17075	0	0	0.0104129	0.0115286	0.0189591	0.0115259	0	0.0109867	3.71331	NIPA2	protein_coding	chr15:32174077-32202364:-
ENSSSCG00000009043	14.6029	17.7454	21.1366	16.3029	7.66257	20.3641	3.7964	25.3255	1.601	18.932	2.94051	1.10238	0.0365626	0.699984	7.97571	44.3402	0.0343835	0.338583	0.0462101	19.3352	14.7727	122.003	24.4808	67.254	16.1881	15.9704	9.33435	0.0446442	2.448	0.322297	9.16733	11.6564	0.0806987	0.034224	2.1567	0.308659	0.0221744	0.0244981	7.61636	123.078	0.0241592	0.0734359	52.6518	2.75801	51.1756	ABCE1	protein_coding	chr8:83302175-83353437:-
ENSSSCG00000040439	17.7267	17.9592	18.1503	3.74021	12.4172	6.80565	3.31756	4.90887	3.83062	13.6506	4.49539	3.84255	27.5731	3.32762	22.7338	36.1788	62.2116	5.96554	15.1576	0.677077	130.422	121.757	26.4474	99.7925	4.91564	1.7997	2.974	14.069	12.4268	1.84168	0.902466	0.0133533	2.25295	0.0690225	12.5631	1.76375	0.0383323	10.5343	0.0458753	17.9036	0	7.04554	0.0131377	1.5489	114.863	TMED5	protein_coding	chr4:124009703-124030789:+
ENSSSCG00000027869	51.5719	22.8219	34.2525	16.2455	27.7545	22.8122	7.97638	18.5611	17.0589	24.9343	8.32491	13.595	30.2261	4.35015	33.7227	0.762823	0.612341	7.31783	0.84868	0.459916	28.8283	121.519	0.0480777	74.0989	49.297	134.928	54.566	0.178892	24.2231	13.2136	10.3865	11.9611	17.4001	0.119723	23.4888	13.088	45.8974	0.502512	0.113934	27.5689	0.0691479	2.66237	0.0362536	0.160283	19.5816	PHF13	protein_coding	chr6:67445938-67454186:+
ENSSSCG00000005269	0.370505	6.87332	6.23816	7.82566	4.24453	2.41806	2.6284	2.7309	4.41082	1.37223	0.880267	2.91923	5.2877	11.8564	0.117164	0.0869976	0.0323103	0.0146846	4.4162	4.22559	23.149	120.769	0	0	2.78445	3.8254	6.68981	0.0453085	0.0299122	0.0302864	0.031397	12.9483	30.3392	47.1729	0.0171267	0.0193365	0.0500097	1.11882	0.0673318	13.8241	120.788	0.0496857	0.145689	4.34933	0	TRPM6	protein_coding	chr1:227811237-227998593:-
ENSSSCG00000032198	20.8655	10.8225	59.7817	25.6465	22.3408	45.9845	6.86529	29.1414	61.5667	29.478	24.9287	35.168	0.0249435	1.5719	29.3052	18.2396	60.4407	1.13716	13.8711	39.1816	0.121596	119.737	2.02834	154.857	82.1764	92.1045	75.8664	74.394	57.8988	51.4753	97.7336	101.629	44.4064	2.38151	55.5065	48.8234	0.431139	76.5201	19.9149	52.8667	0.881772	0.47093	329.785	39.5412	91.9834	SPOPL	protein_coding	chr15:13134225-13207737:-
ENSSSCG00000023245	0.0500386	0	0.248936	0.533803	1.09326	0.63076	0.0573918	0.0103516	0.0598475	0.0519607	0.00984627	2.08688	0.0125286	0.0266509	0.0406894	70.7725	0.0314184	30.5666	0.0672964	0.046458	21.017	119.391	65.8761	0.49535	0.378055	0.00485361	0.0237588	0.0764893	0.0285671	0.012271	0.00715556	0.0132346	0.00829571	0.0156363	0.0520436	0.00881381	0.0151966	0.0209864	0.036374	0.0151017	127.984	0.206342	0.106771	20.8969	49.2135	NONO	protein_coding	chrX:57289521-57319564:+
ENSSSCG00000035007	0.2215	0.243986	0.737105	0.632925	0.200995	0.460478	0.0544391	0.00981901	0.0141921	0.45098	0.0560382	0.0792979	0.0356521	0.0853191	0.067543	63.7939	30.8451	69.8904	8.64013	0.0807909	0.521395	119.017	272.4	119.584	0.153688	0.600809	0.0422558	0.0261195	4.78885	0.296812	0.0203623	0.0225967	0.0157378	0.0778674	4.79098	0.409658	8.31374	0.095552	0.051754	8.46592	0.0706726	2.807	45.264	154.247	112.038	RPL17-C18orf32	protein_coding	chr1:99043219-99049352:-
ENSSSCG00000006824	63.9839	47.9618	89.259	182.517	80.9364	74.7778	124.141	187.648	171.269	131.695	114.535	115.296	197.975	94.6822	132.51	114.868	11.0861	14.3559	78.8357	99.2605	104.236	118.848	90.83	91.6644	199.805	216.191	219.264	359.467	378.086	257.147	364.647	417.42	279.34	100.954	373.53	262.155	231.551	528.846	196.694	89.8572	153.792	104.426	200.899	129.297	89.5221	GNAI3	protein_coding	chr4:110527711-110579336:-
ENSSSCG00000033669	33.467	43.5826	50.5747	48.7668	30.4447	32.6312	32.5355	19.9328	27.0166	33.3289	19.4055	11.1273	4.30087	3.93768	3.49627	49.1504	68.5251	0.0897776	0.0995552	5.024	34.7672	117.982	43.0009	197.822	21.8507	48.0442	49.3767	30.124	57.1613	14.6355	21.0428	27.3926	28.457	0.226112	55.4951	15.457	0.143318	3.5045	0.240127	0.632988	40.1398	0.126568	15.1746	132.808	9.95608	RDH10	protein_coding	chr4:62569468-62601505:-
ENSSSCG00000009405	0.709478	0.0291762	0.901472	11.9363	9.88838	9.98747	0.0610302	0.0146771	0.116676	9.92376	6.38002	5.39978	0.0799373	0.0991916	0.158653	0.0204453	0.0167051	0.645344	0	0.0109785	1.89492	117.918	0	0	0	11.4478	8.23639	1.13223	7.19135	5.98946	1.81606	0.0900714	0	14.4993	7.68161	5.46109	0.0969604	9.15883	0	0	0	0.0214072	0	8.99889	0	SUCLA2	protein_coding	chr11:19613682-19670861:+
ENSSSCG00000033823	2.29718	1.96542	1.49461	2.76884	0.369116	1.3113	1.53979	0.00740604	7.34327	0.334578	1.77522	0.0531652	0.0134454	0.00715026	0.0145556	0.0103167	1.75331	10.2672	0	0.570592	0.00771107	117.869	19.6505	11.0722	0.01932	0.817777	3.71624	0.0197007	0	0.0131689	0.0153584	0.0113625	0.00593517	0.00839027	0.00558519	0.0504468	63.987	0.0270265	0	0.0108045	0.0177684	0.032406	0.0167685	6.81638	0.797984	XPNPEP3	protein_coding	chr5:7530992-7582965:-
ENSSSCG00000008579	44.6885	31.5904	12.5969	38.3147	43.795	37.221	8.83283	31.1922	36.3236	65.3586	51.8648	24.5931	0	22.405	33.9323	0.645201	0.10907	5.2669	56.3255	111.677	0.0831462	115.632	0.095912	0.053738	36.5187	8.24497	29.1976	138.276	4.08706	14.2991	11.9346	18.4145	59.9781	0.162846	3.97475	13.9252	0.158266	0.0971394	1.85201	0.139802	0.0766365	0.23295	197.842	0.0444103	2.07143	CENPO	protein_coding	chr3:113968915-113979148:-
ENSSSCG00000005268	122.701	164.524	46.9946	14.9921	87.951	75.6693	55.8748	50.871	57.4869	66.9822	168.495	163.089	65.819	135.211	171.329	110.394	48.8928	1.32612	76.443	45.3328	65.0124	114.458	25.2048	39.7445	30.8988	48.4517	59.9332	22.6788	55.3566	23.0433	29.8998	19.8823	25.2074	0.656625	58.6105	23.3083	49.2038	99.0481	0.450409	100.492	235.504	76.4625	11.2443	61.955	77.7962	RORB	protein_coding	chr1:227574691-227772698:+
ENSSSCG00000038249	0	0	0	0	0	0.0153181	0	0.0160052	0	0	0.0152239	0	0	0	0.0157281	0	0	0	0	0	13.8981	114.23	0	37.0499	0	0	0	0	0	0	0	0	0	0	0	0	0	0	0	0	0	0	0	0	0	ENSSSCG00000038249	protein_coding	chrY:39790575-39834578:+
ENSSSCG00000000288	10.6009	15.6538	13.7009	20.217	26.8477	28.7101	37.073	33.5044	3.68207	21.5831	34.9866	11.0764	0.0855327	11.8329	22.084	131.39	66.1712	118.853	12.7869	12.6716	62.5717	112.551	6.57468	26.4048	7.19425	24.6339	21.6017	5.24579	32.329	18.0593	15.8835	0.851897	11.3269	0.0991242	31.5254	18.1432	115.463	1.68654	26.3846	0.117828	0.10496	48.6515	19.5668	1.09482	69.3501	HNRNPA1L2	protein_coding	chr5:19484613-19494938:+
ENSSSCG00000038534	8.55341	2.97342	3.99301	10.2399	13.8836	9.33007	1.03336	4.6525	0.218242	4.12123	13.0159	7.63831	0.411186	33.593	0.0556423	26.3708	0.0537055	107.349	16.9871	0.0352949	2.56453	112.546	24.3501	0.169347	1.76021	6.78328	19.9244	23.2459	0.0568222	0.0335609	0.0587109	10.9603	13.1291	0.0320738	0.0355846	0.040176	0.0623437	0.711726	0.124353	41.9912	240.224	0.12388	6.94432	0.0787227	21.6452	TSR1	protein_coding	chr12:48404292-48416701:-
ENSSSCG00000015842	116.729	78.181	110.686	50.2352	113.115	109.406	92.6828	64.9301	60.3285	119.392	192.968	165.695	1.75874	127.497	21.6401	67.1778	0.26893	0.58057	29.8452	332.11	6.49475	112.402	0.18919	187.302	70.9917	91.0002	52.9361	6.34815	109.582	64.1553	40.3099	41.4889	142.527	0.321219	107.947	64.3377	0.208124	0.143708	0.249078	0.0344706	0.170064	0.172313	1.97942	0.164251	0.0235729	PPP2CB	protein_coding	chr15:54296113-54325213:+
ENSSSCG00000004446	0.204464	1.17295	0.445361	2.05849	2.56362	4.18989	3.51764	0.418748	0.348475	5.43639	3.23474	0.808442	0.023037	0.122511	1.50882	9.66895	0.0144427	4.51277	0	0.0949164	0.013212	110.987	4.45784	41.2149	2.31716	8.71932	5.28607	0.337548	1.52808	0.304605	1.10521	0.0194682	0.0203383	0.0143757	1.39715	0.194477	0.0419143	0	0	0.0185122	0.0304439	0	33.9788	16.6011	16.1284	ENSSSCG00000004446	protein_coding	chr1:82161698-82182177:+
ENSSSCG00000009310	0.243317	0	0.0981466	6.54324	4.34545	4.86565	34.1166	9.86575	37.4316	1.28858	18.3374	2.16804	0.0913822	47.9653	5.83674	684.418	430.825	351.576	154.994	101.62	15.5654	110.895	310.387	0.564535	15.954	11.0099	13.6469	0.267794	1.32596	17.1846	0.278357	0.501965	0.201693	3.87769	1.36656	15.3003	116.218	297.572	0.862251	14.3929	0.422673	4.18473	422.82	338.081	227.839	ENSSSCG00000009310	protein_coding	chr11:5044332-5045939:+
ENSSSCG00000036005	105.684	68.824	87.655	34.1474	98.1535	42.6088	76.058	41.3932	73.2517	55.1299	97.7519	42.2716	0.0375927	17.2329	0.101742	0.288449	4.33654	0.294564	0.047512	31.117	0.0862392	109.323	17.2225	0	16.7995	28.8794	50.6332	78.3087	26.9619	39.8205	14.1133	29.6086	0.248917	0.0703764	27.281	39.4049	0.205192	0.0251882	0.218284	0.54376	0.124199	0.0302019	0.0468838	0.143945	14.0065	CNEP1R1	protein_coding	chr6:34775447-34788308:-
ENSSSCG00000004542	1.67817	1.21699	3.23903	5.30976	7.45531	5.8807	10.2344	12.4158	4.75885	12.6088	3.43712	4.77667	0	16.8741	77.3578	17.0978	9.09237	82.6378	0.14561	0.0614298	124.561	109.248	37.7806	1.86726	7.87325	7.79233	9.74163	8.3015	0.0505726	13.7732	18.1197	13.5906	0.185478	0.0422906	0.0281518	14.1122	0.0328811	2.76083	0.0983785	2.34176	0.0268681	0.435575	0.45641	171.808	102.156	NARS	protein_coding	chr1:106911241-106933104:-
ENSSSCG00000006063	0.0383514	0.0473142	1.53924	1.73878	0.0423665	0.0227798	6.30116	0.0317353	0.0573366	0.0537631	0.0150931	0.0427155	35.0439	6.49553	3.11079	25.784	32.725	40.897	24.1751	0.0356071	37.9079	109.061	61.3263	172.188	0.0155226	1.85255	0.0136572	0.0281396	0.017914	0.606618	0.0164528	0.0304305	0.0127163	68.3552	0.0358993	0.547173	40.3577	70.4124	0.0627263	4.29413	12.0489	86.6149	0.2455	0.0661825	8.58017	ENSSSCG00000006063	protein_coding	chr4:36137639-36228348:+
ENSSSCG00000015755	17.3088	12.4625	6.89487	10.8714	17.6367	24.3355	0.0428058	2.68682	2.64848	8.75088	29.914	19.1491	0	11.1812	0.0101161	0.0860405	0.0351503	0.0532513	7.62936	10.1411	0.0857466	108.916	49.3425	0.334821	1.27559	3.62008	9.39188	0.0456398	0.0774795	29.0221	0.291756	0	0.0164997	0.501484	0.0310535	30.8355	0.0226689	0	0.0135648	0.285345	0	0.0150147	0.0310774	9.60352	56.0142	AGPAT5	protein_coding	chr15:37801183-37853437:+
ENSSSCG00000011739	1.68575	1.07744	2.10138	1.44895	2.66995	1.78543	0.209653	1.2983	0	0	0.0119895	6.09645	0	0.0121695	0.0123866	19.929	0	4.2871	1.08456	0	0.013124	108.884	8.95722	0	1.25773	0.124112	1.30187	18.4862	0.0569215	2.38699	1.57708	0	0.565681	0.0713997	0.0285174	2.99432	0.0693919	117.28	0.0332187	125.817	63.9752	0.0183846	0.00951311	0.0350491	0	PDCD10	protein_coding	chr13:106517359-106559618:-
ENSSSCG00000016177	0.230366	3.41044	0.6056	1.98084	9.32816	5.99229	6.24559	0.0394397	0.00712563	6.08019	8.90031	9.89162	0.0179003	3.40795	2.62578	0.0137349	0.0112223	0	3.34829	0.30976	0	108.587	0.118422	0.0110584	3.71031	3.89033	1.71425	0.0699422	0.348787	16.4014	0.0272628	0.0529454	0.0553119	0.0558514	0.542811	15.6822	0.0759931	0.0839564	0.0909469	0.0431533	0.0591393	0.12943	180.917	0.0274166	11.8043	XRCC5	protein_coding	chr15:118335953-118451967:+
ENSSSCG00000021977	20.5778	30.6642	17.6362	30.075	37.0757	26.7209	27.0795	38.1342	57.2369	40.161	13.5777	34.826	68.2758	41.154	1.03427	47.2174	0.0962619	0.0972219	18.953	65.8564	0.0782747	108.351	15.3968	0.0632369	32.9229	77.0638	55.8004	33.1302	84.4845	73.4388	75.8267	56.9706	62.4918	0.383261	83.7102	73.8039	118.419	207.587	12.519	73.949	0.326913	15.2826	21.9436	210.204	0.768777	GPD1L	protein_coding	chr13:18126473-18176668:+
ENSSSCG00000016836	55.1915	17.1922	22.2939	32.9689	21.7159	23.6375	71.4514	54.9918	57.7739	41.234	19.6684	32.6692	0.111299	4.64211	0.0602448	51.7647	0.0697774	0.328456	0.0703336	0.0262041	0.0729501	107.936	13.7709	0.815272	81.4206	76.9896	101.71	139.574	90.5433	134.955	124.392	113.621	39.6624	0.386956	86.8002	138.156	0.453218	42.39	77.8866	0.421638	0.336194	0.383219	0.224736	4.5783	0	NADK2	protein_coding	chr16:21506769-21557502:-
ENSSSCG00000021464	2.84834	3.81605	4.35005	4.94482	5.8709	8.21448	9.18432	1.78625	3.37991	2.65639	0.423002	2.7069	8.58488	3.0484	0.12382	5.36887	0.00843598	0	0.0170064	10.1124	0.00771711	107.557	3.22696	1.67917	6.51592	3.1642	3.4257	0.00657206	0	3.38048	0.00512346	0.699339	0.0890972	0	0	3.12384	0.00816072	0.00901588	0.0292997	0	0	0	0	0.0103047	24.4833	SOAT1	protein_coding	chr9:121044921-121113678:+
ENSSSCG00000005466	70.8755	89.1004	73.9121	64.9912	84.2839	77.8661	50.9916	43.7178	45.9228	44.8628	78.2541	96.2255	26.085	78.8892	62.887	216.817	152.537	10.7993	105.098	62.5447	87.0822	107.531	113.71	245.28	51.9059	49.4126	51.6849	88.2148	42.0682	72.777	50.2793	18.6475	89.8342	0.344242	43.1831	71.0003	44.192	130.911	13.9352	58.8236	7.38126	22.4999	72.4926	143.643	197.735	PTBP3	protein_coding	chr1:252986558-253093062:-
ENSSSCG00000031121	23.4027	15.8155	41.1538	39.3852	17.1312	43.4997	71.1007	28.7958	22.8771	14.1763	28.7636	22.6943	8.62811	0.0270704	0.0688831	2.22631	0.031913	28.6818	0.0321674	9.89926	0.291936	106.826	0.701579	2.57863	31.8816	23.6246	83.4631	57.3066	62.2648	7.8898	32.8619	2.02182	23.1217	0.158825	60.8557	7.43659	33.4649	0.136427	2.36458	0.0613576	0.13454	0.143135	0.984004	0.0974558	26.2529	ENSSSCG00000031121	protein_coding	chr9:125300365-125337850:+
ENSSSCG00000023739	0	0	0	0	0	0	0	0	0	0	0	0	0	0	0	0	0	0	0	0	0	106.193	0	0	0	0	0	0	0	0	0	0	0	0	0	0	0	0	0	0	0	0	0	0	0	SNORD96	snoRNA	chr2:57281755-57281833:+
ENSSSCG00000001056	201.486	161.696	117.025	61.5027	129.267	116.269	37.5724	82.5743	71.1039	91.5285	119.444	103.18	109.155	104.552	36.3506	9.13342	1.84894	18.1732	32.446	141.187	22.2529	106.068	0.117534	0.175607	45.0195	52.721	34.129	12.7555	34.6614	54.9866	52.6151	41.4232	51.9171	0.598672	35.0403	58.6924	224.029	15.8797	3.17217	182.883	0.234784	0.0856397	0.118171	0.108844	66.487	RANBP9	protein_coding	chr7:9976958-10060125:-
ENSSSCG00000018061	2.44601	25.0034	3.53655	2.49923	14.3527	44.3408	64.2704	90.2934	18.7783	31.3208	139.368	70.8685	60.2011	15.8362	53.5093	188.23	268.638	50.6849	29.6292	28.5495	43.763	105.385	296.255	90.0359	7.45725	11.6194	5.39593	20.1031	28.1628	14.8284	7.30454	37.7176	86.6749	46.5009	28.0999	14.1003	8.98656	21.2954	23.4842	72.7088	194.825	111.626	85.7334	15.2945	103.536	ENSSSCG00000018061	Mt_rRNA	chrMT:1246-2205:+
ENSSSCG00000035048	2.6085	0.351067	0	3.2254	1.28362	2.3945	25.4169	7.00532	1.51028	1.68432	1.17589	15.7152	0	0.11367	0.115698	124.277	77.6893	1.90324	39.8803	0.110084	9.62298	104.842	12.7561	208.304	0.268744	0.993669	2.88805	0	0.420914	0.0785067	0	0	0.0235884	0	0.244172	0.100246	0	13.6056	0.387853	0.472349	0	3.64912	0.155502	20.2975	2.87781	ENSSSCG00000035048	protein_coding	chr12:51548356-51553170:+
ENSSSCG00000031680	75.8132	87.5564	108.894	244.753	140.709	135.494	204.035	227.045	177.864	161.47	114.156	107.859	212.294	77.2884	63.0119	158.157	82.8342	25.0264	74.6832	111.677	27.7238	104.222	31.5802	12.2428	302.532	161.351	279.188	316.179	421.382	193.313	223.58	398.22	426.959	103.339	421.086	195.177	228.292	414.581	320.269	124.525	140.053	146.55	305.821	209.177	40.7384	GGPS1	protein_coding	chr14:55907893-55923989:-
ENSSSCG00000004414	179.748	136.968	99.1596	68.9601	89.5864	101.166	97.4494	94.509	85.0476	91.6228	114.074	103.823	134.507	145.069	108.917	43.776	0.138489	25.9776	0.939077	87.307	230.537	103.461	0.276777	5.01199	72.4712	108.682	96.6713	93.2069	107.064	62.3007	21.8683	75.443	25.6985	0.325818	104.482	60.0318	101.634	49.6098	195.605	3.29201	4.52479	14.3911	0.158618	14.21	147.855	ENSSSCG00000004414	protein_coding	chr1:75428689-75457898:-
ENSSSCG00000040570	4.40798	1.32457	4.46259	13.6144	14.3432	8.08046	8.66206	0.844288	5.15042	8.4448	3.90515	6.71446	0.075136	1.72616	0.138278	2.80188	1.59216	13.0058	0.00949616	0	0.0172365	103.453	0.0165691	1.6246	3.08239	13.1917	9.74598	13.945	9.64385	6.68943	10.322	8.1783	18.9052	0.0656415	13.2586	8.1542	0.391888	0.0302061	127.427	0.0241513	0.0397176	11.9763	15.8926	3.85518	10.8428	C11orf58	protein_coding	chr2:42322008-42364536:-
ENSSSCG00000015480	14.6833	7.71703	7.18495	8.54163	5.39328	8.2093	5.2124	4.64791	11.876	7.78923	4.10619	2.43923	0.965268	7.61156	28.5499	71.0878	0.220422	0.327859	21.2201	11.652	43.2791	102.287	18.2801	51.7927	6.73987	4.20009	3.71858	0.315341	0.50088	0.272356	2.1833	15.1261	0.581296	2.67269	0.586851	0.302804	16.2481	0.17561	9.31673	0.0770538	0.0422392	7.34409	74.8	52.6115	28.3071	PRRC2C	protein_coding	chr9:113973268-114067553:+
ENSSSCG00000027516	6.54701	5.86273	3.22696	0.136767	4.83421	1.92915	18.7924	3.58578	0.16867	0.255609	0.504548	7.63472	0	0.0204849	0.312754	16.6106	0	1.50915	0	0.333287	2.29752	101.943	0.0212361	12.7312	3.9852	5.11848	8.40047	11.3258	0.0479079	0.113183	8.53606	0.0162762	7.73669	2.54796	0.0640043	0.0541971	0.0233614	0	0.0559169	1.67151	0	0.0309468	0.896749	84.544	0.148177	CIR1	protein_coding	chr15:80338283-80375686:-
ENSSSCG00000016954	49.0532	59.0337	38.0671	54.9108	54.8371	49.1796	54.0645	35.5807	28.9786	30.047	64.8678	64.7768	10.5991	25.3842	36.1727	73.7437	91.1228	117.36	70.7689	19.7272	45.2424	101.727	1.67096	97.7975	51.0416	47.729	67.1745	68.3561	105.07	46.8905	53.4221	27.888	47.0304	182.85	104.863	47.9346	41.3203	63.5891	119.615	60.9787	152.255	52.8995	307.259	155.768	26.039	ERBIN	protein_coding	chr16:44415164-44533349:+
ENSSSCG00000016438	11.1232	11.8182	10.116	9.55752	26.4102	25.2323	11.6788	16.1246	6.20053	3.34276	34.2877	8.09042	51.4658	13.247	7.3301	32.209	143.881	0.176999	14.3281	40.1189	44.1228	101.655	241.866	0.182284	22.0585	10.5826	23.8252	13.4254	9.27107	2.70747	21.3995	27.0419	12.2847	0.09691	8.67022	2.75314	80.9707	2.02906	19.7934	0.0374385	5.2231	111.965	12.1825	45.086	30.2111	NUB1	protein_coding	chr18:5899568-5928952:-
ENSSSCG00000015504	5.61871	0.175807	0	6.65088	5.62224	6.07015	0.0350238	0.480102	0	0.0380513	11.3446	0.113371	0.596363	23.4444	0.124155	52.7989	1.38048	0.261422	36.7874	0	179.035	101.205	311.377	0.396758	2.86741	0	13.2231	0.0672166	19.1513	3.30242	0.017467	0.0775348	0.0202501	0	29.1176	3.70055	0.111286	0.0614741	0	0	0	0.110566	0.0953534	12.7525	321.976	CACYBP	protein_coding	chr9:117063990-117077436:+
ENSSSCG00000011624	3.66501	5.85044	3.13156	0.28027	6.7551	1.57612	3.45778	5.17687	5.59125	4.16181	2.82267	4.46246	0.0296013	0.015742	0	0.0113566	0.00927903	57.2907	0.009353	0.0121962	0.00848833	100.883	0.0163193	0	0.999565	4.82213	1.50862	0.253009	0.0306798	0.47113	0.0450838	30.6065	0.372405	0.00923598	0.00614816	0.305424	0.0179525	0	0.0107426	0.142723	0.0293391	0.0118908	0.00615289	0.0113345	0	MCM2	protein_coding	chr13:72629882-72650725:-
ENSSSCG00000021784	1.1417	5.95421	0.353959	0.106948	2.78305	1.36189	0.0162332	2.91036	0.0888708	6.6842	2.75158	0.593773	0.0106311	11.3638	0.00575447	0.065258	0	0.0075729	0.00671813	0.0131406	0	100.845	0.0468877	0.0131352	0	0	0.0957619	0.872319	0.0661105	0.00520625	4.2948	0.139254	0.469286	0	0.101571	0	0.00644752	0.00712316	0	0	0	0	0	0.0162828	0	TBCK	protein_coding	chr8:115476956-115701468:+
ENSSSCG00000015604	6.02152	3.14341	9.92434	6.0653	6.487	14.472	3.09931	4.90449	0	9.99933	1.77438	0.642958	0	0.0119272	0.01214	1.85858	113.977	1.78934	0.212594	8.18727	14.6506	99.7413	0.0494586	0.0277109	1.64359	6.34272	9.99493	0.0109541	0.167365	0	0	0.00947675	0.316811	0.0139956	0.214281	0.0210373	0	0.0150274	0	0	0	0	0	0.0171756	0	NEK2	protein_coding	chr9:131547036-131561461:+
ENSSSCG00000014829	0	0.105165	0	0	0.0235419	0	0.146655	0.0529032	0.0764648	0.0199164	1.10706	0.0237358	0	0	0.181955	44.8431	6.17185	181.746	0.0606932	1.12779	0.220329	98.4061	0.0264747	443.873	0	0.14883	2.11731	0	0	0	0	0	0	0	0	0	0	0.0321762	0	0	0	0	0	0	19.1326	MRPL48	protein_coding	chr9:8222135-8267272:+
ENSSSCG00000032806	3.02254	10.7623	8.26678	3.4079	7.23446	2.2332	4.92526	7.32034	0.892739	1.25163	2.7707	4.74866	0	0.530064	1.90331	1.99697	0.017358	0.0197225	0.262445	1.02668	0	98.1817	8.31888	0.564444	2.45667	8.54866	3.37343	1.785	1.69879	2.98296	1.97137	4.05953	5.90315	2.90261	1.74818	3.77868	0.0335832	0.389575	0.321534	6.40769	0.0365892	2.64701	0	1.3358	0	NUDCD2	protein_coding	chr16:60332198-60342518:+
ENSSSCG00000006120	0	0	0.361242	0	0.391606	0.0554105	0	0	0.669447	0	0	0.0207806	0.525539	0.614859	1.80921	53.4543	4.69177	0.0149744	0.172694	0.00866123	13.2617	98.1608	21.4633	0.0129866	0.0302063	0.219882	3.39844	0.0102672	5.56015	0.566205	16.1363	0.0177649	0.00927948	0.0918258	7.92021	0.532388	30.9803	0.0140851	0.0305157	0	0.0555609	25.1641	0	0.0160985	1.36315	OTUD6B	protein_coding	chr4:45776588-45793161:-
ENSSSCG00000037275	0.049993	0	0.0907454	0.166661	0.0552269	0.875991	0	0.0465397	0.201801	0.023361	0.014756	0.821308	0.0281637	0.0299549	0.0304892	0.0432201	0.0176568	136.341	4.2892	0.0348117	0.258435	98.0298	0.916078	144.636	0.0505862	0.065464	0.0534085	0.0687777	0.0934073	0.0689615	0.0214471	0.0119003	0.11189	0.0702995	0.0233983	0.0264174	0.0854033	0.0188705	0	0.0226319	0.0186095	0.158387	204.459	70.161	0.030954	SNX22	protein_coding	chr1:107891698-107897529:-
ENSSSCG00000017878	61.0513	42.5917	82.7404	60.5148	65.1068	71.5316	43.4664	52.5721	33.2942	60.0667	21.4122	41.2735	103.407	53.828	1.84116	76.36	71.2482	101.981	26.2407	64.0368	38.1076	97.6692	81.619	39.8212	21.3773	33.2824	44.506	18.4472	67.8687	7.28149	8.39271	4.11965	20.731	0.105079	68.4165	6.85492	0.326797	0.936452	0.171108	206.693	2.69261	0.108227	0.098003	42.9288	142.292	UBE2G1	protein_coding	chr12:50257844-50348690:-
ENSSSCG00000032223	3.21677	1.99664	6.88697	1.4001	8.79889	5.60095	3.40567	7.86099	4.69719	20.4691	5.63755	9.75031	0.01507	6.33126	0.0978865	38.5519	0.0188958	65.3327	0.171418	0.0931367	43.9142	97.4187	80.4065	0.00930988	1.14769	0.694742	3.35794	0.0736042	5.77282	1.01845	11.7515	10.5513	9.9785	0.789944	9.18353	1.10965	65.3393	19.185	364.481	1.02935	42.9575	0.217931	1.55369	68.6564	38.4181	EIF1AX	protein_coding	chrX:16429518-16449589:-
ENSSSCG00000010198	6.18568	2.61071	10.0513	11.87	4.08861	5.48067	2.16672	0.0159512	7.04344	0.0920789	2.63497	1.4886	35.909	0.0154003	0.00522501	40.7814	0.127087	0.0137523	0.00610001	0	0.0221443	97.3325	0.0585388	0.0119267	1.6818	6.27127	4.35671	0	0.00800371	5.20469	0.00367545	0.00407877	0.0127832	0.0120474	0	5.6409	0.0058543	36.627	0	0	0	0.0155103	0.0240774	0.0221771	0.137921	BMS1	protein_coding	chr14:61087610-61128294:+
ENSSSCG00000004383	0.804661	0.256544	0.623622	0.0120562	0	0	0.0155546	0	0	0	0	4.4912	0	0.0216691	0	6.62819	0.0127728	0	0	0	0	97.2957	1.39276	0	0.146375	0.0157854	0.00965882	0.0497532	0.0168925	0.0199545	0.0310294	0.0430429	0.0359735	0.0762811	0.00846307	0.00955505	0.086492	0.0819047	271.038	20.3828	0.0673097	0.0163679	0.0846957	70.0382	35.8493	OSTM1	protein_coding	chr1:74139330-74181165:-
ENSSSCG00000040954	8.36219	12.9963	2.09599	8.42463	9.37881	14.8755	3.63938	0.511041	17.9439	3.76821	17.248	0.221379	0	0.068054	47.6563	6.25966	0.220628	439.923	72.1138	0.144995	332.225	96.6635	47.4624	124.889	0.114926	9.15907	4.86868	0.51564	0.0663157	76.8477	0.0974507	0.0270361	0.0282445	18.5665	0.0265791	77.347	23.9234	0.0214358	5.8516	5.16741	17.5033	0.282728	3.49783	323.842	0	CSTF3	protein_coding	chr2:27780195-27849866:+
ENSSSCG00000036643	8.61004	7.91192	8.98242	21.9861	10.1549	12.9567	24.4242	10.6251	10.6097	10.1517	15.8441	18.5741	8.80089	5.40496	10.5967	46.9827	0.368361	22.4141	2.65438	0.788061	0.301123	95.1661	56.211	58.9956	9.51606	10.2866	18.8351	41.9467	17.8284	11.1422	21.515	18.694	6.749	0.0858121	17.625	10.7763	3.3208	3.40075	4.55498	0.0703207	1.16471	3.75627	0.0363789	80.2843	63.1962	RBSN	protein_coding	chr13:69404021-69434829:+
ENSSSCG00000025192	0	0	0	0.0148468	0.0122995	0.026453	0	0.0138197	0	0	0.0131451	0	0.0250892	0.0400274	0.0135805	23.0434	0.959487	22.4471	1.99769	0.0310116	1.17989	95.0221	55.9911	14.988	0.0360512	0.0388785	0.0356837	0.0245078	0	0	0.0382118	0.0212025	0.0332252	0.0313126	0.0208441	0.0353003	16.905	0.0504316	0	5.68549	0.132624	0.0403133	76.6399	81.9462	13.429	RPL9	protein_coding	chr8:30684483-30699189:-
ENSSSCG00000004958	119.449	79.4545	139.177	52.7648	77.5978	86.8309	44.7057	88.3046	49.5752	63.9577	70.0602	75.2099	70.9583	124.181	54.7918	9.50767	0.557006	64.8829	83.3335	22.0027	0.536717	94.5519	119.514	20.3447	56.3426	48.4805	62.1819	53.4609	71.3483	85.5398	44.8345	60.311	62.1021	94.4069	74.5019	83.2536	1.17106	37.1464	17.1619	28.0631	0.226997	2.48398	73.2393	0.163294	1.47123	PIAS1	protein_coding	chr1:165853126-166087239:+
ENSSSCG00000030225	3.93519	3.61908	0.46177	0.625458	5.23418	5.402	0.273544	0	5.67643	4.07149	0.807192	0.0796907	0.1254	2.54367	0.0193936	3.05154	57.6268	3.0754	0.0566032	0.0369051	0.70891	93.9096	7.25904	62.3847	5.00672	2.10978	2.8027	0.21874	0.0297072	0.35092	0.0272842	3.23976	9.91648	0.916679	0.0297663	0.336071	49.5428	77.9485	0.0260052	0	0.272253	0.0431771	8.91443	0.0823141	17.5726	TRA2B	protein_coding	chr13:123759325-123780920:-
ENSSSCG00000017732	9.99927	7.50442	4.40456	16.2071	9.52785	14.8915	7.41423	6.04306	3.78476	4.12008	18.0762	9.05823	13.8384	11.5047	15.425	26.7846	65.9751	46.7871	31.8822	16.156	53.4591	93.759	17.0634	39.4494	13.2423	10.0789	10.53	2.82981	11.0714	1.40744	5.00425	2.95552	12.8458	48.6724	10.4802	1.61561	4.72759	36.5741	22.7553	51.1829	80.0576	40.9021	16.9094	53.2995	43.7712	ZNF207	protein_coding	chr12:42571405-42631668:-
ENSSSCG00000015227	0.0608536	0.0700702	0.309285	0.135245	0.806694	2.17837	3.81086	3.37382	0.029113	1.93365	0.392759	0.0406669	0.00914187	0.00972329	0.00494837	4.83303	0.378269	0.0325603	0.00577703	1.41248	39.9933	93.0161	0.806391	0.101657	0.545149	0.0177079	0.173363	6.5725	0.0303198	0.0313386	0.240178	0.950252	0.205809	0.00570476	0.0151901	0.0128625	105.442	0.036752	0.0265414	0	0.0181218	0.0220337	0.0342039	0.0210029	22.0946	SRPRA	protein_coding	chr9:53354747-53365820:-
ENSSSCG00000011952	0	0	0	10.6491	5.91365	0.156377	0	0.163391	0.0787202	0.246047	0.0518051	0.293231	0.197754	0.105165	0.107041	171.235	2.54156	0.633901	0.249934	0.122217	0.850604	92.2556	255.003	710.707	0.0710391	0.0383051	0.0468766	0.0965856	0.9838	0	0.0376482	12.9934	4.2774	0.123403	1.80722	0	40.8373	0.0662505	0	0.158912	0	0	12.2492	232.918	205.12	ENSSSCG00000011952	protein_coding	chr13:157411983-157418654:+
ENSSSCG00000007179	70.8526	74.1754	69.8084	117.35	80.4635	102.548	71.3026	111.541	97.1308	84.7844	85.7705	78.474	124.662	67.0102	65.888	50.5788	326.246	0.418455	261.448	78.1683	46.3114	92.1552	7.41761	254.195	126.064	191.519	114.18	128.725	200.286	135.332	156.021	205.41	125.438	37.8493	196.241	136.53	40.9026	171.975	162.769	97.2533	0.604632	173.959	64.4432	1.80813	13.7571	STK35	protein_coding	chr17:33367349-33412281:-
ENSSSCG00000004164	11.8877	10.442	18.8872	16.5862	25.4223	31.2629	9.08433	23.6401	10.5052	34.8536	4.14219	4.26933	57.4889	12.4862	1.19684	31.1611	0.0299184	1.64304	10.3036	11.7908	5.27309	91.5491	0.0964671	1.59199	21.6232	5.48463	11.7723	6.79039	15.4514	22.2952	41.0047	4.24797	0.0351095	62.0508	14.7884	22.3888	2.50833	2.38747	0.0692749	0.0894799	16.6913	49.8032	0.562099	1.23038	0.32344	MTFR2	protein_coding	chr1:27908782-27927480:+
ENSSSCG00000004105	0.14277	4.42454	1.95573	1.65251	4.83246	1.46538	4.95182	2.83538	5.39421	6.80488	2.12386	0.57882	0.0128688	0.540647	0.00696571	0.622077	0.00806789	0.0916689	0	0	0.00738039	91.4929	0	0.00795001	0.6472	4.63144	3.91072	0.465112	5.9646	0.245782	6.91867	2.35992	0.0170419	0.0240914	5.7573	0.187098	0.0156093	28.8595	0.0280213	0.0103412	0.0170064	0.0103388	0.0106996	0.00985508	0.141438	NUP43	protein_coding	chr1:16249612-16267634:+
ENSSSCG00000015955	15.2572	53.368	15.365	22.6874	34.7722	17.248	16.074	16.456	0.678853	18.2232	25.2826	19.4492	12.6533	3.49327	0.0113961	0.0969273	0.0131993	40.2228	19.1718	0.0260235	41.8987	91.3655	2.99461	0.0650323	23.5743	27.4132	6.20841	0.0925464	10.3605	15.7234	1.05816	2.67772	17.3978	0.0394142	10.1975	14.12	0.0893804	11.37	63.1726	0.0169185	0.0695575	0.0507436	0.0262572	0.0161232	0	ITGA6	protein_coding	chr15:78504312-78589645:+
ENSSSCG00000037181	42.3158	74.3704	67.2266	32.4693	51.1855	49.4265	8.94763	46.6551	0.212056	51.0357	23.7239	35.0191	30.3644	19.5473	63.4365	12.2624	0	0	0.336635	136.739	0	91.3555	0	0	8.61142	16.5098	14.1429	0	7.50879	18.7832	0	0.450182	412.927	174.19	7.52373	18.9877	0	0	0	0	0.703987	0	0	0	0	ENSSSCG00000037181	protein_coding	chr6:98229622-98230740:+
ENSSSCG00000017957	1.36522	0.40766	0.315681	0.266696	4.77421	5.36128	7.16597	3.01134	0.226206	8.53306	2.01223	4.1162	0.215544	2.52178	7.32907	17.8318	44.1636	26.8834	26.8332	0.0242203	0.0337137	91.2144	20.4496	22.201	1.69642	2.50507	1.12406	25.0745	0.357435	0.038384	5.25996	0.00827966	0.276792	3.27703	0.439544	0.0551397	62.5805	0.0131292	17.778	23.824	2.07161	0.708414	25.2606	5.28212	1.15219	EIF4A1	protein_coding	chr12:52868366-52874874:+
ENSSSCG00000016985	0.731898	4.24384	0	0	3.36884	1.07233	0	0.211973	0	0.843613	4.7526	0.652146	0	0	0	0	0.0689321	1.68392	0	0	0	90.6835	0	0	1.91564	0	0.0260634	14.7142	0.0455828	0	0.0209324	0	0	0.0686123	0.0456735	0	0	0	0.0399023	0	0	0.0441673	0	0	0	BNIP1	protein_coding	chr16:51126923-51140273:-
ENSSSCG00000024983	0	1.3006	0	0.00851988	0.056465	0.0379504	0.0109922	0.0079305	0.0114625	0.0238847	0.120694	0	0.0143975	0.00765661	0.0389659	3.07113	54.1759	0.676887	8.73432	0	27.7687	90.5604	73.8655	15.334	0.806836	0.0167329	0.0273029	0.0210958	0.0537195	0.0211522	0.0383739	0.0243342	0.0635546	25.9919	0.0119614	0.0135048	0.0349271	0.0289403	78.1034	0.0578482	0.903767	0.011567	5.99129	224.761	13.7352	ENSSSCG00000024983	protein_coding	chr1:116612357-116631800:+
ENSSSCG00000012131	40.8781	53.1783	44.1757	213.764	64.2047	38.983	248.734	130.724	23.077	28.5004	39.5852	51.2701	30.5373	40.4024	25.7208	62.1224	68.8777	6.31179	35.9366	65.397	0.240459	90.4065	79.8156	0.0690715	12.7522	109.304	53.9475	314.556	297.749	72.5012	194.036	118.946	38.6509	165.975	286.237	71.6619	66.8931	1.69493	80.0866	0.438001	24.9984	0.617551	1.09228	1.8623	117.001	MOSPD2	protein_coding	chrX:11409126-11474152:+
ENSSSCG00000006100	90.0044	73.048	56.0557	14.9714	60.2657	48.3683	23.6296	13.4688	21.2746	31.9913	33.7689	35.5212	1.208	31.0171	26.8246	0.538198	75.3792	0.381672	63.0458	16.5932	44.7526	90.145	2.07311	0.637939	32.8961	20.8855	9.99453	64.2674	19.3011	10.1856	33.1056	6.26509	0.0989079	0.091188	19.125	10.4857	0.0827155	0.0913832	0.106063	0.070456	42.0534	128.02	0.0364489	0.0223814	57.9146	VIRMA	protein_coding	chr4:42162338-42237427:+
ENSSSCG00000001075	111.211	128.377	118.16	73.9773	118.726	66.3236	100.271	99.6413	74.1032	95.7787	101.945	49.2673	5.93574	34.3123	3.03008	114.436	8.60743	98.3321	43.5174	62.3137	155.832	89.597	127.889	297.619	70.2357	118.341	123.716	68.7415	53.5973	143.971	102.898	33.1965	50.4335	0.406542	54.3656	139.418	29.8381	0.161672	68.0567	0.368404	0.255096	36.3473	0.762345	28.4566	85.9897	ENSSSCG00000001075	protein_coding	chr7:13901581-13934874:-
ENSSSCG00000006636	0.907644	2.14565	2.70312	3.15988	3.35023	3.22825	7.00353	0	14.5966	0.0863495	5.84568	0.399528	40.1955	0.0130262	0.00662928	2.07681	0.0230347	97.5796	0.0309577	0	16.3868	89.4947	0.00675196	36.4305	3.07531	2.69969	3.29218	0.0239269	10.5965	0.179932	0.00932651	0.201824	0.0324377	0.0229278	9.91553	0.212525	0.0222831	0.0246181	0.0266679	0.0196834	54.8673	0.00983944	0.0356398	67.614	0.20191	ENSSSCG00000006636	protein_coding	chr4:98120186-98163945:-
ENSSSCG00000011563	3.51804	4.41358	3.9804	1.14078	6.31721	7.03244	1.58987	0.0965329	0.242118	3.2451	0.124228	9.87489	0.0103089	0.054823	0.0558009	57.5457	0.0517042	0.403888	16.3385	0.00849492	0.0354737	89.444	128.131	2.14622	6.10671	2.81956	6.25095	0.0906305	0.00854762	0.0151454	0.0510278	0.0087119	0.118317	6.86406	0.0256939	0.0241743	88.0364	2.61787	1.89306	8.33381	0.0749293	0.0414109	0.00428561	0.0315788	2.57764	FANCD2	protein_coding	chr13:66241664-66310433:+
ENSSSCG00000025953	8.13814	5.14837	4.52477	14.9978	13.4688	12.2382	0.276135	2.52348	6.80416	14.3502	25.526	8.1505	25.5186	1.84506	0.0217526	4.47113	80.3871	0.181301	0.0338604	14.3168	27.2883	89.2615	0.0516953	0	4.2154	12.8855	14.1558	4.76955	1.47167	10.7388	3.35612	4.00741	9.35466	0.0167184	1.16298	11.7797	0.0243724	0	0.0291684	0.0322935	0.0265539	0.37667	0.0111376	21.0094	1.95076	OGFOD1	protein_coding	chr6:29312749-29340182:-
ENSSSCG00000036488	9.85072	11.9846	11.6728	13.0296	11.4283	21.2908	21.7686	10.2656	6.74067	3.9789	23.4348	4.74194	1.40897	33.6568	1.15092	49.8881	46.2224	2.38141	12.4976	0.147769	7.51496	89.0561	179.851	212.091	9.57534	7.12071	6.40654	34.2454	6.0908	24.2692	20.1862	4.81691	10.2849	18.8476	6.21466	23.9812	216.727	0.257469	48.4648	175.804	123.712	0.812957	113.292	99.406	113.974	KLF3	protein_coding	chr8:30024830-30060982:+
ENSSSCG00000040060	0.00854462	0.0316246	1.14773	1.93699	2.10494	1.45153	6.21826	0.646957	1.65557	2.1002	2.7238	1.27527	0.0192545	0.143354	0.656599	0.014774	28.0417	0.932665	0	0.00793319	0.0110427	88.8743	0.0636905	0	0.622512	0	2.6381	0.0282125	6.14646	0.0188586	0.00733133	9.76299	0	0.0120153	6.29466	0	0	0	0.0139753	0.0154726	0.0127227	0	0.384213	0.0147453	0	ENSSSCG00000040060	protein_coding	chr7:78450381-78455045:-
ENSSSCG00000000925	0.508108	0.410305	4.12519	0	4.19447	1.10844	5.86484	1.34163	2.65183	1.39869	5.92259	2.53124	0.0208178	0.276772	0.721176	0.031947	0.0130514	0.0296584	0	2.34159	0.0119392	88.8286	0.0459076	0.604451	1.77985	6.26638	0.532953	0	6.68862	7.50341	3.60658	0	0.0643267	0.0259816	5.98418	9.14836	0.808032	0	0	0	0.0275111	0	0	0.0159425	0	C12orf29	protein_coding	chr5:94473176-94489661:-
ENSSSCG00000031844	41.7212	25.0818	16.5272	82.1624	42.7134	48.081	186.688	88.322	70.5979	159.754	29.7461	46.2604	0	215.758	13.6921	1.61744	450.032	1058.31	4.08506	419.376	765.498	88.4344	1.47202	647.648	151.145	66.6368	40.5741	0.274548	18.7015	274.249	21.6708	313.348	7.44408	0.526168	26.9114	279.254	223.129	2.73063	1.02	0.564641	1627.6	0.790314	0.292105	0.32286	0.386133	ENSSSCG00000031844	protein_coding	chr3:39745167-39750303:-
ENSSSCG00000029174	31.3516	53.1289	62.9666	8.53645	18.4309	21.8395	2.3197	51.5757	0.0210344	14.431	26.8269	15.8142	0	19.9937	29.1883	0.101362	0	0.0376403	0.0166959	0.0326569	0.51518	88.3909	0	0.0163218	11.038	15.8647	4.68459	39.9381	1.55535	10.519	0.0603587	6.48611	24.5033	0.016487	2.34865	10.6563	0.0640935	0.0354049	0	0.042462	0.0523727	0	51.9296	0.0606991	0.348455	CCDC126	protein_coding	chr9:92372064-92419237:+
ENSSSCG00000000551	3.84733	4.97332	0.667543	5.96023	0.796897	11.006	2.11712	0.579371	0.101504	13.1002	2.58845	2.58368	0	14.7638	5.00329	0.0978265	0	0	0.0201419	2.36384	5.73986	88.3837	0.017572	0.0196907	5.80512	0.358089	9.39901	0.0155675	0	0.0312182	0.0606807	0.0269358	0	0	0	0.0597944	0	0	0	0	0.0210608	0	0.0265008	0	0.0350314	ARNTL2	protein_coding	chr5:46330522-46482280:-
ENSSSCG00000005729	0.298292	0	0	0.174023	1.31294	0.520461	0.0080186	0.00578515	0.00836169	0.00871173	0	0.00519119	0	0	0.00568499	10.4522	0.00658452	12.711	0.00663701	5.88513	0.042164	88.088	0.0057902	0	0.203737	0.0813756	0.0946057	2.42634	0.00435415	0	0.0919772	0	0	0	0	0	0	0.00703715	0.00762309	0	0	0	0.00436617	0	1.28708	DDX31	protein_coding	chr1:272381292-272454198:-
ENSSSCG00000003645	9.34311	4.95103	15.1255	55.8	68.6468	76.08	87.4548	77.9876	50.117	45.0068	35.1408	30.9861	0.800706	45.437	0.407916	86.9532	461.565	0.100654	0.208349	6.83096	6.34795	88.0295	114.668	2.2114	47.9509	85.4314	68.5749	2.02439	108.45	114.938	146.322	152.388	124.374	0.734796	106.318	116.878	169.592	0.157793	0.307677	0.227095	0.217855	0.378404	0.215385	1.00996	0	UTP11	protein_coding	chr6:93993703-94007039:+
ENSSSCG00000009492	0.0540842	0	1.38375	0.0103029	0	0.00917847	0.0531702	0	0	0	0	0	0.0174105	0	0	0	0	0	0	0	0	87.9033	0	0	0.0562895	0	0	0	0	0	0	0	0	0	0	0	0	0	0	0	0	0	0	0	0	GPR180	protein_coding	chr11:63720012-63753998:+
ENSSSCG00000017068	3.61092	0.932794	1.68573	18.6615	4.64197	2.84702	10.2724	13.0933	9.15405	5.17761	5.62655	6.05824	1.84835	0.488731	0.0167679	26.6455	41.6195	0.0514889	37.0377	12.3976	15.4151	87.8361	5.892	0.0191374	6.64725	19.0655	7.46556	18.6251	21.1689	7.34251	16.4621	8.86156	6.07149	0.5606	20.988	7.07541	45.5533	64.6209	85.5382	1.17829	7.93516	3.10266	48.4216	70.1893	17.7101	FAXDC2	protein_coding	chr16:68359232-68393030:+
ENSSSCG00000026552	6.58513	26.8797	44.6532	26.777	38.598	38.6097	21.4463	3.28516	8.28923	18.8258	21.3084	27.3961	0.34604	22.4401	2.58924	40.4678	10.1964	0.753988	0.0514526	15.8425	13.7286	87.8315	16.6646	22.3457	22.3023	18.5313	24.5599	18.4719	30.4386	4.46583	2.21663	64.5156	5.88542	7.91348	29.4929	4.61099	23.7271	28.7094	33.4785	6.98452	0.605249	0.556016	20.7405	36.2584	67.4179	MFSD14B	protein_coding	chr10:38834133-38889457:-
ENSSSCG00000001400	0.0571958	0.263006	0.408986	1.31045	0.890317	2.34104	12.7116	0.219433	2.02891	0.646301	2.60902	6.26039	4.24151	0.0747724	0.0126844	35.1793	20.4798	42.4327	12.1948	0.00965509	21.6913	87.4069	46.8253	10.7779	0.454577	2.23326	1.27206	0.0114454	0.0048575	0.476251	12.0857	0.0148526	7.03412	0	0.0146015	0.516546	0.0284241	0.00785066	0.0170087	0.00941549	0.0309682	0.00941331	0.00974181	10.0766	0	DDX39B	protein_coding	chr7:23654600-23669155:-
ENSSSCG00000015569	63.0334	81.8581	62.8481	25.0385	44.5501	55.053	14.6247	29.5876	7.30669	46.2147	54.7012	46.0048	14.4041	12.8067	31.5794	1.57341	111.093	0.249388	0.237041	1.18488	0.0860509	87.3332	0.0827189	0.0308974	27.4978	31.8244	28.2756	4.6046	3.40046	64.2938	5.66539	0.021133	32.3658	0.312101	3.02288	61.5849	70.7353	79.6053	99.9191	0.140667	4.37878	1.10499	0.0519794	0.0574521	0	SWT1	protein_coding	chr9:126347586-126452887:+
ENSSSCG00000005012	35.4934	53.6891	58.5719	82.0408	69.5449	63.2827	53.2902	146.641	167.809	47.2898	153.295	127.146	36.8195	18.4776	0.176289	171.18	0.193436	0.525044	0.292467	153.426	3.39159	86.7681	0.302402	51.7823	58.2577	148.862	119.281	94.738	65.2999	34.8956	121.344	168.839	72.6624	0.556223	66.6618	36.2809	76.5027	35.0872	126.903	0.275489	4.3493	0.413138	210.144	1.05016	0.00941977	ARF6	protein_coding	chr1:179712932-179734451:+
ENSSSCG00000009061	11.6809	7.29231	7.19685	5.00208	12.291	12.8338	26.182	5.85816	1.9455	4.89951	3.0384	9.10552	0.0409837	18.2534	0.332759	24.387	46.6219	49.5789	5.9179	0.0422149	16.224	86.6488	70.0033	0.037978	6.70981	5.47762	9.22924	26.9829	2.85444	9.01165	9.82328	0.0303053	0.027137	0.044756	2.85587	9.03397	0.0497114	10.3663	0.528005	15.0425	1.40818	0.0905472	11.9349	64.0427	34.3574	NAA15	protein_coding	chr8:87607957-87691313:-
ENSSSCG00000021803	0.165854	0.231017	0.861073	7.69075	0.271872	1.04869	0.570679	0	0.767867	0	0.101065	3.25954	0.0361681	0.211576	6.31694	0.0277518	0	0.00858793	2.2551	0	0	86.6256	0.00664654	0	2.2434	0.107422	5.53275	15.6865	0.0599773	0.253875	2.8323	16.3319	46.8484	0.0526629	0.0250403	0.180936	0	0.00807791	0.00875051	0.0193761	0.0238985	0.0581148	0.00501191	0.0461633	0	RANBP10	protein_coding	chr6:28351999-28428814:-
ENSSSCG00000037187	13.9302	2.67075	9.79527	58.7389	18.8198	3.01895	18.6221	0	13.6776	9.852	43.6722	9.64465	1.69678	0.451173	103.899	0.162742	0.132971	0	0	0.34955	0	86.6171	1.52009	0.131028	8.45727	32.0451	38.5118	0	36.0512	20.2542	58.6301	51.9794	46.4382	0.132354	36.8278	19.3972	0.514528	0.142111	0	29.1449	0	0	0	0.487279	0	ENSSSCG00000037187	protein_coding	chr13:14698669-14754550:+
ENSSSCG00000022868	0	0	0	0	0	0	0.0244709	0	0	0.0132931	0	0	0	0	0	0.0245935	0.0200945	0	0	0	0.0367643	86.5027	0.0176704	46.3736	0	0	0	0	0	0	0	0	0.0141486	0	0	0	0	0	0	0	0	0	0	0	0	KCTD4	protein_coding	chr11:22063993-22076405:+
ENSSSCG00000014020	31.4229	19.2725	15.4497	14.2413	18.4316	19.6189	5.53721	13.6116	14.9796	6.034	2.91154	5.94215	12.5143	3.14722	9.45613	39.7436	7.18042	0.568838	0.60141	0.383103	0.175663	86.406	22.2113	24.9434	26.8435	16.6759	3.71845	0.790735	8.35357	11.657	2.31583	0.0184889	15.6888	0.0136526	8.32476	12.3437	0.0464402	0.0146591	9.49601	0.017581	0.0505969	0.0439423	0.00454758	0.0251319	68.302	CANX	protein_coding	chr2:78877603-78915834:-
ENSSSCG00000014343	29.3677	61.8046	34.5322	34.6824	29.1629	32.4843	36.4509	38.6418	7.82884	23.3996	26.897	32.7048	0.191126	33.2569	67.3899	134.061	44.101	197.323	29.1378	6.7762	91.6363	86.0527	152.2	10.7564	22.3105	32.4418	29.7023	8.26602	29.8838	29.6191	9.78432	17.1289	23.6611	9.61297	28.4229	29.0919	79.1807	0.115254	30.2139	0.168945	10.04	4.0998	68.4381	18.5373	136.43	ENSSSCG00000014343	protein_coding	chr2:141179564-141231658:+
ENSSSCG00000013074	0	0	0	0.0176346	0.014609	0	0	0.0164147	0.0118627	0.0123592	0.0156134	0.0147294	0	0	0.032261	155.419	0.0373656	0.488239	0.0376635	0	0	85.8827	9.36452	0	0.0107051	0	0.014128	0.0145549	0.0123544	0.0291875	0.0113467	0.0125918	0.0263093	0.0185961	0	0.0139762	0.0180732	0	30.3464	0.023947	0.767944	0	1.42468	177.391	52.0932	RAB3IL1	protein_coding	chr2:9577408-9599973:+
ENSSSCG00000009746	1.14403	1.88544	1.99733	4.9609	2.5083	10.2292	1.99826	6.22199	8.09221	5.81108	8.27939	4.31869	0.767485	0.355822	1.05455	48.1381	85.104	49.2316	2.78563	2.40811	2.00894	85.7432	70.8558	123.554	6.54619	3.44592	7.15586	4.69043	14.0243	7.18937	3.07212	0.507229	4.24789	0.147363	14.5918	7.22665	6.74324	1.84598	1.42835	0.158138	20.7141	1.21738	19.7243	40.0272	31.2752	RAN	protein_coding	chr14:24311577-24317769:-
ENSSSCG00000010576	2.34665	2.44663	2.01172	3.54976	6.69045	1.49228	0.294286	0.378191	0.388392	0.39466	4.99204	4.6558	0.0240909	2.01782	0.0782406	47.2015	17.452	328.981	0.190298	0.0347406	61.7524	85.6918	59.8726	0.126503	3.37513	5.56706	2.39276	0.0470654	42.5715	3.06742	0.0412778	0.0763456	5.52457	0.0300667	39.9693	3.45171	0.0511372	22.2271	60.9201	0.0387182	4.32184	8.91281	0.0350526	13.8184	20.3746	NOLC1	protein_coding	chr14:113154829-113168812:+
ENSSSCG00000024748	15.2353	34.4693	33.8813	10.2476	57.6428	36.2274	22.2042	32.1541	0.543033	32.5944	7.47489	26.1932	0.0568399	3.28472	0.1846	125.868	97.6514	239.088	16.1515	35.956	73.8568	85.1952	42.2723	66.9042	5.07742	9.95299	15.6474	21.7372	11.2402	1.84643	3.47719	2.5138	0.292725	0.0236464	9.57827	2.80795	27.0147	0.0253896	0.082511	0.0152252	0.500768	45.2236	0.0393822	0.0145096	0	THUMPD1	protein_coding	chr3:25285967-25295347:+
ENSSSCG00000004077	32.3528	23.8703	21.8168	56.6424	39.4785	32.0223	29.9873	29.2346	11.6017	27.8749	50.3451	22.6212	0.775351	10.9522	39.2206	18.2471	46.2788	0.143752	20.3169	5.95154	37.4681	84.2966	140.117	0.0590537	6.81061	15.3889	31.8239	6.78533	23.606	17.6484	15.2545	5.60091	30.3815	0.145814	24.0589	17.2603	0.122389	19.8125	0.0848001	1.28879	0.0631629	5.00892	102.023	33.479	52.7118	FBXO5	protein_coding	chr1:13466914-13482333:+
ENSSSCG00000008659	1.33631	1.47636	1.39986	12.2874	3.26088	2.1798	0.308823	21.3399	0.017891	6.05797	15.0941	5.57583	0.539328	0.0239012	0.0243276	39.7619	55.3959	0.896425	0.0284015	0	0.0257759	84.2606	0.0247778	0.805192	7.97575	12.4492	3.00436	0.197561	6.18602	0.616278	0.256692	28.8659	0.0396791	0.0841387	6.06764	0.737751	0.0817726	24.1212	0	0.541745	0	0.18054	169.632	61.6438	0	ACP1	protein_coding	chr3:132671408-132684703:-
ENSSSCG00000008540	58.336	86.2275	86.8761	34.5827	72.1636	59.0985	53.3622	39.8813	23.8334	44.6787	56.6869	64.3699	13.6731	57.6319	17.214	42.595	3.99361	26.2059	2.02289	52.1004	0.581206	84.1615	70.8131	0.109313	28.5577	48.7198	35.5306	18.5809	30.0764	39.8371	9.3772	33.9102	3.03204	0.160609	30.0895	39.0341	0.18536	0.129337	0.303564	0.0904853	0.0637741	2.48131	59.2957	0.0985508	16.6366	PPP1CB	protein_coding	chr3:110436526-110474765:-
ENSSSCG00000010679	0.803682	0.152539	0.545051	0	0.346348	3.06879	0.235511	0.0164432	0.00396109	0.0660305	1.31381	2.1739	0.0298521	0.95252	0.0484755	46.3684	0.0374305	19.2941	5.0431	0.0122995	112.493	84.1375	31.3406	3.56542	1.06165	0.370072	0	0	0.0165011	7.73351	0	0.00420457	0.00878501	0.0310474	0.00826699	8.42364	0.00603487	0.00666726	0.195005	0.0559735	0	0.687515	14.7762	0.0381018	87.5579	EIF3A	protein_coding	chr14:128966336-129007234:-
ENSSSCG00000012178	0	0	0	0	0	0.00684311	0.188298	0	0	0	0	0	0.0259612	0	0	0	0.00813799	0.00924655	0.00820286	0.00534823	4.45927	82.7422	1.33106	16.0061	0	0	0	0	0	0	0	0	0	0	0	0	0	0	0	0	0	0	0	0	0	ENSSSCG00000012178	protein_coding	chrY:9827492-9859615:+
ENSSSCG00000032111	0.706702	0.075814	0.260274	0.102432	5.22722	2.31782	16.7573	8.56205	5.95339	3.50333	2.70261	2.96026	0	5.52317	2.84833	106.041	78.8508	1.47963	0.131262	13.4792	0.297818	82.6143	277.832	154.456	6.21815	0.683992	2.21571	4.58222	0.0861135	5.84904	7.11807	13.0044	1.95609	1.20979	0.0862849	5.30929	0.104979	0.023196	0.0502548	0.0278196	0.0457503	4.81167	10.2758	334.209	47.4093	RPL7	protein_coding	chr4:62601592-62606204:+
ENSSSCG00000011684	29.7561	30.1751	19.0128	5.30441	34.4436	35.3773	13.0132	12.629	11.0597	6.70664	32.0539	16.0256	0.108106	25.7942	0.877745	0.525349	54.8811	14.5095	24.0414	0.285808	0.0929999	82.2881	20.1594	9.80071	21.2427	22.4375	32.0795	10.5469	14.9729	21.0046	3.10089	33.9968	34.9318	0.106813	15.0177	21.1383	0.0819549	15.4406	0.0784655	1.49131	0.0476215	54.0655	0.056177	36.1029	5.09426	U2SURP	protein_coding	chr13:83704576-83759969:+
ENSSSCG00000007907	22.0558	40.466	16.3988	12.5937	28.5893	30.2545	10.965	19.026	16.4986	7.82754	5.51811	20.7151	0.0435208	18.3844	8.86537	38.0019	92.9681	42.5753	2.38352	8.76244	34.6274	82.0352	17.451	0.0716961	25.8586	27.6617	21.5819	47.465	20.8572	8.48256	14.0577	27.8169	15.6444	60.0194	20.2419	8.13044	74.3091	0.0583206	1.33724	76.9049	114.366	0.0699292	10.0775	0.177754	8.26707	USP7	protein_coding	chr3:33753800-33810465:+
ENSSSCG00000000453	2.2155	2.14374	4.23177	4.80802	8.11018	11.6372	23.4676	18.4139	1.69509	1.82695	7.8215	3.58045	14.5368	10.4377	92.3564	28.1294	0.0306856	0.0348655	0.0309302	0.302495	0	81.5903	0.0539676	5.14033	11.3057	7.22436	15.5006	0.76498	8.48183	0.743055	0.316819	36.1305	0.0648176	0.122173	8.53938	0.734568	0.0296843	0	0.461832	0.157327	111.351	0.707809	0.122085	229.958	0.672433	ATP23	protein_coding	chr5:23233854-23276036:+
ENSSSCG00000007026	0.335118	0.0435196	0	11.0307	4.32552	4.02294	0	0	0	3.74181	0.0416478	5.14695	0.119236	2.00797	15.7049	106.982	0.996704	4.44496	0	0.147381	0.0227943	81.3876	0.0219117	0.0245535	2.2987	0	1.46974	4.96949	0.0494318	0	0	0	0	0.049604	0	0.0372807	6.00204	0.0266305	0.0288478	0.0319386	0	0	0.0165228	6.3614	0	VDAC3	protein_coding	chr17:11410215-11475338:+
ENSSSCG00000039301	11.3455	13.1797	8.94211	12.1306	6.89538	5.42552	9.26195	10.3128	20.6849	8.92464	3.92707	13.8212	1.40866	19.0636	10.8285	12.6074	0.0197717	15.5083	0.0531448	13.3707	22.066	81.141	26.7868	24.0288	42.9486	18.5544	16.6958	2.28994	17.8641	25.4162	8.65779	17.2835	8.92823	40.6588	16.4498	25.3909	0.0701308	3.54998	18.709	10.0019	0.0555694	42.2957	0.0393316	0.032202	0	UPF1	protein_coding	chr2:58974167-59061503:-
ENSSSCG00000022559	27.1509	31.86	16.7044	22.5629	60.2466	50.6703	34.8984	50.2994	35.1376	42.5186	49.2941	28.9089	15.4869	28.2073	48.0021	25.8107	21.5413	0.178271	23.341	45.9519	16.2187	81.1297	66.6076	95.6467	23.1207	41.3132	26.1862	46.1246	30.3995	14.0798	23.9122	22.2565	15.4597	1.70869	29.1941	14.0088	19.392	0.0493189	0.555623	59.1375	62.5856	0.153753	0.214198	30.8902	71.4504	USP14	protein_coding	chr6:106087915-106139347:-
ENSSSCG00000030053	44.4522	46.5103	43.0818	18.894	56.6241	38.3965	26.8554	45.3848	35.9198	9.77938	23.2818	11.1667	0.164579	6.60404	0.323944	32.707	0.0562803	1.09775	0.49165	11.9653	183.036	80.5192	0.0412424	1.03521	27.0886	12.6242	19.1021	4.93989	23.4588	18.9478	10.3625	6.49265	7.5688	0.298769	23.4868	18.8968	0.0816658	0.0300745	0.0434382	0.0360691	0.0988616	0.0480811	5.17493	0.49269	2.34328	ARCN1	protein_coding	chr9:45862080-45898254:+
ENSSSCG00000005346	5.12811	3.03037	4.79758	5.87091	8.39434	3.7968	0.963806	44.1996	1.24342	16.0692	13.7709	6.83958	0	0.0344277	0.297855	0.0745103	0.0101466	0.0115288	0.04091	0.0200049	0	80.0667	0.00892257	0.0499918	1.7093	0.614451	12.6143	0.0237142	0.731353	0	0.640889	0.0136772	0.857314	0.0100995	0.786593	0.015181	0	0.0108441	0	0	0	0	0	0	0	ZCCHC7	protein_coding	chr1:237820363-238069534:+
ENSSSCG00000022081	0	0	0	0.0109316	0.13584	0.379803	0.0282074	0	0	0	0	0	0.0554189	0	0	0.0141743	0.104232	0.171066	0	0	0	79.602	1.36468	0	0	0	0.00875785	0.00902245	0	0.0180931	0	0	0	0	0	0	0	0	0	0	26.4509	0	0	0	0.0203031	PHLDB2	protein_coding	chr13:147780317-147879780:-
ENSSSCG00000035619	100.234	135.826	222.25	58.1428	93.5472	82.8043	148.414	80.7503	127.956	137.563	115.718	110.469	50.6827	16.4121	13.7554	0.327205	0.207937	0.382519	0.319382	22.7628	0.525363	79.2822	22.4386	0.263441	167.015	125.064	136.584	88.2324	110.827	195.476	236.566	104.241	156.379	0.77861	108.417	200.642	151.353	166.726	37.9673	0.482287	0.667906	0.951662	524.569	13.6917	0	TMEM135	protein_coding	chr9:20721946-21021460:+
ENSSSCG00000031432	211.322	173.846	243.842	561.229	225.524	269.959	816.829	366.444	325.733	238.71	214.887	195.591	471.6	300.355	276.019	103.187	23.71	315.423	87.4853	173.538	7.80935	79.2649	19.785	89.7993	479.381	414.749	498.713	396.696	402.275	179.292	200.249	607.128	733.405	135.055	400.598	181.818	497.586	496.411	61.5178	224.934	6.08982	8.91673	169.791	128.093	6.8515	KDELR2	protein_coding	chr3:4716646-4735301:+
ENSSSCG00000025966	93.8018	38.542	68.1772	28.937	73.0519	117.856	106.058	67.296	18.4529	40.9727	32.7653	41.0333	0.127211	10.8377	21.9793	55.5787	0.398765	91.5774	0.241166	34.1629	193.088	79.2392	282.646	17.5722	29.6215	25.5181	38.188	8.43747	34.1217	45.8386	42.0334	16.8781	5.72775	0.127013	32.8051	48.0276	0.108011	1.17625	0.0553994	0.16356	0.285791	0.0817609	0.518262	83.4498	177.718	EIF4H	protein_coding	chr3:11321542-11348666:+
ENSSSCG00000008493	23.5385	12.563	14.4072	11.3894	17.9415	18.693	2.36311	2.52126	0.469567	10.5288	12.0807	15.9614	0.0705745	11.179	2.0574	66.9781	115.778	3.713	51.8423	0.0373859	134.175	79.1237	85.0473	0.298965	1.64429	6.58911	9.03385	4.289	6.82554	15.1923	0.426111	0.95852	1.50872	4.36628	8.09974	15.3864	43.8352	0.0067553	42.2967	0.210647	0.0399711	0.542695	0.398173	137.665	134.024	CEBPZ	protein_coding	chr3:102964208-102992082:+
ENSSSCG00000008374	2.91334	0.568865	1.52178	0.0139744	3.12573	1.55616	0	0.0260153	0	0.00979396	2.17759	3.34991	0.0236149	0	0.843641	31.0029	1.64335	9.87435	14.9379	0.0194595	211.345	79.0737	3.60626	10.4601	0.110281	0.375087	0.134347	0.0115338	0.00979011	0.0115647	0.00899158	0.0199565	0.0104243	1.94519	0	0	32.8688	0	0.102841	0.0569298	0.0156038	2.25769	3.85813	15.0102	0	B3GNT2	protein_coding	chr3:79671388-79688050:-
ENSSSCG00000032028	7.05871	1.99492	2.73595	1.48485	5.34287	5.9871	1.72415	2.99862	0.299653	3.74637	3.24664	2.21622	0.0218192	3.14453	0.0236208	14.3561	0.102594	2.58006	0.0206823	0.062929	5.26819	79.0697	22.4942	0.687444	1.25018	1.85116	1.55681	1.5399	1.69606	15.157	0.099694	3.3098	0.476763	0.0680785	1.50456	14.1217	2.6995	28.6981	1.95584	0.157802	0.0792949	54.0258	84.6106	88.7017	67.1464	EIF4B	protein_coding	chr5:18266481-18300544:+
ENSSSCG00000010341	0.0892733	0	0.0360101	0.119044	0.821829	0.381788	0.245741	7.7049	0.0854185	0	0.0210799	0.033144	1.35454	0.00713212	0	0	0	0	34.2221	0.0386797	0.0615321	78.9774	0	1.20135	1.84519	0.576707	0.362415	0	3.11914	0	0	0	0	0.00836898	2.92479	0.00628985	0	0	0	0	0	0	0.0334518	0.0102705	41.2867	TSPAN14	protein_coding	chr14:82306261-82366546:+
ENSSSCG00000017066	5.83457	4.76482	11.0416	1.63272	7.16875	8.36041	4.89075	8.69575	2.242	4.22394	1.72528	1.41117	0.0179941	9.87867	0.00324665	9.30584	1.48535	0.0341808	5.78027	0.0766099	0.677667	78.8461	5.97196	0.111163	2.60931	1.14788	2.09574	0.0703084	2.35234	3.98304	0.0662302	0.0481538	18.3088	0.0561438	2.13029	4.41087	0.112768	0.0160754	0.0261209	0.0240996	0.0435959	50.8481	34.3652	0.0551203	21.4183	GEMIN5	protein_coding	chr16:68279185-68332901:+
ENSSSCG00000006014	6.33619	9.11746	5.84713	1.76278	7.35203	10.1331	6.42097	12.7094	7.75884	7.05055	4.44002	15.3329	0.0385199	8.50122	0.201553	148.402	46.1737	185.753	17.4369	8.69192	63.631	78.3373	101.438	74.5308	4.6494	3.74062	9.92838	4.40239	8.69794	8.79058	0.405781	0.0868065	0.062347	0.0400623	8.58725	9.34598	0.249189	0.103238	6.30929	8.25439	121.569	0.0309468	7.81987	2.19276	66.3266	RAD21	protein_coding	chr4:21720896-21803380:+
ENSSSCG00000039918	7.30806	2.56912	4.60581	0.800828	4.09258	7.81067	0.738008	1.05522	0.16791	0.889272	1.85087	7.5142	0.615135	0.149545	0.0285398	13.1754	0.0220371	17.0015	0.0111064	0	9.79739	78.2115	24.3977	0.0108576	1.3511	4.71843	11.4402	0.0600881	0	0	0.0133839	6.09698	11.0167	0.0109674	0.00730075	0.00824276	0	0	0	0.0141232	0.0232262	0.01412	7.25522	0.0134594	19.8091	SRR	protein_coding	chr12:48386269-48408971:+
ENSSSCG00000027902	30.6306	29.4563	46.3359	22.4206	35.5192	29.7946	19.1628	20.152	13.3622	22.8994	23.9234	24.8869	27.0318	9.41048	0.0587628	0.683054	0.0408365	0.0463993	0.20581	63.5512	0.149427	78.0356	0.0478803	0.0402399	20.2714	21.449	19.1358	35.2178	18.8038	23.0522	20.7092	1.61468	4.67719	0.13549	17.8671	23.8078	0.0790081	15.3771	0.0472776	0.0697907	0.0430399	0.331429	0.0361047	0.0498826	0	ZMPSTE24	protein_coding	chr6:96008304-96057123:+
ENSSSCG00000038752	2.81212	4.36321	8.53347	8.79123	5.75342	6.62166	1.86364	4.58573	2.9408	0.0134088	0.787679	1.51812	21.3869	28.1115	73.7025	26.172	14.6243	0.77152	2.03288	0.0333022	1.00128	77.9991	30.711	5.83218	5.42966	8.19766	7.85549	20.2992	16.292	3.96618	0.517032	0.0409834	3.43236	114.909	18.5471	4.28358	244.453	91.8824	205.32	40.4908	45.0867	87.5085	8.72963	28.0277	0.941653	C6orf62	protein_coding	chr7:19509689-19524895:-
ENSSSCG00000030493	5.15326	8.26068	8.18474	29.7701	18.5764	18.748	18.1399	25.7118	8.15032	6.40032	6.1642	5.9851	10.7338	4.61129	0.0413528	130.663	0.407117	0.0816307	1.95525	12.5436	0.0438147	77.9432	30.6831	0.0235981	10.8816	10.2256	20.4277	14.7388	22.9941	8.34315	22.6748	8.03797	19.8802	0.0715108	23.738	8.3305	5.53683	37.5724	0.0554507	0.0920876	198.136	0.0613775	22.9464	0.087759	77.5849	UTP23	protein_coding	chr4:21933994-21940960:-
ENSSSCG00000010391	3.0127	3.09874	0	0	1.12987	1.17369	4.65643	0	1.70385	6.56752	0.0246438	0.00774947	0	4.71091	0	19.7416	0	0.0111684	0.0198156	0	0	77.7463	0.00864368	2.97355	0.0112645	0.0121479	0.00743308	0.022973	0.0129999	0.299447	0.0179093	0.00662486	33.1792	0.0489193	0.00651287	0.610318	0.0475437	0.0315155	0.0341396	0	0.062159	133.998	0.00651788	0	0	ERCC6	protein_coding	chr14:90002024-90070439:-
ENSSSCG00000036735	0.209233	0.365687	0	0	0	0.289985	0.0899926	0.346276	0.766386	0.0162953	0.185272	0	0.0392907	0	34.4959	0.0301478	0	0.0279881	0	0	0.0225336	77.659	0	0	0	0	0.0745093	0	0	0	0	0	0	0	0	0	0	0	0	0	0	0	0	0	0	VCPKMT	protein_coding	chr1:179899646-179906978:-
ENSSSCG00000028420	11.9779	7.43669	12.6414	55.7727	18.8188	19.1247	29.1821	19.8493	25.146	15.8386	17.4178	12.7162	18.8586	14.1843	11.7783	45.2488	4.14083	10.404	16.7648	11.1751	48.2289	77.607	16.8796	35.0392	24.4492	43.0985	42.0148	51.0457	52.2037	43.7712	59.6497	28.577	10.8037	0.212596	51.2165	43.12	0.159962	1.09716	7.11516	44.4742	0.849614	0.476778	24.2642	22.2691	13.2503	EIF4E	protein_coding	chr8:121409716-121466897:+
ENSSSCG00000010457	311.583	343.85	243.895	228.039	133.127	145.344	142.651	146.515	92.5157	90.3797	147.185	125.572	145.281	57.5195	110.73	223.464	5.33077	2.11538	42.6636	42.6089	0.345947	77.5	13.123	100.349	109.966	136.256	128.859	147.121	186.377	154.763	90.6694	107.393	193.237	113.548	179.675	155.972	43.4004	130.523	0.68199	50.6729	0.429237	182.114	144.855	0.381993	35.1821	KIF20B	protein_coding	chr14:101512640-101594719:+
ENSSSCG00000027224	95.6729	73.5241	85.7627	141.892	79.4242	55.4404	168.223	89.4883	77.9025	76.2939	145.665	127.999	224.317	89.1275	0.659889	7.97573	0.965435	0.365649	29.3156	78.7281	173.726	77.4915	174.64	3.48821	39.4147	60.2787	36.7162	16.108	212.911	114.754	46.1256	112.433	9.03525	0.240239	204.752	112.095	0.389139	0.214958	42.9853	0.360927	0.169588	0.206196	0.240066	0.19655	48.0599	PCBP1	protein_coding	chr3:72379025-72380095:-
ENSSSCG00000033634	17.8411	14.8608	19.8279	11.144	19.5156	15.1661	15.2689	19.2867	13.0529	12.1079	0.148745	3.282	0.0157722	0.729726	0.00853727	0.048408	0.800938	0.460638	0.0199339	0.00649841	63.4995	77.2934	0.034781	45.9023	4.86129	18.4222	16.7943	5.03029	21.6824	2.44849	9.52456	13.6287	14.4189	0.0295267	21.0245	2.27091	0.0860893	86.9628	0.0228955	0.0506971	0.0729516	0.0506854	2.67516	1.84801	55.844	ERI1	protein_coding	chr15:56096806-56160272:-
ENSSSCG00000004224	0	0	0	0	1.08915	0	0	0	0	0	0.0401388	0.265063	0	0.0814827	0	0	0	0	3.29205	26.1987	0	77.1584	1.05589	0	0.0275207	1.63234	0.254241	0	0	0.0375175	0.02917	0.032371	0	0	0	0	0.0464624	0	1.27892	0	115.112	0.0615486	0	2.58144	0	ENSSSCG00000004224	protein_coding	chr1:37640673-37660335:+
ENSSSCG00000022300	7.15254	3.6808	4.63094	9.51653	14.5547	8.35508	3.13453	22.6245	18.5271	19.1763	13.0473	15.3746	0.0537851	4.50973	10.8398	11.6242	275.962	14.9804	25.9106	21.0154	69.3631	76.6039	40.4353	0.620238	7.6512	16.4191	4.48782	1.29596	0.185815	7.31362	4.78529	0.287868	3.89372	100.511	0.104264	6.97893	0.271829	47.882	0.0650638	19.1901	0.0473855	28.2023	0.11925	178.226	1.11331	MAT2A	protein_coding	chr3:59218688-59225298:-
ENSSSCG00000026922	11.5586	4.86924	16.0576	39.1098	11.2975	17.4266	3.27806	14.9985	13.2024	7.12284	7.80462	11.6396	0.0219061	2.34158	0	56.8466	0.0274673	1.0455	0.0553726	0.00902568	0	76.4399	26.533	0	12.945	19.4085	21.2279	25.6568	23.2582	11.7899	22.7374	23.7515	24.8614	0.0683498	24.9151	11.3629	0.11957	0.058711	0.127199	22.7612	0.101323	0.123195	14.2703	35.6321	85.3027	DRAM2	protein_coding	chr4:109182776-109204813:+
ENSSSCG00000008433	12.1899	9.65675	17.6307	83.0287	51.4665	44.187	73.4017	63.4757	60.8894	34.7233	41.7219	77.4405	0.940718	82.0199	51.3017	115.454	88.7306	360.986	99.7816	51.821	61.828	76.2197	55.0775	15.5167	36.9531	52.2419	61.0554	60.9702	28.4307	28.171	34.0098	38.9741	67.874	22.0724	30.7538	25.7878	29.6387	75.5111	64.8652	260.31	226.072	255.866	5.80743	54.3551	64.4131	CALM3	protein_coding	chr3:93372003-93386649:+
ENSSSCG00000013928	10.6855	9.69285	9.32504	10.997	4.6482	5.29875	4.66836	9.12461	19.2855	9.00842	3.54915	10.8891	1.49868	18.3947	10.0536	11.0854	0.0250553	15.7501	0.05051	10.4889	20.9147	76.0872	25.3982	22.7264	41.7022	17.0268	15.2049	2.52287	17.0239	24.6209	8.21714	16.3126	8.64877	39.0234	15.7173	25.3223	0.0545349	3.46101	18.0932	9.29731	0.0924251	40.1666	0.0249211	0.061211	0	ENSSSCG00000013928	protein_coding	chr2:58953637-58978582:+
ENSSSCG00000027293	294.371	418.029	651.606	533.911	310.227	334.989	193.713	232.689	487.817	314.396	328.21	240.537	261.143	86.6003	132.03	57.4156	122.936	151.457	333.627	127.781	133.489	75.5111	45.3213	14.4048	776.807	663.513	668.164	993.282	628.337	527.409	415.51	784.084	507.314	947.144	608.203	523.362	320.375	710.398	664.079	177.718	250.068	489.591	53.975	67.1498	28.887	TNPO1	protein_coding	chr16:49048679-49151926:+
ENSSSCG00000028924	0.118201	0.364561	2.4316	7.0928	15.212	13.4449	0.0508388	0.5135	1.66994	0.359017	27.0732	7.63575	0.0665886	2.408	0.0360435	0.0510935	0	6.5458	41.2799	0.109742	0.0381892	75.3876	0	0	6.74561	20.8178	27.0546	0.0325228	6.92906	40.3056	49.4153	0	0.029394	0.041553	8.24291	42.7849	0.080769	0	0	0	0	0	0.110728	0.152983	0	AURKB	protein_coding	chr12:53410969-53415427:-
ENSSSCG00000011803	40.3667	37.9157	31.9734	39.2038	15.075	47.7438	10.9688	15.4417	5.21651	5.33814	61.1243	23.7789	0.686096	0.642165	19.6903	110.89	36.5875	18.0439	7.57873	19.8217	0.094436	75.3624	229.634	58.2882	27.4564	29.2747	18.0461	49.2662	30.5656	4.12601	4.0335	0.0579808	0.0787441	0.0342513	33.2086	4.26676	0.748984	0.00919411	0.0298789	0.0220535	0.0816023	0.0881934	6.33764	0.0840673	134.089	ENSSSCG00000011803	protein_coding	chr13:124582394-124590016:+
ENSSSCG00000023984	21.2361	21.5988	34.4373	7.33826	44.3462	45.2184	3.76799	56.5031	16.4505	51.249	28.7545	85.1619	6.21598	56.8607	39.2934	157.61	185.666	4.98412	96.9386	56.6915	36.348	75.2669	222.163	3.80148	38.2746	15.7191	19.0736	4.92773	46.6576	26.9226	12.6546	78.1221	0.689424	0.389842	41.8847	27.7903	0.075776	2.17663	0	8.65979	28.2143	24.8441	0.934948	5.52575	2.45465	RSL1D1	protein_coding	chr3:31278389-31291204:+
ENSSSCG00000004947	0	0.46366	2.57715	0	2.70852	0.170082	0.0307897	0.0222138	0	0.117079	0	0	0.0403283	0	0	0.711711	0	0	0.0254847	0	0	74.9624	39.2415	0.0249138	0	2.10914	0.0382385	0	0	0.0197495	7.06346	0	0.017802	0	0	0	0.0244582	0	0	0	0	0	0	0	0	LCTL	protein_coding	chr1:164526502-164540118:-
ENSSSCG00000033019	4.27504	6.18142	2.25394	2.0988	4.06964	5.60108	5.59303	2.97734	2.36746	0.192701	6.56472	0.665999	0.0154878	0.271802	0	0.0237676	0.058259	0	0.00978723	10.8098	35.5386	74.3917	1.221	1.32995	1.69692	0.3	3.20873	0.00756446	0.513666	0.591604	25.452	0.575893	0.335	0.164301	0.424618	0.71911	0.00939301	0	0	0	0.0204675	0	0.592347	2.57378	1.37029	ENSSSCG00000033019	protein_coding	chr1:267958456-267965555:-
ENSSSCG00000011261	22.2195	15.9725	9.23269	22.2752	19.2013	23.9468	10.535	23.8973	14.8479	18.0571	36.9565	20.427	3.51396	37.0373	22.333	61.0803	0.18269	0.598306	43.5343	55.5889	0.13763	74.3868	20.4972	8.67275	13.7131	6.21557	15.0666	18.8371	15.6339	15.0764	7.20547	0.304202	33.104	0.0962694	14.9886	13.8596	0.145541	16.3664	0.0622074	20.097	83.1237	0.096399	0.762475	56.5117	11.3037	WDR48	protein_coding	chr13:23735567-23786317:+
ENSSSCG00000005602	2.69481	5.85304	0	7.40314	5.58847	1.70273	0.106003	6.19869	0.0058178	5.10971	0.00382864	0.0614016	0.0219224	0.547942	0.0118663	6.39201	0.0183252	0.104107	0.00461782	0	0.00838182	73.5869	0.00402863	0.139945	1.20228	0.0141546	4.76008	35.6728	0.0817959	0.143144	2.74065	0.0030877	0.0193543	0.0136801	0.00303551	0.161077	0.0531818	0.00489622	0.0212156	4.11052	0.0241425	0.0176124	0.00607568	0	45.3014	GAPVD1	protein_coding	chr1:265948072-266028535:+
ENSSSCG00000022955	0	0.919704	0.43992	0.110454	0.803195	0.426398	0.00791696	0.0171355	0.0082557	0.0473072	0.00543301	0.0205015	24.3686	0.0386019	0.0392905	62.9527	21.369	2.29724	7.7193	0.0128174	55.9085	73.4532	24.325	15.7397	0.674239	0.526254	0.0393291	0.0405173	4.31186	0.0964857	0.0513281	0.0131448	14.309	0.0582381	5.89269	0.150763	7.63477	36.2197	0.0301059	117.01	150.843	0.0333237	10.2641	10.2123	46.1349	POLR2B	protein_coding	chr8:56231771-56285011:+
ENSSSCG00000039357	0	0	0	0	0	0.805054	8.54996	0	0	0.633343	0	0	0	0	0	0	0	69.9821	3.53841	0	0	73.2392	0	0	0	0	0	0	0	0	0	0	0	0	0	0	0	0	0	0	0	0	0	0	0	ENSSSCG00000039357	protein_coding	chr1:39862070-39893386:+
ENSSSCG00000034752	0	0	0	0	0.0153443	0.0577526	0.0358454	0.00862042	0.0124597	0.0584158	0.0245989	0.0309414	0.0156501	0.00832271	0.0338847	128.729	33.6438	84.9149	65.3615	0.0838251	15.9135	73.0785	1.69107	26.1911	0.0224879	0.00606287	0.0148391	0.0535059	0.772083	0.35255	0.0238356	0.0198384	0.0552669	71.3604	1.18968	0.557827	11.01	63.4928	19.0947	34.9114	7.7764	0.0251465	4.5477	70.7714	0.0344011	SUPT4H1	protein_coding	chr12:34619729-34629661:-
ENSSSCG00000037305	168.602	184.177	161.753	146.795	142.197	160.935	64.4876	144.251	63.9329	114.368	162.807	158.721	39.9784	85.5601	27.9833	53.9305	0.264426	19.4074	48.1093	134.464	155.756	72.8277	78.7712	65.5625	66.1398	93.6926	104.493	121.595	138.046	103.994	114.875	108.819	94.7852	2.02413	135.275	106.3	110.413	100.216	2.17209	59.9589	0.318507	4.3567	181.218	19.1263	137.59	TMEM33	protein_coding	chr8:33012552-33036994:+
ENSSSCG00000010248	1.53018	8.68868	0.0474791	0.967912	12.0602	4.47453	0.62439	1.38796	0	0	13.8622	0.524402	0	0	0	0.0339199	0	1.05492	0.0139678	0.00910697	0	72.2777	0	0.0136549	1.28631	0.85629	0.083832	0.0107956	0	0.671115	0	0	0.117084	0	0.0275451	0.777481	0	0	0	0	0	0	0.00918876	0	0.753091	KIF1BP	protein_coding	chr14:72071874-72099801:+
ENSSSCG00000026294	89.6616	41.7817	62.0261	35.9142	51.4493	68.6349	19.9423	36.6678	48.6533	55.1687	72.7316	64.6393	0.2688	36.7128	0.803402	0.251088	0.0732696	0.183151	0.140322	65.2271	0.15416	72.2371	0.154634	0.548713	32.8854	24.2858	38.685	36.8285	84.6149	26.7737	43.1286	55.1205	33.626	0.182324	81.9967	27.3838	43.9874	0.0939675	0.186618	52.0006	0.362948	15.4172	0.0437263	0.15215	65.3482	GMFB	protein_coding	chr1:183846580-183863418:-
ENSSSCG00000012784	0.606679	0.449077	0	1.13259	2.8595	1.20117	3.89665	0	0.798165	0.226794	1.38479	0.720763	27.7976	1.01783	0.54266	6.50364	0	0.259688	0	0	0.888584	72.1884	21.8066	0	0.327402	0.494308	1.98759	0.0445139	0	0.535595	0.0347023	7.50951	0	0.0568736	0.0378593	0.641164	0.38692	0.0610664	0.264604	0	0	0.146443	103.587	143.989	0.0500847	SSR4	protein_coding	chrX:124537540-124541628:+
ENSSSCG00000007074	0.490891	1.50159	0	0.00896701	1.84971	0	0.0115691	0.0166934	0	0.169683	0.222299	0.0224692	0.0303062	0	0.0164044	31.8812	0	10.3839	23.518	0	0.00869047	71.9252	0	17.4025	0	0	0.143679	0	0	0	0	0	0	0	0	0	0	0	0	0	0	0	0	0	0	TASP1	protein_coding	chr17:21949606-22357662:-
ENSSSCG00000002443	44.5089	8.2986	19.5983	44.3318	13.561	17.4059	12.2889	0.87324	45.0705	35.1492	6.2974	8.56345	0.0323538	35.9342	12.5653	0.0993003	0.0202837	0.0460934	1.49251	7.20503	0.0185552	71.7064	0.0535102	0.0899429	24.0875	8.84895	18.4984	0.497764	0.248141	7.38342	19.9691	13.5751	19.659	0.0706635	0.241915	7.36689	0.0588655	0.043356	49.0325	0.0129995	0.0320672	0.428884	0	0.0371654	0	TC2N	protein_coding	chr7:113337825-113392337:-
ENSSSCG00000029708	0.612229	0.220051	0	0.456409	0.0372777	0.0171802	0.0165873	0	0	0	5.84519	0.0107385	15.1322	0	4.16892	0.0166704	15.5754	0.12381	0.446204	0.00447574	0.0623005	71.4226	5.15637	0	0.00390232	0	0.0360503	0	0	0.335149	0	0	0	0	0	0.463619	0	0	0	0.0523761	0	0	0	0.00831902	0	SLC25A38	protein_coding	chr13:24030582-24048175:+
ENSSSCG00000023971	0.278924	0.068822	1.01259	3.42184	4.37539	1.56838	4.0309	2.51579	0.1668	5.70009	3.27114	2.23678	0.586629	0.289686	30.4153	52.6963	78.8095	155.301	38.0242	0.0690574	68.345	71.2499	54.3099	47.1384	0.255892	4.4316	1.80775	9.39369	0.885945	0.574567	0.335046	1.0092	0.203464	40.7647	0.765866	0.70747	129.96	48.4586	55.2611	77.9167	0.830618	36.3909	133.189	71.9117	25.4906	H3F3A	protein_coding	chr10:13939843-13948506:+
ENSSSCG00000015907	7.82352	0.0342569	0.0420022	0.860888	1.94017	2.12763	5.66099	1.25801	3.76112	0.0973154	0.868764	1.28348	0	0	0	0.612145	0	0	1.52233	0	0	70.9764	0	0	0.533844	0.0787814	0	0.00764022	8.70306	0.0306426	0	0	0	0.00976159	8.60991	0	0.00948709	0	0.0340618	0.0251408	0	0.0125675	0.00650304	4.77984	0	GALNT3	protein_coding	chr15:72293504-72342978:-
ENSSSCG00000017073	0	0	1.97626	0	0.188665	0.494529	0.0183639	0.38422	0.00957482	0.0199513	0.0126022	0	0.024053	0	0	18.9911	70.995	1.02803	0.106399	0.0297307	0	70.9274	0	0.0445779	0	0	0.615778	0	0	0	0	0	0	0	0	0.0112808	0.0145876	0	2.47906	0.0579859	0	0	0.00999925	0.534182	74.3777	FAM114A2	protein_coding	chr16:69121537-69159408:+
ENSSSCG00000013906	0.0896714	0.0460949	0.054256	0.328831	0.520062	0.603642	0	0.037101	0.134062	1.48054	1.40277	1.9226	0.185228	1.99695	3.9831	16.4736	18.3161	21.6868	2.93692	5.39075	0.0869154	70.872	106.09	54.4577	0.919452	0.443592	0.0798314	0.024673	0.684132	2.93569	0.3334	0.0213453	6.02827	15.8249	0.678499	3.22213	9.73241	3.45246	14.2386	20.4325	15.5437	19.2779	19.6496	25.4039	21.6719	KXD1	protein_coding	chr2:59238813-59250849:-
ENSSSCG00000007529	61.3321	67.8609	40.7308	64.2596	25.2236	50.4119	30.8935	65.7387	25.3603	25.5781	73.526	63.2709	72.6612	27.5602	40.4886	56.6273	146.255	123.099	65.8076	37.9191	63.925	70.8565	50.5457	92.9657	42.902	37.442	34.7842	131.573	34.8089	14.4521	44.1537	37.4432	38.3777	2.75726	34.1199	14.0205	49.2929	12.9562	0.109714	6.91441	7.92128	42.056	0.10151	0.32947	15.3995	SYCP2	protein_coding	chr17:59865955-59955209:-
ENSSSCG00000010095	181.069	160.005	204.46	248.267	108.704	125.134	193.229	162.618	167.75	108.808	102.227	157.053	210.108	106.771	136.474	36.7832	26.5968	78.281	70.979	72.4614	72.0934	70.3381	35.6446	251.258	199.908	143.731	192.67	354.005	222.603	245.798	212.43	289.658	128.73	27.0649	221.918	244.861	270.128	239.295	73.3419	60.3574	16.3504	65.7201	138.445	226.397	94.3899	CRKL	protein_coding	chr14:50528934-50558929:+
ENSSSCG00000004986	13.7284	2.48082	8.91017	9.49599	6.73101	23.1518	0.0260117	5.78012	0.0135624	20.2767	25.5263	11.2322	0	0.308014	0.11065	2.64034	0.0640791	1.45616	4.15529	0	0.0586187	69.9647	0.131481	26.6463	3.62275	5.34553	4.10269	20.4177	0.0847473	13.4312	1.60859	1.05091	0.0451184	0.0425212	0.0283053	13.9974	0.0206628	43.67	0.0741863	68.336	0.0675366	0	1.31721	0	83.0168	TRAPPC6B	protein_coding	chr1:169710954-169722758:-
ENSSSCG00000017346	1.64956	0.0104363	0.286626	0.39481	0.158864	0.562756	0.756786	0.314998	0.0151763	0	0.0199748	0.89508	0	0	0	0.029253	0.0836554	0.0271574	0	0.00785397	0.0109324	69.8686	31.2015	0	0.314996	0.0886171	0.271117	0	0	0.0466757	0	0	0	0	0	0.151982	0	0	0	0	0	0	0	0	0.167607	EFTUD2	protein_coding	chr12:18474097-18514992:+
ENSSSCG00000022107	1.15445	2.26328	5.84392	2.56826	10.5624	7.42064	17.3542	4.0931	13.5495	5.54412	2.28739	3.57737	6.02712	3.98598	2.66987	103.767	89.3058	81.1236	11.5157	4.8445	67.9874	69.8129	3.10267	34.4493	5.88006	8.59629	8.83473	18.6625	10.7208	4.28864	0.235372	0.756393	4.45696	0.916159	11.5339	4.25213	4.99091	55.1822	62.0669	51.4445	1.48067	45.0074	0.787008	37.4281	2.64687	CHTOP	protein_coding	chr4:95994258-96005647:-
ENSSSCG00000006756	1.09282	1.88241	0.723591	9.37586	6.05891	2.15552	0	5.6049	0.295933	0.173431	1.31457	0.780826	2.09085	4.2747	15.0146	5.52597	1.45648	117	0	5.24538	6.07558	69.6873	47.363	138.554	2.30337	0.810001	3.12796	0.295014	4.7771	7.23578	7.07654	8.01014	0.656327	289.712	5.50074	6.84244	96.3723	3.89149	72.4393	167.57	14.7059	205.905	11.319	184.672	168.469	BCAS2	protein_coding	chr4:105992555-106003690:+
ENSSSCG00000013756	0	3.79787	0	0	0	3.02847	0	0	7.40692	0	3.48309	16.858	0	1.49869	0	0.0277226	0.249163	3.98919	0	0	0	69.6266	0	0.669607	2.3492	0.685847	0	0.0176464	0	0.0176936	0	0	0	0	0	0	0.0219121	0	73.3221	0.0290336	39.5104	0.0580537	0.0150199	11.1505	0	MRI1	protein_coding	chr2:65348006-65354919:-
ENSSSCG00000011621	17.446	4.89041	11.4558	14.9784	10.8383	11.098	57.798	12.3779	15.9452	4.24562	13.6682	13.8002	15.5205	6.96304	24.3183	21.4233	0.683193	0.505743	0.198244	20.7011	0.179917	68.9167	40.0335	17.8503	16.9161	12.3452	15.272	8.43523	10.9658	8.31222	9.93309	1.35347	5.83078	0.0103034	11.8656	8.72712	1.01138	24.073	19.1506	24.5593	20.3907	1.84384	1.13942	2.07369	48.9515	SEC61A1	protein_coding	chr13:72254462-72270336:-
ENSSSCG00000009142	2.34583	0.412303	0.318868	5.68201	2.98901	2.96996	0.0663423	0.135614	0.0172952	5.21357	0.0151758	0.830358	0.028965	1.2862	13.6323	20.2913	8.05357	13.4938	11.4948	0.0179011	13.3641	68.7841	22.3559	89.7106	1.60238	0.286138	0.44629	0.00707344	0.0180122	0	0.00551433	0.00611945	13.3229	0	0.006016	0	0.851981	0	8.89288	0.989222	0.0191389	0.0116352	20.7892	74.6304	1.55194	SEC24B	protein_coding	chr8:112670533-112762870:-
ENSSSCG00000009211	5.24536	9.21658	15.0855	25.7073	6.02027	9.2794	19.8846	1.38106	1.99614	0.848859	0.0804271	0.834606	1.7909	4.78922	0.0553937	4.12248	0.160397	56.4597	0.226345	26.6691	22.1267	68.2667	0	30.6307	2.88586	6.95781	8.539	4.22355	8.69738	16.363	6.89694	0.0432417	0.0451744	22.3833	9.3311	14.9507	0	0	22.3578	65.1725	0.101431	0.0822175	0.063815	100.276	0.365547	PIGY	protein_coding	chr8:130527543-130529983:+
ENSSSCG00000008136	20.0479	31.1007	31.7562	13.2993	16.8442	11.8936	8.58544	11.9906	1.69809	1.57786	19.5008	10.4832	11.4623	7.38577	14.5914	85.4308	32.4497	0.247424	0.0617333	7.45517	39.1716	68.1087	17.0606	0.0234695	8.12601	15.4409	7.25841	0.0212058	6.29319	5.83389	8.67706	13.8855	0.119786	0.0541875	5.82552	5.90011	4.91748	0.018182	0.0512093	0.00872245	4.35711	1.58712	33.7187	0.0498747	48.3217	RANBP2	protein_coding	chr3:47519885-47601379:-
ENSSSCG00000038181	3.71932	13.5849	9.7105	6.69372	13.0321	9.53797	3.34449	25.9363	3.93349	9.17107	23.2502	4.26119	32.5245	2.89339	3.68667	14.9798	10.3772	0.0356216	0.35393	0.0164829	8.89636	68.0686	19.3975	14.3776	3.63231	1.83266	3.23374	0.923228	5.99969	0.597539	4.36028	30.6173	6.53402	20.3772	5.71666	0.895907	0.24869	0.247945	0.89288	29.0536	0.138779	59.773	151.088	79.1269	2.51722	CCNT1	protein_coding	chr5:14768425-14806821:-
ENSSSCG00000036676	0	0.00668491	1.31797	0.00722555	1.62217	0.585767	18.8776	0	0.00486057	0	2.12394	0.00603517	0.0244205	0	0	29.7277	0.00765503	0	0	0	5.90329	68.054	0.0269263	0	0.653558	0	1.34299	0	0	0	0	0	0	0	0	0	0	0	0.487435	0	0	0	0	0.0187015	0	MAIP1	protein_coding	chr15:103579055-103595155:+
ENSSSCG00000034572	0.0549473	0.169472	0	3.44374	11.2598	6.91911	24.2004	7.43405	0.0985776	9.34609	2.62736	0	0	0	0.201064	0.0475031	0	0.705603	0.899817	1.45394	0	67.8408	0	0	0.0444794	0	9.2748	0.0302374	0.0769979	2.72864	0	0	0	0	0.257171	2.40993	0	0	0	0	0	4.87431	0	0	5.10322	MPHOSPH6	protein_coding	chr6:6254509-6271019:+
ENSSSCG00000011395	0.938897	2.88444	0	18.0558	9.42625	4.1006	0.0791815	0.0342761	4.46701	0.507554	7.52042	0.0205046	0.0207424	39.0821	0.741018	92.8995	87.1794	6.45689	0.131077	0.0598234	4.27065	67.7668	0.0457413	31.6252	11.4601	0.12857	3.04846	0	8.90879	0.152369	0	0	0.0183125	3.24888	8.82313	0.184834	20.656	0.027796	0	0	0.0274115	0.0166644	0.00862296	0.0476542	0.490144	RBM5	protein_coding	chr13:32579775-32612713:+
ENSSSCG00000036411	1.15548	1.90296	4.25497	3.40599	2.65061	2.73216	1.35064	1.15972	0.629826	0.0413349	0.69842	0.387936	16.532	13.5619	53.0642	6.41421	11.6064	0.674455	1.66115	0.015399	0.39297	67.4985	25.8452	3.12472	4.50669	6.086	5.61099	7.95886	11.0734	2.59903	0.417434	0.0684333	2.45273	90.7564	12.2184	2.65266	156.598	71.6956	164.02	34.6588	24.564	104.012	7.0591	22.3633	0.643546	ACOT13	protein_coding	chr7:19502552-19519820:+
ENSSSCG00000009047	143.022	171.152	129.29	73.6898	85.6824	121.614	48.4119	63.8375	35.5055	74.9684	142.929	103.807	5.78862	98.1994	123.114	68.7433	66.6971	46.8314	41.919	85.7511	44.1339	67.4945	74.7423	117.733	45.9272	43.0146	62.3851	34.2255	30.72	51.4355	54.3605	46.6578	61.1056	0.228945	29.7736	52.4853	39.4394	111.242	1.33885	39.4571	126.013	69.2672	0.160993	7.04752	48.5951	ENSSSCG00000009047	protein_coding	chr8:84137838-84224877:-
ENSSSCG00000031874	0	0	0	0.010847	0	0	0	0.0908697	0	0	0	0	0	0	1.57757	0	0	0	0	0	0	67.1317	0.0101054	0	0	0	0	0	0	0.0448829	0	0	0	0	0	0.0601772	0	0	0	0	0	0	0	0	0	REM2	protein_coding	chr7:76141680-76148030:-
ENSSSCG00000016968	8.01214	3.5438	11.9568	2.99313	14.7488	3.92155	11.1193	3.41142	0.0944332	10.2146	14.218	12.1483	0.00847237	0.391988	0.0871336	84.8102	0.435553	4.72553	18.1392	5.87844	11.9191	66.7002	14.9467	41.0346	2.93396	0.0361044	3.3017	0.0206901	0.558474	0.0290436	4.49695	0.0214795	0.0523591	0.0475828	0.570144	0.0158941	165.649	0.170302	58.2472	0.19744	0.0279911	0.816803	38.5707	11.0754	16.8031	BDP1	protein_coding	chr16:47801293-47907221:+
ENSSSCG00000025881	0.338724	4.19191	2.11351	0.176438	5.2503	1.2386	0.455273	1.03795	3.72681	5.01058	2.96185	1.87455	0	1.90907	0.0193667	29.8691	0.0373851	0.0339821	0.497416	5.91627	0.0136797	66.402	31.9151	0.213665	2.0179	0.00462028	1.27218	0.0698997	4.14829	5.19808	1.4713	0	0.0052646	0.0148846	4.29527	4.81033	0.00723304	0	0	0	0	0	0	0	6.7178	PDHB	protein_coding	chr13:40157394-40167611:-
ENSSSCG00000005967	87.7451	123.466	83.4777	73.6087	86.7245	92.3688	25.1501	83.8733	98.0243	64.5124	69.83	91.2171	110.666	53.3058	71.7777	7.89512	50.0756	1.18686	57.4673	31.1329	0.175064	66.3408	17.0669	19.4704	139.317	123.039	83.9896	104.747	81.1861	94.1517	91.6786	65.2696	36.2747	47.3749	80.8352	95.7391	67.1781	8.84578	65.2484	7.01133	0.369779	0.326983	197.13	79.6259	88.2834	FAM84B	protein_coding	chr4:13445378-13451327:+
ENSSSCG00000007366	0	0	0.588715	0.0569065	1.70658	0.0912529	0.161523	0.233067	0.0229683	0.00797661	2.69052	1.88224	0.0576989	0	0	0	0	0	0	0	14.571	66.078	0	0	0.345453	0	0.437672	6.60373	0.00797347	0.791175	0	0	0.0509398	0	0	0.793778	0.0116644	0	1.89851	0	0	0	0.00799548	0	0	MYBL2	protein_coding	chr17:46256191-46287929:+
ENSSSCG00000038172	0.0307169	0.00757911	0.981308	1.35988	1.68985	1.01443	4.96754	0.495648	1.56505	1.41813	2.3065	0.677403	0.0276871	0.03681	0.40464	0.0212443	21.7669	1.20307	0.0349927	0	0.00793942	65.991	0.053424	0	0.407788	0	2.40866	0.0135228	4.73481	0	0.00527105	7.82659	0.00611093	0.00863873	4.59472	0.00649258	0	0	0.0200958	0	0.00914729	0	0.281995	0.0212031	0	TMEM55B	protein_coding	chr7:78446592-78454301:+
ENSSSCG00000035098	9.75345	2.80305	2.40445	10.08	14.487	14.9117	9.66082	11.8918	1.2399	2.62398	15.6564	12.22	1.69365	2.76417	3.11906	2.4049	95.4772	0.374414	8.759	2.43031	11.6671	65.8078	18.846	0	9.40588	7.66986	23.2577	10.3068	11.5006	7.47425	15.4695	9.14699	9.18632	0.121481	11.572	6.61018	0.366	0.0652183	13.3102	41.4711	0.115769	8.32046	160.393	22.9587	28.0073	MED4	protein_coding	chr11:19551906-19569138:+
ENSSSCG00000025855	7.93545	17.6112	7.30126	17.5488	6.27885	14.5689	19.4067	13.1601	0.490238	8.56034	3.17459	33.552	1.37931	9.09041	0.826597	77.4863	10.0063	93.5161	6.75515	0.0405929	5.11358	65.4356	9.01642	83.6888	2.22971	4.6183	16.2546	2.33381	1.94013	28.5389	13.6548	79.4296	0.108726	128.279	1.51426	30.9123	0.776772	78.0604	46.5885	3.32519	0.292949	15.7118	2.45745	58.7753	1.43476	RNMT	protein_coding	chr6:96342914-96360169:-
ENSSSCG00000024373	15.6789	29.5312	10.6821	18.8668	18.2135	14.2009	2.9806	1.42336	22.6376	9.62993	5.8441	19.3927	0.0557712	60.0153	46.4496	108.937	30.7632	103.266	102.465	26.4063	130.223	65.3563	32.3201	134.066	7.22918	2.89159	7.39455	4.02689	36.8745	19.7604	4.10904	1.38644	15.7602	19.7679	35.3185	19.5738	3.0047	74.5998	45.6545	82.7768	17.0868	32.0142	0.0888761	41.0873	219.049	TRIP12	protein_coding	chr15:130787843-130939825:-
ENSSSCG00000040203	0.100979	0.0622892	0	0	0.948184	0.659771	0.260591	0	0.384967	0	1.10279	0	0.0568869	0.151262	0	26.888	42.8685	11.1032	0.0359486	0.0234384	0.0326252	65.2308	63.163	39.009	0.204355	0	0.377574	0	0	0.0278586	0	0	0.0502229	0.0709978	0.0472615	0	15.4908	0.038116	0.165159	0	0.826951	6.12419	52.1695	65.6084	51.2063	ENSSSCG00000040203	protein_coding	chr6:7171179-7184734:+
ENSSSCG00000010960	0.124286	1.54138	0	1.02056	3.95272	0.528414	4.0289	4.96902	0.00586771	4.23655	3.86921	4.69199	0	0.0391946	0.031915	0.113103	0	10.5315	0.0279446	0.0121465	38.4222	65.2101	67.9854	6.23774	0.0370662	0.542491	7.93166	0.00719938	0.0183328	0.00721862	0.011225	0.00622839	2.33594	0.0183967	0.0183693	0	0	0	0.160482	0	0	0	43.3972	5.71189	96.6453	SLC28A3	protein_coding	chr10:30669685-30731240:+
ENSSSCG00000004499	6.22422	1.77204	2.49489	7.80473	4.93291	4.81717	10.473	7.81059	3.73385	10.3555	3.36858	14.4635	0.0220184	4.82427	0.0119183	49.1806	0.151845	0.501903	0.222626	1.17028	0.0378833	64.9918	51.0559	3.38699	8.22605	4.12851	2.49485	0.483934	13.3911	0.0215656	4.77032	2.29801	4.21827	0.0274801	12.9147	0.092939	0.0267073	27.1898	0.143832	0	0	0.106137	0.00915343	10.5219	114.986	ATP5A1	protein_coding	chr1:95738264-95751358:-
ENSSSCG00000001679	4.39069	1.7463	2.06191	0.0607248	5.9571	1.84383	5.46463	2.21386	0.0136164	7.07545	2.98395	7.60387	0.00855145	16.9446	6.15628	3.70727	1.09368	0.140104	42.3073	19.4101	0.0539478	64.9489	15.7415	0.570549	1.43152	0.483676	1.61761	1.08175	0.0744492	0.184263	0.00976811	0.0144533	0.0150994	0.0106726	0.0710451	0.208551	0.103725	32.3959	0.0186204	0.453539	0.0169514	7.729	0.010665	0	49.1362	XPO5	protein_coding	chr7:38529084-38570015:-
ENSSSCG00000013315	88.504	79.4825	79.9011	71.4223	67.1734	69.8953	72.1561	82.8247	45.1709	116.11	53.7459	65.4501	92.0201	88.0302	0.157233	101.97	83.8757	33.1662	113.141	59.3114	15.1481	64.802	134.463	0.615262	33.1682	46.2992	110.171	32.5704	47.6713	2.65202	24.0878	29.6242	20.4979	168.035	47.0853	2.86092	53.8199	0.236337	5.24079	162.281	2.67343	0.250041	41.2733	0.111227	89.9172	ENSSSCG00000013315	protein_coding	chr2:28256488-28282795:-
ENSSSCG00000005007	3.13704	0.134886	2.12707	0	0.0092908	1.62853	0.0144693	0.250539	0	0.526621	0.923448	1.12408	0	0	0	0.0290835	0	0.621003	0	0	0	64.699	22.5368	0	0.551454	2.59172	0.619957	5.9148	0.0471416	6.06983	0	0.224222	2.97825	0.0118264	0.0708531	5.33301	0.0114939	0	0.0137556	0	0	0	0	0	3.36396	DNAAF2	protein_coding	chr1:179482505-179506330:-
ENSSSCG00000011825	83.8199	105.319	79.7146	19.5369	56.2739	51.4797	19.7244	33.8255	33.5809	53.2896	30.983	56.8905	4.9388	61.5787	30.9945	17.1217	0.158392	0.145135	14.9148	34.6532	4.07574	64.6821	41.7717	1.86789	30.7112	37.2525	16.8537	45.6323	15.0791	10.7721	26.8513	11.9976	68.091	8.91016	14.7943	10.9775	0.158166	47.797	0.147883	0.078589	14.3944	46.2586	12.0919	32.7166	119.302	ATP13A3	protein_coding	chr13:131391799-131493623:-
ENSSSCG00000006550	0	0	0	0.00635298	0	0.254684	0.00819648	0	0	0	0	0	0.0214715	0	0	0.0247126	0	0	0	0	0	64.6568	0	0	0	0	0	0	0	0	0	0	0	0	0	0	0	0	0	0	1.11372	0.00862507	0	0	0	ATP8B2	protein_coding	chr4:95426058-95446602:-
ENSSSCG00000027432	0	0	0	1.32509	3.23224	0.249211	0.17096	0	0	9.47263	0	0	0	0	0	0	0	12.6011	0	0	0.0142691	64.5442	0.0137166	0	0	0	0	0	0	0	0	0	0	0	0	0	0	0	0	0	0	0	0	0	0	NSUN3	protein_coding	chr13:165763891-165823188:-
ENSSSCG00000000272	0.532184	1.36285	1.15139	6.07508	3.5274	5.56534	0.721368	2.09178	6.60375	3.97891	4.16975	0.95198	7.43158	1.73932	30.3122	47.7512	0.660705	0.0129432	36.1577	0.157214	78.041	64.1693	39.6884	106.402	4.65393	3.58996	3.1959	0.0532472	3.5555	10.4999	9.58895	8.82927	4.29112	26.6571	5.66843	10.405	18.3038	75.6282	4.95878	0.0146012	58.5178	0.0437936	8.36188	0.542681	36.8252	SP1	protein_coding	chr5:18588941-18630760:+
ENSSSCG00000016192	0	0	0	0.578998	0	0	0.0158939	0	0	0	0	0.195502	0.0208178	0	0	0	0	0.296584	10.4717	0	0.0119392	64.1406	0	0	0	0	0	0.0101677	0	5.28093	0.00792654	0.00879636	0.0183791	21.7466	0.00864766	6.39507	0	0	0	10.9072	0.0275111	0.0334499	0	0	0	PLCD4	protein_coding	chr15:120626839-120688111:+
ENSSSCG00000016275	7.67632	20.451	2.24222	22.6197	64.8183	33.4629	11.2332	37.1267	4.23438	20.9244	40.1454	32.2707	1.61547	38.1178	45.3762	89.8386	4.19139	98.0618	98.3641	0.16384	26.8253	63.7517	98.1317	6.78635	14.026	26.8242	12.0773	28.3196	52.0224	13.3761	1.18289	12.4023	14.8766	2.52798	53.0448	12.9616	0.195949	9.50856	2.83213	69.981	0.131377	91.1698	19.4241	4.32048	30.0882	NCL	protein_coding	chr15:132163463-132174219:-
ENSSSCG00000012703	1.20438	3.53051	1.52541	1.77926	0.938699	2.01472	0.181229	0.0435835	0.00629943	0.0984471	9.18665	0.40282	0.0712118	11.6683	9.38809	44.417	0.0297634	2.20379	0.140003	0.0163003	33.4576	63.3728	1.19959	2.15565	0.0170543	1.69511	0.12379	0.0695617	5.31733	2.67753	13.3343	0.0735531	0.0593769	66.4546	6.93516	2.72751	42.4158	18.5025	24.8959	64.4223	5.96018	127.88	0.0657867	108.53	49.8605	RBMX	protein_coding	chrX:111962632-111974472:-
ENSSSCG00000030423	106.791	79.5857	80.5118	48.0265	98.2701	74.5759	28.7184	59.9683	43.812	79.6956	56.0431	69.4734	120.131	44.5149	36.952	33.9954	0.141793	0.347653	2.36951	56.4211	49.6515	63.3172	45.5371	20.2154	40.9738	41.0744	53.2509	36.9821	61.8837	47.772	22.7481	33.3121	37.1813	51.9079	62.1256	48.1958	21.2607	0.0957092	16.0356	26.5539	0.424733	60.9853	0.118765	0.938939	0.0915804	MIER1	protein_coding	chr6:145609621-145680649:-
ENSSSCG00000013312	3.53866	3.55818	3.0506	4.06174	2.69746	5.42984	9.44753	0.642774	0.0258069	0.961217	1.91911	3.86523	0.956237	8.09765	0.118433	139.065	24.0205	2.22243	42.8678	0.0400664	54.1022	62.9145	89.1376	124.976	0.331865	0.0659272	0.768378	0.106865	0.0739107	0.369074	9.16719	0.0753312	0.118048	0.136537	0.0336627	0.387662	0.162186	0.0977351	1.41164	0.657713	0.107092	0.162763	258.287	166.461	129.359	HIPK3	protein_coding	chr2:27580129-27686872:-
ENSSSCG00000017505	27.3231	20.9564	23.3667	12.4322	25.0761	20.3737	20.5463	18.3235	9.27203	16.6033	25.2205	4.12156	0.0127211	37.1945	32.215	48.2921	72.7586	16.5013	11.8613	14.6416	103.763	62.9144	0.0525989	0.0667995	12.126	14.8018	6.46518	2.88912	4.94158	16.6179	9.78664	34.0303	9.04087	0.849398	4.77175	16.6217	6.51152	0.558291	6.0016	13.4937	18.8202	43.8699	0.0290861	0.0438389	4.4461	MED1	protein_coding	chr12:22830449-22874698:+
ENSSSCG00000026812	0	0	0	0	0.0344111	0.0555068	0	0.0193321	0.0279421	0.0873353	0	0.0346945	0	0.0186645	109.159	85.2865	157.236	4.25011	1.84083	0.0723022	73.9113	62.8406	18.0139	9.80019	0.0252156	0.0271931	0.016639	0.0514252	0.087301	0.567189	0.0267268	0.0444894	0.0774633	0.0219013	0.0437374	0.526728	40.6338	0.0940635	0.407582	100.206	0.649336	79.8812	125.433	38.5155	27.8696	EMG1	protein_coding	chr5:63745476-63751607:-
ENSSSCG00000016395	29.0703	34.0422	17.8621	21.2056	24.1117	15.3096	10.5978	1.8627	7.05577	21.1685	11.7042	14.9517	0.00770311	14.7679	18.1669	14.4219	3.43366	26.5909	57.2506	4.83371	31.2825	62.5024	18.1464	31.2081	6.48629	7.40081	9.80919	0.440189	1.35404	1.6108	7.43228	0.0292939	36.4655	11.205	1.54233	1.49567	22.8262	0.237421	3.49442	0.0247604	76.1197	7.51304	0.0320232	26.3278	32.8492	RIF1	protein_coding	chr15:774191-832010:-
ENSSSCG00000000536	10.3016	13.3572	7.98954	6.76896	26.0589	11.916	16.125	36.1227	0.535697	23.7822	25.0432	16.598	0	28.5071	13.3612	8.28932	0.101554	0.195272	0.0314966	3.08035	0.0500234	62.4945	0.233563	0.0384887	16.7901	23.354	27.4398	4.44267	0.0464919	19.8807	38.0313	6.70241	21.5945	0.0311026	0.0155282	20.3485	0.0755699	0.584422	0.00904404	33.8741	0.0411669	0.0900964	0.0414402	0.0381695	21.7887	ERGIC2	protein_coding	chr5:44334180-44385313:+
ENSSSCG00000014071	31.8024	33.1039	38.4096	79.7119	56.5566	62.8357	74.2556	71.7839	108.858	91.4148	83.5854	72.3552	0.139108	87.417	109.156	94.6586	200.18	296.185	49.6087	68.9976	139.894	62.403	82.89	16.3567	39.9108	102.689	81.9866	104.416	168.984	118.013	114.187	178.658	147.242	297.661	171.613	118.206	123.456	376.167	187.783	104.128	0.428947	62.045	1.60959	263.805	4.00062	BTF3	protein_coding	chr2:82660418-82670186:+
ENSSSCG00000015140	9.79909	5.84003	7.42376	5.46111	16.7824	16.1416	0.0570512	0.144062	11.4857	3.69959	7.72749	4.33519	0.326924	4.02854	20.7953	104.16	59.4032	3.19377	24.6673	0.800492	64.9105	62.2416	70.3892	126.02	14.7338	7.53754	0.974232	0.278289	4.42615	2.14993	5.93588	2.82592	0.0659717	44.6138	4.22931	1.86182	0.464523	6.34616	4.22372	24.845	0.277738	48.883	35.6933	247.437	111.387	HSPA8	protein_coding	chr9:49978078-49988038:-
ENSSSCG00000030438	1.65716	20.3945	13.2059	27.6762	17.2461	23.5634	0.660602	22.8644	0.0453202	8.60301	22.2613	1.17046	0.0227699	5.20688	0.12325	0.157242	21.6983	95.21	0.474837	13.8566	0.169764	62.1137	122.418	175.734	8.79308	16.416	21.6871	0.0778477	0.103837	0.0780558	31.6622	43.3435	8.67422	0.0284179	0.236464	0.021358	0.0552376	1.32731	1.40478	11.2713	0	0.0182933	2.80188	0.191812	54.2808	FAM210A	protein_coding	chr6:96384381-96393999:+
ENSSSCG00000010569	1.04986	3.41529	2.99558	1.62102	2.49047	2.85539	7.76671	8.75149	0.282524	0.666163	5.69523	3.68031	0.796891	0.0529734	26.8985	4.1942	48.2659	7.59236	14.1632	2.55484	1.72099	61.8159	8.20309	89.406	2.51826	2.23338	3.31164	0.0304072	19.7086	2.34152	0.0711148	2.44648	0.0384748	0	19.153	2.35923	20.457	0.0333713	5.02484	0.0200115	0	0.0200069	8.28722	27.1284	85.1483	MGEA5	protein_coding	chr14:112822409-112851442:-
ENSSSCG00000015050	9.5965	2.11614	11.6237	3.71984	12.7354	12.2688	0.0310632	0	15.524	10.6813	2.34488	10.3567	0	9.84486	0.0110115	0.156094	0.089277	0.0144912	0.141411	4.03162	0.0116671	61.7324	0.0224306	0	1.46158	3.52281	1.41775	0.0198718	6.71327	0.0199249	2.85048	0.954139	0.00898006	0.0253894	6.81959	0	0	0	0.029531	0	0	0	0	0.0467373	55.3825	ZW10	protein_coding	chr9:41358801-41400411:-
ENSSSCG00000016399	8.78763	12.7805	11.4565	4.15151	14.5212	16.0482	19.8169	4.82099	1.17042	15.7844	9.73735	7.13116	0.027351	4.18177	0.0222071	0.0419729	0.154325	0.0389661	5.69507	0.0112691	0.0235291	61.5528	0.0376968	12.5796	8.70031	11.1203	20.4552	7.84818	15.4324	12.1486	2.7285	24.8878	21.5029	0.0256016	15.4404	12.7762	0.0580572	1.20035	0.0496297	0.0329683	0.0542175	19.5127	3.59301	0.0523643	14.354	STAM2	protein_coding	chr15:115119-167698:+
ENSSSCG00000016961	2.72635	0.381428	3.01574	0.299837	3.9536	6.93385	2.11152	7.24484	0.142869	8.92225	12.4882	0.573925	0.021112	9.29624	0	1.94391	7.67677	47.0563	0.266826	16.9011	0.0363238	61.5185	0.0465564	32.6843	2.00219	7.90073	2.26203	0.0103114	10.2404	0.0620335	8.11895	0.0178413	8.33154	0.0263488	10.6115	0.0198029	0.0256079	0.0282913	82.6854	0.0169652	0.0278999	0.0339226	0.0351064	6.49945	5.75449	CDK7	protein_coding	chr16:47410138-47437521:+
ENSSSCG00000031951	4.55824	4.97201	11.7113	5.24069	8.7445	5.77816	0.0382542	0.351889	7.0657	1.76115	0.492224	9.85668	0	2.41146	0.00678033	0.0192229	0.00785318	0.00892293	0	1.73411	0	61.2593	0.00690581	0.0386922	4.30184	0.315427	2.09633	3.73811	0.799734	1.1594	0.00953901	0	0.00552946	0.00781675	0.697257	0.957593	0.00759694	0.00839302	0	0	0.0331076	0.0503181	0.00520741	0	2.58138	ENSSSCG00000031951	protein_coding	chr15:32172618-32178103:+
ENSSSCG00000015938	1.5413	1.00169	4.37975	1.49559	5.45005	4.92078	0.876006	0.734498	0.419711	10.7777	4.96362	6.33029	0.186063	2.52319	22.2997	39.9628	33.0507	63.0777	46.3948	0.0383306	138.535	61.2255	15.8055	19.5694	0.751945	3.59205	4.02094	0.833029	1.55559	10.1977	1.26931	0.117929	0.978757	4.94428	1.36546	10.2898	31.2952	33.5149	30.9824	25.5551	49.4848	78.4412	39.8416	34.4469	32.3532	SSB	protein_coding	chr15:76088598-76100746:+
ENSSSCG00000011101	0.643078	6.11359	8.36176	5.46465	0.0417884	0.786413	0.0867739	0.665173	0.0282771	0	0.00744357	0	13.1557	0	0	0	0.0356275	0.981656	0.260358	0	0.0733309	61.1371	0.704915	1.59737	0.0867611	0.759529	0	0	0	0	0.00540945	0	0	0	0	0	0	0	0	0	0	0	0	0	7.19832	ITGB1	protein_coding	chr10:56078401-56173795:-
ENSSSCG00000027358	0	0	0	0.150242	0.248929	0.0892301	0.775355	1.4451	2.18977	0.105297	0.532087	0.0836599	0	0.0450062	3.48148	12.5328	17.615	17.6031	37.3292	0	0.0485361	61.1284	55.4748	146.39	0.820842	0.688501	0.320977	0	0.947302	0.828896	0	1.93102	1.53167	0.105622	0.878877	0.793822	0.0513261	0.0567046	64.6816	7.41279	0	13.5303	93.4085	37.0068	31.0668	RPS17	protein_coding	chr7:52386040-52389099:+
ENSSSCG00000033593	41.4189	45.2534	26.0635	18.4712	21.2761	31.7723	20.7608	16.0403	8.9693	11.0766	43.6072	47.9237	0.0550901	31.2657	8.51049	0.211353	0.103614	0.0706367	0.118365	48.4104	0.170612	60.8806	0.0546685	0.0476465	17.8348	11.8832	16.5691	16.3001	15.7132	16.3059	10.1021	5.59599	17.8837	31.3799	15.7627	16.7941	17.5274	0.0442945	0.0319884	0.0265617	0.0582423	0.0442593	0.0458039	0.0675019	8.54334	KIAA1524	protein_coding	chr13:150934073-150966321:+
ENSSSCG00000039538	0.545495	0	0.235753	0.398341	0.72456	0.0231436	0.0223448	0	0.0640775	0	0	0.0216989	0.0146336	0.0311286	0	0.0112284	0	0	2.94993	0	0.00839253	60.8673	3.99344	0.650899	0.609792	1.04311	0.11794	0.0142945	1.48634	0	0.08915	0	0.0129194	0.0182635	1.33125	0.0137262	13.2503	0	16.803	0.105834	1.00561	0	0	0.0336198	11.7489	ENSSSCG00000039538	protein_coding	chr5:8748173-8762002:-
ENSSSCG00000035410	13.0092	22.3126	29.5652	21.5198	30.047	41.6092	35.1945	37.8632	21.5126	52.8741	43.3719	19.8102	0.556111	70.196	0.0967549	55.2125	25.7748	173.324	0.803255	40.3918	20.765	60.7601	0.087596	0.0858877	24.7503	21.5054	33.775	74.1889	50.0043	22.8375	25.5908	157.285	88.0493	0.260271	47.9011	23.0634	0.289088	0.159691	287	7.18203	0.433074	117.966	0.107336	2.35753	38.9644	IWS1	protein_coding	chr15:59822779-59875906:+
ENSSSCG00000025653	19.7898	22.3903	11.641	12.7777	36.5451	30.9938	23.2884	37.7764	27.3764	27.9116	29.8983	18.6692	0.0211901	12.3451	28.1299	12.1131	9.69789	0.18868	1.95504	27.3794	12.177	60.5913	4.73712	30.8809	11.9777	27.2911	10.6638	25.3356	14.8552	12.5304	14.8578	15.6197	1.72579	0.0793389	14.3962	12.994	14.3549	0.042594	0.207632	41.7697	45.6452	0.366018	0.259868	22.2805	50.4566	THOC1	protein_coding	chr6:106039898-106091689:+
ENSSSCG00000014903	5.8562	6.62352	0.780346	6.61925	7.60413	5.06845	4.05071	6.51502	0.928209	4.13456	0.221321	5.41183	0.0337937	5.45434	0.00914602	15.156	0.0211864	0.565701	8.4033	0.0278471	24.9724	60.5566	0.0186306	0	7.00461	7.59321	7.35375	0.354864	2.71793	2.19279	0.360282	0.107094	7.19767	0.0210881	2.81458	2.43284	4.74462	0	0.0245281	0	0.0334943	0.393672	9.12458	1.25516	0	CCDC90B	protein_coding	chr9:17414356-17446992:-
ENSSSCG00000034758	0	0	0	0.00717836	0	0.0127899	0.0185227	0.0133636	0	0.00503097	0.0127112	0.00599575	0	0	0.00656609	8.09775	0.00760504	1.44305	0	0	15.6532	60.2403	2.60816	8.7529	0	0	0	0	0	0.172276	0	0	0	0	0	0.096716	0	0	0	0	0	0	0.0453858	0	3.23976	PDXK	protein_coding	chr13:206676647-206703326:+
ENSSSCG00000020954	57.9205	35.2403	44.6927	3.25466	24.4293	19.3563	17.5116	10.2537	4.82386	20.8803	13.3315	29.0817	0.0906589	1.01246	0.0163575	59.847	0.0757828	0.0215265	0.0190967	6.94765	96.7258	59.7737	0.0499805	0.0373378	0.0434232	0.257557	20.6306	46.6701	9.20826	0	0.0230128	1.85151	0.0400193	0.0565734	9.12616	0.0141729	0.0366551	0.0202481	0	0	0	0.0971136	0	0.0231425	0.0498204	PCGF6	protein_coding	chr14:114249807-114287417:-
ENSSSCG00000039004	13.6463	6.67182	7.70918	9.93859	6.57694	10.3612	3.17511	3.15527	2.06537	6.28966	6.40057	8.42478	0.049985	3.45035	3.658	61.358	111.341	2.86273	23.9241	0.0205947	63.417	59.7574	61.7826	0.66082	2.6611	2.97823	2.45979	4.32605	7.27358	5.51748	0.742257	0.0126724	1.48275	1.54088	8.44667	5.41529	41.3918	0.0468881	35.199	0.128535	0.0330282	0.682684	0.44884	137.231	124.169	ENSSSCG00000039004	protein_coding	chr3:102981632-102994528:-
ENSSSCG00000024916	18.0527	13.461	18.9405	6.07894	16.1038	9.9599	5.61702	15.9665	0.967846	3.41359	8.00162	9.79076	9.07277	1.01872	0.615295	13.9392	14.814	0.0224925	7.93493	2.34609	32.548	59.611	0.591866	0.0260089	6.70747	1.75333	6.51185	1.60903	0.423258	14.5612	11.8144	1.49431	10.9835	5.36608	0.44159	14.4831	28.7442	0.88153	0.0534761	0.0169159	0.0834562	0.016912	0.0218777	0.0241811	3.29689	DHX36	protein_coding	chr13:94299605-94350303:-
ENSSSCG00000036865	0	0	0	0	0.0652371	0.0420923	0	0.0146601	0.052973	0.0551906	0.06275	0.0197323	0.0133074	0.403382	0.612265	188.583	21.9584	274.085	0.243872	0.0383801	12.6919	59.4705	34.7159	111.263	0.0525846	0.0567085	0.164032	0.0714947	0.0717196	0.0716857	0.0962712	0.073098	0.0881138	0.149475	0.0552787	0.0561701	0.177554	0.0891636	266.032	0.106936	0.0703441	0.117603	316.598	23.6329	212.133	ENSSSCG00000036865	protein_coding	chr14:38503806-38517418:+
ENSSSCG00000028638	3.87132	11.054	3.96285	0.551946	12.7492	10.2247	10.3884	12.2699	1.55068	0.318568	0.114985	1.58643	17.6394	0.0583553	0.0890943	69.9468	0.0343972	0.195414	0.104014	0.0113028	0.0157331	59.325	175.785	0.050842	1.153	8.57644	3.4335	0.0267972	20.5964	0.0268688	62.9852	0.0231831	0.0242193	0.0513565	21.0362	0.0257319	0	0.0183809	70.0879	0.0220447	0.0181266	0.0220395	0.068426	0.0210084	0.0150754	UTP4	protein_coding	chr6:17782199-17818173:-
ENSSSCG00000029785	0.0366095	1.46787	0.686673	2.07477	0.0606634	0.0652354	0.220444	0.0454409	3.85864	0.102643	0.129668	0.0611632	0	0.0658073	0.0446541	48.1393	66.7702	11.4592	2.13741	0.0509848	0.307531	59.2876	355.953	158.575	1.73366	0.527327	0.0391107	0.100731	0.0855019	7.373	8.16691	0.0348581	0.509826	0.360359	0.0685376	7.38988	3.60232	0	68.3201	0.629781	0.0545104	0.132555	132.791	341.723	84.164	RPS9	protein_coding	chr6:55920574-55927282:-
ENSSSCG00000026753	3.63182	8.7083	7.13104	4.38172	8.92981	7.94401	11.7913	1.54239	0.0402199	4.63334	8.27325	6.5706	0	6.92367	3.19545	0.0443003	2.3799	0.0411268	23.5874	0.011894	0.0331118	59.2182	0.103446	48.4273	0.0207402	0.654228	0.650079	0	0.0418871	0.155507	0	0	6.26954	1.83744	0.0539621	0.142158	0	4.92259	0	0	0	0.0115961	0.372024	0.221072	10.1766	OSBPL11	protein_coding	chr13:134718351-134807146:+
ENSSSCG00000028981	15.18	9.48206	12.3268	19.1555	9.72613	13.0217	9.99281	13.8438	7.8762	19.2193	12.687	7.70618	3.87076	14.9646	13.4774	29.8109	37.7664	41.5643	20.6037	28.3877	38.6885	59.159	90.3906	34.2561	21.9633	43.8772	51.2203	38.7251	40.8044	36.5715	12.0922	10.11	14.2335	0.179754	39.8087	34.5765	0.131025	2.65384	0.0914711	10.2139	48.8927	4.7008	50.7815	87.2047	63.9621	ZNF367	protein_coding	chr10:25707711-25735067:+
ENSSSCG00000011051	26.8222	26.3445	13.7263	17.4441	29.4135	34.162	25.5695	34.9807	18.174	5.54284	20.8744	15.2105	0.0315951	39.6198	0.051306	40.9706	0.0792322	0.0675189	0.119796	19.5526	0.163081	59.0506	0.853507	212.129	9.19343	2.66832	21.9591	28.3785	1.88618	14.4361	9.02259	1.06802	9.05158	2.36594	1.71932	13.2029	21.1737	0.169358	0.0687971	0.0507787	0.0208768	137.401	0.0525386	140.554	0	HSPA14	protein_coding	chr10:46908301-46935857:-
ENSSSCG00000033812	0.703302	7.54958	6.92263	6.25547	13.4321	8.99225	14.5073	12.2304	8.98184	9.77796	10.5719	10.3045	0.408461	8.14139	12.735	0.0877554	71.4662	0.0581921	0.103248	17.3274	0.337329	58.8165	0.0450371	64.7899	14.0099	8.42462	15.1122	10.1504	23.382	0.00800123	7.74514	3.34137	0.757284	0.0407824	23.9172	0.022988	50.1687	0.0328417	51.9057	0.0262586	0.0755706	0.0393788	0.0475452	33.8954	0	CRK	protein_coding	chr12:47657839-47690398:-
ENSSSCG00000031182	3.71262	5.64915	3.63919	3.79537	1.36446	4.6188	17.0369	18.6151	1.04694	5.21627	5.19061	0.570219	5.51821	7.07046	42.8869	17.7103	0.0101156	0.247112	0.0152944	0.0631554	0.0185073	58.7294	0.00889534	0.0149518	6.34396	5.32878	8.65541	0.0512239	0.314391	10.1892	3.88274	0.115902	35.8866	0.453092	0.522795	10.4505	0.0293567	0.0270275	63.1232	23.4294	0.0426458	24.5777	2.65623	0.0926734	5.17823	PRELID1	protein_coding	chr2:80641856-80653670:-
ENSSSCG00000000860	12.5571	9.09446	14.0761	34.0747	12.8293	16.3157	18.9995	36.4954	5.79121	5.26524	8.28413	6.86811	0.0421075	15.6078	0.0341883	0.0646182	0.0527972	0.0449919	2.32829	12.925	32.07	58.2585	15.182	0.0260129	9.25728	5.82357	2.42547	0.380469	0.0261849	5.66042	2.4931	6.95673	25.3718	0.0262761	0.0174914	6.23058	0.204298	0	0.0305624	0.0169185	0	0.0169145	0.00875241	0	0	NUP37	protein_coding	chr5:82091456-82145089:+
ENSSSCG00000001960	0	0.0282665	0	0.0305525	0.0759319	0.190527	0	0.312829	0	0	0	0.0255191	0	0	0	24.7598	0.0323685	0.0735555	0	0	0.0296103	57.5519	0.256174	0	0.166923	0	0.0244772	0	0	0	0	0	0	0	0	0	0	0	0	0.041489	0	0	0	0	0	EAPP	protein_coding	chr7:65240204-65263272:+
ENSSSCG00000010904	0.539939	1.53653	0.182948	0.0383998	2.25067	3.93404	0.0619283	0.00893585	0	0	0.0169993	4.72284	0.0162227	0.0603907	0	38.1647	0.0101706	0.277344	0	0.0267361	0	57.4569	9.61441	0.010022	2.69822	2.67729	6.2605	0.0316936	7.18956	0.0635565	0.0432386	0.0479833	1.733	0.0303702	7.43299	0.0608672	102.647	0.0326091	0.0588738	0.0130363	0.032158	0.130333	53.2849	0.0745413	11.3488	NEK7	protein_coding	chr10:20961754-21124279:+
ENSSSCG00000010995	4.60149	0.897054	6.64519	0.60781	9.66295	7.87721	10.2131	16.5823	18.3504	27.2935	41.9882	15.0731	0.464651	1.15748	0.0264746	0.150117	0.0613275	0.0522611	0.154541	16.444	0.0140254	57.3285	73.3032	0.302157	4.51553	15.149	4.13907	65.2876	7.46195	0.263477	10.0565	6.55136	0.0107952	0.0457822	7.20251	0.344084	0.074158	0	0	0	0.0323182	0	0.0508325	0.0936408	26.6094	CHMP5	protein_coding	chr10:33212767-33227911:-
ENSSSCG00000008105	7.2588	18.622	10.8207	2.30742	9.44215	14.289	16.3125	4.31652	0.904682	3.65358	6.47134	3.06186	0.532061	8.537	7.96518	4.82902	0.0142957	0.129945	8.36242	2.64001	0.0610284	57.221	0.0251423	0.0845211	10.9382	5.77729	6.24486	1.07659	0.00630223	3.51012	0.0202587	0.822189	0.221445	4.67673	0.00315739	4.14228	0.0138293	0.0152784	0.0110337	0.00610794	1.75783	0.0244261	0	0.00582083	0	ANAPC1	protein_coding	chr3:44509680-44605014:+
ENSSSCG00000027503	4.24344	1.35762	0.464642	3.09847	0.415421	2.51109	12.2788	0	1.20017	1.90521	0.52343	4.71308	0.0267599	0.194489	0.019313	0.766561	53.9426	0.25416	0.0225472	7.76197	0.0204628	57.1695	33.3856	17.1487	0.0769037	0.158958	0.0465176	0.631712	0.00739596	0.0174731	1.52496	0	0.0275626	0.0111326	0.00370534	0	0.0108195	0	0.0129486	0.0143359	0.00589397	0	12.0256	62.6473	3.23522	OSBPL8	protein_coding	chr5:39545743-39744655:-
ENSSSCG00000013746	6.09915	1.29507	1.39894	5.90047	3.58169	4.13577	8.96146	5.78917	1.28731	3.80006	0.188259	5.52039	8.14452	0.605102	0.178286	60.7239	0.300358	9.19302	2.15711	1.88757	0.103036	57.0944	14.1306	12.8377	5.50731	2.6564	9.85184	4.54826	3.66201	0.703858	0.62706	2.35331	0.330443	9.92187	3.38322	0.744291	0.0544795	0.0200628	8.58465	5.75077	11.515	0.264619	57.1482	164.161	85.8613	CALR	protein_coding	chr2:66097914-66102102:-
ENSSSCG00000031117	0	0	0.414284	2.4933	1.13458	0.359771	0	0	1.15752	0.0738353	0.186552	0.0293316	0	0.946762	0	0	0	0.0211361	0	0	0	56.9217	0	0	0.245155	0.195412	0	0	0	0	0	1.06568	0	0	0	0	0	0	0	0	0	0	0	0.0454457	0.89681	ENSSSCG00000031117	protein_coding	chr2:89208793-89255817:-
ENSSSCG00000039341	0	0	0	0.0322912	0.008917	0.0383562	0.0138872	0.0200383	0.0289627	0.0226314	0.00953005	0.0359618	0	0.0290193	0.0886109	109.114	0.0228071	0.0388707	0.0344833	0.00749432	0.0417272	56.8883	68.4702	78.6809	0.0653416	0.035233	0.103481	0.115491	0.0678674	0.0801691	0.103886	0.0768575	0.120439	0.158909	0.0528908	0.0511845	0.209597	0.0487497	0.105618	0.0584668	0.0961506	0.2192	369.666	78.7303	48.1794	ENSSSCG00000039341	protein_coding	chr8:66810462-66838682:-
ENSSSCG00000015872	0.403229	0.282068	1.42361	0.0110865	0.284717	1.33828	0.522082	0.0051598	0.37662	1.07615	1.34477	0.879707	0.0187348	0.0099632	0.00507046	12.5712	0	0	0.00591957	0.00385954	0.00537231	56.702	0.175586	0	0	0.156045	0.648387	0	0	0.619299	0	0	0	0	0.00389121	0.812759	0	0	0.00679906	6.24031	0	0	0	0	20.591	GPD2	protein_coding	chr15:63592294-63729441:+
ENSSSCG00000004002	0.0754845	0.0798218	0	0	0.0119125	0.307446	0	0.0133848	0	0.171325	0.0127314	0.0120106	0	0.0258451	0.0263061	15.1585	0.0304686	1.54054	0.0307114	0.0100119	0.195105	56.6458	80.0976	46.4612	0.872916	0	0.0576011	0.0237366	0.010074	0.0357	0	0.0102676	0	0.0303272	0.010094	0	0	9.88287	0.0176372	7.69357	0.0481688	0.0195223	56.6003	44.1032	56.2185	RPS5	protein_coding	chr6:62967994-62975687:+
ENSSSCG00000040470	6.72419	2.19194	0.374875	3.48699	3.39199	5.01144	2.46104	2.45412	7.89519	3.1336	3.60368	2.98356	0	23.3333	14.9143	28.8927	16.7722	7.18107	14.8948	5.93849	35.3489	56.1275	48.9894	56.5702	2.66996	1.61466	1.66449	3.88081	37.5884	1.43783	3.28339	3.7131	0.117822	4.66367	37.3562	0.914781	10.8332	3.76937	6.48249	9.20639	0.0678326	20.3384	105.915	36.6355	97.5406	RPS20	protein_coding	chr4:75762184-75766362:+
ENSSSCG00000004342	8.37138	1.4754	6.69321	1.04654	3.5505	27.3703	0.0321481	0.0231938	0.251427	7.1775	23.9148	0	0	0.0447855	0.0683766	51.2746	13.5689	197.425	36.0819	0.086745	91.3801	56.1166	18.8033	0.18209	0.0302525	0	26.4307	0	0.0523699	2.06208	0	0.0355843	0.0743496	0	0.0174914	2.15256	0.0510745	0	0.0305624	0	0	0.135316	23.0013	0.0967392	0.0231396	NDUFAF4	protein_coding	chr1:64037673-64045146:-
ENSSSCG00000036855	37.9874	67.3513	43.611	39.3267	124.555	81.672	20.7309	55.3447	13.9246	67.1374	64.0052	71.9988	0.0547323	69.9562	27.2229	42.6821	39.6016	27.7029	10.8603	32.6784	41.204	56.0254	36.105	5.93591	29.4376	31.3316	33.4528	25.2261	41.1631	32.7836	29.3957	2.77777	22.1872	3.95431	39.7572	33.2132	24.3311	11.0832	0.105935	26.917	1.75601	0.180773	0.0556189	0.0931436	90.406	SLC25A36	protein_coding	chr13:81749989-81791923:+
ENSSSCG00000033524	32.0736	34.2378	39.3534	31.3027	113.373	43.4021	24.3704	25.4815	16.5673	76.1623	49.0651	49.4014	35.2585	42.7952	76.3397	30.2973	163.402	0.168846	0.174752	42.0349	76.9421	55.6629	132.996	0.0976213	23.4869	16.0773	24.5257	9.11685	69.9579	65.9521	88.0482	23.6451	55.1674	0.345132	68.9484	66.061	29.5535	80.2695	154.637	0.507933	7.83107	1.11085	0.156019	73.607	27.9945	KRR1	protein_coding	chr5:38809854-38822359:-
ENSSSCG00000035904	0.0710029	0.156422	0.22094	0.885942	1.35583	1.18689	1.7538	0.264393	3.70318	1.45512	2.41906	1.68898	0	0.194485	0.847493	7.6291	8.88447	30.5284	7.42423	0.0188349	0.242511	55.4086	56.5853	27.2383	1.68323	1.40792	1.1649	1.62989	0.127924	0.0671609	0.0261089	3.07124	5.87724	0.00713166	0.0759579	0.166157	8.35199	0.00765742	0	0.0826537	0.0075515	11.3026	2.45628	13.0143	7.05285	RPL7A	protein_coding	chr1:272961706-272970496:+
ENSSSCG00000010465	8.0613	12.5631	5.01688	3.11051	17.2908	8.47033	11.3565	13.9171	5.79811	14.9899	2.66143	10.043	0.0110428	1.30958	18.3623	26.5379	17.4947	0.0235985	0.0348915	7.50721	0.0506653	55.3363	0.0243518	6.89018	2.58246	9.29611	4.71176	2.93944	0.00457805	0.308249	0	2.63631	0.0828682	0.013782	0.00458716	0.305564	36.1985	0.00739902	0	0.0177477	0.0145933	0.0621024	0	0.00845672	0.970949	TNKS2	protein_coding	chr14:103396273-103461821:+
ENSSSCG00000016193	4.75236	3.47516	5.34656	1.00627	2.83813	4.76965	0.0594624	0.564852	8.40707	0.0484518	1.82267	2.20708	0	1.96738	0.0351312	35.0295	6.59991	38.2437	19.9001	2.67412	0.275447	55.2181	3.1416	132.187	4.0988	4.11349	6.58477	0.342355	0.0430513	9.70692	0.0444824	18.9995	0.00573	0.963929	0.0107843	9.41185	30.8679	14.9509	1.6582	24.1165	0.0428855	0	0.0107925	0.069585	0.0285333	CNOT9	protein_coding	chr15:120590302-120655776:+
ENSSSCG00000003612	0.767459	0	0.549795	0.810524	4.74093	2.40689	8.08058	1.25742	0.0055074	1.5263	0.0217462	0	0.0138352	0.110363	10.679	0.0106158	0.00867375	0.650449	0.174858	0.672639	18.3211	55.2139	13.8361	0.017094	1.76436	2.77101	2.7286	0.0135146	0.768584	0.00677536	0.0263394	0.0116919	0.0122145	0.0259005	0.862067	0.00648866	49.5893	0.02781	39.8662	0.0111177	0.0182835	0.0333455	5.2569	0.688685	0.0152059	EIF3I	protein_coding	chr6:88695530-88708547:+
ENSSSCG00000009119	3.65041	1.0774	7.0805	16.8158	8.31599	6.22464	0.0300491	9.25711	0.673698	1.86085	0.0824846	7.72307	0.0393582	0.0418614	0.0213041	0.0603992	43.2553	0.728941	0	0	3.589	54.9695	144.142	116.077	21.0524	1.55524	9.27369	0.288346	2.82282	0.0385489	6.89355	24.7129	0.260607	0.147363	2.92653	0.0184589	0.0477397	52.7424	4.25648	0.695808	100.671	0.221342	88.1415	0.060282	0.0216288	LARP7	protein_coding	chr8:110070103-110083634:-
ENSSSCG00000021166	105.34	161.906	94.1917	103.43	102.85	127.488	70.1314	136.417	21.5025	12.5257	33.8155	26.9741	74.2703	58.0551	36.4861	18.6244	5.78758	0.226757	0.100581	9.22199	0.0798723	54.8514	0.0548426	1.05702	60.2715	64.4509	73.1853	206.968	120.861	82.0771	14.9312	63.126	216.839	0.471784	119.308	81.0395	0.530915	0.173299	29.2134	0.191854	0.341802	0.511491	0.703031	0.182835	0	RPAP3	protein_coding	chr5:77969308-78066390:-
ENSSSCG00000004500	0.682779	2.57205	2.18227	7.96489	3.4316	1.05258	0.0717357	1.6885	0.00467532	0.0146131	1.69223	1.21328	0.0117449	5.68381	0.00635735	0	0.0147266	0.0083663	0.0222659	0.958141	0	54.775	17.1005	11.1375	0.071725	2.48885	3.146	0.326973	0.0340838	4.65888	10.5181	0	0.00518452	1.29725	0.0341517	4.84732	0.213691	0	0	0	0.00776058	0	0.00488256	0.0179888	0	C18orf25	protein_coding	chr1:95808695-95895027:+
ENSSSCG00000030125	0.612564	1.75654	0	2.71544	2.39587	1.51439	0	0.164396	0	0.0309451	0.625486	0	0	0	0.0201937	0.744267	0	0.558076	0.141453	0.353535	0	54.7071	0.349647	1.19846	10.1585	0.130075	1.71563	0	0.0309329	0.0182699	2.55689	0	0	0	0	0	0	0	0	0	0	0	0.0310183	0	0	SELENOF	protein_coding	chr4:129258641-129288052:+
ENSSSCG00000033753	10.4179	10.5267	14.4408	14.5719	8.77997	13.8819	10.3338	7.66452	15.2953	7.19178	6.25205	4.34539	3.48921	14.9005	15.2291	65.7347	14.8301	0.352923	20.9769	1.86759	0.924978	54.6927	29.0227	34.977	15.9613	12.1982	13.7183	16.4445	14.273	21.3617	4.82852	27.1794	41.4792	0.0920935	14.192	20.6704	39.5479	2.2178	0.0918139	11.6983	0.0348268	12.7542	22.2048	1.99397	3.31933	UBXN2A	protein_coding	chr3:114673035-114714174:-
ENSSSCG00000005006	0.0337529	0.0208205	0	0	0	0.0601451	0.0580694	0.0209476	0.030277	0	0	0.526312	0	0	0	2.15933	0.023842	7.07043	0	0	0	54.5508	13.9213	1.1277	0.0546454	0.48618	0.0540883	0	0	0.0744952	0	0	0	0	0	0.071343	0.0922563	0	0	0	0	0	11.2248	0.0291235	11.2644	RPL36AL	protein_coding	chr1:179476638-179479147:-
ENSSSCG00000005996	2.86457	1.95108	2.85259	12.7328	7.3508	5.52982	0.513363	0.2963	3.69377	3.09545	2.43083	39.1838	0	10.8705	0	1.70258	1.60189	0	0.0849823	0.0554081	0	54.5288	1.33451	0	1.18358	2.47465	5.13234	5.51729	0.223008	0.0658575	0.0768068	0.340941	0.831086	0.0419596	0.474834	0	0.570915	102.991	0	0.0540331	0	0	0.0279529	20.6488	121.606	MRPL13	protein_coding	chr4:18608464-18671259:+
ENSSSCG00000006701	2.89319	1.6548	0.167411	0	4.6712	8.63884	0.0103483	0.0223978	0.0323731	3.69887	0.837975	0	0.0135541	0	0.00733666	0	0	0.878612	0	0	0	54.4271	0	0	0.340833	2.61495	0.282739	0.0331001	0	0	0	0	4.24805	0.00845812	0	0	0.00822027	0	0.00983785	0.0108919	0	0	0	0	0	CHD1L	protein_coding	chr4:100264968-100318696:-
ENSSSCG00000011552	1.85975	0.126761	0.596816	8.22077	1.80474	0.805596	13.4523	1.1223	13.9634	4.39798	14.1082	5.26426	0.0463069	4.86364	5.86528	14.4079	0.0145157	0	8.19358	3.47242	0.730331	54.4112	1.78704	0.443411	6.05507	6.25187	4.40171	5.60899	3.53236	10.2048	9.67983	7.96359	5.61109	0.0144483	3.10658	10.5005	0.014042	11.9299	8.62108	0.725624	32.2654	0.0186014	13.7353	7.78399	8.62665	ARPC4	protein_coding	chr13:66079815-66108968:+
ENSSSCG00000025038	0	0	0	0	0	0	0	0	0.0164543	0	0.0108284	0.0204306	0	0.010991	0	0.0158582	0	0	35.7595	0.00851535	0.011853	54.2761	0	0	0	0	0	0	0	0	0	0	0	0	0	0	0.100275	0	0	0	0	0	0	0	0	KCNJ13	protein_coding	chr15:133075775-133249630:-
ENSSSCG00000007469	1.42863	5.51912	1.06387	4.97022	2.56457	3.50851	18.623	3.72839	12.5194	0.218247	15.9858	0.382499	1.63028	3.26491	0.0670214	121.109	0.407537	5.50517	20.6697	0.029759	11.421	54.2546	31.8612	54.0543	15.4269	17.6321	8.30623	21.2922	4.28622	6.11417	17.3926	10.6555	0.555679	89.912	4.02043	6.47971	0.857315	20.5816	77.8949	6.97321	0.115904	2.46203	283.916	0.110626	12.191	PTPN1	protein_coding	chr17:52017079-52087093:+
ENSSSCG00000040731	0	0.0462195	0	0	0.0579408	0.0890108	0.0257817	0.0837028	0.0201636	0.0770282	0.0442316	0.0500726	0	10.4786	0.109671	126.924	397.1	28.8054	31.9026	0.0278266	0.106517	54.0829	122.052	94.3042	0.0363922	0.0392463	0.0320189	0.0494794	5.62085	1.05011	0.0257155	0.0285374	0.0447194	89.1053	8.43753	1.30659	88.2176	0.0565652	1.04168	0.027136	0.0892524	106.186	3.79735	0.206884	154.247	TMEM65	protein_coding	chr4:15263333-15385307:+
ENSSSCG00000002381	0	0.0745572	0.180015	0	0	0.0165674	0.0159956	0.00577016	0.00417001	3.14113	0.010977	0.0155332	0.020951	0.00557088	0.00567026	0.0241136	0.0525397	0.0149242	0.198594	0.00863218	0.0180235	53.7876	23.3953	39.1138	0.0225787	0.198854	0	0	0	0.153902	0	0	0	0	0	0.112999	0.0444722	0	0	0	0	0	0.0479034	1.6927	11.0759	NEK9	protein_coding	chr7:98275979-98322250:-
ENSSSCG00000017238	1.29143	0	0.138473	0	0.00902933	0	0	0.0101453	0.00733189	0.00763882	0.0096501	0	0.0184185	1.46924	0.00996968	0.720759	3.29095	1.70562	0.186228	0	0.0211264	53.6968	21.3441	47.7782	0.0264659	0.0214061	0.0436602	0.0539751	0.0229074	0.0360795	0.035065	0.0389129	0.00813043	0.0689617	0.0382551	0.0518293	0.0781929	0.0740457	3.00791	9.75374	0.0486809	0.0887844	145.129	248.687	99.1314	TTYH2	protein_coding	chr12:6838425-6881547:-
ENSSSCG00000004645	1.19124	2.29018	4.36062	10.0207	6.68944	7.40586	9.47866	8.8593	9.09171	6.31797	9.49338	3.65974	0.0894784	0	5.66671	37.6755	0.0140243	38.1157	10.5172	1.41015	13.1756	53.5445	3.63807	27.6663	8.05994	17.9213	15.4518	15.8312	15.172	17.5715	0.647324	13.0722	24.7259	0.0418776	16.4288	15.9572	4.73477	9.05294	37.652	24.8067	19.2153	0.0898585	120.744	0.0685236	37.3213	GABPB1	protein_coding	chr1:121412982-121488366:+
ENSSSCG00000011923	0.886192	0.212033	0.272971	8.5585	1.1629	3.23482	4.44452	12.1197	0.0529954	5.03953	4.648	0.0777663	0	0.128725	0.00655105	23.1976	91.7116	0.043106	11.1433	0.0199461	41.1049	53.5241	45.3048	12.7927	0.313032	1.11121	3.75252	0.0118223	0.0451573	0.0296347	0.00460823	0.00511391	0.0160275	0.00755243	0.0703845	0.0227046	0.0146801	0	0.0263532	0.00972558	0.0159941	0.00972333	22.48	0	101.965	NEPRO	protein_coding	chr13:146902011-146915162:+
ENSSSCG00000007355	37.7858	59.2334	28.9285	33.7662	49.946	56.4345	62.5712	73.0079	47.5433	64.9043	38.655	58.8534	117.168	77.3038	58.671	148.669	53.8361	27.3042	203.185	39.893	76.6077	53.0717	0.249903	0.448053	19.5209	25.9407	29.6651	23.2376	12.6059	37.942	3.36216	72.5766	10.7012	43.7539	13.0829	35.9793	1.02268	0.0607442	0.171085	7.97002	0.15575	0.437011	180.565	175.138	2.68034	TOP1	protein_coding	chr17:43710290-43799696:+
ENSSSCG00000033155	8.64906	6.0806	3.75439	2.64343	2.79737	7.59711	1.08622	0	5.45644	8.68591	4.71297	0.884687	39.8059	6.96405	14.3422	20.2251	0.0287728	0.326923	0.212683	0.00630311	0.0438683	52.8484	15.4425	0.0472541	3.97879	4.46269	2.18307	7.57644	13.3186	11.0279	4.56091	0.0387846	0.0405182	0.0572787	12.1886	10.26	0.04639	0.0205005	0.0666223	0.0614669	0.0303253	0.0122905	0.0508778	62.7835	0	TMEM30A	protein_coding	chr1:90643886-90688161:+
ENSSSCG00000024496	42.6451	59.3503	51.2701	26.4382	53.0381	31.4586	68.5864	54.0426	26.0945	29.3562	87.0068	24.5494	0.0479884	91.8091	1.02603	0.331394	0.0300856	23.8432	11.8269	46.0293	19.6231	52.7604	10.847	0.014823	8.36948	28.9924	23.6495	102.929	26.0024	27.5782	19.2313	11.8114	16.6607	124.081	26.1837	26.3325	0.14552	10.6429	30.0939	17.5653	0.0634178	0.0963846	0.0698237	0.0735002	0	NSUN7	protein_coding	chr8:31809830-31918084:+
ENSSSCG00000004583	6.17069	3.57471	10.4757	11.4722	14.1472	12.7911	26.2174	2.8861	2.79168	3.74434	1.54154	4.36278	22.0063	15.604	54.4972	0.0618516	0.0505367	0.430656	11.5378	6.47641	18.2147	52.7182	0.0222201	0	3.7934	3.84107	10.6623	14.8034	7.15155	2.19091	6.33804	0.544972	0.693871	0.150907	7.33321	2.17382	25.6172	61.2751	235.582	91.6262	1.11853	0.0971421	0.0837767	3.08658	0	ENSSSCG00000004583	protein_coding	chr1:112371319-112400238:+
ENSSSCG00000006685	0.125325	0	0.0337015	0.297099	0.246126	0.231591	0.0239569	0.0345683	0.037473	0.221236	0.937104	0.418758	0	0.0333744	0	2.76885	1.80986	7.39856	1.01129	0	0.683849	52.6721	2.62948	0.581549	4.2947	0.15803	0.208269	1.07281	3.09609	0.66077	0.0597386	0.43754	0.09696	0.0195811	2.39838	0.485645	14.9009	1.4507	0.0455506	0.0252155	0.0207339	0.478983	3.03941	0.264332	0.155194	ENSSSCG00000006685	protein_coding	chr4:99409594-99415422:-
ENSSSCG00000030284	0	0	0	0.0327068	0	0.0291373	0.0281317	0	0	0	0.183401	0.0182123	0	0	0	0.0141363	0.0115503	0.0131237	1.80456	0	36.3471	52.5063	9.44592	0	0.383859	0.0142746	0.0262031	0	0.0305514	0.0270669	0.0140298	0.023354	0.0162652	0.0114967	0.0306123	0.0172811	0.0446936	0.0246885	53.9965	1.16958	102.136	48.134	0.00765895	0	0.415099	TRNAU1AP	protein_coding	chr6:85567458-85595103:+
ENSSSCG00000028035	7.06512	5.97084	8.48358	1.99593	4.5334	2.57295	23.7174	12.1376	0.97364	3.91632	5.12595	3.03612	0.46349	0.184121	0.160201	187.086	85.801	180.442	75.1609	10.3099	99.9438	52.2082	45.6279	78.9794	19.4163	13.3867	2.99424	6.10394	23.6692	32.5812	0.306179	0.125057	1.31632	63.3448	23.4658	34.4841	317.951	17.3386	104.048	122.78	147.066	37.5553	96.7607	33.6771	91.2273	ENSSSCG00000028035	protein_coding	chr9:64519072-64555899:+
ENSSSCG00000010928	0	0	0	0	0.0046531	0.0350265	0.0217399	1.42207	0.00755671	0.00787305	0.014919	0.00469143	4.60344	0	13.096	27.2163	0.0297531	13.9213	26.1755	0.0156428	0.0816532	52.1568	0.00523277	0.00586368	0.0272774	0.00367708	0.0134997	0.00463584	0.00393498	0	0.00361402	0	0.00418987	37.315	0.00788562	0.00445154	0.477786	2.02238	0	0	0	0.0228767	0.023675	12.844	0	KDM5B	protein_coding	chr10:24739157-24831494:-
ENSSSCG00000032708	0	0	0	32.7771	0	0	198.808	0	0	0	0	0	30.3377	0	0	0	0	0	0	0	0	52.107	0	0	0	0	0	0	0	0	0	0	0	0	0	0	0	0	0	0	0	0	0	0	0	Metazoa_SRP	misc_RNA	chr1:179671804-179672102:-
ENSSSCG00000029059	5.54538	0.190302	1.66129	1.75867	3.35692	0.870411	0.039807	0	0.262898	0.028832	0.74668	9.7156	2.78076	0.0184851	0	0.0133355	0.119855	0.0247604	0	0.0214822	0	52.007	0.0095815	1.34209	1.67945	0.0673294	0.0576769	0	0.0216155	0.263846	0.00661748	0.0146873	0.0306875	0	0.00721951	0.203776	0.0105404	0.0116449	0.0126145	11.9969	13.6887	0.0279257	0.00722505	0.0133096	32.6064	SSRP1	protein_coding	chr2:13619449-13630026:+
ENSSSCG00000016498	14.7844	13.5536	12.5246	66.1843	21.3313	42.089	12.0533	16.6929	45.7932	53.0009	12.9921	6.7102	188.937	43.3182	80.0797	44.9983	87.4873	0.510516	0.155278	21.7836	0.129179	51.9892	75.5899	48.8539	23.8402	67.9909	44.5294	49.3251	61.0617	66.1231	47.0137	51.221	35.4507	0.408893	61.8041	69.0392	0.484325	163.953	123.595	69.1919	81.0049	0.526427	408.488	0.439074	1.57537	MKRN1	protein_coding	chr18:9333637-9481691:+
ENSSSCG00000011449	0.352622	0.652547	0.0588567	1.01339	0.67162	0.895574	0.993668	0.166019	0.0218144	0.244322	3.03627	1.07667	0	0.0291427	0	23.568	0.927614	0.185421	0	1.36036	0.00785712	51.6482	2.0997	10.3255	0	0	0.0129901	0	4.01553	0.00670917	0	0	0	0	4.23408	0	0	0	0	0	0.00905246	0.0110066	0	0	0	GNL3	protein_coding	chr13:34820206-34831245:+
ENSSSCG00000013361	0	0	0	0.0788367	0.0296867	0.031924	4.02231	2.87528	0.00964232	0.899115	2.44937	0.00598624	0.169558	11.0524	33.3815	35.936	6.34773	0.146664	0.604627	0.0249503	2.33384	51.432	4.64051	50.5112	0.0174029	4.99222	0	0	0.316324	0.148278	0.087618	0	0.0160388	0.521485	0.654031	0.261287	0.991605	14.3472	10.496	2.08274	0.0160053	11.5595	5.04998	0.00927496	25.3379	SPTY2D1	protein_coding	chr2:40582484-40604046:+
ENSSSCG00000029313	0.721793	0.838097	0.834912	0.905877	2.32172	2.61019	0.0182616	6.36361	0.180909	2.23202	0.601538	0.898507	1.57866	3.51076	2.87425	61.5196	0.0149957	5.70785	0.740645	1.12348	0	51.3785	0.0263733	0.443297	2.31996	3.271	6.62244	0.607484	0.257821	4.88457	15.5736	0.62662	2.71354	0.149261	0.31795	4.92468	0.232102	10.5134	0.0694436	1.72989	0	0.0192165	196.266	0.07327	0	ITGB1BP1	protein_coding	chr3:126905810-126922045:+
ENSSSCG00000028288	1.61852	0.935196	2.5412	4.23456	4.8773	2.82323	1.76237	0.762894	0.0183777	0.62228	1.01592	2.36176	0	1.47309	4.21073	92.1021	85.7888	33.4453	79.4125	0.0190215	39.3451	51.3616	3.19422	0.0570414	4.25393	1.14465	2.77968	3.07788	1.09095	1.66175	0.0439461	0.429163	1.49788	66.9817	1.38079	1.56978	10.9337	3.01599	74.909	53.1814	27.8513	56.4701	0.0287886	2.42183	0	PRPF38A	protein_coding	chr6:159797626-159825737:-
ENSSSCG00000007503	17.5158	20.2642	8.41989	26.8543	20.5539	27.9128	39.4245	54.0847	5.05127	10.1121	38.7246	34.3096	0.0927075	2.98276	0.0815446	8.82068	47.6233	24.4674	112.344	2.75496	10.3413	51.3337	25.4528	0.264884	27.1755	38.3034	37.6501	26.9753	1.72473	25.0157	22.9886	13.5097	7.82153	0.101241	1.73779	26.1692	34.1848	56.6661	0.126167	0.167621	0.130172	0.074481	125.655	28.5938	0.00636827	RAE1	protein_coding	chr17:57751803-57771792:+
ENSSSCG00000001974	0.632554	6.09638	6.34812	1.89628	5.03855	3.64421	4.45942	0.560818	5.05552	6.2228	1.73509	1.06475	40.3078	0.558548	0.0348068	32.6058	0.0201571	1.47342	14.2631	0.0176629	11.4386	51.1352	33.0107	28.9332	4.54683	7.99658	7.34709	18.2055	0.115521	1.55355	12.3033	0.21284	1.50916	76.088	0.0578754	1.91003	0.110497	0.0287237	0.0544518	2.02388	0.120387	65.5328	93.7545	55.3182	131.608	G2E3	protein_coding	chr7:68852777-68917062:-
ENSSSCG00000035193	1.85673	1.68091	1.22849	0.55218	4.69248	0.618865	0.735393	4.42687	2.14481	5.00599	14.0202	1.57704	0	0.0800372	5.70254	0.900749	0.679357	0	0	3.2741	0	50.8326	0	0.204548	6.17422	1.67918	5.56544	2.17582	8.53554	0.707557	0.0573051	0.254374	0.0265744	0.0187835	8.22743	0.705852	0	4.13449	0	0	0	0	0.0125133	0.991207	0.0165413	MRPS23	protein_coding	chr12:34122209-34132840:-
ENSSSCG00000013064	0	0	0.0289436	0.446522	0.184956	0	1.39908	0.237504	0.0214551	3.93418	0.0847166	1.65168	0.161693	0.458604	0	2.68812	0.439273	5.33664	0	0	0	50.5233	100.017	5.22755	0	0.14616	0	0	0	0	0	0	0	0	0	0	0	0	0	0	0	0	0.0448123	0.123826	77.6899	EEF1G	protein_coding	chr2:9163338-9173321:+
ENSSSCG00000015384	11.7933	5.95203	8.50502	16.3615	9.01429	6.79264	45.9075	35.9301	53.268	22.5999	27.6363	22.4228	0.53687	21.9841	28.8421	0.205971	1.68291	0	0.0848163	9.06919	0.307901	50.521	11.7651	0.0829161	33.1719	37.3853	15.3351	27.0081	19.4751	22.2164	53.9664	23.7625	15.4636	53.6033	20.4059	19.4508	50.3866	35.0727	46.8579	5.60847	0.266057	56.3952	39.1134	0.102785	0	TOMM7	protein_coding	chr9:91570031-91579038:-
ENSSSCG00000008796	0	0	0	0.0064538	0.00534652	0.712934	0.00832656	0.570698	2.08822	0	0.0057141	0	0	0	0.00590333	0	0.00683741	0	0.0206757	0.0044935	0.0250191	50.134	0.0962012	44.4406	1.87271	1.31822	0.00517048	0.0213068	0.0180855	0.202955	0	0	0.00481426	0.088474	0.0271823	0.163678	2.92353	0.0219223	45.1205	0.017528	24.9844	0	39.8708	0.0250561	33.2928	RBM47	protein_coding	chr8:31507963-31690766:-
ENSSSCG00000040863	2.89299	2.81561	10.8081	2.1983	0.370314	5.9788	4.19504	0.0113996	0.0782638	1.01711	2.10898	6.04544	0.0103478	0.0110059	0.0112022	0.786044	0.0583862	0.0368553	0.0130781	0.0127903	0.0178036	50.0486	72.844	24.8415	4.90673	0.0200437	0.642656	0	0.0085798	0.238172	0.0512199	0	0.00456778	0	0.0214922	0.286331	0.00627568	0	0	0	0	0	1.18728	0	96.6188	IPMK	protein_coding	chr14:92383508-92428742:+
ENSSSCG00000001973	17.1745	11.3703	36.6301	10.797	12.5685	14.8147	14.1093	23.0518	5.09895	2.31961	8.5042	29.9933	69.971	0.124798	15.6557	5.61197	157.336	0.0975124	0.0494319	45.4193	0.370112	50.0211	0.0107812	0.0483245	10.7483	1.23489	10.4302	2.07265	6.55074	0.0478844	3.68581	0.0247895	0	0.0366101	6.47442	0.0825449	9.27469	49.595	0	0	0	0.0471335	0.0406486	0	0	SCFD1	protein_coding	chr7:68693365-68851008:-
ENSSSCG00000032749	0	0	0	0	0.793662	0.00907955	0.0131493	0.00474339	0.0102839	0	0.00902369	0.00851277	0	0.00915915	0.00466126	0.00660758	0.0701846	0.975344	31.4974	0.0106442	0.103714	49.8107	0.00474753	0.537313	0	0	0	0	0	0	0	0	0	0	0	0	0	0	0	0	0	0	0	0	0.189292	PCDH18	protein_coding	chr8:89321532-89338060:+
ENSSSCG00000008127	3.036	3.45504	1.61906	0.997335	1.86359	1.55321	0.0381257	0.976478	2.28851	0.61873	0.00327046	0.826857	0	0.391708	0.00337877	0.0191583	0.0156536	0.173412	0.00394459	0	0.00357992	49.7136	18.6037	0.14268	0.159207	1.47994	0.0651051	0.0091462	0.0155269	0.0152844	0.00713021	0.00791265	0.586909	0.015581	0.0155578	0.00878259	0.0151428	0.0167296	0.0135919	0.0150482	0.0123736	13.8512	51.6292	3.66648	0	SNRNP200	protein_coding	chr3:46929051-46964357:+
ENSSSCG00000008600	14.2199	16.1346	20.672	11.5443	17.3444	19.5541	5.31672	3.35103	10.1143	16.8796	10.064	25.3657	0.0386879	3.96054	0.0104706	0.0964771	9.12586	0.261808	0.0427842	0.115566	0.011094	49.5352	2.18087	0.233029	6.29226	15.0964	6.83223	3.16031	10.1005	4.18237	0.24674	11.5411	0.153701	0.0181067	9.28094	4.20953	1.1497	0.0194416	0.0210603	0.0466335	0.0319544	57.4314	3.03973	53.3372	23.9446	PUM2	protein_coding	chr3:117857960-117965567:+
ENSSSCG00000024618	26.0434	13.3219	41.3552	27.9797	16.1438	23.4198	30.0041	27.9992	29.9618	8.07769	29.1568	16.3211	25.0122	2.7666	34.5127	33.4678	30.0766	0.0638931	8.486	6.39866	11.758	49.4424	8.4629	0.0712432	14.0439	47.0043	29.0437	23.037	56.1763	19.3649	20.989	22.0524	22.9871	0.927539	57.4538	19.3928	113.35	0.103026	84.652	0.22653	0.0931342	0.1853	24.6526	0.127567	17.0969	ENSSSCG00000024618	protein_coding	chr10:19936211-19968960:+
ENSSSCG00000034137	0.0608698	0	0	0.137986	0.00672424	0.368782	0	0	0.136503	0.0113774	0.0143731	0.305083	0	0.00729441	0	0.0210493	0.0601952	55.6246	2.35766	0.0169542	0.0235996	49.4176	1.02842	71.6702	0.054201	0.0797067	0	0.0334965	0.0398053	0.0134344	0.0313359	0.0115915	0.0787126	0.0855942	0.0512801	0.0257319	0.0415936	0.0183809	0.0199113	0.0440893	0.0453165	0.0550989	106.693	36.0715	0.0150754	PPIB	protein_coding	chr1:107886612-107897098:+
ENSSSCG00000001865	3.61706	5.43325	7.86683	0.638758	1.17712	5.24336	3.71691	4.11345	0.455994	1.30648	4.71481	8.02465	4.30667	7.45075	17.5461	0.0253543	0.0690536	0.007846	0	0.0272289	0.00631693	49.1755	0.00607233	0.0204134	5.9628	1.39532	1.18536	0.00537963	4.10055	2.50821	5.08296	0.507294	1.54129	0.0343666	3.72895	2.2626	0.0133601	0.0221401	0.0239836	0.0177022	0	0	0.00457892	0	0.417648	SCAPER	protein_coding	chr7:56582136-57012369:-
ENSSSCG00000004263	12.0043	16.0771	11.902	13.3945	19.0194	15.2887	5.9568	13.7784	11.1179	14.3124	3.90817	20.3838	0.0214346	5.58548	0.0232045	30.1799	0.0537524	2.88577	0.0135452	0	0.0737579	49.0636	0.0472679	48.2529	16.9168	0.80547	19.3483	0.219848	14.449	15.546	2.98708	0.00905701	24.8657	0.0401273	16.1517	15.8934	0.0389989	0.0430856	0.217807	0.551185	0.0283264	5.59668	0.0178215	0.0656596	0	ZUFSP	protein_coding	chr1:44939894-44962730:+
ENSSSCG00000010203	13.4296	4.6567	11.5444	19.7496	27.8152	32.4543	28.8462	43.6087	2.07487	18.2833	23.2195	46.9371	16	38.0482	96.74	187.873	5.93401	12.635	79.2319	22.4478	111.586	48.956	158.875	327.866	15.6966	23.1963	14.716	6.83935	58.8598	72.2845	35.7529	20.5339	45.1013	191.499	57.178	76.1095	37.9652	36.7484	26.5953	0.520961	0.822469	7.91677	27.0694	485.531	132.558	ENSSSCG00000010203	protein_coding	chr14:61646718-61667950:-
ENSSSCG00000007109	0	0.012911	6.26872	2.69335	9.10998	13.0787	0.0900235	0.0389694	1.00447	1.82896	0.0370671	0.0349684	0.0235825	0.0125412	0.0127649	97.0609	28.017	0.419966	98.9379	0.0874475	0.0405744	48.8734	12.026	0.655589	0.00847154	0	2.31431	0	0.00977667	3.8804	0.035917	3.53742	0.01041	0.0294322	0.00979613	3.72726	0	0	0	0.0189505	0.0155824	0	0	4.91226	4.05631	XRN2	protein_coding	chr17:29107756-29193020:+
ENSSSCG00000011340	5.91406	4.07095	3.69144	4.35864	3.62115	4.6788	9.38668	7.12413	7.95195	11.5289	10.8966	7.54837	12.9687	14.9436	40.1386	16.5777	0.343357	10.3734	38.9312	2.65286	32.2354	48.8593	0.0387098	0.0997671	3.06463	8.69358	2.72298	3.01101	27.9041	2.92278	0.0775314	0.0178012	1.35757	0.021908	27.0146	3.17451	0.0766509	0.00940924	0.0356744	35.7275	0.10207	0.0225642	0.0145948	0.0107543	0	SMARCC1	protein_coding	chr13:30407858-30576448:-
ENSSSCG00000010514	0	0.0562973	0	0	0.136828	0	0.0112154	0	0.00584764	0.00609244	0	0	0.0146899	0.0078121	0	3.52801	0.902541	0.0104641	0	0.00605249	0.615012	48.6762	36.2493	0.00907504	0	0	0.00696435	0	0	0	0	0	0	0	0	0	4.88219	0	0	0	0	0	0	0	0	RRP12	protein_coding	chr14:108771911-108805521:-
ENSSSCG00000008245	0	0	0	0	0.143355	0.0770796	0.111629	0	11.9898	0	0.0766054	0.36134	26.0257	17.8837	62.1267	132.943	21.4496	805.925	168.899	0.240966	91.1491	48.6609	59.9715	54.0147	0	0.0566426	0.0693175	0.142823	1.75785	3.93814	0.111343	0.0617804	0.129084	22.445	1.94355	4.11436	96.2113	73.9645	76.3026	32.0757	128.686	130.152	0.182348	89.0166	109.274	TMSB10	protein_coding	chr3:59776236-59777257:-
ENSSSCG00000007493	4.26467	10.4015	5.16611	29.5954	24.3648	24.5831	29.3866	37.5918	4.60661	11.3309	26.1084	23.3171	1.10692	12.426	34.054	23.8046	0.637185	11.555	40.9459	9.85522	15.1666	48.3198	6.1524	11.4074	12.3485	21.7062	22.6036	5.73563	23.871	42.6714	20.5255	10.3536	19.6915	3.30301	24.7838	42.999	4.99218	1.19341	36.6433	92.031	90.5683	1.22076	0.1004	0.832278	13.1502	ENSSSCG00000007493	protein_coding	chr17:56950644-56972798:-
ENSSSCG00000022507	1.37914	0	0	0.745136	3.55928	2.09031	6.46361	0	3.90333	0.544453	0.0140369	0	26.309	0.199466	0.0580068	11.6763	0.0839815	20.0385	0.0169302	0.0993458	0.368761	48.0085	0.177241	0	2.26169	2.85422	2.52759	0.0130852	0.61088	3.7786	1.10171	0.283009	0.0118264	0.0167184	0.756773	4.43544	0	0.0718037	1.7501	0.021529	3.34579	0.021524	0.178201	13.6438	0	POLR2H	protein_coding	chr13:122250104-122256201:+
ENSSSCG00000008924	8.71859	10.3989	4.53941	0.218793	3.01735	5.51877	1.43908	0.798655	0.00865765	0.0180401	7.38019	0	0.0144993	0	0.0117724	0.0278133	44.3006	0.0258209	8.27379	0.00597395	0.0249465	47.9498	12.266	0.00447864	0.971401	5.0722	1.55696	0.00354083	0.00300551	0.00710058	0.0220829	2.37097	1.18087	0.0135719	0	0	0.0087935	0	0.00526194	4.81786	0.00479029	0.0174731	0.00602761	0.00555187	0	UBA6	protein_coding	chr8:65381061-65489092:-
ENSSSCG00000029094	20.7904	15.829	5.254	10.5719	14.9687	14.968	8.50259	4.53043	0.0142661	0.966116	12.5288	3.74644	0.017919	0.014294	0.014549	81.3063	1.0897	0.0957325	0.0509561	9.67534	0.0256918	47.8915	0.0296364	0.0387446	9.69419	5.17516	1.0619	14.2087	15.8269	0.574781	0.0102342	0.00378576	4.56008	0.0335458	15.6575	0.651307	0.445567	0.00600314	0.0325149	0.187193	0.0355206	0	0.0223477	0.0823356	0.13786	PIK3R4	protein_coding	chr13:1730949-1815547:+
ENSSSCG00000031943	3.71138	3.88991	0.298087	0.744547	15.4564	10.5346	8.67365	0.142685	2.35694	19.0156	2.83073	1.5913	0	11.3748	0.140214	0.113578	0.0928003	0.395406	156.399	0.0304939	268.96	47.7039	0.061204	0.0685833	0.345632	0.114688	5.7018	9.36235	1.84098	6.66902	47.2726	0	5.78269	0.115462	2.644	7.567	0.0224431	0.0495898	0.241735	0.0297371	0.0244519	24.1112	4.96899	0.0283393	0	ENSSSCG00000031943	protein_coding	chr9:97114844-97122476:+
ENSSSCG00000025134	18.9957	2.80869	19.9428	5.27884	8.63964	22.3124	1.99336	1.93014	26.2977	10.7191	8.03367	12.237	168.518	5.94975	0.0619845	0.0966527	0.0287169	20.1319	0.0144729	0.00943628	0.0131349	47.6808	30.1011	0.00707433	12.4644	5.64737	0.515751	2.49447	4.41509	0.886053	20.0787	0.10645	0.0252746	0.0142918	4.44291	0.891525	0.0347249	0	0.0166232	34.0754	0.0151332	0.0459999	0.0142816	0.00876956	0	FAM171B	protein_coding	chr15:91724290-91798153:+
ENSSSCG00000032782	0	0	0	0.0104297	0.0172806	0	0.0134562	0	0.00701597	0.00730968	0	0.00871145	0.0352498	0	0.0190802	0.0135236	0.0110496	0.0251096	0.0111377	0	0	47.5921	5.75226	43.2479	0	0	0	0	0	0	0	0	0	0	0	0	0	0	0	0	0	0	0.0439618	0	0.00968552	PNPO	protein_coding	chr12:24192853-24201411:+
ENSSSCG00000040879	47.7092	32.084	44.8974	125.455	105.845	68.0197	79.2188	206.773	7.38655	56.5878	70.8419	121.731	0.340714	42.2038	68.4922	172.624	148.061	205.7	73.9003	55.9144	136.076	47.4981	170.96	43.2302	73.9641	55.2341	98.4707	40.7959	121.28	92.758	63.9069	60.222	44.9582	0.474293	120.738	93.9465	32.41	27.939	0.589708	13.3737	229.529	0.336897	141.259	1.58561	182.785	CNBP	protein_coding	chr13:71634525-71707032:-
ENSSSCG00000011253	18.974	10.9777	21.0683	18.8713	21.9	20.7913	40.7253	16.0472	21.4041	15.7514	19.0953	19.3331	77.4771	15.9164	5.35488	91.4066	0.184864	25.7831	44.516	5.29095	1.47126	47.2467	5.12885	0.0728651	26.6245	17.8832	28.3155	37.8192	28.2203	21.9493	17.206	48.4548	10.758	0.28521	28.0927	21.795	16.1932	7.26076	5.26495	33.9435	10.1511	0.568555	7.59399	4.84373	8.88799	OXSR1	protein_coding	chr13:23020484-23116957:+
ENSSSCG00000016817	41.8965	34.5154	37.7517	35.4431	24.9357	26.2936	17.9974	32.2393	18.7632	26.5478	125.287	80.9753	0.236482	14.3653	24.8154	31.8862	37.3005	0.099541	1.8748	5.05773	0.221931	47.2254	30.9399	0.0664055	34.1195	35.0713	34.8877	54.7632	56.8448	39.7911	24.0331	98.3244	54.814	32.9686	53.868	40.7339	13.1426	50.5239	0.382296	28.6863	0.149155	36.7456	3.06547	134.097	22.7835	TARS	protein_coding	chr16:19455124-19486719:+
ENSSSCG00000027051	0.119994	0.521656	0.0276583	0	0.0189367	1.1268	2.59527	0	0.133265	0.544696	0.0472235	0.0318212	0.0257521	0.013695	0.0209089	0.543389	0.0968691	0.0275161	0.122052	0	0.118153	47.1382	22.4103	91.1424	2.23872	0	2.06329	0	0.00533806	0	0.00490266	0.130576	0	0.00803498	0	0	0	0	0.00934568	0.010347	0	0	0	3.24415	82.9432	EMC7	protein_coding	chr7:80391189-80448354:+
ENSSSCG00000003798	21.7352	19.2214	22.3372	22.0818	26.4301	29.7336	46.1551	33.8519	44.4084	30.7248	31.6879	72.2421	29.8925	15.2212	40.5778	142.72	0.419254	159.43	84.6967	48.6532	102.686	47.1368	160.706	1.99128	19.9776	28.9278	23.8479	28.5597	28.3173	20.1474	34.8636	47.6411	25.4048	1.21854	27.0514	19.3952	9.64455	9.83971	19.5221	70.8276	82.6396	40.1657	130.007	124.908	36.485	SERBP1	protein_coding	chr6:145186715-145203417:+
ENSSSCG00000026894	4.52283	7.95812	15.1632	7.82065	6.05294	3.81387	8.30419	8.09871	0.851319	11.4958	8.39493	7.77096	0.0334157	18.3658	0.343662	0.1282	0.0628483	0.0238032	42.0428	0.0206518	0.0383285	47.0342	0.0092111	0.0103217	4.72354	4.85449	0.902998	0.024481	14.2966	10.6859	4.09691	0.00705975	0.0368765	0.0729829	14.4985	10.9546	85.0661	0.0111948	0.0363807	32.2765	0.0220798	0.0134231	0.027783	1.01081	32.4844	NFE2L3	protein_coding	chr18:46217517-46250307:-
ENSSSCG00000035120	9.93267	2.24698	3.13528	26.3326	25.544	9.49568	71.0988	45.4304	27.1252	13.0227	29.608	24.5202	8.83271	25.7979	41.6337	17.6087	0.0942249	0.436476	7.30585	32.753	0.106087	46.9787	72.9023	56.8588	7.43406	26.3712	16.4814	19.2041	19.2341	19.7254	22.1289	31.3816	1.12275	3.7948	18.7345	20.2951	24.3863	0.0619705	2.57613	29.4969	0.0458349	0.0557292	44.2312	0.0973903	24.7396	ALKBH5	protein_coding	chr12:60504359-60529534:-
ENSSSCG00000007496	0.0262329	1.18127	0.00793616	0.795818	0.970806	0.451869	1.89553	11.8197	3.21792	2.19423	10.5071	1.99413	1.34483	0.149324	0.0319973	29.0177	8.55165	81.0801	58.5643	0.0121779	18.3919	46.9075	0.138505	5.81561	13.9304	4.50571	1.7796	0.0144359	7.03959	0.0796097	0.185691	0.093667	0.00652358	0.0184442	6.43358	0.103965	0.0179255	4.00039	0.0429057	0.534405	0.00976498	0.85485	0.0122873	38.1738	25.4926	RTFDC1	protein_coding	chr17:57040872-57087695:+
ENSSSCG00000006081	1.00255	0.314834	1.85288	0.145841	6.70547	1.25594	17.9067	10.5661	1.65145	6.37129	0.90388	6.05012	0	9.76427	0	19.9505	0.077255	0.526672	0.0778708	17.4146	11.9671	46.6824	36.7756	39.9916	4.10205	1.22528	4.28418	0.0200619	11.2731	1.56901	0.109479	19.9942	0.489561	0	10.5106	1.46409	0.69752	0	0.626082	0.990231	0	0.132	7.66705	12.1421	8.75814	RPL30	protein_coding	chr4:38701720-38720780:+
ENSSSCG00000033968	0	0	0	0	0.00655417	0	0	0	0.00532204	0.00554483	0	0	0	0.0568794	0.0217102	24.8152	0	0.342849	0	0.00550847	39.0663	46.6327	19.9745	0.115631	0	0.0103588	0.0253535	0.0130597	0.0387985	0.0851151	0.0203623	0.00564918	0.0767218	0.0417147	0.0111074	0.282162	0.0567583	0.053748	82.7061	0.0107436	0.0176681	0.0322232	80.4736	0.092147	0.337964	SLC39A3	protein_coding	chr2:75908492-75916872:+
ENSSSCG00000029918	23.4955	35.9097	19.4451	11.8239	20.4689	10.7594	15.5127	24.7581	0.899267	5.64839	17.9785	10.5562	0	5.44757	0.00702756	0.109581	0.0325581	0.00924829	0.246132	0.0106985	0.0297837	46.5678	6.57785	0	0.0606308	7.04657	5.48424	17.1083	6.25439	1.04908	0.00988684	0.0164576	0.00573109	0.0162035	5.86774	1.30914	0.00787395	2.7837	0	0	0.0428936	0.0208612	0	0.487187	54.7372	CEPT1	protein_coding	chr4:109140582-109183855:-
ENSSSCG00000009714	41.7281	28.3822	16.0437	13.2558	20.4265	14.0057	6.50479	11.5304	7.72384	9.73915	34.8381	41.503	0.0124379	45.4944	0.0403948	0.124067	1.55175	0.0885995	5.64341	25.7	0.577795	46.5285	0.143998	0.0461029	4.96402	6.26401	16.3987	13.0488	7.3479	0.804022	22.6136	17.4221	3.0417	0.318224	7.60536	0.711667	3.73394	0.0166675	0.0451384	0.0399796	0.0493109	0.249815	0.0206826	27.6037	0	NEK1	protein_coding	chr14:20144601-20332251:+
ENSSSCG00000027115	2.83295	4.77458	2.99428	6.03402	5.46034	2.98873	0.0458839	15.2424	2.86551	3.66122	0.885157	2.33349	0.0467434	0.223723	1.25785	46.1393	0.0251186	0.41859	0.0675168	0.165078	0.072764	46.4761	8.5482	0.325896	0.22069	3.2259	0.0981397	29.49	0.193785	0.0130806	0.0177979	0.0141078	0.0206338	0.287523	0.20804	0.00626357	0.0283488	0.00894842	36.8498	1.7386	0.0176493	0.337982	0.00555201	0.0102276	0	ENSSSCG00000027115	protein_coding	chrX:57382500-57466705:+
ENSSSCG00000018758	0	0	0	0	0	0	0	0	0	0	0	0	0	0	0	0	0	0	0	0	0	46.3041	0	0	0	0	0	0	0	0	0	0	0	0	0	0	0	0	0	2.51008	0	0	0	0	0	ssc-mir-214	miRNA	chr9:114527992-114528101:-
ENSSSCG00000009770	2.3451	0.851614	1.24727	6.35515	2.77864	2.62859	2.48907	2.98123	1.17903	4.23309	0	0.0842566	0	4.05678	0	0	0.0133589	0.288395	0.0134654	0	0	46.2661	0	0.31593	0.864969	0.454019	0.131327	0	0.00883387	1.26265	0.00811334	0	0.0188122	0	0.0442573	1.21921	0	0	0.015466	23.1504	0	0	0.00885825	0.114227	0	ENSSSCG00000009770	protein_coding	chr14:29332349-29368403:+
ENSSSCG00000008487	63.2804	57.7825	59.198	45.809	59.1416	43.6452	25.3221	26.4881	28.705	33.4704	64.1161	69.2257	2.79428	46.9118	16.6376	0.211863	60.2685	5.82191	11.0973	48.1722	59.1296	46.244	10.5217	53.5746	27.995	29.493	27.5473	28.9567	19.2492	24.388	25.5473	33.6709	85.0706	83.4427	19.104	23.3457	0.254535	0.806623	8.24885	13.2508	4.59764	101.146	0.936651	73.5599	0.0606941	ATL2	protein_coding	chr3:101956722-102029667:+
ENSSSCG00000000757	15.9066	5.00583	7.02353	12.6784	16.6488	10.2038	0.841834	8.15725	26.0317	0.0633187	1.87533	9.75965	0	10.3383	6.21631	72.4479	5.48768	173.462	35.7506	0.0698928	7.96787	46.2008	1.38411	148.549	6.77633	3.83789	9.6668	0.919661	0.0421958	35.6303	36.8294	0.473075	0.0599055	0.0529285	0.0211399	36.2628	0.113168	0.0113661	0.0738749	0.0954216	0.123298	0.027257	25.9727	166.349	91.0583	ADIPOR2	protein_coding	chr5:68755837-68807493:+
ENSSSCG00000014044	7.94501	10.5628	4.83775	6.3513	8.51613	7.83252	6.91269	8.42231	1.81421	20.1491	7.81617	5.27491	1.66349	14.4693	8.25592	45.3207	7.41932	0.0973938	33.9651	0.0281665	9.50105	46.1218	41.8258	67.4172	1.14876	3.06329	1.33241	0.00741981	0.0157451	3.6417	0.234266	2.29162	10.8805	3.03359	0.00631058	3.81535	0.110561	0.035626	46.1951	1.69688	4.74298	1.9772	0.24946	0.110522	10.2894	NSD1	protein_coding	chr2:80654373-80809689:-
ENSSSCG00000036920	59.7618	47.6766	70.6273	21.2122	41.4684	26.8386	12.8856	36.6035	1.09301	6.98929	15.7058	34.4266	0.277094	32.2046	0.0409057	0.212615	0.17372	123.975	0.254698	21.0276	9.67946	45.982	64.7854	2.84784	16.4242	42.4216	40.4971	0.03691	12.9914	15.8274	10.2437	0.72379	15.6232	0	12.065	15.4057	0.0916645	0.0337567	0.0548511	0.546551	0.0832242	5.90948	0.219914	14.912	92.7208	SELENOT	protein_coding	chr13:90818332-90842346:+
ENSSSCG00000009744	1.19938	1.40476	1.53712	2.8343	2.49337	2.33861	2.7861	0.395734	0.254214	6.35182	2.56322	15.0327	9.36254	4.63332	0.0123455	10.4564	11.6607	2.42888	14.8092	13.7151	0.032701	45.7428	0.0314348	0.00704498	3.22812	0.932169	1.72465	0.0167093	0.0141831	0.0614313	0.785921	5.8353	0.0704754	0	0.00473713	0.0962704	0.00691616	3.24738	0	3.17072	0	0.00916181	0.00474077	0.00873318	0.0250673	SFSWAP	protein_coding	chr14:23516258-23594257:-
ENSSSCG00000021731	0	0	0	0.643591	0.775071	0.00530882	10.4101	3.32261	0.00400869	0.008353	3.30815	0.144345	0	0	0.0109018	17.4165	0	0.0143468	0.0381823	0.0124473	0.0115508	45.5745	36.9692	32.2939	0.047028	0.0429136	1.07897	6.88583	0.108546	0.0739739	0.0728524	7.52726	0.257827	56.9842	0.112945	0.0330604	1.68564	8.14408	0.17542	8.43218	0.126427	0.226532	233.114	94.8181	18.9981	WWC2	protein_coding	chr15:44615713-44802789:+
ENSSSCG00000017626	3.3345	6.72471	5.70287	11.0956	10.9539	10.596	14.4307	8.6622	6.32024	9.77351	16.2106	8.56047	0.209369	3.82275	0.0629602	34.5484	1.17405	76.9151	51.1438	2.23806	109.575	45.0843	99.2596	4.28986	2.67001	12.1169	6.5015	43.9768	12.6003	7.17152	13.003	9.89354	11.9942	0.0653257	12.4901	6.72078	17.5793	13.2022	11.8025	34.4342	1.21434	44.6494	4.72424	145.203	96.0524	SRSF1	protein_coding	chr12:34275271-34282162:-
ENSSSCG00000023719	3.00551	1.12596	3.56083	4.91006	6.20576	2.13102	7.14703	13.5549	1.1151	6.82363	6.37232	4.20631	0	2.73428	0.115161	2.20382	13.3827	48.0166	50.7757	0.0584387	0.10168	45.0402	0.0390973	0.372395	7.38799	2.349	2.30307	0.242461	0.705615	3.57717	2.0927	2.60702	0.0313051	13.1657	1.0458	3.8083	11.5267	0.142551	5.01867	0.113977	14.2922	12.5915	0.0147409	34.1608	0	ENSSSCG00000023719	protein_coding	chr12:44608975-44616750:-
ENSSSCG00000015689	16.8473	13.2863	20.9999	17.8622	17.1829	27.0756	8.75957	34.0637	12.8168	24.0659	21.6216	29.5717	50.0378	12.7301	0.0487721	0.829644	0.0188298	0.534869	18.0688	0.0123748	0.0516757	44.9161	72.9225	3.8037	19.9819	14.8236	11.0496	21.608	0.560321	10.8402	0.903442	0.0507636	18.7868	11.2455	0.41172	10.6632	0.0182154	0	0.0435996	0.120677	0.0396916	0.0241298	0.0499438	0.0920038	0.132041	DARS	protein_coding	chr15:15810553-15885706:+
ENSSSCG00000032357	14.2245	11.5096	12.5148	6.6885	15.8422	14.5073	5.9086	5.83536	19.4931	11.7956	15.7103	24.7557	2.01973	1.46655	0.0893524	8.61299	23.0236	0.103754	0.12886	39.5878	35.4629	44.8625	53.8381	0.887813	16.7923	12.869	22.5297	1.25205	7.35881	1.20309	14.9369	12.2269	3.60484	0.666539	7.16371	1.08387	2.72663	8.93946	13.0104	0.085833	0.0705777	0.0312048	0.0161469	0.780803	77.0165	APPL1	protein_coding	chr13:39088704-39129433:+
ENSSSCG00000012913	0	0.717658	0	2.56216	0.402444	0.104703	0.030327	0.00729331	0.00527077	0.11532	0.0208119	0.0065445	0.0264815	0.253491	0.0358351	0	0.0166021	0	0.24265	0	0.0835307	44.8557	0.0364983	0.261753	0	0	0	0	0.00548925	0	0	0.621018	0.0175345	0.0247877	0.0165005	0.0124197	0	0	0	0.0425602	0	0	0	0.0608395	0	PPP1CA	protein_coding	chr2:5120066-5126953:+
ENSSSCG00000028454	14.1931	20.0023	17.7434	30.6158	29.0358	23.4845	21.3146	19.8838	24.2326	19.6877	29.4743	27.6809	0.0839885	17.7857	22.3127	0.103111	9.49901	0.191449	21.0071	30.5629	22.7354	44.8214	15.7894	2.14808	10.041	27.1491	14.1275	12.5361	28.9906	20.697	6.36389	19.2987	39.025	4.63313	28.3924	20.1127	1.31418	0.0450199	52.2188	0.472443	0.0554964	0.134953	0.719259	20.4278	5.64935	C16orf72	protein_coding	chr3:33626975-33655272:-
ENSSSCG00000030502	37.5084	35.2547	56.8832	50.0825	25.0402	34.8579	32.1828	38.8867	23.185	36.1669	27.9685	31.8119	24.0668	27.4035	38.2063	0.145603	0.196911	3.09965	38.7162	17.7748	0.50662	44.7815	11.9009	0.0404238	49.2758	30.6628	35.79	67.2868	35.6129	22.8542	26.0883	27.0433	48.1045	2.49897	34.5421	23.5259	3.39304	49.5954	33.7728	0.394367	2.09698	34.3282	0.437957	0.120265	22.5569	CEP170	protein_coding	chr10:16068528-16191742:-
ENSSSCG00000006760	48.6482	39.111	25.252	5.82349	21.4026	27.1264	17.6443	33.5698	42.5792	31.7584	23.8327	32.7934	17.6964	53.4976	28.5272	25.1862	91.5603	9.3865	0.0948324	44.8865	3.67102	44.5757	34.6714	0.748794	11.0161	9.31078	7.3882	4.07915	18.3603	6.51525	2.80863	12.9234	15.6667	56.3389	19.5693	6.62396	4.99519	0.0502749	6.02841	0.329309	1.29288	0.0927416	0.0551874	0.0176805	25.14	HIPK1	protein_coding	chr4:106566986-106627413:-
ENSSSCG00000014043	1.74585	4.35757	1.56494	2.42505	0.625017	4.73366	15.6438	13.8046	0.0942535	2.67404	2.42384	0.396104	2.80487	0.0290578	40.9235	0.0139752	0.0114186	0.3503	0.172645	0	0.0104456	44.3639	0.0200823	0.0225036	0.228999	4.13478	4.50738	0.0177914	0.0226524	6.04741	7.91276	0.00769594	25.6956	1.13657	0.00756584	6.51759	0.0552303	0.0122036	6.51731	29.7844	0	15.7301	0	0	11.4002	RAB24	protein_coding	chr2:80646485-80651386:+
ENSSSCG00000026087	24.2958	9.44949	38.8569	20.8408	20.4756	20.3309	27.7773	37.3072	21.8634	21.0766	9.18032	5.81205	0	1.03707	0.0157547	11.0549	0.0182476	0.0414665	0.919652	0.0239844	23.7202	44.331	1.46021	0.017981	13.9166	25.6636	21.5263	0.142158	52.2966	0.370598	10.5948	37.8917	1.73451	0.0363259	49.8979	0.505074	0.0706087	0.0195019	0.0633772	0.0467784	0.0384643	0.0467675	0.0604995	0.0445795	0	GKAP1	protein_coding	chr10:31141449-31230694:+
ENSSSCG00000027206	26.0532	19.5451	32.5764	16.5776	40.5037	24.9234	26.0849	6.39469	9.65405	25.8687	10.6592	13.8066	1.03337	8.62964	2.32481	0.247784	85.8209	16.7235	21.4681	34.4872	0.564871	44.0693	0.0979177	17.4261	10.2781	9.85816	17.6828	4.99194	4.65895	1.09911	30.5982	0.654965	3.79896	0.0302274	4.70847	1.64326	26.6845	4.73856	0.339863	0.895279	0.0746828	0.0389162	2.86618	115.923	8.61577	PARD6B	protein_coding	chr17:52156340-52213850:+
ENSSSCG00000011065	28.4266	34.9032	23.3031	13.5497	30.8234	26.3662	12.7587	21.6597	11.908	13.4672	43.5847	22.1648	20.3767	28.9149	22.8789	6.71592	0.219957	0.249919	37.854	20.1995	0.243574	43.9983	0.839858	85.0316	11.9964	11.807	32.8769	23.0927	16.6465	6.77314	62.8	9.54238	13.9997	0.15556	16.576	7.14039	2.90612	0.0123725	83.3041	3.82094	69.8341	0.0815934	0.245646	0.0494939	46.3943	MASTL	protein_coding	chr10:48856054-48881510:+
ENSSSCG00000039885	39.3356	28.1112	28.7197	79.476	79.5128	68.1227	103.546	90.5728	79.2051	68.6533	26.8373	37.7983	20.2498	32.0543	88.5693	77.2533	79.8368	241.502	69.0776	64.21	91.1279	43.9645	180.616	83.7851	114.149	70.5075	122.686	63.5868	102.531	64.7161	58.3454	58.6138	80.7771	9.63171	97.8357	65.029	14.7823	119.369	155.763	19.9097	27.1966	5.8481	205.44	285.737	78.9443	PTP4A2	protein_coding	chr6:88419387-88452588:-
ENSSSCG00000017935	0.208455	0	0	0.228917	0	0.0728336	0.126576	0	0.0219986	4.21719	0	5.53124	0	0.0440832	0	49.7814	0	0.0393657	0.0174612	7.35447	2.12349	43.8118	0.0152333	0.01707	0.138965	0	4.46703	0.0539823	0	0	0.0315627	0.0116754	0.0365918	28.4505	0.0229561	0.0259181	89.0848	5.86891	0	0.111021	0.0182578	0.0221991	0.0229738	0	0	ENSSSCG00000017935	protein_coding	chr12:52599223-52606051:-
ENSSSCG00000039888	33.121	54.6122	23.7802	41.1997	62.6895	55.9548	77.0311	58.2703	8.35171	32.0452	80.7759	47.4597	31.0923	27.2899	10.5093	6.42612	53.9933	0.404252	18.3821	12.4988	0.0493134	43.6626	26.0911	7.52702	33.9959	34.3468	40.9482	59.6684	28.6603	37.1903	42.6499	89.9079	64.5484	0.171702	28.1066	35.9473	39.085	8.03698	0.505519	8.97562	0.170447	29.7046	0.064342	1.84376	13.7362	STXBP5L	protein_coding	chr13:139123209-139609769:-
ENSSSCG00000031524	0.492318	0.248471	0	0	0.0247209	0.112982	0.00962496	2.79847	0.0050184	0.010457	0.0132103	2.3616	0.0252135	0.00670427	16.7799	0.290195	42.4107	25.9978	1.15516	0.0155826	163.841	43.6423	0.861818	0.0233644	0.0226436	0.0439549	0.23907	0.0246292	0.240415	0.0246951	0.0192005	0.0213075	1.55819	0.110137	0.23042	0.0295626	41.0116	0.0506814	7.79599	7.42572	78.2109	0.0303847	73.0679	0.0772352	18.0679	ENSSSCG00000031524	protein_coding	chr13:150186763-150204369:+
ENSSSCG00000033690	0.387658	2.38064	2.50191	3.48068	2.0175	3.27479	3.23094	1.66807	0.757293	0.483058	0.0406831	0.681238	0.582368	14.7729	0.199644	26.8558	61.3135	0.0276561	0.0613361	11.5094	0	43.5316	21.8536	3.01009	1.88981	0.872361	5.88082	1.03345	0.80478	7.13942	3.03786	12.64	0.231366	0.0121137	0.846701	7.47462	0.0117731	0	0	0.0155994	0	0.421086	0.258241	3.59761	0.746743	DERL1	protein_coding	chr4:16310306-16341433:+
ENSSSCG00000009849	28.6352	54.0053	55.2873	134.515	87.7202	81.965	66.8247	96.196	66.0405	74.8236	66.0457	99.7964	36.4043	70.7819	15.1904	40.7102	11.1154	9.07517	29.8991	76.1334	2.81933	43.5102	22.6742	0.255357	62.0201	64.8365	47.6195	47.4864	48.7469	99.8318	55.6923	62.2029	86.6574	0.221092	47.3169	99.2354	4.96898	10.5343	8.80765	3.27416	28.0539	4.38826	27.1686	14.7873	30.9574	SUDS3	protein_coding	chr14:34281073-34317076:-
ENSSSCG00000003775	9.45563	7.73319	7.27758	6.96288	6.20594	3.6389	3.69305	0.601878	0.0265225	11.7771	12.5391	0.0329319	0.0133255	5.5062	0.0721289	39.8659	0.0250626	0.0474609	0.075787	0.0274516	0.0840652	43.3804	243.209	38.2629	1.85253	3.11287	2.88708	0.0325417	0.0220975	0.261029	2.75507	0.0112611	0.0294111	0.0415771	0.0166061	0.356227	0.0484896	0.00892847	0.0386875	0	0.00880495	0.032117	68.6969	0.0102048	120.182	ENSSSCG00000003775	protein_coding	chr6:137520340-137534233:-
ENSSSCG00000037549	5.82691	5.01587	9.91934	5.64443	0.191262	2.04967	0.451936	0.0741039	0.00535538	0.00557957	7.0839	0.00664956	0.242159	3.05496	0.0364104	0.0206454	0.00843433	0.0191665	0.0170031	0	0.0231468	43.1513	0.0148337	51.7864	0.642766	0.594149	0.765369	0	0	0.00658833	0	0	0	0	0	0	0	0	0	0.12973	0	0	0	0.0103027	57.9543	GCLM	protein_coding	chr4:123371193-123390129:+
ENSSSCG00000004163	10.9187	7.12679	1.98939	2.16785	4.21736	3.5099	12.9868	3.07783	0.0532523	1.42545	0.0269576	12.09	0.0617425	14.1846	125.739	79.448	122.428	11.6331	17.6747	0.563897	46.7294	42.9368	6.50142	19.0142	0.462078	2.28428	1.527	1.88474	2.26105	3.01861	2.66827	1.94796	1.86696	127.396	3.25726	2.92466	32.3529	28.3035	0.470546	45.1913	260.027	25.5212	47.2666	0.512234	55.413	BCLAF1	protein_coding	chr1:27872183-27919899:+
ENSSSCG00000010987	1.6176	7.08288	0.601681	5.47215	5.58789	7.64713	4.91581	8.50853	6.99344	6.17096	12.3589	12.3385	0.014939	5.9902	25.0028	14.615	42.352	0.574645	26.2633	3.55766	15.7645	42.9014	0.0823592	0.119976	0.96061	11.8121	4.09365	10.5214	8.78211	1.93872	18.5775	2.92261	0.408858	2.35855	10.1959	1.92674	4.64787	1.10105	1.47465	0.180071	0.0197422	1.1882	28.0462	0.0228809	1.78968	UBAP2	protein_coding	chr10:32755978-32892869:+
ENSSSCG00000015712	7.91021	22.1328	7.63123	23.0347	32.2485	22.8845	33.4425	14.9746	11.9037	18.6866	8.19331	14.5135	34.2225	54.146	3.36803	66.6162	29.848	5.20147	11.4261	29.75	56.7292	42.7015	11.0175	65.7711	8.04352	10.624	23.2696	7.78977	28.5841	27.4872	10.4105	19.5757	12.8326	0.354025	28.0366	28.4913	0.11099	4.68411	6.09692	11.3973	0.0967396	0.0661627	11.3587	23.6502	71.3088	DDX18	protein_coding	chr15:23425008-23445876:+
ENSSSCG00000022236	0	0	0	0	0.171131	0	0.0190369	0.0137345	0	0	0	0	0	0	0	0	0.0156323	0	0.362408	0	0.371805	42.6158	3.79402	7.77895	0	0	0	0	0.0103372	0	0	0	0	0	0	0	0	0	0.705819	0	0	0	7.90903	2.52056	27.583	FOLR1	protein_coding	chr9:6745870-6760434:+
ENSSSCG00000012914	0	0.854743	0	2.74889	0.464235	0.182149	0	0	0	0.132684	0.00670476	0	0	0.265411	0.0415608	0	0.0320913	0	0.557987	0	0.0513741	42.3478	0	0.632448	0	0	0	0	0.0106105	0	0	0.556944	0	0	0.0372107	0	0	0	0	0	0.00845571	0	0	0.1176	0.00703237	RAD9A	protein_coding	chr2:5120122-5129906:-
ENSSSCG00000007203	22.8271	14.9745	18.6492	34.9606	22.1185	28.1134	81.5567	45.1366	44.1765	22.3763	26.1937	17.4396	55.1478	28.648	24.3769	13.9309	123.03	5.41264	6.10966	12.2824	0.65327	42.3148	24.9658	24.1915	42.361	32.9452	39.1056	52.9471	50.0447	26.7484	16.5551	78.1123	34.5411	51.6985	50.6406	26.5156	164.365	82.2874	111.3	31.5681	23.4516	0.636126	62.2522	7.86148	12.8551	CSNK2A1	protein_coding	chr17:34693068-34748361:+
ENSSSCG00000031123	20.5322	16.1004	21.8999	12.5518	15.5614	13.6482	6.44523	34.7627	19.4318	21.5082	13.4787	12.8084	5.46196	13.3684	16.9876	29.2428	0.522088	1.08755	15.2664	29.8878	0.0655528	42.2767	48.1251	0.413586	7.79854	5.73432	9.23536	16.8236	4.83339	24.3973	18.1607	0.758951	12.6499	5.73671	4.96849	25.8423	4.03547	34.9338	60.7755	12.1177	2.70274	0.118066	31.3442	33.2438	65.4149	PPIG	protein_coding	chr15:75939737-75979166:+
ENSSSCG00000024168	0.903943	1.4751	0.790568	4.78868	3.16368	3.08485	0.685687	4.55431	5.38481	0.299519	0.402638	2.02276	0.0555533	0.0738581	0.00501171	31.8417	0.29604	0.0131908	0.011702	0.556963	18.7233	42.1716	0.556385	0.00571989	0.146347	1.11912	0.759391	0.755201	0.982652	0.0136027	3.32798	3.5758	0.200269	0	1.03076	0	0	0	0	0.00744029	0.00611791	0	0.0192454	0.00709056	0	AIMP1	protein_coding	chr8:115432088-115477576:-
ENSSSCG00000028855	9.33519	7.12521	7.03289	11.684	20.0677	17.7637	16.7062	8.06039	1.80293	4.54136	5.65609	7.55648	2.10087	19.3801	0.0393826	0.0488485	5.11448	16.3451	2.62648	6.7374	0.526805	42.0978	0.0100279	0.0112369	11.621	8.91747	7.82142	2.48306	7.60115	0.0890767	0.775685	0.0845433	0.132483	0.0340519	7.79384	0.0810421	1.18588	0.170624	0.0330055	0.00730835	0.0180282	19.5964	0	0.0139296	0.00999573	GMPS	protein_coding	chr13:95737926-95819671:+
ENSSSCG00000023674	16.9052	22.606	29.5883	19.1971	25.3176	18.6535	22.6175	17.5039	15.8635	10.5001	18.1826	14.4295	7.80298	3.33901	10.2049	57.4716	80.6378	45.6968	26.1196	13.0164	29.1753	42.0965	1.91114	9.86528	21.5539	32.8739	22.5142	22.1158	26.0035	21.6476	35.8021	29.8129	20.2548	46.5952	25.3362	21.1594	35.1724	17.6594	42.1089	42.8474	54.3686	0.267989	69.1421	7.32724	61.341	SON	protein_coding	chr13:197161237-197197123:+
ENSSSCG00000004893	1.91667	10.5685	11.4335	3.53977	14.4138	10.7859	0.0154812	2.70294	0.726461	1.4801	2.2204	7.22616	0.0202772	0.830323	1.16343	41.2306	0.0127125	0.361104	0.53818	0.108609	5.64015	41.9939	0.167683	173.032	6.27896	4.96463	4.70087	0.00990366	0.0168128	0.139022	0.656261	16.9217	0.00895091	7.87047	0.00842311	0.199709	5.73071	18.2465	2.85521	4.22026	0.0133984	0.0162907	0.0168592	0.543498	0.390007	VPS4B	protein_coding	chr1:158232958-158270973:+
ENSSSCG00000031913	0	0	0	0	0	0	0	0	0	0	0	0	0	0	0	0.435053	0	0	0	0	0	41.9703	0.854398	0	0	0	0	0	0	0	0	0	0	0	0	0	0	0	0	0	0	0	0.28285	0	0	ENSSSCG00000031913	protein_coding	chr13:139722866-139730522:-
ENSSSCG00000014949	224.731	199.493	218.018	47.9294	129.644	93.96	124.649	61.676	30.105	75.4097	119.018	53.7826	0.0311159	15.0168	7.78128	2.43527	21.4389	0.155154	38.3332	21.4227	0.098149	41.8977	0.162966	0.29795	60.209	61.2602	65.8222	31.2763	48.1614	34.2856	10.2245	143.113	46.5767	137.57	47.9923	34.2795	0.150969	0.156364	0.203261	0.17503	0.133641	0.424974	0.129354	0.21446	0	ENSSSCG00000014949	protein_coding	chr9:26167401-26215092:+
ENSSSCG00000035673	5.71616	7.14937	3.82744	5.23141	9.84824	6.64567	7.65022	4.27307	1.01006	4.40376	8.15437	13.7158	1.97172	22.4324	52.0949	45.3376	17.8024	3.07384	64.7508	0.0399533	6.22869	41.7385	0.409859	8.72624	4.54591	4.22622	4.79647	2.12337	1.19263	0.5936	0.209226	1.12678	0.0856104	0.0201706	1.23529	0.682179	0	0.0324864	0.0821132	0	86.0728	17.1782	0.15453	0.903506	72.9698	HBP1	protein_coding	chr9:106965947-106996036:+
ENSSSCG00000037432	2.71228	5.35169	2.64571	4.7528	7.42817	6.24789	4.56906	6.17743	3.32193	2.1814	11.4028	10.9121	0.0195893	0.432331	0.132543	27.484	0.325452	1.05354	0.389942	0.95643	30.9684	41.5515	26.4322	66.9168	2.80779	2.32601	3.27835	1.90876	1.44152	3.65504	7.96974	12.3828	3.48917	0.0244485	1.42811	3.52334	0.023761	8.26247	27.5622	29.5629	0.0323597	0.180988	51.6021	20.7699	22.2245	PLPPR3	protein_coding	chr2:77538967-77555519:+
ENSSSCG00000020879	2.57611	0.486156	1.53733	0.00784289	0.0259891	1.27861	0.0202375	0.876041	0.0105517	1.15981	0.520799	0.00655081	0.119282	0.190302	0.0430436	0.122033	0.0249272	61.1395	81.3326	11.6585	19.4662	41.5089	3.20764	0.229255	2.30435	0.939601	0.703736	0	3.83519	0.993045	1.01432	0.0280007	0.0117009	0.0248116	3.60059	0.888867	0.0241139	0.0266407	1.05816	13.7496	11.2533	0	35.3007	179.528	44.479	FBXW7	protein_coding	chr8:76482801-76699404:+
ENSSSCG00000004237	2.98367	3.03051	7.35162	0.367507	1.27076	3.77221	0	10.6864	3.60617	1.44462	3.18311	0.814115	0.0135009	2.13957	1.28618	18.6259	0.0169283	0.250046	0.0511897	6.91429	63.2439	41.4987	4.3021	63.2709	4.50557	1.05651	9.65215	1.18692	0.0503739	0.171902	5.0686	0.559058	0.303942	0.117948	0.0841236	0.17096	0.0573158	0.00904599	9.98538	49.8299	0.0892085	0.151852	145.876	99.2349	85.4843	SERINC1	protein_coding	chr1:40099186-40141544:+
ENSSSCG00000028509	0.375431	0	0.155764	0.643666	0.59248	0.127427	0.0184543	0.0399426	0.0384879	0.400991	1.55771	0.501783	0	0	0.0654184	7.90092	4.45525	16.34	6.23208	0	1.94076	41.4171	4.61073	2.2996	7.02463	0.477567	0.469837	1.54654	2.70562	1.04167	0.0828314	0.398324	0.181389	0.0905016	2.49011	1.07695	10.848	2.62369	1.36844	1.84526	2.44365	0.233032	12.0682	0.48128	0.17268	RBM8A	protein_coding	chr4:99408452-99411961:+
ENSSSCG00000039812	3.86791	29.8734	24.4925	11.2746	54.7937	35.4173	47.5894	44.3131	11.2451	33.4297	12.3223	6.00516	0.0840384	7.31028	0.0649841	55.621	0.0451599	4.60094	16.0989	7.73627	2.54755	41.4038	18.0623	0.712001	1.8286	23.7989	31.4124	0.0527728	1.6773	10.33	3.76666	1.30879	2.23641	0.0674256	1.52604	10.3827	0.0436864	0.0321762	93.2117	42.0242	0.0793276	0.250775	0.00998178	1.57216	3.87931	RAP2A	protein_coding	chr11:66679193-66720045:+
ENSSSCG00000021217	0	0	0.129636	0.428558	0.0920449	0.325227	0.0204784	0.192068	0.0106773	0.0222486	0.0281066	0.0530303	0	0	0.0871121	0.823239	0.0840799	189.022	0.0847501	0.0663081	0.0615321	41.2819	0.118299	114.55	0.0289064	0.0519556	0.0508653	0.026201	0.0555996	0.275846	0.0612775	0.0680018	1.25506	1.10471	0.0334261	0.352232	0.0976037	2.69579	0.0778734	11.7039	0.10634	0.0861968	185.524	0.0410821	0.2948	FKBP3	protein_coding	chr1:175317559-175332788:-
ENSSSCG00000039605	60.4746	51.4389	58.1693	40.4357	39.3983	81.2558	28.1595	184.77	68.1564	28.1784	66.9237	59.8722	0	107.364	61.3643	151.334	0	23.5076	0.245344	53.4278	0.222663	41.19	0.428082	0.239848	89.8183	69.9393	63.6859	1.13775	0.482868	214.468	32.8178	148.957	235.479	0	1.12893	231.431	0.941848	0	0.281796	0.311988	0	0.311916	0.1614	4.16252	0	ENSSSCG00000039605	protein_coding	chr18:13394292-13394507:-
ENSSSCG00000034958	13.9629	1.5036	3.99169	3.25041	9.27822	4.57957	0	0.887933	0.891245	0.408564	20.6768	13.309	0	19.4473	0.064634	0.251961	129.996	147.321	11.9035	0.0737973	1.40388	41.1721	82.2548	0.0368836	3.10989	3.57351	16.5302	0.554046	0.0247517	0.0292382	0.466023	0	0	0.0186284	0.0124005	0.0140005	0.0181046	0	0	7.02867	10.2176	0.983307	0	0.685832	0.262477	MIS12	protein_coding	chr12:51505169-51508260:-
ENSSSCG00000029113	50.7599	32.0229	46.2432	29.43	34.1436	24.3175	40.2501	48.8133	22.1318	56.7377	29.8025	31.0672	48.6189	11.1174	66.6797	0.0949849	0.0776087	0.253519	0.146676	18.2084	45.3838	41.0866	12.7535	0.028678	66.4929	68.842	59.7298	31.1073	19.2387	53.2343	42.8452	35.1174	63.784	0.164153	17.5544	52.1792	0.150153	0.114048	20.3398	1.0072	0.214715	0.136748	36.5252	74.6199	0.0255104	RNF219	protein_coding	chr11:50741629-50786853:-
ENSSSCG00000002433	2.09689	1.64315	0	3.26586	1.64156	2.42562	7.14881	3.52495	0.167854	0.663518	5.08131	0.521044	0.037206	0.0659538	0.0134261	4.74851	26.3969	0.106012	12.3123	0.0153295	0.0569014	41.077	31.1027	0.00766162	3.46612	3.47369	0.152871	0.0060573	4.08238	0.0607349	0.198331	0.723168	0.00547458	36.6526	4.04414	0.011633	0.0225646	0.00830971	0.00900161	0.0896944	0	0.498187	0.00515572	0.0379904	23.0768	PSMC1	protein_coding	chr7:112027866-112045308:+
ENSSSCG00000036257	0.125239	2.34852	3.31901	4.3755	3.1959	0.386822	0	0.0466352	0	1.49817	0.0295725	0.15344	0	0.315173	0	10.1343	0.212316	72.1302	0.0356681	0.0232555	0.048556	41.0561	36.236	0	0.020276	0	2.54211	0	4.67995	6.79974	0.0537279	0	0	0.0352219	5.45128	6.15465	14.3943	0	1.8845	0.793743	0	0	0.152518	0.0432248	0.0775438	ENSSSCG00000036257	protein_coding	chr7:5370967-5390633:-
ENSSSCG00000036050	21.8533	22.5597	11.8896	7.836	12.3056	19.6861	8.45179	0.349549	0.0112273	6.32238	11.3341	16.5404	0	18.8762	0.0534328	75.1594	0.0530464	2.23008	4.05475	0.0813441	30.7979	40.9693	82.2545	57.0193	2.73051	10.156	1.2569	41.257	10.5234	16.83	0.0161085	0.0238348	7.7813	0.0440003	10.7318	17.3415	0.0940785	0.0188976	2.34394	35.0845	0.0465905	0.0339888	0.011725	0.0431982	14.515	CD302	protein_coding	chr15:66697540-66732646:-
ENSSSCG00000005043	37.3423	58.7226	34.0939	27.0102	65.9613	73.1172	53.2128	52.2265	40.6001	34.2125	91.0874	26.3821	0.0120815	54.22	53.7615	74.9675	16.2014	0.163515	9.68839	14.4405	65.1589	40.5421	0.0799267	116.432	12.3344	17.06	30.5344	74.1253	28.4141	24.9322	10.7275	42.4576	92.8225	0.331722	27.4519	24.7952	0.92322	0.105234	20.8088	2.04849	0.167642	42.6686	185.028	0.138782	0.597529	DDHD1	protein_coding	chr1:182667482-182754531:-
ENSSSCG00000009772	0	0	0	0	0	0	0	0	0	0	0	0	0.0332621	0.0176888	0	0.025522	0.0208531	1.04252	0	0	9.53807	40.5094	17.769	0.410969	0	0	0	0	2.05464	0	0	0	0	0	2.97066	0.0155998	0	0	0	0	0	1.54992	0	0	48.4935	ENSSSCG00000009772	protein_coding	chr14:29390335-29400437:-
ENSSSCG00000023323	0.181205	0.0394506	0.0128987	0.0426411	0.647628	0.0379875	0.0916911	0.0396913	0.0860529	0.179311	0.188769	0.0949764	0	1.21348	0.0260027	11.5188	0.0150586	0.0513295	0	0.0197928	0.0137754	40.4583	65.3094	40.7169	0.500452	0.0837464	0.284684	0.0703883	0.229029	0.176441	0.0274367	0.862679	0.116631	0.0149887	0.24944	0.18024	0	0.225312	0.0174337	0.0193016	0	0.0385942	45.0236	0.0735773	0	ENSSSCG00000023323	protein_coding	chr2:9084277-9091616:+
ENSSSCG00000038543	16.2759	17.133	15.0622	27.7943	9.15314	4.56316	13.0264	5.73056	5.01385	12.392	3.21235	25.7247	18.6988	0.35409	4.41497	0.0638617	0.017393	0.434771	0.0175317	2.64046	0.0159109	40.3599	2.0648	0.0171389	14.0722	5.33086	2.39379	6.30078	18.7359	9.18432	19.088	6.51774	8.8175	0.190436	19.6952	9.64143	0.0504765	0	0.0201364	0.0445877	0.0549945	0.0445774	1.70692	0	0	CENPA	protein_coding	chr3:112263664-112272682:-
ENSSSCG00000000583	0.752602	0.653731	5.28781	0.0102406	1.25557	0.583872	0.0132122	3.75568	0	0	0	0.0940885	0	0	0	0	0	0	0	0	0	40.2656	0	0	0	0.0804494	1.41934	0	0	0.381363	0	0	0	0	0	0.576246	0	0	0	0	0	0	0	0	0	PYROXD1	protein_coding	chr5:51993954-52021439:-
ENSSSCG00000032985	8.94374	10.3898	15.4563	8.59982	7.6584	6.3978	34.3505	22.5385	11.7001	7.41879	9.94291	14.2153	0.0871521	15.399	7.53608	48.9001	9.07001	0.155204	0.0688427	56.2142	0.187435	40.2147	1.87384	1.57483	2.08978	9.65619	21.1858	3.18183	3.39631	0.75757	0.481167	0.00920633	0.952165	0.0271926	3.40307	0.766388	0.118926	0.0583945	0.0632567	0.0525255	31.2552	305.418	0.027173	0.0834276	82.9631	GOT2	protein_coding	chr6:20407200-20432356:-
ENSSSCG00000004048	5.32552	1.25185	3.09037	2.86964	4.00981	3.8347	12.1264	2.1555	0.580337	0.84012	1.06936	1.36531	0	6.87157	14.6196	13.3058	0.711949	103.685	19.4146	0.0126456	28.4979	40.1003	22.9105	1.02388	1.16319	1.41493	3.93599	4.15234	0.120879	0.398307	11.3766	0.142655	0.0135483	5.1712	0.133869	0.511003	0.158219	0.0205646	3.57544	0	0	0.0493158	9.93942	0.0235043	0.354194	TCP1	protein_coding	chr1:7590140-7601795:+
ENSSSCG00000008986	62.9622	112.93	118.919	290.554	276.648	238.785	783.899	561.35	407.715	305.488	157.173	145.633	597.03	247.388	191.804	148.749	151.271	211.176	252.167	232.995	39.8521	39.9376	0.732385	157.525	455.479	459.511	832.344	774.528	972.465	558.73	463.092	1361.35	1046.42	231.36	967.487	565.088	528.499	862.923	659.233	267.325	306.081	249.531	236.456	553.963	158.215	2020-09-11	protein_coding	chr8:72543637-72679166:+
ENSSSCG00000016653	1.29936	0.505652	19.7126	0.744234	4.18095	2.16515	1.81537	4.76265	1.02475	2.46944	3.2123	4.1474	13.7164	4.0861	3.89307	0.316642	0.0123199	0.0139981	5.67505	0.987776	118.549	39.9258	0.140837	0	0.557678	10.6656	2.78558	0.268738	1.65379	6.39959	2.73103	7.07444	0.641911	2.2686	1.5428	6.29469	22.8942	158.607	0.228209	0.110538	0.389538	61.3346	0.147046	462.138	0	DNAJB9	protein_coding	chr18:36578516-36584732:-
ENSSSCG00000014031	1.38088	0.636281	0.624112	0.0443703	0.9557	0.375516	5.20936	0.516261	0	0.684135	0.373206	2.64982	0.0374901	3.48902	0.0811716	21.287	0.0470077	1.38869	0.0710736	0.0154466	88.283	39.8833	12.1117	3.12666	0.0808055	2.67237	0.853138	1.66627	0.0932544	1.94612	0.157022	3.35832	0.0165492	0.0233948	0.0622933	1.38904	18.9399	6.35524	40.0547	9.94174	0	0	6.38998	2.2107	31.851	ENSSSCG00000014031	protein_coding	chr2:80187022-80194169:-
ENSSSCG00000004926	6.45717	5.23195	4.25508	3.12592	3.39003	3.11389	0.8066	0	0.0573486	4.93928	4.85596	8.44995	0	0	0.155962	19.1606	0	0	24.5807	0.0197859	0	39.851	0	0	0.258764	1.30227	1.20664	13.8147	0.0398172	0.0235173	0.0182848	12.5806	0.190784	0	0.0598447	0.0450443	0	0	0	12.5802	0.0634621	1.27317	0	0	0	PDCD7	protein_coding	chr1:163157961-163170215:-
ENSSSCG00000007424	0	0.586797	0	0.0121972	0.252613	0	0.204575	0	0.475887	0.0854842	0.0215984	1.22253	0.309176	0	0	0	0	0.161507	0.0651259	4.65382	0	39.5113	0	0	2.57671	0.806487	2.4625	0	0	0.0100939	3.74354	0.0174186	0.0181971	0.0257245	0	0.00966682	0.0250011	0.0276209	0.0448811	0.0165632	55.0088	0.115916	2.75054	63.9596	0	TNNC2	protein_coding	chr17:48023061-48028587:-
ENSSSCG00000010058	1.87737	0.141226	0.249345	5.00685	2.75679	3.99807	2.52087	1.42088	5.31908	8.21634	6.37918	3.64649	0	0.0274362	9.99736	105.576	8.53888	19.3673	13.1386	0.0425128	22.7828	39.2889	35.6099	54.8193	6.80164	0.879407	3.84004	1.76385	0.299436	2.45072	7.56285	11.9025	0.159416	4.9901	0.514341	2.17765	5.60071	20.3603	0.823809	36.6073	38.8961	43.5621	30.5625	12.6824	37.8489	SNRPD3	protein_coding	chr14:49585120-49598012:+
ENSSSCG00000013421	3.3638	5.70615	2.71371	5.16683	9.27493	7.11121	5.0171	5.55017	3.4189	2.18454	12.9659	14.3921	0.0203764	1.68503	0.187501	27.7753	0.293817	0.936206	1.20395	0.738797	30.7052	39.2676	26.7921	69.1774	3.62697	3.43383	2.95121	1.73167	1.45297	3.45263	8.01064	13.087	3.52143	0.063577	1.53204	4.04239	0.0865048	9.27026	27.6713	31.2746	0.0269279	0.343778	53.6585	34.5952	28.1731	ENSSSCG00000013421	protein_coding	chr2:77548191-77563134:-
ENSSSCG00000004999	15.0313	10.9229	12.1319	3.94556	11.0851	7.66359	1.73343	11.0858	1.74626	3.60889	8.43999	4.71227	0.0102735	11.0963	13.8522	0.134009	0.0772896	14.4022	20.1451	1.52806	1.18428	39.0887	14.4144	3.29394	3.84924	10.0693	4.88031	11.3752	4.73188	2.07282	18.0096	46.049	22.3666	0.0512874	4.5962	2.45248	0.0498452	0.653938	8.82874	38.9087	0.061095	10.6968	22.4691	19.8263	0.101622	MIS18BP1	protein_coding	chr1:175399406-175448354:-
ENSSSCG00000009246	0.267272	1.54975	0.824741	0.0891004	1.56484	1.14302	0.160938	0	0.0239748	0	0.773104	3.30431	0	2.09789	0	5.12959	0	0	0	0.347406	0	39.0384	0.0166018	0	1.23322	0.0233322	1.342	0	1.6729	0	0	0	0	0	2.10154	0	0	0	0.0218571	0	0	0	0	0	0	ENSSSCG00000009246	protein_coding	chr8:135775737-135802405:-
ENSSSCG00000006899	4.58304	3.72657	5.22386	11.4048	13.9996	7.41046	18.358	23.8606	12.4163	11.3461	15.7545	6.76741	14.0829	10.4989	41.0083	123.407	0.0981006	3.0281	13.1679	28.6681	13.3266	39.0011	119.924	27.9852	9.79011	22.702	6.35511	5.19693	20.3587	11.0602	11.8068	14.8545	22.2531	0.0813713	18.5576	10.2375	0.126533	0.017474	0.170361	0.398184	15.9571	5.71995	30.7579	88.8353	76.7172	RPL5	protein_coding	chr4:124358816-124368272:-
ENSSSCG00000013538	8.93152	9.9827	3.86905	6.19443	10.9927	10.6446	16.3426	12.5024	3.08624	4.69323	1.80536	6.63836	21.6535	3.05409	3.72322	13.5101	4.9506	14.1229	9.23781	9.45936	0.479074	38.9244	1.07216	1.51589	4.29955	9.27853	11.6951	12.3098	34.1654	12.2724	15.2669	12.9438	1.44039	4.22718	32.8075	12.4571	0.633266	0.82206	0.0757879	0.157327	0.0689947	0.136319	57.8954	0.63971	0.114762	KHSRP	protein_coding	chr2:72656951-72668963:+
ENSSSCG00000034799	76.9796	78.2893	86.3462	63.0379	131.81	100.124	125.646	117.844	104.109	139.92	196.219	167.521	51.8176	141.922	393.155	324.391	1.53368	0.950509	92.7545	147.982	58.0328	38.7851	90.6058	82.7079	92.9123	120.015	91.2007	146.419	150.006	58.7025	31.7543	103.273	177.786	219.687	156.125	59.2433	203.528	156.461	58.5944	83.1009	1.17559	3.75207	200.437	416.922	75.0388	ENSSSCG00000034799	protein_coding	chr12:20974145-20974947:+
ENSSSCG00000000477	37.8852	59.842	26.9041	30.1114	66.1042	49.7737	18.1062	34.2539	12.0794	22.8815	63.1266	53.5004	0.313953	37.7972	6.75178	35.7175	0.0757029	92.9222	14.1319	48.5226	0.0831024	38.5904	8.95373	9.27985	33.5915	18.272	19.1262	17.8404	2.81338	10.177	5.24598	2.46438	1.27927	0.105492	3.11492	10.2164	10.963	0.0647255	73.2436	34.8254	0.0398938	58.0903	0.0200793	0.138709	0	HELB	protein_coding	chr5:30645632-30696486:+
ENSSSCG00000014326	10.3799	18.5922	27.7344	3.7379	12.9321	13.6759	1.35605	19.0364	11.5615	17.2123	4.07623	29.6074	1.15074	0.266072	0.622882	30.8942	6.98699	0.801895	25.1039	0.0206142	0.0286941	38.1927	0.0206872	8.7317	17.8922	11.8912	3.9197	47.1135	8.53536	0.869813	2.28603	0.174411	2.47359	37.9341	8.38088	0.897536	0.0531011	0.041904	0.0726289	0.0402052	0.0661189	127.371	0.0207993	0.0287365	0.20621	KIF20A	protein_coding	chr2:140201980-140213142:+
ENSSSCG00000023983	46.4445	38.7104	53.0741	22.7203	52.3574	39.6283	14.6396	66.6365	15.8791	27.8616	63.372	56.9538	0.0223224	37.7024	25.7847	2.15812	0.167936	0.079505	0.218646	65.3001	0.0768127	38.119	0.116911	0.0620558	29.5295	26.6047	26.4676	0.948522	38.5301	15.2661	33.6408	21.1893	31.0441	0.181086	40.8739	15.1436	0.108304	0.00747833	21.9618	0.0538137	0.0663739	0.0448344	0.0695985	0.102568	0	AGPS	protein_coding	chr15:83145573-83391717:+
ENSSSCG00000004480	0	0	0	0	0.309068	0.132945	0	0.0694537	5.62163	0.261472	0.0660634	2.7422	0	0.067055	0.136502	59.8879	18.3397	65.5677	7.8087	0.0519515	21.0435	38.1162	85.2244	123.62	0	0	0.0597784	0.184753	0	0.061749	1.9204	0	0	0	0	0.177408	2.9059	0.168969	7.50456	0	0	0	96.8162	59.1923	40.8127	COX7A2	protein_coding	chr1:90696751-90703485:+
ENSSSCG00000021118	3.4352	0.885883	6.4205	4.27341	3.17298	6.00806	6.80224	7.0918	0.190851	2.4855	4.10808	1.99945	1.13866	3.80323	14.5976	119.873	27.3962	54.3159	41.8038	21.3915	126.517	38.0616	4.23456	0.580027	0.165052	1.11828	1.72367	10.9325	1.85925	4.73003	0.0760625	18.7599	0.044091	0.174522	2.63884	4.87654	0.0848074	2.48959	132.459	3.50755	47.9349	51.3172	21.9699	0.458949	56.3604	GSPT1	protein_coding	chr3:31237106-31273865:+
ENSSSCG00000010877	81.3547	131.602	58.0719	81.3149	112.002	97.1152	71.6683	77.5503	65.2055	84.5646	110.914	68.3526	69.9592	112.083	75.239	119.886	186.187	318.283	205.229	103.035	579.089	38.0338	129.532	59.8251	47.7182	64.4859	63.9384	33.318	46.0012	29.3144	68.7387	79.5184	62.2372	0.694219	47.6879	30.1327	64.7506	23.8752	7.56389	12.2141	5.43787	28.4391	49.3321	63.9017	151.84	HNRNPU	protein_coding	chr10:17476877-17497130:-
ENSSSCG00000007187	0.79893	1.05776	0.086461	5.14489	0.143508	0.516983	0.0111748	0	0.00582647	1.09874	4.97699	0.00723449	0	0.00778381	0	2.65046	0.00917626	3.9724	0.0924941	0.0120612	10.5684	37.9917	7.15745	0	1.66151	0.436613	0.0277565	0	7.93693	0.0215036	0	0.0123692	0.00646105	0	7.00424	0.0205937	0.0710148	0	0.0212472	0	0	0	4.58181	0	0.0402171	NSFL1C	protein_coding	chr17:33869506-33894109:+
ENSSSCG00000011367	1.18641	0.0227809	0.765324	1.02802	1.04543	1.86457	2.95447	4.26884	0.563172	0.116487	0.00545028	3.35752	0.0104026	0.658319	7.1905	5.68312	0	0.511298	0	0.00428604	0.226707	37.9319	0.00573498	0.231352	1.50598	0.701216	0.019727	0	0.00431263	0.106981	0.0752565	0.118679	0	0	0	0.141484	0	1.27552	0	0	0	0	0	0	22.3348	ARIH2	protein_coding	chr13:31570078-31624929:+
ENSSSCG00000005252	0	0	0	0.00662087	0	0.00589831	0.00854212	0.154071	0.00445381	0.0603233	0	0	0	0	0	0.935754	0.00701441	0.0159398	0	0.0368786	0	37.8869	1.13495	7.1262	0	0	0	0.00546459	0	0	0	0.00472758	0	0	0	0.00524734	0	0	0	0	0	0	0	9.5793	0.454986	PTAR1	protein_coding	chr1:223032881-223089666:-
ENSSSCG00000033326	0.0352552	0.413197	0.0213313	1.48088	0.0194731	1.42397	0.0909809	1.35656	0.695741	0.411856	2.28931	0.078534	0	0	23.4147	6.58344	2.51522	0.594206	1.55631	0.0163662	0.364498	37.8127	9.10998	9.76666	1.34132	0.553985	0.715613	5.43224	0.411694	0.525223	0	0.469959	0.82412	0	0.363012	0.521628	5.37221	0	0.0288312	2.23441	2.23099	2.10624	3.45126	113.587	6.35219	RPL37	protein_coding	chr16:25799554-25803548:-
ENSSSCG00000005645	0	0	0	0	0	0	0	0.0645943	0.0155605	0	0.0409608	0.0386416	0	0.0207878	0	235.898	0	0.0278448	0.0247019	0.0161055	6.25469	37.7785	0.0431004	0	0	0	0.0370639	0.0190919	0	0	0.0148837	0.0165169	0	0.0243929	0.0324755	0.0366657	0.0237069	121.003	0.028372	0	0	0	0.0162502	0.0299352	0	TRUB2	protein_coding	chr1:268746329-268757458:-
ENSSSCG00000002290	23.9385	8.3606	16.7431	7.20988	7.03575	10.3489	38.1258	10.839	6.3041	24.5714	6.4576	13.9778	0	5.22609	31.8648	0.0361649	50.4107	0.0335742	1.05735	24.886	0.0270311	37.743	0.506696	0	4.40218	9.44005	5.10586	4.15515	0.0683898	24.986	25.7797	5.77549	25.3413	0.044118	0.0391577	25.465	0.0142925	0.0157902	0.0342098	0.0189375	0.0155717	57.7082	0.0293908	0	0	PLEK2	protein_coding	chr7:91109455-91133342:-
ENSSSCG00000024529	38.1397	51.6817	14.737	14.0456	27.8373	20.5209	15.8433	16.3611	0.0179969	0.0187503	39.6761	13.8545	0	0.649155	34.04	7.21547	0.0566875	90.8818	0.0571394	0.670584	0.103714	37.4519	4.08762	0.0279296	10.2155	3.27521	20.362	79.8458	10.9084	1.79336	29.8666	31.2145	10.6371	0.141061	10.4794	1.46304	0.164514	89.3316	0	0.944584	0.0298731	0.108965	0.0187946	0	54.0371	TRMT5	protein_coding	chr1:189914786-189923194:-
ENSSSCG00000025060	0	0.0615882	0.898603	0.0665691	2.94352	0.459607	0.0107358	0.0077455	0	0.169125	0	0.701977	0	0.014956	0.0532798	0	0	5.43902	1.12852	9.32777	0.112903	37.3165	1.27137	0	0.0555651	0.119845	0.0933311	0.219773	0.326457	0.199702	0.0160623	0.0415914	0.173802	0.0175497	0.257013	0.131898	0.0255843	0.00942175	0.0204125	0	0.0185828	0.0225943	81.7227	0	0	ENSSSCG00000025060	protein_coding	chr18:51900219-51909329:-
ENSSSCG00000014372	2.0709	0.0494493	0.0404196	3.6345	3.18066	1.83319	0.0689582	14.121	0.0539315	0.00624325	2.28725	3.99555	0.0150535	0.016011	0.089631	0.138607	2.64252	0.0857853	0.0190256	0	7.67506	37.1483	0.962692	49.7626	0.264976	4.81704	2.56923	0.117638	0.143538	0.1843	0	31.6638	0.0265802	0.0281814	0.0937982	0.0988409	0	0	0.0218523	0	0.049734	45.9451	0	0.0115282	13.6579	IK	protein_coding	chr2:142361187-142378745:+
ENSSSCG00000012405	0.205854	0	0	0.0784289	0.0649729	0	0.0252969	0.0912543	1.79379	0.0274835	0.0520799	0.0818851	0	0.0704822	0.0179349	12.8897	0.062318	0	0.0628148	2.17061	0	37.0305	84.0819	0.0204692	0.238053	0.154033	0.0314168	0.016183	0.9066	0.0811311	0.176624	0	0.0438784	0.0206763	0.729476	0.0932378	0.0200949	0.0444012	0	0.0532516	0.0656805	0.106478	75.7586	17.4575	32.9569	RPS4X	protein_coding	chrX:58149198-58155188:-
ENSSSCG00000000084	3.1224	0.129265	5.38237	5.01593	3.26409	3.92085	3.43402	9.79958	6.27841	0.034273	0.160817	0.180887	0.0354163	1.97133	0.651792	0.0181166	59.2542	0.134551	38.7559	11.8537	4.58365	36.9222	19.805	30.9664	10.2459	4.72895	3.74988	11.3762	4.14051	3.1913	0.0539402	0.0548711	0.0469012	86.8998	5.30608	3.76496	80.4611	57.7351	41.1722	27.8813	44.8065	0.132783	50.7213	0.036163	0.616314	ATF4	protein_coding	chr5:8738880-8745368:-
ENSSSCG00000004700	11.1677	14.7918	6.18691	39.0078	23.6107	75.2177	95.5834	53.5307	18.7224	19.5249	46.9172	29.2987	0.813248	22.8737	22.3035	1.87202	3.39902	27.1629	10.0214	136.672	0.518229	36.902	0.498162	9.29446	24.8321	72.3573	11.6523	11.0775	23.2634	36.1091	63.2376	20.6178	55.9426	242.438	22.5777	38.1622	52.2261	0.121089	0.557478	54.2416	364.481	0.254085	0.112694	0.138399	51.3449	PDIA3	protein_coding	chr1:127786174-127814096:-
ENSSSCG00000013054	76.3345	58.6102	113.005	104.884	100.225	68.0549	151.671	98.2542	55.9687	81.8621	54.8432	68.8851	18.053	12.9964	6.14729	0.279509	0.141056	0.167903	32.1328	42.797	0.0983132	36.685	49.3737	0.0992822	77.9917	114.325	211.887	195.824	82.8115	95.8754	84.6157	72.2841	73.505	55.8464	83.2745	97.5518	101.768	44.5079	19.4177	19.449	2.53442	48.2455	178.672	68.0677	59.0597	ATL3	protein_coding	chr2:8361693-8408918:+
ENSSSCG00000001095	1.88894	3.91202	7.02249	14.7676	4.58771	3.66973	30.6675	14.2539	0.727924	9.18999	9.37149	6.28127	0.0153666	0.0163439	0.216261	38.7092	0.00963384	0.0218923	2.03923	0	0.0264387	36.6256	3.04132	0.522119	6.03351	6.53645	6.57121	0.0675473	1.95577	8.62401	19.1327	0.207777	9.89674	0.0479457	1.53837	8.74195	0.0093195	0.0205922	0.267681	3.27231	11.3416	0	0.00638816	0.0235358	60.4542	GMNN	protein_coding	chr7:19585946-19595344:+
ENSSSCG00000017806	0.778024	3.90796	0	8.59624	1.08969	0.148541	0.0239024	0.0344895	0.0249251	0	0.016403	3.63644	0	0	0	49.2453	0.0588827	0	0	0	0.017955	36.5817	0	0	0.0112465	5.55485	1.20224	0	0.0648957	0.122654	0	0	0	0	0.013005	0.132147	0	0	0.0227234	0	0	0	0	0	0	MRM3	protein_coding	chr12:47080367-47087405:-
ENSSSCG00000016827	3.71864	5.17223	4.03954	12.5117	15.7419	15.0606	3.18647	9.32941	0.128791	3.97852	14.0357	20.9808	1.00297	10.5041	1.59365	42.2275	150.008	0.13828	47.5457	10.7909	1.14115	36.535	14.6261	40.0946	10.1638	5.91601	19.3343	12.0648	4.40617	2.49547	21.9647	19.7406	20.6944	22.3297	4.52246	2.49609	0.0882983	0.043356	1.73774	43.0413	42.6494	64.4106	15.7567	78.7782	10.1699	BRIX1	protein_coding	chr16:20512301-20523574:+
ENSSSCG00000020830	2.4788	0.563334	1.06565	0.217462	2.4861	0.348713	0.785582	0.202419	0	2.4995	0	0	0	0	0.0795655	54.5895	0	19.8423	0.0464449	0	0	36.5306	15.0731	2.36103	0.660055	0	0.592349	0	0.0304698	0.0359927	0.0279845	0.0621107	0.486652	0	0.0305304	0.0344697	65.9697	0	0.106691	6.0242	0	0	0.427754	56.4535	133.527	ENSSSCG00000020830	protein_coding	chr5:22044572-22057843:-
ENSSSCG00000015288	37.7901	42.4203	49.4539	93.9289	42.7777	44.9541	118.788	62.895	51.1633	33.0116	31.7124	44.6975	33.9105	18.6238	18.3209	32.492	0.139168	56.5262	5.40403	45.4123	9.17233	36.4552	13.52	14.1314	83.2856	81.8932	71.9439	70.9268	53.5778	38.6952	60.5015	70.4636	75.531	12.3219	55.5111	38.3964	55.1524	9.66777	11.7387	16.2412	1.71822	41.7147	16.5756	21.6948	15.9804	RBBP5	protein_coding	chr9:65780923-65821532:-
ENSSSCG00000034607	0	0	0	0	0	0	0.232698	0	0	0	0	0	0.0406383	0	0	0	0	0	0	0.0251155	0	36.4405	0	1.68205	0	0.00787169	0	0.00992416	0	0.0199014	0.0077367	0.0171714	0.00896944	0	0	0	0.0246462	0	0	0.0816408	0.0134261	0	39.4983	0	0	OGN	protein_coding	chr3:42116436-42135852:-
ENSSSCG00000029522	6.66979	1.00571	2.10747	5.287	8.47328	4.0057	0	42.6355	4.98577	0.277039	8.04962	3.34294	0.0834987	7.99283	5.73998	144.795	0.104696	159.047	21.9504	1.65134	270.851	36.4052	33.7423	338.49	0.269957	0	7.00671	0.0407819	7.09634	0.858708	29.154	0.141126	1.5112	0	7.14515	0.822373	9.16586	0	0.36363	41.8022	0.165518	0	94.694	103.846	78.1432	ENSSSCG00000029522	protein_coding	chr4:125004902-125021790:-
ENSSSCG00000008921	61.2662	92.5844	40.2173	28.1406	36.3725	44.5193	29.3642	41.678	17.9288	0.874591	14.0896	30.4278	0.154773	3.51869	0.0314163	102.132	0.0606455	1.06116	0.757998	1.15582	31.7998	36.3272	0.0533295	14.3901	11.2172	31.6811	56.7751	6.92625	13.8195	4.64247	61.3401	0.0572234	1.62263	0.0482913	13.7827	4.73638	0.586667	19.4313	0.112338	1.21264	0.0511342	0.108802	4.14202	35.1434	0.223266	CENPC	protein_coding	chr8:65238062-65315788:-
ENSSSCG00000038359	4.48654	0.722305	0.31574	1.51901	2.31995	2.30579	1.9598	4.03642	3.12257	0.945653	2.7875	5.18136	49.5606	5.61292	13.6228	6.96518	6.07759	23.1987	0.616228	0.212706	4.08752	36.2848	4.83053	3.774	1.58152	1.59999	5.37095	2.02418	2.52075	3.58162	0.518724	1.60575	1.12679	2.01348	3.01424	4.00847	1.41764	0.816725	1.56129	2.58132	8.86917	0.230422	7.82159	5.62283	1.81254	EIF5A	protein_coding	chr12:52659007-52667663:+
ENSSSCG00000038987	0.292511	0.120291	0	7.82409	0.494207	0.109016	0.0394701	0.462742	0.0102897	0.326975	1.11054	0.00638818	0.0258489	0.0343662	0.041975	2.64783	0.234981	0.110479	1.42112	0.0159753	0.0444739	36.2709	113.435	20.4001	0.761429	0.796108	0.220585	0	0.648335	1.0127	0.00984221	0	0.00570522	0.0241956	0.456348	0.684953	0.0156768	3.57649	0	0.0103859	0	0.020767	0.0214917	72.6888	0.00710247	CCDC59	protein_coding	chr5:99358244-99367980:+
ENSSSCG00000016095	0.103526	0.164212	0	0.0788854	0.130702	0.56221	0.12722	0	0.0265328	0	0.0873049	0.0164723	0.0333266	7.88677	11.7435	15.3173	11.2616	14.1963	0.0210601	0.0274622	60.7225	36.1805	3.47251	2.16177	0.0119719	0.0129108	0	0.0162772	1.87902	0.0326413	0.0126894	0.0281637	0	10.7103	2.49189	0.0156301	0.0202118	40.015	16.9324	10.3106	0	10.8705	0.0277089	23.3781	0	CLK1	protein_coding	chr15:104553430-104562353:-
ENSSSCG00000013855	0	0	0	0.393854	0.342594	0.192979	0.0381107	0	0.0198707	0.303637	0	0.0164484	0.0166391	1.28306	2.73798	40.2932	3.27552	22.8755	13.3327	0.0137112	20.4881	36.0554	0.0458659	0.0102792	0.0418408	0.418991	0.157769	0.0406338	0.738098	0.350384	0.278761	0.0210921	0.0293798	3.50953	0.995306	0.335558	24.6731	13.7575	16.944	21.8748	7.22336	3.9034	23.1656	96.7021	16.8703	FAM32A	protein_coding	chr2:61386269-61394377:-
ENSSSCG00000006665	0.629437	0.0112542	0.0110389	0.158136	1.34028	0.953638	7.32919	0.91715	0	0.74171	7.86219	7.76248	0.0205562	0.382613	0.111268	63.5013	68.0325	23.1944	0.324753	0.0084695	71.8552	35.9693	1.48459	0.0126991	0.856591	1.80772	5.92526	0.491957	0.0596544	0.100668	0.0704426	0.0608009	0.00907408	0.0256552	0.0426951	0.183175	136.001	0.0275466	0.0596804	0.0825933	0.0135828	0.0330297	0.0341823	35.5616	45.1969	ENSSSCG00000006665	protein_coding	chr4:99123658-99131067:+
ENSSSCG00000016711	2.93735	0.842748	3.12939	1.70469	3.14785	1.46069	3.32422	4.48171	0.00875369	3.83958	3.22601	6.38016	0	0.058472	16.8904	0	0.289515	0.751891	9.92196	10.5462	0	35.9219	0.0121233	0.978118	0.292283	3.02426	3.87823	4.38205	0.136748	0.743062	9.67915	0.00929177	0.203849	4.81658	0.0365388	0.58786	14.2701	1.42921	37.8434	18.1304	1.5838	0.0530007	3.67497	21.6904	53.0265	ENSSSCG00000016711	protein_coding	chr18:46193140-46204714:-
ENSSSCG00000009541	1.77466	0.890055	3.75977	0.0140443	1.1053	4.36656	0.00905986	0.0130728	0	2.6084	0	8.80968	0	0.0378639	0	0.00910524	0	0.00845298	0	0.00488923	0.0136112	35.8717	5.52152	0	0.404969	1.31019	2.21095	0.0173874	0	0.174339	9.68725	0	0	0	0	0.122439	0.0143936	0.00795097	0	0.00953581	0	0	0	0	0.00652113	ABHD13	protein_coding	chr11:75547747-75570263:+
ENSSSCG00000038423	3.90149	4.46382	4.05508	0.477494	10.3734	4.28558	5.56287	2.31518	1.9608	0.209782	1.52701	1.25006	0	2.35692	0.0521513	19.1933	0.120806	0.0257367	0	0.0148862	31.2127	35.8635	3.14714	0.00744007	2.47899	3.58786	5.11013	6.88799	8.5228	5.67964	0.0366849	0.254441	4.97071	0.11273	8.33465	5.68219	0.00730403	0.27436	0.699305	1.37426	10.9897	0.0774049	2.72361	2.33341	1.0523	GLA	protein_coding	chrX:83020959-83033054:-
ENSSSCG00000040857	0.143707	0	0	0.143722	0.0264586	0.348546	0.236935	0.00743221	4.77495	0.369336	0.0353471	0.0266766	0.0134929	4.40578	0.0365177	58.2984	80.4382	76.1325	25.7759	0.0389152	8.89908	35.6895	25.6188	0.866899	0.0484706	1.17612	1.2282	0.0197704	1.11317	0.561657	0.0256877	0.0114026	0.00595614	2.05446	1.84963	0.683438	22.16	42.4188	37.7732	0.227697	53.2796	0.0867215	3.53382	17.7418	84.8185	ENSSSCG00000040857	protein_coding	chr17:33086005-33094841:+
ENSSSCG00000004537	15.7759	15.8705	22.1577	15.9268	24.5941	30.7132	32.3671	18.7514	15.5272	20.1533	16.9217	9.43249	19.7183	0.204903	0.0736086	54.9371	74.5419	0.0887967	0.136064	19.5683	9.93731	35.5579	58.5147	0.0350042	12.1436	25.0986	11.2072	14.518	7.11761	14.1739	8.65999	12.4977	21.6955	0.0282867	7.41422	14.2331	14.5773	0.0303721	0.287884	8.97902	0.022464	0.0273132	0.0282664	0.0520707	28.4599	TXNL1	protein_coding	chr1:105973628-106013521:-
ENSSSCG00000029608	12.0508	19.9685	12.4885	23.9377	28.171	25.4716	3.57698	24.5741	8.94477	22.5138	16.3464	35.7383	0.117782	26.6136	0.517115	5.52288	3.29006	0.130512	4.37485	20.1285	0.532889	35.4905	3.81666	0.0242543	15.1708	17.6838	35.6007	5.06233	11.8547	24.4372	6.55757	30.4082	11.8543	0.114332	12.0251	24.1397	126.403	0.0526118	0.0664912	1.15681	0.0864733	1.28271	0.0652855	1.84407	40.3457	SEC62	protein_coding	chr13:108660486-108692242:+
ENSSSCG00000010882	1.35014	1.26187	0.94068	3.93492	5.51964	3.38398	6.38774	6.26533	1.7249	1.97395	4.84247	2.61452	0.0115243	0.245145	0.0249518	0.0795835	0.01445	24.8902	11.2006	3.65137	0.00660931	35.3562	0.756053	0	1.21298	0.495564	3.77532	10.5143	1.72474	0.761895	0.969743	17.9587	0.00508714	0.00719146	1.42658	0.78911	0.00698923	3.40524	0.0167291	0.0185215	0.0152296	0	0	0	16.9915	CNST	protein_coding	chr10:19046380-19140303:+
ENSSSCG00000034927	1.64466	5.41072	4.65373	7.03761	5.34206	5.09342	10.938	10.6844	0.0146795	0.145293	3.82554	0.619717	0.479395	0.0294164	0.159686	2.1646	0.0462383	15.2882	60.3909	0.645734	219.633	35.345	60.0045	3.28052	0.748464	0.428581	1.75702	0.450275	0.0687961	0.153503	0.0702053	28.0006	0.0651132	10.1022	0.0919107	0.216187	10.3102	0.061771	49.9716	0.0889002	0.0365499	10.4285	207.242	19.1753	1.9961	ENSSSCG00000034927	protein_coding	chr3:18467779-18489661:+
ENSSSCG00000009570	5.00519	2.59001	1.14029	4.35408	2.7065	4.69113	0.919921	0.337287	0.0196574	0.221188	6.57168	0.424696	0.00987632	11.7282	0	9.88943	5.89459	0.105529	27.898	0.15463	8.51325	35.324	5.37951	4.48448	0.737957	1.80592	3.10902	1.31688	0.151495	1.5187	1.3613	4.98691	5.28393	1.01691	0.213335	1.64898	1.61125	0	4.42292	0.0158729	0.0652589	69.9437	0.102644	0.0302536	0	MPHOSPH8	protein_coding	chr11:447019-480121:+
ENSSSCG00000008831	448.009	420.92	517.181	215.153	354.476	307.656	389.358	441.307	269.254	376.357	397.716	384.875	140.797	297.245	105.221	7.98916	192.824	121.487	144.274	372.453	107.939	35.097	0.783158	85.1953	386.575	402.72	345.2	672.303	256.53	199.524	261.305	251.829	363.788	14.2439	249.001	204.413	10.8965	81.986	430.365	36.1271	1.09865	58.3994	0.637526	0.92717	2.7234	DCUN1D4	protein_coding	chr8:38982680-39060713:+
ENSSSCG00000011433	13.4527	24.2608	18.749	17.3032	49.6933	20.6091	51.5558	49.7331	16.3036	25.0475	23.5252	25.9349	0.0503562	26.9312	3.47983	0.0772767	0.0526167	8.5013	1.9093	28.6593	0.096266	35.0551	15.8611	41.7894	14.0314	9.35088	17.4196	41.8601	3.00619	17.2951	0.242865	0.205683	0.237105	3.08998	2.57987	16.4216	0.0610798	59.6414	0.0487327	0.795821	0.0665469	0.0269707	0.013956	0.0385634	43.7596	WDR82	protein_coding	chr13:34387799-34412195:-
ENSSSCG00000003580	3.39705	3.08571	7.20015	0.379792	5.13707	7.22211	2.49455	1.8383	2.31793	1.27766	4.72602	13.358	0.606794	17.9033	6.5753	65.201	0.0146315	28.3782	7.35196	5.98099	0.107078	34.9865	0.521091	0.00720887	7.9646	3.31815	7.0591	13.6955	16.9997	0.154294	8.7796	11.7399	6.87667	0.145637	16.4761	0.164183	0.0424623	0	6.85196	0.328199	2.31315	0.0468747	0.0533616	0.026809	30.0302	EYA3	protein_coding	chr6:85095413-85185861:-
ENSSSCG00000036712	9.8665	7.69184	9.11968	7.61762	7.10272	5.54567	4.18331	6.19102	4.42522	9.27921	0.0460063	2.61276	0.0175618	37.1054	0.0475299	0.754611	20.5889	62.4869	0.122077	2.94496	0.0503594	34.9411	2.48825	1.50804	9.12874	30.2007	3.4719	0.0514646	22.7739	14.4658	5.07529	0.0296824	0.519402	0.0547951	22.3013	13.8949	0.0958577	0.0588348	0.0509869	25.6846	0.0464167	0.098764	0.722775	128.586	0	TPD52L2	protein_coding	chr17:62733565-62752238:+
ENSSSCG00000021966	49.9425	77.1486	39.9568	19.1543	46.9268	34.9652	18.4201	14.7541	9.06802	16.6467	36.1553	40.0138	44.4777	26.9466	39.7514	61.0661	0.0505155	0.295183	8.32149	2.30492	52.2645	34.7962	27.4969	0.0426664	13.5794	4.83834	9.87745	0.179905	7.11037	35.1019	0.793293	13.8958	5.87384	9.74018	7.97086	35.193	23.2189	0.115689	0.0250643	0.0739991	17.5316	0.036991	0.0334967	0.0617057	10.5574	TOPBP1	protein_coding	chr13:74766604-74846793:-
ENSSSCG00000028516	54.1239	47.2341	22.6923	26.2072	27.0044	26.4583	3.70793	21.2861	7.41623	15.0984	20.8519	24.0246	0.00995212	17.9999	33.3991	30.6367	27.9085	93.6276	21.0998	6.04405	118.902	34.7562	50.6527	50.7777	13.8035	19.7207	16.9148	0.296506	2.57868	9.26498	38.2649	5.71905	3.46619	0.863243	3.81164	8.56489	3.65162	3.74754	58.0548	0.0719764	147.078	9.60262	0.165491	204.049	16.1775	LARP4	protein_coding	chr5:16284949-16353555:+
ENSSSCG00000030480	21.667	46.5288	41.341	68.196	76.9799	75.8911	160.608	121.35	106.786	72.0738	101.451	107.624	21.7086	113.216	132.76	0.547986	0.227423	1.36469	65.2034	77.3181	0.260055	34.7294	0.206238	0.392176	62.1468	114.424	115.897	134.797	202.047	202.546	103.712	169.162	174.317	57.9149	196.238	208.799	81.2704	486.661	174.531	28.4763	23.5575	128.97	111.529	0.512198	17.175	DYRK1A	protein_coding	chr13:201008329-201159952:+
ENSSSCG00000034916	12.0777	7.99116	4.61565	9.05774	5.76781	8.10721	0.738732	12.4681	7.29774	4.57219	7.73375	8.20148	17.2416	14.5556	5.03685	23.7104	0.0322667	0.197975	1.12533	32.262	0.0472274	34.7217	12.8251	4.21605	6.39708	3.67668	6.1147	10.975	2.34281	8.55948	3.84487	0.139182	10.8507	0.0128468	2.00112	8.40971	0.0249711	9.10399	0.0149424	0.0248151	3.15592	0.0578885	0.427919	33.321	5.99606	GORASP1	protein_coding	chr13:23783329-23797538:-
ENSSSCG00000010471	8.45755	5.57169	4.93948	6.21821	7.62118	10.4721	2.63757	6.66022	0.429754	0.585053	5.36976	12.9916	12.0338	1.86017	0.0155831	1.59047	39.6894	0.338372	0.027289	0.00593078	0.041277	34.6225	0.595181	0	1.08073	6.29025	0.382161	0.014061	5.49614	0.662631	0.728951	0.790695	7.43434	0	5.64461	0.587335	0.0174599	0.0192895	0.0313435	0	0.0190227	0.0231291	0.0299203	51.5348	0	KIF11	protein_coding	chr14:104125839-104177379:+
ENSSSCG00000000374	0	0	0	0	0	0	0	0.0246114	0	0.0185308	0	0.0220845	0	0	0	49.5744	0.0280121	0.923007	0	0	8.61001	34.6109	13.0308	20.5365	0.0321015	0	0	0	0.0185236	0.0218811	0	0	0.0197234	0	0	0	0.027098	0	0	0	0	0	15.4727	9.3071	10.3863	RPS26	protein_coding	chr5:21431659-21434295:+
ENSSSCG00000004392	257.262	241.461	183.145	90.5912	196.174	225.614	104.245	222.094	141.768	123.193	268.608	246.733	5.39452	67.4041	150.379	181.138	81.9909	134.425	137.188	124.017	69.4018	34.5031	17.7503	616.035	74.5034	128.507	145.731	102.494	56.1222	145.751	141.505	175.227	231.736	31.1157	57.1322	153.693	48.2938	41.1108	220.676	84.9026	22.3824	0.741848	39.4273	229.3	85.4895	AMD1	protein_coding	chr1:76839731-76863722:+
ENSSSCG00000009466	5.15076	0.988478	4.55106	14.5872	3.37788	3.45763	12.0966	17.5156	0.0293354	0.901622	10.7531	1.31129	0.479009	22.8872	1.07701	0.367544	66.2986	0.0524946	0.0465694	0	0.570566	34.3794	0.0406276	50.147	0.728008	6.38073	10.1843	0.0179965	18.4989	4.5292	0.757607	15.7873	5.2862	0.0689802	18.2449	4.51036	0.0223468	3.08607	0.0267442	2.63525	0.048694	0.0592054	0.0459537	3.27326	1.43766	UCHL3	protein_coding	chr11:47828818-47886455:+
ENSSSCG00000009419	8.14836	4.82476	10.6321	19.9251	4.43085	3.16192	11.5069	9.97662	7.83403	4.34452	6.19781	1.44998	0.0237537	4.8634	0.00642877	0.082018	0.007446	2.08969	14.9957	0.641043	0.129418	34.3492	0.0392865	15.1513	6.68137	6.13328	10.704	0.307443	10.9506	8.96294	1.5466	7.60296	0.30408	2.78671	10.8885	9.10171	0.0360152	0.0318314	0.0517227	0.0286321	21.4715	0.267171	0.00493741	27.4682	0	GPALPP1	protein_coding	chr11:22231683-22267364:-
ENSSSCG00000002135	16.0035	9.4989	11.7235	22.0191	37.1153	42.785	53.2046	35.7395	35.4605	40.4685	44.9446	50.0719	0.430169	27.3373	26.5248	41.3411	39.7114	34.6004	8.69878	21.7263	0.0822354	34.3325	57.4702	0.0442911	31.2922	40.3566	23.5549	24.4416	35.7713	12.7626	16.42	2.42352	43.8483	96.5475	36.587	13.6516	22.0885	60.9358	0.182131	23.1027	38.088	49.1323	117.565	0.0549047	63.2746	PNP	protein_coding	chr7:78426839-78447146:-
ENSSSCG00000023669	0	0	0	0	0	0	0	0.540747	0	0	0	0	0	0	0	0	64.0083	0	0	0	0	34.2417	0	0	0	0	0	0	0	0	0	0	0	0	0	0	0	0	0	0	0	0	0	0	0	SNORD30	snoRNA	chr2:8921535-8921604:+
ENSSSCG00000004223	21.1056	14.4298	19.2186	4.94407	15.4965	17.8072	13.5904	12.8494	6.47452	23.5946	13.0344	26.2958	21.892	26.8266	2.47876	0.132179	1.58398	0.17384	0.154218	51.854	1.25141	34.132	34.9491	119.582	3.2901	8.69791	15.0407	13.567	10.4387	0.913916	11.1997	20.666	22.6543	0.0268745	10.4177	0.875244	0.113181	0.0192371	75.1138	0.057679	0.0758841	0.0691988	0.029839	0.0219871	0.891438	HEY2	protein_coding	chr1:37217756-37231384:-
ENSSSCG00000036063	9.31283	0.354294	0.479906	0.0182356	0.407887	0.0812274	0	0.0678964	0.184004	2.85004	0	0.198008	0	0.0819395	0	0.0236451	0	0	0.0194735	0	0	34.0818	0	0	0.01107	0	0.116876	0	0.0766526	0.0301822	0	0	0	0	0.0384026	0.245693	0	0	0	0	0	0	0	0	0	LPAR6	protein_coding	chr11:19218398-19220627:+
ENSSSCG00000011841	2.27644	4.11031	7.23439	2.6157	5.65469	3.21988	14.8239	4.0456	6.82832	5.28493	1.32625	6.57329	7.33506	0.627185	0.0207601	1.03	0.0240449	0.0956212	0.369608	0.778257	34.7701	33.9037	50.8995	0.0592341	1.53965	2.61503	2.24104	0.135809	0.00795011	0.0610425	2.11383	0.00810291	0.334371	0.0418835	0.0119489	0.0629564	0.0639661	0.0256978	0	0.0231151	0.0253423	0.0308129	42.0925	0.0220285	52.8546	SENP5	protein_coding	chr13:133191870-133269502:-
ENSSSCG00000008513	15.5028	22.5555	13.6594	6.33692	15.464	15.4406	4.0175	10.1122	0.822446	6.02558	8.49643	1.64981	17.7815	10.0194	0.0460642	6.80917	2.13708	2.24297	22.2433	4.01279	1.39641	33.8471	26.3411	0.0146037	4.5262	6.45816	3.67371	17.6419	6.79155	0.196802	2.84247	9.48914	9.15152	18.1001	7.30391	0.223952	27.4777	11.2584	0.024021	8.27853	0.0218679	2.02452	0.00393091	0.0253446	0.0103925	BIRC6	protein_coding	chr3:107013931-107269370:-
ENSSSCG00000006306	20.3215	23.1174	29.6749	78.1519	119.341	63.4674	114.852	67.4753	29.1951	57.1438	50.0346	39.5368	114.005	69.0259	60.2831	0.171095	0.139796	0.144399	18.0749	54.5057	0.232515	33.6736	3.15152	0.0751381	30.9923	200.404	223.49	140.115	168.154	21.6115	62.6429	70.1508	74.7091	0.442741	164.969	20.9918	0.860583	3.53141	91.6782	0.488689	0.468805	0.456004	0.084271	0.139715	0	MPZL1	protein_coding	chr4:83235470-83309604:-
ENSSSCG00000008974	3.44929	1.68502	2.15704	13.7884	4.18548	7.15931	8.44336	2.09758	0.373782	0.0576932	0.0273314	4.07385	0	1.76622	0.0282365	0.280187	0.0327044	0.0619322	0.0329651	0.0214931	0.0498625	33.6359	28.3756	86.3885	3.12324	0.471544	4.71541	7.59255	0.158594	0.0510929	1.56252	0	0	0.585947	0.238364	0.0815516	0.0105457	0	0	0.0139731	0.034469	0	0.137346	0.892194	0.0382225	ENSSSCG00000008974	protein_coding	chr8:71615679-71647671:-
ENSSSCG00000000798	196.687	151.999	181.929	101.222	107.964	103.149	64.0765	69.1004	76.9163	146.567	102.658	142.33	15.1868	16.3876	11.5564	66.5118	0.250557	104.915	45.3932	39.424	90.1019	33.5351	30.6839	93.2226	55.9385	85.0406	78.3018	84.068	73.9133	38.6697	41.3426	10.5233	81.1338	0.236268	71.7886	36.4909	0.267895	0.225499	107.664	16.9198	0.152886	0.253485	19.8322	17.3326	9.70971	TWF1	protein_coding	chr5:74868591-74893713:-
ENSSSCG00000029633	3.40398	10.6931	2.22671	4.07743	7.82153	11.7153	1.05748	0.00965742	3.20698	6.47886	10.7293	8.4969	0	0.573419	0.0332157	27.3295	0.0934307	0.0249783	30.0697	0.00722377	0.412263	33.3797	0.0241646	3.38476	6.12822	0.0101883	0.876925	0.145575	4.31027	0.0729818	0.50068	23.688	0.0154788	0.0164113	3.97655	0.0904506	0.0106332	0.0117474	0.0318139	0.0070445	0.0115849	0.0140857	5.61226	49.4172	0.71298	USP24	protein_coding	chr6:157220602-157384366:+
ENSSSCG00000038587	4.5457	6.05869	8.95105	4.90474	7.63888	6.24985	8.84174	2.17882	7.24043	0.659052	1.41958	2.46933	7.76252	4.18283	4.4307	53.1407	0.0860074	23.5024	9.08831	11.0598	15.139	33.3459	0.0315133	0.282502	2.62836	2.48018	2.62867	0.893389	0.0473951	0.0615846	11.3394	0.0821203	0.787257	0.00713403	0.0712342	0.107234	0.0693342	0	0	0.0091868	0	0.00918467	0.826952	0.113815	5.85525	CRNKL1	protein_coding	chr17:28079542-28111556:-
ENSSSCG00000003042	0	0	0	0	0.0440804	0.130357	0	0.0866751	0.0536904	0.046615	0.0471109	0.0111109	0.0899175	1.49432	4.70893	30.685	0.0986515	20.3523	8.99203	0.074095	25.8101	33.1599	98.747	34.1763	0.032301	0.0348342	0.287746	0.0329377	0.0372774	0.132103	0.0684737	0.00949845	0.039692	5.41469	0.0653652	0.0632565	17.3415	0.0903711	7.58692	15.0112	6.49098	101.244	91.6564	55.7248	39.8763	ENSSSCG00000003042	protein_coding	chr6:50001041-50010060:-
ENSSSCG00000004394	10.675	10.2959	3.30915	16.909	20.8441	11.1534	8.11989	13.4262	10.5478	9.38971	17.4104	16.6615	5.81981	8.38678	16.5786	56.2659	16.9554	6.87691	5.4661	19.2017	60.2099	33.1358	47.259	44.3565	17.3073	11.7151	22.9277	3.868	17.3622	13.1327	1.87703	14.5811	14.5477	38.9234	18.6008	12.1274	0.0692076	0.0458759	0.231913	5.92383	51.3337	0.128351	0.208732	95.9715	30.9786	RPF2	protein_coding	chr1:76917171-76960111:+
ENSSSCG00000011893	0.0374641	0	0	0	0.33109	0	0	0	0	0	0.0442316	0.0417272	0	0	0	6.28337	0	5.47243	0.106698	0	0.0484168	33.127	26.4359	41.3578	0	0	0	0	0.034999	0	2.12153	0	0	0	0	0	0.0512	0	0	0	0	0	10.3883	34.847	42.9599	COX17	protein_coding	chr13:140584286-140614159:+
ENSSSCG00000003377	0	0	0	0	0	0	0.0433959	0.0156544	0	0.0117868	0	0	0	0	0	0.109033	0.0534523	0	0	0	0	33.0427	22.1232	0.0175571	0	0.0110099	0	0	0.0117821	0	0	0	0	0	0	0	0	0	0.0206277	0	0	0	17.0486	0	0	ACOT7	protein_coding	chr6:67151926-67254153:-
ENSSSCG00000001955	11.5489	6.18594	7.89538	2.37032	6.77628	9.13009	0.212125	10.5854	13.1062	6.52975	3.73632	3.22722	6.29774	2.41335	0.100261	0.479673	1.4806	0.049479	22.2982	0.391124	0.504592	32.9765	70.4349	0	1.5304	2.82545	4.76394	0.0452338	0.527934	21.827	22.6832	0.0880495	0.18397	0.0144483	0.509749	21.4354	0.014042	17.22	0.0168052	0.0558172	0	0.0186014	0.0385012	28.2103	0	SRP54	protein_coding	chr7:64829228-64877574:-
ENSSSCG00000017184	0.612513	1.12204	0	0.0907526	0.0683474	0.0293994	0.0106443	0	0.122097	0.00578219	0.226444	0.137821	0	0.237257	0	0.160464	0	0.327732	0	0	0	32.7435	0	0.155032	3.25041	0.0162033	0.680799	0	0	0	0	0	0.880068	0	0	0	0.00845543	0	0	0	0	0	0.817218	0	0.0229847	PRPSAP1	protein_coding	chr12:5144292-5176857:+
ENSSSCG00000036303	0.0219552	0.135431	0.0265681	0.0585535	0.873134	1.48665	0.679901	4.19672	0.433273	0.0820747	1.37382	0.293442	0	0.0789309	0	1.25273	0	0	0	2.34417	0	32.7153	0.190926	19.5608	0.426541	0	3.09608	0.749077	0.225617	0.0242284	0.263727	0.898907	0.0655176	0	0.493234	0.0464063	0	0.0662982	0	0	0	0.238484	0.246807	2.46271	12.017	ENSSSCG00000036303	protein_coding	chr3:126071562-126115295:-
ENSSSCG00000000186	0.97733	0.640547	1.5153	0.264722	1.11339	1.23358	0.551717	3.67719	3.10949	0.328247	0.757231	1.51375	0	0.0365999	0.0372528	13.3075	87.1359	3.92198	13.8737	0.14178	22.735	32.7071	0.265595	176.041	5.47618	7.31873	6.54194	0.621857	1.71192	4.55001	0.262048	9.71285	0.0759505	0.171788	2.83029	3.98628	1.71132	3.20487	0	18.9419	0.0227377	0.027646	0.157359	5.24417	28.2709	RHEBL1	protein_coding	chr5:15093609-15097764:-
ENSSSCG00000040403	0	0	0	0	0.036818	0.0395928	0.0573395	0	0.059793	0	0.0786984	0	0	0.0399399	0	114.274	176.097	9.36225	0.0949201	0	223.761	32.6357	0.124214	0.0463968	0.107917	0.0581903	0	0.0733628	7.2235	1.4344	0.0857886	0.126937	0.0663052	74.0956	9.48411	1.23281	164.703	263.684	162.117	134.403	82.7254	4.70635	79.1783	47.5648	75.0737	NANOG	protein_coding	chr5:62932575-62939035:+
ENSSSCG00000016572	4.89756	8.1225	8.63061	5.50479	4.48399	6.46938	3.13098	11.609	4.93048	4.12931	4.76507	0.0461842	0	0.00552123	0.556352	12.1166	0.078107	3.06916	2.97204	0.205326	33.9989	32.516	0.20033	29.4009	2.46898	4.63744	0.447909	0.0101416	2.99139	0.315229	0.0355778	0.0219344	0.320807	149.199	4.26529	0.277544	1.6371	0.132171	0.13564	0.300346	0.0274405	1.03428	0.0129481	0.0159015	39.4526	TNPO3	protein_coding	chr18:19554894-19673163:+
ENSSSCG00000030428	0.341452	0.00452958	0.350993	0.695219	2.38893	2.81323	0.227398	3.05789	3.1584	0.816651	5.81292	1.76659	0.0165469	3.83225	0.00895663	13.5979	4.40369	10.4904	0.00522826	0.00681761	0.0806636	32.4649	7.11546	7.54914	3.77751	6.37826	2.86333	8.74849	0.658552	4.07193	0.544984	0.311133	2.97284	0.0154886	0.608311	4.73776	0.00501767	0.0110869	0.00600504	0	0	0.152878	0.00343943	0.0316796	22.2464	TWNK	protein_coding	chr14:112068474-112078650:+
ENSSSCG00000023423	0.0584957	0	0	0	0	0	0	0	0	0	0	0	0	0	0	0	0	0	0	0	0	32.4391	0.339126	5.23877	0	0	0.187476	0	0	0	0	0	0	0	0	0	0	0.0883199	0	0	0	0	0.602775	0.572023	1.06241	UBALD2	protein_coding	chr12:5203195-5208679:-
ENSSSCG00000006981	0.208429	2.17765	0.662081	1.36362	2.6119	0	0.0112058	0	0	1.65573	0	4.30197	0	0.0156109	0	0	11.8426	0.0104552	0	0.00604732	0	32.4018	0	0.00906729	0	1.47837	0.0069584	0	0	0.00718778	0	0	0	0	0	0	0	0	0	0	0	0	0	0	0	MICU3	protein_coding	chr17:4720534-4827985:+
ENSSSCG00000012007	0	0	0.0197589	0.00725779	0	0.0840543	0.00936385	0	0	0.00508664	0.0257038	0	0	0	0	0	0	0.637772	0	0	0.119577	32.2805	0	0	0	0	0	0	0	0	0.00933982	0	0	0	0	0	0	0	0	0	0	0	0	0	0.107839	HSPA13	protein_coding	chr13:179309386-179321259:-
ENSSSCG00000008359	21.2017	23.7314	23.0861	28.1313	35.4107	22.726	13.0484	28.9151	6.91145	10.6498	23.0664	11.6771	79.259	10.2261	0.0183734	165.452	0.0319209	0.507768	0.0750758	0.111884	0.798154	32.2628	3.93917	2.1389	24.7958	23.2228	19.8822	3.01732	6.69134	13.6059	2.07437	16.5515	42.0295	0.0211819	6.91617	12.6959	0.0308793	0.0568586	0.0123186	0.0409152	0.0336432	0.0136352	0	0.0649866	105.252	RAB1A	protein_coding	chr3:76837309-76870202:+
ENSSSCG00000038968	40.2891	25.1165	38.9359	28.2893	15.6907	18.1214	33.4745	11.9385	14.6143	27.7428	24.511	40.5395	11.3266	4.81101	13.7728	0.112141	1.74089	0.583	0.29554	21.7801	0.0419091	32.2002	12.247	0.77647	15.6559	15.1398	14.9108	24.7051	14.9717	10.7	22.2869	29.5432	15.2899	0.0912009	14.7222	10.542	0.0886363	28.0945	0.0318234	0.035233	0.0965698	0.0234832	0.0243027	0.0671537	0.0160629	TMEM263	protein_coding	chr5:13378295-13397550:-
ENSSSCG00000016220	0	0	0	0.0178175	0	0	0	0	0	0	0	0	0	0	0	0	0.0125844	0	0	0	0	32.1042	0	0	0	0	0.647111	0	0.00416083	0	0	0	0	0	0	0	0	0	0	0	0	0	0.00417232	0	0	DNPEP	protein_coding	chr15:121387337-121404164:-
ENSSSCG00000030632	81.0297	79.8542	83.1089	75.9596	80.7961	104.893	210.868	157.67	31.4586	79.1837	170.436	216.264	31.9832	24.6983	31.3539	26.2104	43.6031	0.958628	64.1257	137.049	1.59287	31.6676	6.31421	1.14977	42.0178	64.2922	95.6471	72.3014	110.396	67.5167	81.0041	131.137	147.35	10.131	109.248	64.4584	55.7601	46.1592	0.561126	32.5579	222.344	2.80646	178.24	37.4303	50.2889	UBE2V1	protein_coding	chr17:51630094-51664512:-
ENSSSCG00000035794	0	0.0960431	0.0085642	0.00943732	0.0156363	0.0336295	0	0.0175689	0.0063484	0	0.00835566	0	0	0	0.00863237	27.3371	0.0599896	25.1629	0.483742	0.00657079	63.1184	31.6604	24.5564	1.00492	0.0286448	0.00617824	0.0302429	0.0311566	0.0198347	0.0312399	0.0121446	0.0269545	0.0281593	6.5782	0.0397483	0.044877	0.0483602	10.1727	0.729243	0.0256309	0.0105377	0.05125	112.667	7.20572	14.1362	ENSSSCG00000035794	protein_coding	chr14:105766502-105770810:+
ENSSSCG00000027211	0	0.873904	0.0805905	0.0565134	1.36439	1.69018	7.62455	0	0.0597395	3.70613	9.61408	2.11065	0.122786	0.094319	0.0147695	5.44348	0.00855321	0	0	0	0.328623	31.6052	0.00752139	0	0.372472	0.0105706	0.012936	0.0133268	0.016968	0.0200436	0	0.0115294	0	0.00851353	0.00566725	0.00639849	0.0165483	0	0.0198046	0	0.0180294	0.0328821	0.0397012	97.5313	69.6123	EPC2	protein_coding	chr15:3417078-3526187:-
ENSSSCG00000003111	22.5276	12.8481	30.6285	4.06263	9.30396	4.17607	21.6969	18.5262	0.183945	10.3489	15.0624	15.2047	0.0330064	1.10583	0	0.0253259	0.0206929	0.235116	10.0743	0.598365	0.0378591	31.5637	7.11486	106.54	6.47387	14.3979	9.40447	0	0.0136836	0.953669	1.0808	0.0278932	0.0145699	0.0205969	0.0137108	1.47059	0.100088	0.0221153	1.0541	0.0265235	0.0654282	0.0530347	0.192099	288.888	74.3669	SAE1	protein_coding	chr6:52957469-53027134:+
ENSSSCG00000035863	0.0321459	0.330487	1.69215	1.16452	1.78149	1.90302	1.09688	1.64257	2.31645	4.937	1.84704	0.0477385	0.0482919	0.0577837	0.52933	1.58408	0	0	0.0076293	0	0	31.302	8.19338	0.507169	4.09411	5.62655	2.08914	0.00589661	2.64271	0.461165	5.11174	0.061216	0.0319761	2.14715	2.74326	0.600192	0.021966	0	0.0262884	0	0.0239321	0.0678959	61.6829	0.00924563	0	PLIN2	protein_coding	chr1:203683875-203713121:+
ENSSSCG00000031442	1.14354	0.708115	0	1.00677	0.907203	0.666119	0	0	0.0198026	1.65052	0.00521276	0.0196704	0.00994924	0.010582	5.30461	0.0152681	42.7083	0.0141744	0.0125745	0.00819851	25.5286	31.2903	1.96913	22.1946	0.00357407	0.00385436	0.0660357	0.00971869	0.115491	0.00974466	0.162895	0	0.00439187	0.00620858	0.0909238	0.0326631	26.4832	14.0859	0.00722135	0.0159901	0.0197222	0.00799321	0.00413607	0.0457155	6.18371	CLP1	protein_coding	chr2:13277665-13285642:-
ENSSSCG00000000377	1.46083	0.448121	1.71998	0.705485	1.67483	2.81414	6.12688	12.1241	0.942064	4.9444	2.60105	0.0351796	0	0	0	8.66975	21.0727	8.97397	9.42283	2.11875	3.53089	31.239	25.7996	35.198	1.05469	1.68887	4.23479	0.130361	0.354087	15.5195	3.08268	0.090223	0.0549825	0.0777262	0.332617	16.3149	0.388494	0.441127	6.59959	0.0142988	0.0352722	44.4732	65.7091	69.1825	145.628	ENSSSCG00000000377	protein_coding	chr5:21496025-21504946:+
ENSSSCG00000003771	2.34136	6.67819	2.21377	4.33279	2.6619	4.69517	11.691	1.73269	1.60427	6.96323	6.68109	7.82338	17.6586	11.3909	0.0707719	33.7203	14.1808	53.1588	19.504	16.6269	7.43676	31.1966	1.71724	27.7952	2.26554	2.47002	2.381	3.4296	9.47302	0.0301316	5.57573	0.0714951	0.156172	65.6078	9.26824	0.0216424	47.7639	25.7404	13.3529	8.9863	0.0254097	1.12457	0.0799325	135.155	3.83344	FUBP1	protein_coding	chr6:135281521-135318714:+
ENSSSCG00000008466	19.7289	31.3808	37.2391	34.9266	63.8496	28.4029	129.054	25.522	14.4317	28.3419	14.023	33.9488	0.104278	14.3814	13.6219	53.6886	0.0217919	0.470447	1.12024	14.5363	0.0996745	31.1689	9.02577	0.472416	43.1538	70.44	49.2231	70.1998	51.099	43.0836	29.1434	51.4789	84.9891	0.108454	53.4099	44.1297	0.400536	1.18778	0.403665	1.70386	0.183742	0.167554	17.0656	31.7567	140.129	COX7A2L	protein_coding	chr3:97951110-97984009:+
ENSSSCG00000015793	3.79552	8.78707	4.47832	0.905547	3.72765	1.45085	0.00905674	8.94524	0.00472213	0.546098	2.06966	0.328343	0	1.46357	5.69543	0.0091021	0	0.211252	0	0.0293253	0.00680326	31.0149	9.67895	1.3704	1.41903	2.14153	2.71072	0.585174	0.0245893	7.30227	1.20597	2.34079	0.942557	0.0074025	0.00492766	7.43836	0.00719434	0.0158965	0.0172201	0	18.1848	0.0285909	0.00493145	0.0181689	0	UFSP2	protein_coding	chr15:46445309-46471226:-
ENSSSCG00000013772	2.42647	6.3	2.28151	5.87377	6.57518	4.31877	11.7382	5.44644	17.4962	1.77782	20.1434	10.1606	0.0190517	3.35359	3.64028	0	0	0.46142	0	0.0156992	0.032779	30.9832	22.603	0.0117696	8.75339	19.7654	5.43739	7.99308	10.8365	0	0.224877	0	12.2196	0.0118887	13.9129	0.0268055	0.0115544	0.0127652	0.746716	0.0153096	0.0377659	0	0.00792012	0.01459	0	ASF1B	protein_coding	chr2:65062899-65074302:+
ENSSSCG00000028182	10.1057	3.15972	0.672713	1.50907	18.3795	6.65113	28.3847	8.45269	0.783615	7.42199	28.9021	14.9928	0.0894784	14.2278	0.944452	131.924	0	0.0637386	9.21671	0.239633	0.307901	30.9498	0.0493298	19.4853	3.76077	2.66914	1.97257	18.5517	12.3713	10.3413	10.6979	11.6639	1.87617	28.9514	12.0614	9.84081	52.5573	0.0299766	0.0324726	0.0359517	0	0.0359434	0.0185989	0.0342618	43.812	CDK17	protein_coding	chr5:87241479-87280348:+
ENSSSCG00000011889	1.56486	7.3613	2.76093	5.50235	3.93992	2.74061	2.82356	6.14816	1.13362	1.01462	7.84079	0.887998	0.0191126	0.828374	18.9528	23.9555	48.9359	44.2065	39.1564	0.00787472	78.6417	30.9156	43.4803	2.72158	3.68352	1.218	3.58367	0.149358	0.0633886	5.41933	0.0291092	0.0282655	5.36161	107.949	0.0674845	4.99729	9.11662	1.45989	46.063	0.245738	133.121	0.0460651	0.115209	5.27652	66.2482	GSK3B	protein_coding	chr13:140136158-140369575:+
ENSSSCG00000010551	0	0	0	0.780152	1.53496	3.04067	0	0.0907728	1.7712	5.67275	0	0	0	0	0.0892012	3.16118	0	6.10423	0	0	35.9144	30.8956	0.272556	0	0.118398	19.4079	18.36	0.080488	0.273278	0	0.062747	0.0696325	0.218235	0.411345	0.0684555	0	0.199889	1.32501	0.358834	0	0.10889	0	307.053	428.455	0.181122	BLOC1S2	protein_coding	chr14:111391974-111397594:-
ENSSSCG00000010484	0.904899	0.00814873	0	0	1.15286	2.36965	2.69317	1.54131	0.0118498	0.0185188	0.98258	0.919589	0.014884	0.0237459	0.0402825	64.2175	31.7264	19.9855	0.470283	9.97138	77.6702	30.8679	25.7163	0.00919494	0.0213871	4.7109	0.952608	0.0436173	0.0431935	0.109335	0.124679	0.0188673	0.0459914	5.70283	0.0247311	0.118669	0.0631877	8.63638	0.864248	0.0239211	0.0295043	0.0119578	131.677	7.67108	12.7843	NOC3L	protein_coding	chr14:105769555-105806339:-
ENSSSCG00000008389	24.9053	23.2465	21.0211	60.7368	52.9137	32.3605	75.9535	24.937	22.6059	8.33411	39.4228	33.4938	0.180224	38.2318	48.0448	186.244	31.6368	22.98	55.6349	39.8009	0.65117	30.8285	5.96149	70.0982	20.6203	59.6884	71.84	53.4393	69.471	9.59376	42.2711	23.729	1.27289	110.508	69.3023	9.55972	120.483	2.80153	352.272	38.8276	39.1552	0.289583	33.4903	1.49059	6.83374	PAPOLG	protein_coding	chr3:80989887-81025336:-
ENSSSCG00000010702	32.4815	39.9682	25.0622	24.2708	30.9441	33.6777	41.6643	27.0598	4.22949	41.7833	30.2382	37.6552	7.65453	28.6568	0.237054	20.0307	2.65013	0.122073	39.2266	52.7986	0.109203	30.7723	1.19671	0.0235262	13.5708	18.2718	31.5682	3.59908	38.7829	32.3477	80.4613	0.18505	4.87506	0.130704	39.2714	32.9079	0.17322	55.2044	51.6469	0.0612046	0.138398	0.0917857	13.1164	31.3511	32.4273	PLEKHA1	protein_coding	chr14:131960927-132016652:+
ENSSSCG00000012494	0	0	0	0	0	0.0489229	0	0	0.0184708	0.0384881	0	0	0	0.0246759	0	11.6779	0.0290902	85.7721	0.0293221	0.0382357	0.372558	30.7505	99.2793	0.429977	0	0	0	0	0	0	0	0	0	0	0	0	0	0	0	0	0	0	0	0	3.97783	TIMM8A	protein_coding	chrX:82978130-82981019:-
ENSSSCG00000017125	2.48332	5.10613	4.4766	5.26511	1.65893	3.39387	0.52932	0.618293	1.56391	7.65397	6.89301	0.693515	0	2.62478	0.205508	2.82451	0.0103489	0	0.0104314	9.14086	0.0189341	30.6836	10.2198	0.367117	6.74227	10.9993	7.57547	1.21741	2.71684	5.78806	4.96535	0.0906745	0.0218602	0.0206018	2.75654	6.51861	0.0300337	50.4129	0.0718874	0	0.0218146	0.0132618	0.020587	0.0126414	0.444494	FOXK2	protein_coding	chr12:561589-615747:-
ENSSSCG00000015453	8.65209	8.64866	2.99	3.67795	6.62887	3.09128	1.70884	6.09304	7.20883	12.9805	11.5815	4.02288	6.36325	9.59122	15.109	1.20644	7.95548	0.500712	6.05509	0.175293	11.6802	30.6202	55.5786	0.731358	5.00366	5.09509	8.19961	0.66856	1.4954	2.20127	14.5301	0.00781609	1.24115	0.0230862	1.42153	2.36839	0.0897481	0.136335	0.0402782	0	42.0337	2.02111	8.40503	0.16999	0.620079	PDIA4	protein_coding	chr9:109252011-109280324:+
ENSSSCG00000003702	0	0	0	0	0.00960058	0	0	0	0.00779575	0	0	0	0	0	0	4.61318	13.2354	0	1.22518	0.00806884	0.0112315	30.4824	1.5871	53.5472	0	0	0	0	0.0081189	0	0.00745669	0	0	0.0122208	0	0	1.5559	0	1.76257	16.5398	0	0	0.276805	0	46.0829	GATA6	protein_coding	chr6:107282849-107314644:+
ENSSSCG00000035827	11.6293	8.28676	12.4626	11.6704	4.07882	16.4183	10.1066	4.41724	7.45828	4.07456	8.31083	6.1994	22.284	7.00667	0.0224619	10.7543	39.3818	51.922	23.1553	2.67149	4.34928	30.441	13.3662	20.2267	2.80253	2.79322	5.69054	13.8328	7.05349	5.3396	0.122453	0.175343	0.709823	10.4099	6.93394	5.12825	0.0251671	0.0139022	0.0376494	0.0166733	0.0342747	39.7899	0.0345023	49.4324	19.5432	CTDSPL2	protein_coding	chr1:127028849-127125410:-
ENSSSCG00000015867	142.832	159.652	169.256	130.167	165.879	133.04	81.1736	160.554	76.8026	120.568	159.12	163.789	70.3673	130.066	66.9369	124.955	0.912438	75.8349	66.9638	104.58	111.561	30.1719	9.70905	72.547	107.818	93.7231	135.614	140.211	108.961	129.982	187.058	108.322	162.323	29.5767	108.643	131.925	71.1083	15.2672	19.0703	43.1614	250.798	100.179	13.8614	73.1836	90.6392	PRPF40A	protein_coding	chr15:60386596-60440529:-
ENSSSCG00000024109	0	0	0	4.21044	0	0.0118701	0	1.64953	0	0.578973	0.389302	0	0	0.455016	0	0	0.0141162	33.0084	0.0142287	0	0.0258265	30.04	18.1978	0.250378	2.64494	1.36948	0.0106747	2.7493	0.0186692	0.51825	0.514394	0	0	0	0	0.813122	0	0	4.39618	0	0	0	0	0	25.2914	BDH1	protein_coding	chr13:132606023-132647268:+
ENSSSCG00000009886	8.1864	3.69631	11.6316	2.6437	10.9752	3.10936	38.3624	14.3225	10.3706	1.57179	13.4655	18.9182	51.1505	0.146821	0.0271708	4.96857	0.12588	35.6318	28.2792	27.0313	25.7944	29.9834	88.6526	224.375	24.5058	1.02093	0.618743	0.330977	0.083241	9.20608	6.36458	0.159077	0.132949	0.0469861	0.0312775	9.28737	180.072	0.0168167	0.0182169	0.0605061	0.0663362	18.8735	0.959914	0.115324	57.2664	TRAFD1	protein_coding	chr14:39549851-39579781:-
ENSSSCG00000025329	0	0.0226098	0	0	0.0404909	0.00725709	0	0.394294	0.126036	0.00570922	0.0144249	0	0	0	0	5.93618	0	0.00980593	0	0.00567179	0	29.8695	19.7319	0	0	1.19991	0.0130526	0.0403407	2.3741	0.00674142	0.020966	0.00581666	0.0182299	0.0171806	2.17297	0	33.7539	0.0184472	0.0399663	0.0110621	0.00909598	0.0110595	4.61824	35.9696	45.8885	DDX49	protein_coding	chr2:58920529-58931461:-
ENSSSCG00000008789	39.8213	89.8336	38.0292	5.70805	41.134	52.2881	9.78871	61.5801	24.8094	18.6483	73.092	50.9045	0.0599123	19.4195	57.506	0.195376	14.6958	2.28325	4.64737	0.178965	50.6557	29.8004	0.123862	0.0462653	18.5468	24.742	16.8648	41.4715	9.23975	23.1494	2.4523	24.461	1.19672	3.11245	11.8278	23.2095	0.11809	0.0401431	0.543569	1.04715	0.178145	2.81581	0.0311332	0.0458816	0	WDR19	protein_coding	chr8:30463781-30553703:+
ENSSSCG00000037556	10.2319	13.4654	11.9608	7.17284	26.2907	21.5515	11.8577	38.1545	1.93862	19.4094	14.0003	13.3917	1.23466	12.5794	22.2237	30.4582	12.0223	1.87764	13.016	15.3538	2.37153	29.7636	4.67826	5.89609	16.9561	8.32864	14.9679	3.71864	1.12121	6.27188	7.18964	5.21693	7.22356	0.0183442	1.51013	6.27764	0.0356567	0.0328277	1.31576	2.7481	0.0194241	0.0944687	0.0733241	0.427733	53.0029	COG5	protein_coding	chr9:106990573-107273895:-
ENSSSCG00000010862	18.6922	14.2294	10.1156	11.1691	12.4005	12.1727	16.878	10.8485	6.84007	11.091	30.1329	9.97924	20.691	28.5198	23.8982	51.7912	14.4132	1.63766	6.8959	10.1459	42.5728	29.7339	46.4258	0.0270895	12.4376	14.374	10.7598	8.74119	22.8355	11.3905	5.99398	0.127052	5.58578	0.0390909	22.5661	11.6577	3.02413	0.0251836	1.605	4.98356	78.0572	1.76649	0.0520836	32.4536	0.306379	CDC42BPA	protein_coding	chr10:14649277-14940830:-
ENSSSCG00000008913	0	0.507601	0.793253	0	0.916744	0.588188	0	0.0173118	0.012511	0	0.00823337	0.00776719	0.0785724	0.00835696	0.00850603	25.4418	5.44812	2.72013	5.16385	0	18.881	29.6212	16.0534	6.96063	0.0112902	0.547904	0	0.0307007	6.96432	0.00769568	0.041884	0.01992	23.3493	0	10.8361	0.0221101	0.0667134	43.9067	0	19.0555	47.9823	0.0631249	7.32325	7.75011	13.5839	IGFBP7	protein_coding	chr8:56279895-56357881:-
ENSSSCG00000005689	0	0	0	0	0	0.0193316	0	0.0403973	0.0291945	0	0.0192127	0	0.0366699	0	0	0	21.0355	76.0651	0.393939	0.0151086	13.2282	29.5778	0	0.0226537	0	0.014206	0	0	0	0	0	0	0	0.205947	0	0	0	0	47.0832	19.8021	0	0	0.0152443	0	0	FNBP1	protein_coding	chr1:270050033-270131332:-
ENSSSCG00000033876	6.13457	3.35704	6.00114	2.36177	2.02771	5.52784	2.39614	3.53741	3.28581	0.293431	1.89147	0.331769	0.0907067	0.0868281	0.0490983	0.167038	1.76288	0.0516908	71.6047	5.12006	0.0208085	29.4764	116.916	10.546	2.09193	3.19774	5.94304	0.0620234	0.81978	0.692964	13.3729	6.07871	0.480485	0	1.00981	0.57856	0.0660139	0	0	0	8.90642	0.0145747	0.0301667	0.0555714	0	RAB35	protein_coding	chr14:40123528-40141668:-
ENSSSCG00000011650	17.7738	23.5552	23.7482	26.1693	22.0974	28.0817	12.615	19.161	14.7693	7.83236	11.2831	28.4701	22.6645	30.301	4.74628	55.3278	0.0794614	48.5655	115.235	59.6749	145.717	29.4725	12.0567	7.15381	11.7222	9.8248	13.6785	29.5904	48.9055	15.3031	27.1175	27.6784	23.5902	31.4717	50.7068	14.9365	103.27	37.2506	67.5074	8.09254	0.0761354	0.101828	0.833469	18.7686	16.1465	MSL2	protein_coding	chr13:77146315-77180769:-
ENSSSCG00000023992	0	0	0	1.64616	0.0106542	0.171857	0	0	0	0.0721073	0.0227733	0.0107419	0.0217329	0.0115576	0.0117637	0.0333513	0	0	18.0186	0.026863	0.012464	29.4688	15.3841	0	1.44431	0.496743	0.0103034	0.0106146	2.32455	0.010643	5.48632	1.10196	28.2816	0.0135619	2.62709	0	1.35759	0.0145617	0	0	0	0.0174602	0	4.8432	31.8401	CEP112	protein_coding	chr12:12397533-12815921:-
ENSSSCG00000004652	6.80151	14.6513	6.94671	20.6178	19.8424	17.3516	4.47118	11.9437	12.1874	20.0072	22.498	31.6576	1.09343	22.5597	13.9639	153.279	0.151044	0.158418	9.60337	43.4477	67.7156	29.4121	45.3131	15.17	4.97982	3.39596	15.3231	4.20901	20.153	0.0363033	0.070565	17.4471	54.2718	0.0231298	22.5411	0.0347672	58.6825	48.689	0.0134514	0.0595705	0.391863	1.90581	0.693395	0.0425778	23.7501	COPS2	protein_coding	chr1:122542409-122575007:+
ENSSSCG00000022486	18.0745	17.0155	12.6337	11.8275	14.7702	16.0265	28.2318	23.7295	14.8179	20.271	11.8903	22.2874	0.0254611	0.121862	18.5226	20.6824	74.0549	0.610606	12.7269	0.122388	0.0535413	29.3066	0.102936	183.89	1.97867	44.107	29.6098	77.9791	126.068	60.1826	79.117	96.6422	63.273	256.931	118.978	59.9128	43.154	8.06923	4.63235	50.2023	143.276	0.381834	64.2274	5.45305	48.1691	CBLB	protein_coding	chr13:153479925-153700111:+
ENSSSCG00000013602	0.708914	0.158551	0.436456	3.3722	2.80279	1.63506	7.73862	0.0154373	0.297502	0.193722	0.890814	0.189315	0.00934196	3.27395	0.450044	8.30782	6.96372	18.4332	2.59753	0.0115471	32.5909	29.299	4.32106	1.2639	0.0268473	13.387	4.16762	1.89354	1.41749	0.30652	0.32369	1.29868	0.47836	0.0291481	1.93644	0.407465	0.0169971	0	0.0203417	24.9309	5.5617	0.577909	0.00776723	0	0.020535	HNRNPM	protein_coding	chr2:70794794-70858984:-
ENSSSCG00000039563	0	0	0	0	0	0.00668279	0.00967823	0	0	0	0	0	0	0	0.00686163	0.0194534	0	0	0	0	0	29.2191	15.3959	0	0	0	0	0	0	0	0	0	0	0	0	0	0	0	0	0	0	0	0	0	0	GIMD1	protein_coding	chr8:115413515-115429130:+
ENSSSCG00000013381	0	0	0	0	0	0	0	0.0669952	0	0.100886	0.254899	0.0601167	0	0	0.0658352	16.4252	2.59258	27.4647	1.1529	0.0501125	3.97601	29.1661	91.5951	15.4785	0	0.0471187	0	0	0.352964	0.357379	0	0	0.0536896	0	0.555761	0.513385	2.21293	0	0	2.63892	4.5809	0.293146	22.1464	47.4101	52.0005	RPS13	protein_coding	chr2:42030566-42033378:+
ENSSSCG00000006472	0	0	0	0	0.0684724	0	0	0	0	0.0579277	0.07318	0.0345182	0.139674	0	0.302414	0.0535858	0.175132	15.2724	1.01504	0.287739	0.841095	29.1292	41.3119	390.232	0	0	0	0	0	0	0	0	0	0	0	0	0.0423545	0	0	0	0	0	0.0290324	13.9053	85.1606	CRABP2	protein_coding	chr4:93388092-93394155:+
ENSSSCG00000040922	0.0177611	0.0438238	0	0.426312	1.22628	1.55079	0	0	2.40573	0	2.6107	0.168148	0.0200115	6.51297	0	1.27445	0.0125459	0	0	0	0	29.0832	10.205	0.247251	0.00718872	0.00775249	2.03027	0	5.34277	0.1764	0	0.0676454	0	0.0124877	5.12064	0.178321	14.6852	0	0.0145247	0.402023	0	0	0	0.015325	16.3526	IP6K2	protein_coding	chr13:31377819-31406900:-
ENSSSCG00000034645	13.7228	7.34131	19.7894	8.27695	8.05241	18.9326	7.69397	15.0574	8.86552	8.93167	17.2199	22.2236	2.82141	13.7632	10.4304	10.6574	13.525	0.0534519	4.92205	8.67215	1.25231	29.0738	36.9917	0.514554	7.01658	8.56103	2.6254	8.78119	10.3996	9.17948	8.75136	6.21764	3.87547	0.969285	10.5076	8.60806	0.0546103	11.9711	0.0217855	4.93246	0.00495819	0.0421996	10.7839	0.0229859	49.4419	C3orf38	protein_coding	chr13:167790021-167803758:-
ENSSSCG00000024219	0	0	0	0	0.807682	0	0	0	0.00655845	0.006833	0	0.00814336	0	0	0.00891798	0.0758501	0	59.7954	0.0208228	0	0.0283467	28.8529	0.744807	0.0203563	0	0	0	0	0	0	0	0	0	0	0	0	0	0	0	0	0	0	0.00684916	0	0	TIGAR	protein_coding	chr5:66043228-66067484:-
ENSSSCG00000028117	0	0	0.61892	0.102303	4.37879	3.90375	0	2.36477	0.0114697	4.97114	0	0.113932	0	0	13.5531	0.13265	0	58.3925	0.127456	0	1.25587	28.7681	3.79647	0.0178	1.09716	0	0.191241	0	0.0477807	0	0	0	0	0	0	0	0	0	0	0	0	1.36576	0	0	0	ENSSSCG00000028117	protein_coding	chr1:260465847-260638348:-
ENSSSCG00000037958	0.326916	0.0380488	0	1.55456	0.224862	0.549566	0.0636719	0.0612496	0.011066	0	0.684552	0.0137403	0	0.00739179	16.394	10.3132	0.688414	1.42576	0.105403	0.00572685	0.318862	28.7454	44.483	6.57748	0.0149794	0.0269236	0	0	0.0172871	0.00680687	0	0	0.00613565	0.00867368	0.040417	0	13.4792	2.44004	0.161417	0.0223389	0.146949	0.145169	4.10836	0.702534	0	TOB2	protein_coding	chr5:7086651-7098637:+
ENSSSCG00000017014	131.665	128.152	174.178	119.805	144.13	161.469	97.6153	134.234	197.08	167.396	90.8915	139.779	36.3354	81.1198	54.4211	79.7445	148.778	4.06567	125.091	115.161	30.0292	28.7131	85.2366	106.958	148.326	153.11	156.389	267.24	180.839	113.262	104.913	118.458	162.918	331.56	185.957	115.474	107.926	194.037	299.849	172.1	103.831	40.4943	202.36	142.134	33.3686	PANK3	protein_coding	chr16:55313484-55340067:+
ENSSSCG00000030849	0	0	0	0	0	0	0	0	0	0	0	0.05162	0	0	0	3.20538	0.2619	0	0	0	0	28.6866	2.59094	0	0	0	0	0	0	0	0	2.69186	0	0	0	0	0.633386	0.139952	0	0	0	0	1.08541	1.99947	12.741	RPL39	protein_coding	chrX:98178149-98181610:-
ENSSSCG00000027205	0	0.458097	0.0115214	0.012696	0	0.0113105	0	0.0354533	0.017081	0.0177961	0.0337226	0.0106044	0	0.0114096	61.0387	30.2082	45.961	1.54358	0.379621	0.0176794	30.0722	28.6862	12.6442	3.5256	0.0231215	0.0332464	0	0.0104788	0.0177891	0.252163	0.0245072	0.00906549	0.0284121	0.0133883	0.0267367	0.23143	14.4561	0.0143753	0.0311445	39.4639	0.354411	35.0939	84.8563	22.493	13.3582	LPCAT3	protein_coding	chr5:63707669-63747040:+
ENSSSCG00000018086	8.31702	4.1803	3.35483	6.29834	9.86833	6.95273	16.7819	11.2155	18.329	14.778	35.5196	27.3329	62.4722	21.4102	63.122	103.326	72.0943	33.4582	52.93	26.7882	37.8189	28.5828	129.473	139.08	7.14816	10.2186	4.49747	3.27724	7.0024	4.98566	4.05257	20.4333	11.3372	69.0166	17.4928	7.48759	15.0149	5.5811	16.626	146.886	99.8346	59.4845	97.2462	136.084	159.956	ND4L	protein_coding	chrMT:11069-11365:+
ENSSSCG00000038085	1.80309	0.925714	5.57003	0.0672032	1.49699	2.56772	0.0192676	0.465682	0.005023	4.61575	0.0132224	0.692291	0	0	0.0136603	16.8274	0	0	0	0	0	28.5531	8.8974	0	0.0181315	0.977673	2.29119	0.00616296	0	5.648	0.0144136	0.0106635	0	0	0.00524163	5.34983	0.00765273	0	0.0183173	0	0	0	0.0209826	28.1491	0.00693424	LEPROTL1	protein_coding	chr15:54916040-54929770:-
ENSSSCG00000009741	0	0	0	0	0	0	0	0	0	0	0	0.158226	0	0	0	0	0	0	0	0	0	28.4831	2.43156	0	0	0	0	0	0	0	0	0	0	0	0	0	0	0	0	0	0	0	0.0147867	0	0	PUS1	protein_coding	chr14:23400580-23418419:-
ENSSSCG00000022783	78.625	112.221	69.9206	98.9723	100.526	93.4455	96.3391	67.2098	55.586	54.3715	89.1009	140.279	63.2077	110.862	60.557	0.354162	113.17	0.29011	51.756	79.0453	0.412643	28.4305	19.9605	0.100639	61.0422	57.9774	65.4738	107.48	98.8512	61.2964	29.484	15.4763	121.638	40.0193	98.9182	60.8929	16.8947	24.6229	1.03461	61.3528	16.1822	0.327197	29.3467	0.187134	27.4836	DCUN1D1	protein_coding	chr13:120912795-120950738:-
ENSSSCG00000016998	14.9483	20.6859	24.3755	41.9424	40.7039	50.4324	59.4151	70.5845	42.8518	41.3156	41.9421	28.4241	20.652	16.862	44.1468	24.0793	149.814	47.7403	116.123	3.80494	4.74318	28.4196	84.3179	106.371	42.0746	33.9735	40.9926	31.6616	54.1695	43.2237	26.8495	38.4814	87.5979	10.7809	52.9001	43.1193	0.818912	41.2054	0.262515	15.869	6.14191	6.97378	51.8983	15.5109	61.5087	ENSSSCG00000016998	protein_coding	chr16:52765297-52781862:-
ENSSSCG00000006556	0	0	0	0.00722555	0.00598586	0.019311	0.0652558	0	0	0.00506404	0.0127948	0.00603517	0	0.610382	0.0132185	14.6343	1.50039	44.524	0.87963	0.0150925	20.0838	28.2686	6.15938	0.316814	0.00877259	0	0.0115775	0.017891	1.01747	0.0059796	0	0	0.0107799	0.0838147	1.49121	0	0.0222158	0.155444	34.5281	3.90517	0.338859	0.0294291	19.7559	21.3946	7.93792	TPM3	protein_coding	chr4:95542324-95573009:+
ENSSSCG00000007352	0	1.27805	0	1.71598	9.75427	0.249977	0.041772	19.8805	0	0	0	0.135215	0	0	0.00987178	11.7967	0	0	0.0460997	0	0	28.069	0	0.225335	2.22751	1.05979	0.743581	66.8687	0.189021	0.0267939	46.3035	0.053943	0.0805059	0.0113808	0.00757588	0	0.0442429	0.0366593	25.8126	16.1943	0.0120507	17.6265	0.0303268	0.0418998	0	DHX35	protein_coding	chr17:41900621-42086646:+
ENSSSCG00000027774	1.57699	0.957116	0.517662	0.0193369	2.26272	1.73127	6.19334	0.413981	0	2.31744	0.00856028	0.020189	0	0.343207	12.0762	0.0125365	0.0102431	0	0.00516238	4.39917	4.08543	28.031	0.00450371	4.36542	0.00880388	1.04754	0.817191	0	0	2.81643	2.86477	0.00345183	0.51928	0.0152934	0.00678695	2.7394	0.00990889	16.7219	0.00592937	0.00656465	0.0053979	0.00656313	0	0.00625608	0.677882	ZFP28	protein_coding	chr6:60904998-60927200:-
ENSSSCG00000026472	0.0301565	0	0.0456157	1.46777	0.191554	0.841873	0.0389115	0.0280734	0.0405764	0.042275	1.21944	0.193131	0.0169887	0.0271038	0.0367831	81.9931	0.404731	14.1589	0.128829	0.0419979	4.71572	27.9986	135.544	41.6029	1.82476	0.0394888	0.434926	0.0580827	1.2748	0.0998364	0.0840919	0.0215353	0.0974908	0.106014	1.32673	0.047806	0.0927296	0.0569148	0.135638	0.0546075	0.0561275	0.095541	196.493	165.476	1.00828	RPL7L1	protein_coding	chr7:37940549-37950049:+
ENSSSCG00000035518	0.265072	0.286143	2.92198	0	0.00457537	0.177127	0	2.65269	0	2.00506	0.00488993	0.00461306	0	0	0	0.0716127	0	0.0132965	0	0.0115361	0	27.969	0.00514536	17.2914	0.107287	0	0.336279	0	0.00773848	0.00457058	0.490403	0	0	0	0	0	0	0	0	0	0.00616693	0	0	0	0.0205155	TMEM265	protein_coding	chr3:17660249-17682076:-
ENSSSCG00000023097	0	0	0	0	0	0	0.019533	0	0	0	0	0	0	0	0	0	0	0	0	0	0	27.9425	0	1.09847	0	0	0	0	0	0	0	0	0	0	0	0	0.0387908	0	0	0	0	0	0.00531792	0	0	ZNF408	protein_coding	chr2:15826654-15834549:-
ENSSSCG00000040494	0.0311128	1.11953	1.16087	0	0.337973	1.05953	0.303321	1.00407	0.0279088	2.08871	0.0306109	2.1947	0	0.0372845	0.234022	0.0448295	41.6027	1.09872	27.0332	0.0433297	0.0335073	27.7997	9.39884	39.0386	1.2215	1.70207	2.88066	0.0570711	0	3.71381	0.00889832	0	0	0.284378	0.00970785	3.70463	0.00708668	0.0234879	0.0169624	0	0.00772099	29.1864	7.66052	0.214764	0.147691	RPL3	protein_coding	chr5:8922653-8934282:+
ENSSSCG00000017418	0.873319	0.703796	4.27838	1.40873	0.443474	2.39285	0.169635	5.38499	0.713891	0.506821	3.65866	0.502037	0.0634821	0.185679	0.962136	0.0974198	0	0.361764	0.0200582	0	0	27.6781	0.34123	0.274523	0.957797	1.30958	0.0902888	0.22479	0.460565	14.9924	2.70719	0.0268238	0.0420341	0.00990362	0.356	15.5266	0.0481256	0.0106337	4.40031	0	0.0104866	0	0	0	0	NKIRAS2	protein_coding	chr12:20715920-20723146:-
ENSSSCG00000026606	2.92324	1.83039	0.0355521	0.215472	0.0973654	2.35583	0.429632	0	0.0790615	0	4.14503	0.196335	0.132407	0.0352071	0.161258	13.7155	0.290537	1.74489	0	0.0818311	0.170858	27.662	12.1722	28.0771	1.20101	0	3.89193	0.0970043	2.0173	8.05666	0.0252076	0	0	0	1.6363	8.22807	0	0	0.024026	0	16.7324	0.026594	0	19.063	8.89524	PAIP2	protein_coding	chr2:141237412-141260206:+
ENSSSCG00000000519	16.7803	18.5073	21.938	19.7352	55.7448	25.8212	13.0663	21.2231	12.504	33.2282	29.5453	26.0409	15.8824	24.3186	74.5085	11.6288	111.283	0.136655	0.159514	18.9742	31.8371	27.5726	51.0555	0.505245	13.9571	9.70457	16.9645	7.80156	35.7811	38.4347	42.6199	12.5985	29.1045	0.151217	35.0386	37.8359	7.65442	43.0471	15.3532	9.04678	4.12307	0.648946	0.0671593	20.9623	14.3765	GLIPR1	protein_coding	chr5:38758616-38815555:+
ENSSSCG00000025107	0	0	0.873693	0	0.189901	0.16337	0.118299	1.06686	0	2.76329	0	0	0	0.206003	0	0	0	0	0.0489582	0	0	27.4732	0.0427117	60.6882	0.027831	0	0.146919	0	0	0	0	0	0	0	0	0	0	0	0	0	0	0	0.289866	0	32.8252	ENSSSCG00000025107	protein_coding	chr13:138152491-138178444:+
ENSSSCG00000022312	32.2024	22.9993	41.9815	15.7687	23.0771	15.909	15.9964	1.03023	7.40349	18.2333	3.77662	8.51745	0	0.648199	30.4969	162.829	2.85899	112.708	0.185922	9.08285	154.415	27.4265	22.1403	162.308	22.6704	28.7306	2.16198	0.574788	0.949641	5.9279	13.5389	0.0976772	24.815	0.0786838	0.645993	6.23886	43.1297	0.0985653	147.971	0.253311	0.0416579	0.151952	169.276	0.160936	0.0115486	RHPN2	protein_coding	chr6:42820565-42891346:-
ENSSSCG00000035362	0	0	0	0	0	0	0	0	0	0	0	0	0	0	0	0	0	0	0	0	0	27.3221	0	0	0	0	0	0	0	0	0	0	0	0	0	0	0	0	0	0.440015	0	0	0	0	0	ENSSSCG00000035362	pseudogene	chr13:138957927-138958681:+
ENSSSCG00000010320	0	0.396585	0	0.0857317	0.0710227	4.45523	0.645221	0.319204	0	0.0200284	0	0	0.024146	0	0	42.5755	0.0151379	0.3612	0.0152586	0.00994854	0	27.3015	13.0588	16.125	0.242871	0	0	0.0117932	0	0.413866	0	0.693781	0.0213174	0.0150677	0.0200604	0.588868	0.410032	0	0	0.0388066	0.0159547	0	0.0602274	49.1313	0.0663455	VDAC2	protein_coding	chr14:77766686-77783527:+
ENSSSCG00000034617	0	0.0283731	0.0278304	0.0920032	0	0	0.0395669	0	0	0.0429871	0.0271527	0	0	0	0.0280519	11.0547	0	0.775246	0	0.0213526	0	27.2651	114.713	8.80437	0.0186169	0	0	0	0.0214851	0	0.0394653	0.021898	0.0228768	0	0.0215278	0.0243056	135.654	0	0	0	0.0342437	0	17.0201	0.277815	7.3762	ENSSSCG00000034617	protein_coding	chr3:85988868-85992235:-
ENSSSCG00000001201	44.634	26.2029	35.7307	38.4121	32.0706	25.8111	23.8586	32.9861	19.911	26.4755	25.1336	25.1953	31.9184	72.2305	30.56	81.4334	66.3665	0.819772	43.9072	48.2422	13.5545	27.117	0.0933019	0.731859	17.7918	40.1609	30.9785	94.487	127.305	16.5427	28.9171	30.2024	33.4873	11.5167	122.894	16.4142	0.205279	0.351525	137.804	57.1258	0.195696	40.7355	0.0809089	0.168487	5.02681	ZKSCAN8	protein_coding	chr7:21981150-22000834:+
ENSSSCG00000004679	0	0	0	0	0.0155461	0.0111452	0	0.0116451	0.0126236	0.00438401	0.0276915	0.0156742	0	0	0.00572172	1.59783	0.00662706	0.112947	0	0.00435526	0.636546	27.1148	82.6238	0.00653023	0.0113918	0.00409507	0.00501141	0.0309769	0.0262937	0.0155299	0.00804969	0.0133995	0.00466615	0.0329816	0.00878201	0.0148727	0.0192325	0.0354131	0.0306894	0.0169887	0.0349232	0.084924	44.5458	66.7197	70.6075	SORD	protein_coding	chr1:126654485-126701503:-
ENSSSCG00000027323	1.45446	2.23955	4.75882	1.63997	2.67653	2.40583	12.7268	2.29435	5.38386	3.34834	1.19551	5.60631	6.47201	0.0220629	1.55399	1.57893	0.0208078	0.236422	0.64494	0.140166	0.028552	27.0963	54.4949	0.133275	1.27275	0.308587	1.87246	0.0364733	0.952851	0.0446975	2.01881	0.0245421	0.314994	0.0310669	1.01334	0.0700465	0.0201289	0.0166786	0.0240898	0.0266708	56.4766	0.0133323	36.6567	0.686262	2.69025	NCBP2	protein_coding	chr13:133177208-133192928:+
ENSSSCG00000010302	0.205566	1.25113	0	0.0456863	1.13922	2.94264	0.0943097	2.70464	0.00921984	0.137683	1.51687	0.00763194	0	3.64177	1.80949	0.0118478	0	0.00549952	0	0	0	27.0296	0	0	1.88314	2.77556	2.22173	0	0.00320068	2.77891	0.0117585	0.00652438	0.027264	0	0.00962114	2.86409	0.018729	0	0	0	0	0.00620257	0	0.00591239	29.9022	USP54	protein_coding	chr14:76305131-76439559:-
ENSSSCG00000018003	0	0	0	0	0	0	0.017698	0	0	0	0	0	0	0	0	0	0	0	0	0	0.0132944	26.7492	0	0	0	0	0	0	0	0	0	0	0	0	0	0	0	0	0	0	0	0	0	0	0	MYH4	protein_coding	chr12:55190601-55215951:-
ENSSSCG00000038650	1.01103	0.149135	0.0132984	0.293084	0.291359	1.16189	0.0189065	0.0409214	0.522461	0.123245	0.298416	0.0611999	0.445748	4.24054	0.0670214	71.1977	59.8653	28.771	22.4407	0.0612185	35.6903	26.7404	126.585	37.0833	0.0177918	1.85155	0.422649	0.012095	0.349057	3.17735	0.028287	0.0104637	0.054657	0.0927193	0.318891	3.11258	5.69207	0	3.52291	0	0.0327259	0.0397903	63.0964	64.1186	54.5432	TLCD1	protein_coding	chr12:44959453-44962999:-
ENSSSCG00000001564	0.165802	0.686705	1.73409	1.13705	2.40725	2.91226	0.326	4.57167	0.424936	0.199226	4.92179	2.9679	26.0733	1.6463	0.130009	118.747	204.571	121.361	7.90943	4.2113	100.418	26.6454	9.66626	0.577032	1.71604	3.54616	1.96108	0.0260687	0.0331913	1.62058	0.59952	5.96522	0.706826	0.0999208	0.0332574	1.99007	53.4596	193.063	0.193701	47.2442	0.546649	13.3574	0.188603	4.16922	18.5226	SRSF3	protein_coding	chr7:32289460-32302716:+
ENSSSCG00000016922	28.9937	48.8007	37.0002	41.7988	42.3984	37.8848	30.6517	34.4353	28.5205	19.3583	28.4628	48.2787	43.3035	29.5435	6.88517	126.447	58.3597	262.397	110.22	1.29036	308.168	26.5916	60.8621	60.796	22.2975	25.1241	27.8908	25.2035	8.28959	51.1375	18.4053	0.585316	16.3132	61.6443	11.2232	52.6118	74.6676	14.5114	89.378	112.999	5.85	30.4932	67.5914	181.456	134.599	GPBP1	protein_coding	chr16:36217248-36299629:+
ENSSSCG00000010214	0.353631	4.27186	5.10546	2.63942	4.69327	2.70728	0.168999	16.3138	4.95646	4.27346	5.23049	1.04485	0.0110677	1.95998	0.107834	20.3135	8.46524	0.157678	0.32872	12.823	0.00634745	26.5724	0.262372	18.7959	0.0914446	0.891832	0.960218	0.0108112	0.70661	5.31166	0.00842825	0	0.0195424	0	0.542506	4.70279	3.98041	6.00672	7.37444	6.03892	2.5084	0.6491	11.8109	4.61083	31.5175	ENSSSCG00000010214	protein_coding	chr14:64233816-64315526:+
ENSSSCG00000000863	0.778615	0.266828	10.9401	28.8984	9.12694	13.6688	14.2141	4.29529	0.465622	0.52554	28.5994	1.39718	0	0.311021	0	29.6925	0.06111	1.11095	0	0.0401611	4.3604	26.4908	104.198	61.6623	5.32239	10.9131	26.9876	39.8953	44.1684	6.58743	22.7881	0	0.215139	5.0486	47.8195	7.22299	124.676	0.0653108	0.424493	62.9764	0.193222	35.9446	0.729392	396.6	35.1927	SYCP3	protein_coding	chr5:82493992-82501068:+
ENSSSCG00000037955	0	0	0	0	0	0	0	21.5029	0	0	0	0	0	0	0	0	242.921	0	0	0.132927	0	26.2573	0	0	0	8.49906	0	0	0	0	0	0	0	0	0	0	0	0	0	0	0	0	0	0	0	ENSSSCG00000037955	protein_coding	chr9:92323175-92324093:-
ENSSSCG00000026761	60.1783	45.3752	65.0613	47.2212	70.7865	51.0258	66.2657	67.4688	44.3321	49.5735	109.039	79.9126	130.817	48.2173	142.092	13.6774	157.917	1.66137	44.1366	50.1407	35.2074	26.2088	170.461	0.231562	52.4841	54.4058	36.1925	35.4959	2.21007	66.4701	21.6143	46.7228	76.3881	239.961	1.66085	68.3063	66.8092	171.228	0.362748	0.100403	106.06	408.112	0.121197	0.223262	63.9468	CCT8	protein_coding	chr13:192407979-192423368:-
ENSSSCG00000036083	1.71215	0.510434	0.82224	2.17995	1.10363	0.711282	0.300928	0.713957	0.0331908	0.157183	0.635421	0.0149861	0.00757991	0.004031	0.0123087	33.9019	23.0905	0.0647931	0.0478998	0.0124922	0.74771	26.1742	66.8571	32.6944	0.00816879	0.387614	1.53804	0.0148085	0.0125697	0.334082	3.3681	0	16.0406	0.0283803	0.00629736	0.35905	0.0229852	0.0152363	0.0275082	0.0121822	0.010017	0.0182691	28.0889	3.58155	30.2952	ENSSSCG00000036083	protein_coding	chr14:102827559-102961858:+
ENSSSCG00000035239	81.322	47.6554	42.2336	13.3292	14.224	17.7112	19.2374	15.1409	80.5461	16.3086	22.4028	23.5875	31.6873	34.7178	25.0046	9.08101	0	0	0	22.4935	31.748	26.0776	0.210474	0	10.8344	14.6421	17.9186	20.884	24.6907	19.0701	1.599	10.8081	4.21314	0	22.8367	17.9051	50.7068	22.5104	57.6367	0.306788	0	0	0	0	53.4988	ENSSSCG00000035239	protein_coding	chr1:75437530-75462332:+
ENSSSCG00000013446	0	0.0704545	0	0.0609219	0.063087	0.24423	4.71602	9.10156	0.0102454	0.0106743	2.67	0.0254426	0	0	0.0139314	0.039497	0.0161358	0.165004	0.0325288	0	0	26.034	62.8441	10.971	0.221897	0.727869	0.0122019	0	0	0	0	0.0108752	0	0	0	0	0	0	0	0	0	0	0	0	85.4425	SCAMP4	protein_coding	chr2:76614984-76634274:-
ENSSSCG00000015443	0.772482	3.79783	1.25568	0.0153744	4.12667	3.56111	0.0396716	0.0286218	0.0103423	4.15923	0.0408369	0.0128416	0	0	0.0140631	2.27261	0.260613	0.0185071	5.71351	0	0.0149003	25.978	72.3472	0.51361	0.00933311	2.59678	0.394153	0.0126894	2.87585	0	0.00989244	0.032934	0.0458747	0.0324255	3.04346	0	0.0472705	0	0	0	0	0.020873	0.129608	129.586	87.4208	DLD	protein_coding	chr9:107642064-107668730:+
ENSSSCG00000013919	0	0	0	0.0129425	0.0214439	0.01153	0	0	0.252483	0	0	0	0.0218712	0	0	7.16584	0.0137118	0	0.0138211	0	0	25.8738	10.9001	0.0135115	0	0.881188	0.0103689	0.160233	1.66837	0.0214215	0.0999319	0.00924149	0.00965456	0	1.75346	0.0102575	30.1633	0.0293088	0.0158746	0	0	0	2.54583	45.826	21.3458	HOMER3	protein_coding	chr2:58913409-58923446:+
ENSSSCG00000035869	12.5543	9.08989	13.8141	23.4269	15.2956	8.76415	22.5206	36.6289	12.094	9.31831	1.78498	6.43722	57.507	19.8951	33.3103	0.0827243	0.0811093	0.230395	0.735802	0.151029	0.568848	25.8219	6.44299	0.0399621	7.16493	18.4692	10.6928	22.1264	24.0554	26.5889	0.328403	1.70376	0.428321	0.174921	24.7571	28.3864	0.143848	0.0866848	0.0156504	14.243	0.128229	0.883484	30.9523	0.066051	0	ENSSSCG00000035869	protein_coding	chr14:121334300-121348549:-
ENSSSCG00000038466	1.23899	0.769988	1.6713	2.83875	1.40624	1.43148	1.11098	0.276126	2.00938	1.31096	1.3716	0.0791506	6.26621	0.318427	0.00376868	4.08151	0	1.85489	0	0.00286865	2.43975	25.742	0.00767685	0	0.00250112	0.140258	2.68358	0.0714117	0.161641	0.838772	0.0106041	0.476591	0.00614684	0	0.135933	0.829403	0	0.335884	0	0	0	0	1.27354	0.0853109	0.00382612	EIF4E2	protein_coding	chr15:133060261-133092619:+
ENSSSCG00000009303	0.0472949	0	0.0114464	0.03784	0.616507	1.25852	0.179008	0.540076	0.0254547	0.221002	0.033503	0.063212	0.021315	0.0566765	0.103837	76.8848	0.69488	58.5775	14.0218	0.0526927	41.7706	25.7114	197.746	88.5009	0.666156	0.239466	1.90989	0	1.06923	0.031315	0.0162317	1.05375	0.00940901	0.0266022	1.4875	0.00999664	5.15789	0.0142817	0.108296	0.171284	0.0140841	0.0171244	11.4927	108.729	120.003	ENSSSCG00000009303	protein_coding	chr11:4731699-4736485:+
ENSSSCG00000037216	59.8786	55.146	53.5121	45.8274	44.5676	41.4302	41.7296	38.788	27.8437	30.9328	55.2606	58.7357	10.0039	7.29896	10.2899	65.6804	0.126788	95.5687	14.4838	34.3129	51.9221	25.2765	7.74503	178.574	28.6382	36.478	41.5533	26.4057	48.1807	12.8486	36.4736	35.1894	69.9	85.2521	47.5877	11.6852	36.738	0.135504	29.4257	30.2599	1.20266	3.87774	123.547	40.4118	58.4351	PPP4R2	protein_coding	chr13:54324978-54378276:+
ENSSSCG00000012034	2.53913	14.0733	11.3796	19.4713	23.3995	21.7284	77.426	21.6153	25.9645	27.2089	33.5594	27.0918	22.1357	5.90159	11.2143	9.12371	0.761867	1.47882	13.7323	21.7489	12.3611	25.1059	0.190752	0.0364941	15.943	28.7863	39.2647	20.8808	22.2547	31.5413	37.9324	21.9229	32.8976	0.163252	22.7828	31.5761	40.6992	13.2823	38.0684	7.90724	11.0799	0.115259	0.0420993	0.0969412	0	TIAM1	protein_coding	chr13:194745850-195235488:-
ENSSSCG00000008398	33.3901	31.8281	41.2795	17.4324	16.2757	18.34	27.0693	19.8472	12.4458	9.25746	28.4317	23.1675	36.3522	6.48038	19.9267	31.2851	24.6702	0.127786	47.5961	8.50515	69.9747	25.0843	33.0533	152.009	15.1716	10.6776	19.5427	10.5391	17.9445	5.92366	7.73793	30.2333	4.31574	10.5468	19.0342	5.69705	2.75099	0.034342	0.204608	0.0205936	0.0677339	100.33	1.39563	9.93057	4.24606	PPP4R3B	protein_coding	chr3:85649855-85711107:+
ENSSSCG00000002377	0.0157601	0	0.0190714	0	0.0870502	0	0	0	0	0.0294578	0.037214	0.0175535	0	0	0.0384464	266.504	0.0445298	44.9795	0.0224424	0.0292647	0.753601	25.0324	0.0783158	0.416852	0.0127577	0	0.0168368	0	0.0441693	14.3657	0.0405667	0.0300122	0.0156768	0.0221616	0.0295048	15.1069	0.0215384	0	248.152	0	0.0234662	0.0285318	0.0295275	0.0815909	16.6278	EIF2B2	protein_coding	chr7:98203440-98210407:+
ENSSSCG00000011137	12.15	5.44075	14.3183	7.43146	8.90824	10.5006	8.98662	12.7936	8.68141	6.01009	13.422	14.6509	0.0429586	15.5653	29.2444	7.91092	35.6941	2.62148	1.13112	13.9355	0.114974	24.9315	0.149994	25.8487	8.02465	5.49749	9.18518	7.26661	11.9561	2.83307	10.7083	35.5956	3.96961	0.0446788	12.5271	3.08256	70.8219	0.738778	3.1388	0.0460278	0.0662325	42.98	0.678628	149.643	5.88609	GDI2	protein_coding	chr10:65160578-65196456:+
ENSSSCG00000021354	10.5487	17.7542	15.3645	17.8648	24.5639	16.9796	26.3405	10.6456	7.46181	16.1115	19.0786	10.3981	0.00881696	23.0129	0.195673	0.744179	8.26937	56.0546	10.4024	24.8915	21.5968	24.8974	0.831201	35.4592	16.5049	13.3383	20.2606	16.3683	25.9269	8.00958	1.12464	67.1154	20.2931	34.4261	25.5609	8.08417	42.8372	1.53008	0.0895933	9.24615	0.0873886	37.1815	0.64877	2.76838	44.0627	CNOT4	protein_coding	chr18:13821546-14006761:+
ENSSSCG00000008747	183.818	115.343	98.1094	30.368	73.4831	82.752	39.4338	65.2149	27.0945	71.0444	77.0076	47.2276	3.49687	47.5949	83.7379	1.35927	0.190887	1.49193	81.4412	14.1074	17.4462	24.8607	7.39597	344.15	52.4811	39.4255	31.0526	44.9331	63.527	45.5637	48.6177	25.1382	23.6429	11.9873	62.8332	45.8253	0.167871	0.111277	54.7599	0.126043	0.164607	0.274266	0.0843841	29.7824	56.6255	NCAPG	protein_coding	chr8:12764210-12810050:+
ENSSSCG00000035080	0.343581	0	0	0.631941	0.157056	0.745941	0	0.0441169	0.627025	0.132869	0.419633	0.0791747	0	4.21673	0.028902	66.1257	58.6987	34.0224	17.259	0.0439993	33.6083	24.6769	141.135	37.3732	0.0191811	2.58567	0.405025	0.0130394	0.309906	3.73924	0.0304959	0.0225616	0.02357	0.0333199	0.321613	4.08186	4.63075	0.0357763	4.22431	0.0214537	0	0.0428975	66.847	68.185	60.3429	ENSSSCG00000035080	protein_coding	chr12:44957152-44962723:+
ENSSSCG00000032220	48.9003	20.7943	7.66625	12.3676	10.6296	15.2324	0.0249125	0.772862	6.15689	2.75396	9.69353	10.6607	0	0.381762	9.59948	13.5076	4.18347	0.232437	0.154651	60.8553	6.48434	24.6123	31.8679	176.444	12.976	0.941758	8.87961	0	0.00676382	12.2564	6.61592	0.0551506	0.00720195	0	0.00677729	13.5283	0.089053	0	0.0118419	14.7756	0.0215608	0.0131076	0.0203475	0.037483	16.5688	CNOT10	protein_coding	chr13:18649726-18731168:+
ENSSSCG00000003849	6.98308	2.18103	7.16669	11.0798	8.15358	6.56294	15.3595	13.4952	5.74857	5.53487	7.30527	11.5189	0	0.158891	1.07817	9.62868	20.9169	18.5163	15.1676	0	0.685414	24.6061	73.2997	27.0715	11.9853	19.9858	15.2036	8.02605	26.6312	4.8285	7.12915	5.34445	7.38582	0	27.4289	4.01697	33.7642	0.266922	0	0	40.2084	0.320053	0.0414027	0	27.9124	MAGOH	protein_coding	chr6:158988583-158998984:+
ENSSSCG00000011615	7.79521	3.21597	2.04231	3.23095	3.29501	5.6078	17.8527	3.70226	9.78794	10.5725	1.09493	13.819	0.0188272	3.29406	18.0889	11.3547	0.0354103	0.630331	1.34442	0.7602	0	24.5438	0	0.581549	13.8851	4.8722	6.2927	6.11499	16.2974	1.66883	3.89974	25.441	0.0831086	0.17623	15.3366	2.13684	25.5656	71.8666	1.10688	2.78379	0.709098	0.0605031	0.0156536	0.0144181	42.8956	RAB7A	protein_coding	chr13:71762043-71886835:-
ENSSSCG00000024596	77.818	58.6029	73.6217	115.561	133.089	122.854	85.3956	49.3193	88.3495	60.3371	92.4258	101.358	19.6861	7.81418	0.120343	2.24871	0.101371	4.63597	0.293764	50.0317	5.22779	24.5273	22.6532	45.5871	67.6108	87.9467	144.259	121.648	110.245	56.3394	54.9399	89.4503	121.169	86.8248	110.573	52.3535	0.453542	11.7006	34.9145	1.88404	0.240391	0.454663	90.1652	13.5125	37.5306	NOCT	protein_coding	chr8:87885414-87909655:-
ENSSSCG00000004249	0.431484	8.04747	11.011	10.8983	7.68259	18.86	11.1569	0.0472563	2.62966	1.86208	1.84293	0.155483	0.0285973	10.159	25.6802	115.66	239.276	0.122225	14.0597	1.33143	75.9524	24.5211	0.18919	0.229667	1.58205	7.85478	2.41327	1.50847	14.8196	12.4781	0.0217774	8.60349	0.0252473	0	14.9204	11.9099	0.052031	0.0191611	0.083026	19.901	35.9024	0.0229751	0.0475537	0.0876007	2.68732	CEP85L	protein_coding	chr1:43392975-43559423:+
ENSSSCG00000036952	0.676822	0.0733013	0.0500169	2.7317	0.582164	1.63261	2.24885	3.13271	0.0139036	1.66102	1.22303	0.00287725	0.00582121	0.0371487	0.0157547	11.4837	33.5099	0.0207333	4.36283	0.00479687	15.4774	24.4751	17.0861	6.93346	0.00836462	0.139819	2.0036	0.00568632	0.0482664	0	0.00221648	0	0	0.00363259	0.0265993	0	0.00706087	0.00780078	0.00422515	0	0	0.018707	10.3115	0.00445795	42.975	GTPBP8	protein_coding	chr13:146909260-146932906:-
ENSSSCG00000022358	32.4901	21.1393	20.1543	6.87866	24.2572	20.2721	8.53072	9.76553	6.75699	11.6739	10.2331	27.519	0.0337909	36.4012	18.888	0.207422	0.127108	0.401174	0.0284714	3.50381	0.0516785	24.4564	0.173871	0.125251	23.5976	7.11696	15.1068	0.396094	0.532334	9.20622	16.5245	26.6714	37.1514	0.105432	0.622293	9.76754	0.0888048	0.784885	1.85581	0.0724102	0.0967535	0.0633443	96.4125	0.0345033	0.0928467	ENSSSCG00000022358	protein_coding	chr8:8942648-9125674:-
ENSSSCG00000014956	3.63862	0.549351	2.32473	2.01885	2.36114	5.72807	0.0218881	8.59059	0.0114123	0.01189	0	4.37859	0.0573379	0.0152461	0.0310362	0.0439954	0	3.7372	0	3.63812	3.22262	24.4159	20.0253	0	0.535534	3.53184	2.43291	6.17501	0.0594268	0	8.23062	1.0539	6.99835	0.0178901	0	0	1.04322	0.0192091	0.0208085	0	0	3.86947	0	0	0.0787732	ANKRD49	protein_coding	chr9:26633996-26642512:+
ENSSSCG00000035901	35.9008	47.6409	74.7764	35.4719	96.8942	89.7452	57.4043	66.2158	55.1003	72.0148	60.0279	70.0058	32.2035	37.326	30.0805	0.23252	0.17537	0.240771	16.8003	21.4561	4.62561	24.392	0.250598	0.0792035	45.5914	83.5641	53.5822	14.8064	82.0176	60.8166	25.7306	14.1145	3.75581	0.218195	80.3024	59.4567	40.0581	100.608	0.160733	0.0936599	0.68542	0.243459	0.0726794	0.455213	66.1444	SPIN1	protein_coding	chr14:227107-294826:+
ENSSSCG00000037245	4.43237	2.56258	4.59887	5.01716	7.42374	12.4529	6.40055	6.60506	2.37724	8.51705	4.57145	6.00199	2.6489	1.67628	7.01489	5.77697	26.8745	3.2801	4.3438	8.39471	0.206912	24.3677	15.5404	1.64815	3.7585	5.02795	2.16955	7.24319	0.452647	5.62126	12.6815	2.22249	1.33275	0.207363	0.512707	5.44574	7.22636	2.06111	13.2516	1.64033	23.4501	15.8198	0.0394693	26.4076	20.6663	HNRNPDL	protein_coding	chr8:135802407-135813032:+
ENSSSCG00000010990	0.245625	0.0134679	0	0	0.0542681	1.38763	0	7.76422	0.00979247	0	0.00644434	0.00607946	0	0.372841	0.359519	13.8451	1.7196	4.81013	2.93807	0	15.1099	24.1859	0.325486	0.235555	0.954393	0.119125	0	0	0.0050992	1.78897	0.032783	0	0	0	0	1.44792	0	0	0	6.63216	0.00812728	0.0098817	7.94092	0.00941939	1.50731	NOL6	protein_coding	chr10:33022169-33036102:+
ENSSSCG00000027840	0	0.130816	0.102651	0	0.843382	1.83908	0	0.658071	0.0380463	7.84852	1.20182	0	0	0	0	3.74013	0.0599201	0	0	0	16.1427	24.0998	4.47878	2.80462	0.549342	0	2.01638	2.38072	0.416046	0.982917	0.418503	4.15965	0.0843801	0.0298211	0.35732	1.16545	0.0869474	0.0640391	0.0693712	0	0.0315766	0.038393	95.9149	10.9058	252.634	ENSSSCG00000027840	protein_coding	chr2:58930502-58948310:+
ENSSSCG00000028327	29.5087	7.59504	30.3571	36.8898	12.0736	11.0163	17.1273	27.6557	30.2329	0.364145	2.20045	11.6234	0.0292672	45.9692	155.108	0.224568	0.0366972	0.0625441	0.101722	7.56676	0.0839253	23.9896	26.2922	0.0452013	79.3518	38.0849	53.3991	69.4213	33.0696	37.2937	49.2052	46.9745	0.917274	0.292216	34.8679	37.2804	214.863	83.6951	0.138078	83.6089	0.193386	30.8964	0.0851683	0.49309	0	RHOBTB1	protein_coding	chr14:64326461-64465282:-
ENSSSCG00000036311	0.625005	0.0903056	0	0.74333	0.485173	0.889632	6.17072	2.2155	0.717217	0.67357	0.385573	4.15794	0	0.0269904	0.0206039	29.5186	18.0889	0.397683	8.6435	1.98132	2.67787	23.9168	2.67911	48.3005	0.323617	0.462052	1.8407	0	0.888973	0.0248546	0.00483115	0.0643355	0	0	1.00143	0.0178522	0	2.87351	0.0920936	2.79372	0	0.733946	0.0210989	5.22763	0.585702	RPAIN	protein_coding	chr12:51548870-51562728:-
ENSSSCG00000033123	2.15093	0.472251	2.07346	2.35777	2.15461	1.94887	3.01058	4.68345	0.318845	2.75975	3.71236	2.99461	0	1.04851	0.0778177	0.47276	6.29628	43.5821	14.0687	0.313091	0.0117786	23.9083	0.0339676	0.241066	4.80294	1.01046	0.876309	0.170526	0.698182	4.40529	1.15735	1.20625	0	6.69	0.81901	4.55601	5.59261	0.123848	2.48942	0	6.67672	5.70901	0.0170758	18.7321	0	TMEM97	protein_coding	chr12:44603682-44610991:+
ENSSSCG00000011794	3.91472	2.52125	3.68756	2.99767	4.42992	4.75839	14.7748	6.95039	3.0268	1.85476	1.82838	1.36066	0.0204674	10.705	2.814	19.0655	0.0192476	0.087478	4.57864	0.00843293	0.651475	23.8859	0.293378	0.271851	7.74955	4.91209	4.4102	0.389866	9.0283	2.66118	2.2756	2.77611	2.32197	0.0255444	8.88473	2.76936	0.763402	0.0068569	0.0222835	0.0164473	0.0135241	0	0.0212717	0.0078371	0	SENP2	protein_coding	chr13:123429980-123473415:+
ENSSSCG00000037772	0.414344	0	0.0334267	0.589354	0.598092	1.05007	0.323158	0.692587	0	0.00516312	1.71543	0.0369195	0	0	0	0	0.00780481	0.0975477	0	0.0307756	0	23.8824	10.192	0.123052	0.076026	0.188091	0.513477	0.328339	0.903191	0.0975455	0.180125	0.73644	0.4781	0	0.91016	0.145966	0	0	0	0.010004	0	0	0	0	0.129984	ATP5F1	protein_coding	chr4:108891718-108907099:-
ENSSSCG00000016842	26.921	41.2253	26.1103	20.6496	27.0353	25.6713	13.8376	17.5553	3.56855	13.5253	31.3359	16.2023	0.094293	24.5639	21.9105	62.6871	17.6713	139.561	24.5114	23.4434	49.296	23.8447	16.1299	0.216364	15.8138	18.0794	13.328	11.6155	19.2888	22.3299	72.888	0.0739935	10.7716	20.317	22.5223	22.2411	0.122543	0.067692	0.141768	55.3518	72.9905	27.8075	41.2404	102.111	29.3324	NIPBL	protein_coding	chr16:22152469-22363821:+
ENSSSCG00000016658	11.7176	22.6895	18.4444	22.1773	17.2475	17.3612	0.190118	17.5912	5.18642	11.5116	14.1092	10.6905	22.9539	14.5764	7.80812	58.7335	0.0892093	11.6122	3.7036	8.66958	12.4706	23.8079	0.0588356	0.120871	10.3607	16.7202	11.7929	13.6	9.35016	4.56868	4.06349	0.691441	34.92	0.0998949	8.32328	4.43375	1.28908	0.0536297	55.8488	62.6543	61.0737	7.41646	0.0295772	0.0612962	33.5217	ANLN	protein_coding	chr18:37645004-37708565:-
ENSSSCG00000006504	0.571447	1.03743	0.112441	4.36763	2.00673	0.402895	0.0799294	0.0345999	0.00833494	0.0260516	3.88349	0.227681	45.0382	3.71908	0.30034	1.99218	33.9462	0.00745753	0	0	0.0180125	23.7811	1.1197	1.61689	0	1.17617	0.287872	0	0.0260413	0.0256347	2.64286	0	0.0739418	11.4132	0.0217443	0.0343699	0	0.0140293	0.0151974	0.0336513	0.0069176	11.9687	0.0043522	0.0160348	18.4965	KIAA0907	protein_coding	chr4:94097893-94116659:+
ENSSSCG00000006342	0.546943	0.396652	3.40321	1.55723	2.54337	4.63159	11.1518	0.0504575	0.00662997	0.535333	2.63097	1.79461	0.041638	0.0265717	3.4889	48.2173	46.3351	12.0598	3.85213	0.0102933	0.0286558	23.5398	31.0125	3.32854	1.17567	0.0225829	1.80425	0.00813463	1.2912	6.12951	0.0126832	0.00351876	5.50302	0.0259832	1.72964	6.65518	18.6263	9.24565	0.0241774	20.5041	0.0220102	0.0133808	0.356579	0.516568	0	UHMK1	protein_coding	chr4:88029337-88052929:-
ENSSSCG00000035676	0.0715405	0.336991	1.212	3.43431	0.732826	0.347672	0.00559455	0.310794	0	0.0273517	0	0.0108656	0	0.0584533	13.458	18.1665	0.004594	0.24011	0	0	0.00420253	23.5036	1.24022	0.321408	0.00526468	1.26326	0.409932	0.0250527	0.656182	4.30264	0.0334811	0.0154813	0.019408	3.32434	0.672707	4.66357	0.0044441	0.0049098	0.00531861	1.28957	0.00484188	70.5508	8.69404	5.35352	0.00805371	G3BP1	protein_coding	chr16:71236096-71276084:-
ENSSSCG00000013661	0	0	0	0	0.00786562	0	0.0122497	0	0.00638694	0	0	0.00793041	0	0	0.00868477	15.4751	0	10.9377	0	0	0.368072	23.4581	4.68811	5.75887	0	0	0	0	0	0.0235722	0.0305458	0.00677954	0.00708257	0.0100123	0.00666494	0.0150498	0.165423	0	6.06733	3.08149	0	0	2.67469	33.3598	1.02279	EIF3G	protein_coding	chr2:68963108-68970663:-
ENSSSCG00000004049	2.47872	0.860477	1.79841	2.54695	2.99308	2.62591	8.03046	1.56497	0.462017	0.431217	1.0515	0.991968	0	4.31416	11.7467	9.08184	0.704904	79.1453	2.69693	0.0298876	18.832	23.4393	16.8897	0.0149377	1.34201	0.210766	0.0515857	2.22615	4.42074	0.290114	7.88096	0.0970617	0.0160105	4.33806	3.98759	0.311859	0.161311	0	3.36965	0.00971532	0.00798859	0	7.80037	0.00925865	0.166097	ACAT2	protein_coding	chr1:7597333-7612910:-
ENSSSCG00000000496	20.6352	15.7773	20.031	15.4522	30.7534	28.3047	25.6265	21.8153	16.9815	37.2091	7.81912	25.3731	1.0822	18.5371	0.0755842	7.20546	0.10943	0.174071	0.397088	55.4621	1.77186	23.3634	42.8891	91.0201	22.4727	9.4871	24.7344	0.059676	37.6359	4.81248	2.57202	7.95801	40.3897	0.141599	36.8045	4.5188	0.0846874	0.0233904	0.050676	0.547029	0.0692006	3.08509	2.9025	5.93498	0.402866	CCT2	protein_coding	chr5:33858639-33875661:+
ENSSSCG00000040185	0	0	0	0	0.0866695	0.0838813	0	0.0389527	0.0492634	0.0439935	0.0648397	0.0349534	0	6.56249	55.8288	136.522	85.8104	184.458	92.6391	0.043705	123.537	23.3299	43.3434	0.447794	0.0889131	0.061641	0.0502895	0.0949829	2.48465	0.822499	0.114436	0.067232	0.140474	184.836	3.75276	1.29348	81.4343	231.642	3.00268	0.142068	204.747	144.393	38.0709	30.2868	19.8486	TFAM	protein_coding	chr14:92259542-92279731:-
ENSSSCG00000034444	0	0.555922	0	0.0114454	0.00948169	0.341576	0	0.202419	0	0.0481291	0	0	0.00967062	0	0	0	0	0	0	0	0	23.2462	0.0106629	0	0	0	0	0	0	0	0	0	0	0	0	0	0.0997052	0	0	0	0	0	0	0	0	EIF4EBP2	protein_coding	chr14:73323620-73349289:+
ENSSSCG00000000158	0.0391473	0.386369	0.00947449	0.240129	0.00864915	0.688274	0.01347	0	0	0	0	0.00872039	0	0.00938254	0.00954991	0.0676874	0.210159	0.150812	0.0111492	0	0.101184	23.2307	70.5181	0.0217987	0.469004	0	0.886623	0	0	0.0345604	0	0	0	0.0110097	0.00732886	0.016549	0.0107001	0	0	0.0283553	0	0	0	9.647	0	RTCB	protein_coding	chr5:12579975-12607578:+
ENSSSCG00000000405	0.248034	0.0918	0.0900442	0	0.239751	0.0368314	0.0106681	0.0692701	0.428295	0	0	0.552516	0	0	0	0.814836	0.00876017	1.81153	0.14128	0.0345428	1.77102	23.1707	0.693305	3.34065	0.461797	0.503426	0.00662448	0	0	0	0	2.49747	0	0.00871953	0	0	0	0	0	0	0	0	0.0522795	0.0214014	6.68815	ENSSSCG00000000405	protein_coding	chr5:21981708-21992407:-
ENSSSCG00000004970	0	0.0965746	0.0135325	0.0894728	3.66904	0.690805	0	0.0416417	0.0100313	0.700231	0.026406	0.0498217	0.100799	0.0670059	14.8269	51.8584	13.2234	98.441	0.127396	0.280332	76.9872	23.036	101.125	70.9263	0.0181049	0.224535	0.107522	2.6708	1.82824	0.246815	0.0959498	0	2.30263	5.64535	1.83188	0.271827	9.84226	14.4194	4.90182	22.113	8.29217	0.0404907	43.1923	42.2823	154.462	ENSSSCG00000004970	protein_coding	chr1:167296075-167300229:+
ENSSSCG00000033687	0	0.00734962	0	0	0.0329053	0	0	0	0	0	0	0	0	0.00713909	0.00726644	0.0927049	4.53633	0	0.0339332	0.00553107	0.0230971	22.8852	26.214	0	1.12845	0.0520063	0.0318218	0.00655665	0	0.0525934	0	0	0	0	0	0.0440719	0	0	0	0	0	0	0	0	1.87381	ATG101	protein_coding	chr5:17417819-17426528:+
ENSSSCG00000000738	13.0837	6.21762	5.09421	4.79657	14.7046	5.95181	1.02007	3.90053	4.37897	3.97122	4.50348	25.3919	1.06887	0.165791	32.9902	0.18795	0	1.14209	0.0562877	1.96342	42.2975	22.8805	0.159594	0.0137567	3.33574	2.76918	4.00114	19.3485	7.62544	2.21374	0.178054	29.5637	1.5531	0.0555835	7.23361	2.75713	0.0270102	0.0596813	0.0646505	0.0357886	0.0147139	0.0536705	42.1575	0.0170532	3.34074	RHNO1	protein_coding	chr5:67238717-67246660:-
ENSSSCG00000016077	5.81244	2.73863	3.79019	1.55826	4.24705	4.1646	0.029895	2.72838	2.11205	0.7389	0.0153866	6.92866	1.5271	0.0364409	0.0582857	31.7272	7.91688	0.278924	0.148465	0.044366	1.33055	22.8624	68.8411	60.1297	6.08712	1.09219	4.79406	14.9506	0.99834	11.63	0.298182	9.25289	0.0129635	0.0427605	0.923066	11.3032	0.932088	0.026236	0.0426307	0.00786636	0.0129365	0.188749	0.040695	87.8302	58.2542	HSPD1	protein_coding	chr15:101321360-101373878:-
ENSSSCG00000009180	28.3528	10.5072	23.0395	20.6624	21.9734	16.286	5.38837	10.0939	8.45303	10.6299	28.4793	26.5914	0	2.40341	0	0	0	43.4828	14.045	4.10674	37.5295	22.8535	0.0341309	0	10.9642	1.34309	15.6145	3.02374	0.821311	0.0606364	50.2095	2.38049	0.0273285	0.038633	1.15727	0.0580706	1.16395	0.207406	0.0898701	11.8404	0.0409073	0	0	0	0	TRMT10A	protein_coding	chr8:120885833-120917350:+
ENSSSCG00000028867	27.6803	16.5183	23.541	18.4632	41.6651	23.7762	5.15208	8.77599	20.0018	29.5702	21.7119	38.3187	0.859807	20.9848	2.00969	4.12831	0.0735057	9.12209	24.8125	8.92078	5.47649	22.8522	0.0574563	0.152911	26.6001	34.6314	40.2932	36.4458	40.344	12.3703	10.7985	27.9359	23.3821	0.146329	40.289	11.9874	0.244925	11.0244	0.113466	0.722333	53.7311	83.8341	0.0704042	0.109742	0	PPIL4	protein_coding	chr1:16400963-16446849:+
ENSSSCG00000018084	13.3088	10.5474	4.69288	6.11156	19.9599	16.6479	17.438	24.2867	14.7054	15.4858	30.9056	56.0536	16.2861	12.3577	23.2212	56.2335	89.1535	29.2858	37.4016	39.6062	29.9571	22.8031	96.0271	62.8207	4.7089	6.77092	3.01311	6.40229	10.8687	5.15497	3.32741	4.86744	12.5371	29.2495	15.098	3.91221	20.477	6.65377	3.17143	35.2718	38.058	45.4757	53.2551	74.2242	49.8788	ND3	protein_coding	chrMT:10653-10998:+
ENSSSCG00000023296	76.869	92.2647	54.6168	32.6795	60.5056	55.7173	25.3486	12.8198	10.6522	21.0564	42.9307	41.6043	48.2458	9.24022	0.0927201	34.5275	0.0933836	0.710899	0.343567	15.3489	13.7664	22.7517	62.2169	147.24	31.182	41.6051	37.5012	15.5941	61.7086	15.0157	54.4947	35.3181	41.4664	35.9904	65.5563	15.4911	20.1767	0.134734	56.5971	13.8249	13.4593	10.6684	220.388	0.176808	47.3818	CENPE	protein_coding	chr8:117888970-117965792:+
ENSSSCG00000030295	1.46702	2.09816	1.3982	12.9838	7.44329	4.10238	6.3879	1.27302	0.0349365	6.52756	1.01162	21.2414	0	0.0155577	0.0158352	0.0897888	61.2216	0.854406	0.036974	0.0120535	0.268446	22.4913	8.74151	3.05431	8.84873	13.498	9.8334	11.6736	1.04303	0.386818	0.33417	0.111252	12.3198	0.0182557	1.19093	0.521375	0.0354847	0.0196016	0	0	0.0193304	0.0235032	36.0473	0.179229	0	ENSSSCG00000030295	protein_coding	chr6:28469269-28489005:+
ENSSSCG00000032092	12.984	6.11945	31.5822	20.576	31.9515	27.8355	27.0195	33.1158	10.6689	15.8354	34.4141	22.7811	38.7505	23.0208	23.0138	115.911	159.493	124.566	135.128	2.44277	77.7047	22.456	146.23	231.626	10.164	10.5639	18.1113	18.366	13.2913	37.5062	32.9726	32.9189	11.4858	36.8516	13.187	37.2238	22.8487	61.1246	10.456	58.7053	91.787	56.9219	25.7529	98.8149	116.834	DDX5	protein_coding	chr12:14571687-14582970:+
ENSSSCG00000006508	5.38229	5.54368	3.26542	1.306	4.641	4.10515	0.508008	4.65215	1.05162	1.39346	3.91076	0.869419	0.039528	11.7297	0.139074	0.00505498	0.0784746	0.16425	0.241463	0.00542873	4.54528	22.4426	0.00726397	0.956425	0.814113	0.814153	3.06084	1.65066	0.013656	0.590407	5.40067	0.0027837	0.00290812	0.0287776	0.0218931	0.627219	48.2094	0.0220708	0.0191268	43.7762	0.0174124	0.0158784	0.00821624	0.0252258	4.54354	ASH1L	protein_coding	chr4:94298139-94483792:+
ENSSSCG00000037566	0.47473	0	0.424017	0.226086	2.18513	0.738513	3.46141	0.701488	0	0.676067	0.0133449	0	0.0254705	0.176088	4.88054	0.0195435	0	0.489875	0.547251	0	1.79673	22.4323	9.02899	0.015735	0.988175	1.11501	1.13508	0	0.380138	0	0	0	0	0	0.423216	0	0.0308946	0	10.5191	0	0	1.37102	3.52598	0.0195056	0.0559879	ENSSSCG00000037566	protein_coding	chr6:88704599-88712853:-
ENSSSCG00000005382	0.024657	10.7137	0.268538	0.263036	5.36051	4.19451	0.0254523	0	2.35333	7.83485	1.70591	0.0274628	0.0111125	1.1701	0	0	0.877814	0.158316	0.0210669	0.0686778	0	22.4162	0	0.00686498	1.83229	8.45069	0.179122	2.02988	3.37227	4.8488	0	0.00469547	0.00981068	0.00693446	3.25435	4.81562	0	0	0.00806564	0	0	0.00892773	0.00923928	0.00851005	43.0156	TGFBR1	protein_coding	chr1:240842698-240918536:+
ENSSSCG00000036529	6.26491	22.3515	11.2262	9.00771	22.6329	23.1741	27.1068	4.66793	5.66771	23.7198	27.2507	15.5239	0.0200817	0.694163	16.5332	9.70746	0.0629493	0.314707	1.80201	12.0386	0.656471	22.385	0.0996398	0.0620296	4.83333	11.7395	15.3471	0.441367	4.97021	17.456	8.25032	68.7311	0.106375	0.0626573	4.91337	17.2448	0.0730744	0	0.0291513	0.0161373	0.0663459	0.548541	0.0250449	0.0307575	0.0441424	ENSSSCG00000036529	protein_coding	chr2:103799715-103823573:-
ENSSSCG00000015730	8.76065	4.69837	13.2998	16.0074	17.1322	9.4955	0.348775	16.8232	9.22234	8.20098	11.8135	9.08016	0	9.14493	0.052987	21.6823	1.30925	117.59	11.7122	5.55247	19.8741	22.3834	33.9816	4.71701	7.72465	12.641	25.1692	3.96833	31.2083	3.59543	11.6043	13.181	23.8673	0.0407243	31.2433	3.90239	9.26151	0.0437266	0.0236837	63.2718	2.56574	12.2949	2.713	35.1091	167.66	NIFK	protein_coding	chr15:29714180-29735053:+
ENSSSCG00000038947	5.89401	5.02586	4.32372	4.44346	5.92593	3.68395	16.7595	7.09469	5.99112	8.62258	8.03322	0.847405	0.151914	3.43926	0.593224	59.4475	0.557835	5.79716	5.07425	8.44533	53.9984	22.2831	14.5427	30.1991	3.36398	6.98655	7.85543	15.0938	0.431859	11.3612	6.85022	1.76981	10.6959	4.64511	0.432719	11.7507	11.2928	0	3.11097	2.17121	0.0286797	2.72863	0.0315767	3.73942	59.6303	ENSSSCG00000038947	protein_coding	chr7:77921113-77973088:+
ENSSSCG00000036335	0.847104	0	2.05017	0	0	0	0	0	0	0	0	0	0	0.507569	0	129.624	27.525	327.021	0	0	4.92641	22.1937	222.576	55.4248	0	0	0	0	0	0	0	0	0	0	0	0	24.8903	0	0.692749	81.2988	0	0	168.63	157.148	286.376	ENSSSCG00000036335	protein_coding	chr4:95679159-95709888:+
ENSSSCG00000007672	1.89802	0	0.0171403	0.0566634	0.078236	0.504794	0	0.281299	0	1.45613	4.0804	0.126209	0	0.271584	0	0.244907	3.90204	18.8029	1.39173	0.0394522	7.48687	22.1731	0	0.41408	0.0229318	9.75606	3.25338	0.0935351	0.0132323	0.203201	0.0243061	0.0269733	0.0140895	0.0398353	0.0530347	0.329327	0.0193575	72.7552	0.0231667	0	0	0	1.43304	89.3154	66.477	POP7	protein_coding	chr3:8607557-8610196:+
ENSSSCG00000031791	29.4533	34.4074	49.7752	36.4521	47.3373	46.945	9.7868	40.9913	38.7557	30.9	26.6824	40.8824	0.0435025	13.5492	42.7776	4.67313	0.363642	3.7909	22.6706	22.1418	0.0748474	22.1281	27.5485	2.11414	28.6294	27.1276	26.1995	37.7421	3.45069	26.1542	57.891	5.80858	19.6065	0.0995377	3.75874	26.6389	0.0967387	0.077728	0.347324	7.87718	0.0383263	0.186399	0.0783672	0.111049	9.02858	ARF4	protein_coding	chr13:39407182-39430254:-
ENSSSCG00000007088	8.16901	17.8856	8.48052	6.06016	22.9125	16.1627	6.47905	3.65519	14.5666	17.6639	0.234013	17.6137	0	0.475051	0.069075	82.2995	0.0600035	13.4309	11.0077	0.0262893	12.4784	22.0701	51.1293	34.5498	11.4606	8.34256	7.45661	26.723	9.04672	0.531202	17.5287	2.1299	2.67576	0.0199084	7.77923	0.778049	0.0386971	0	0.0231559	0.0256369	0.189723	0.0768929	0.34483	38.2602	2.03371	ENSSSCG00000007088	protein_coding	chr17:26353438-26381575:-
ENSSSCG00000036885	8.01875	12.6954	7.07199	8.22655	5.00522	6.77696	0.159823	6.14274	2.56811	5.92739	3.68421	3.49442	0.00951529	0.21253	0.0772574	24.4879	0.0119309	8.53359	20.9734	0.564546	31.6349	22.057	7.56971	0.0058783	0.420436	7.51256	7.34859	0.0185896	0.812625	0.671013	0.0144921	0.0964944	0.142811	1.03317	0.88539	0.535517	20.4921	0.146637	0.214098	13.7558	120.289	0.0229337	0.0197784	5.49434	23.6717	ENSSSCG00000036885	protein_coding	chr13:167807050-167895769:-
ENSSSCG00000015857	0.199076	0.878335	0	0.00449938	1.59534	0.132275	0.859141	0	0.00908009	1.32443	0.0159347	3.34097	0.0152068	0.0161739	0.020578	0.950956	20.626	0.0216646	0.0240241	0.00313272	0	22.0451	26.6052	3.19408	1.41485	0.00294557	0.731752	0.155971	0	0	0	0	0	0.00948942	0	0	0	5.43074	0	0	0	0.0122171	0	0.401771	0.0292484	UGGT1	protein_coding	chr15:59141586-59265040:-
ENSSSCG00000025928	0	0.0186528	0	0	0	0	0	0	0	0.0141301	0.0178505	0.0336797	0	0.036237	0.0184417	13.254	11.0857	1.55324	20.6042	0.0280749	0	22.0342	54.696	21.1108	0	0	0	0.0166403	0	0	0.0129725	0	0	0	0	0.0159788	0	0	0	0	0.0225122	0.0273719	15.7782	4.30506	24.0401	ENSSSCG00000025928	protein_coding	chr6:53974297-53978564:-
ENSSSCG00000014288	18.1455	14.8133	27.0954	21.991	30.0543	42.3769	42.0526	28.1497	14.1942	55.6325	48.7414	43.6822	40.5718	52.9969	40.6565	2.23498	94.1965	0.118002	28.5261	10.9603	3.79229	22.0288	0.372916	0.827229	24.5075	31.0769	26.5843	25.3917	11.1656	55.7529	37.5347	11.3919	15.6365	8.95902	11.3886	55.718	0.108839	37.5345	0.100197	0.0665591	0.11858	2.96119	0.0401718	4.18641	33.3563	GDF9	protein_coding	chr2:135180426-135187026:-
ENSSSCG00000028802	0.00799993	0.286217	0.212977	0.245358	0.0176749	0	0	0.00992977	0.782194	0.0672885	0.0377802	0.00891027	0	0.00958683	0.0292735	11.2179	16.8171	3.91661	0.797434	0	0.08271	21.955	68.2869	49.0237	0.498643	0.22348	0	0.0528282	0	1.95104	2.52595	0	0.023873	0.168741	0.00748844	2.0883	1.78209	0.0241574	22.2697	0.217295	0	0.014483	37.7857	105.791	21.6954	ENSSSCG00000028802	protein_coding	chr6:55914159-55921486:+
ENSSSCG00000017275	4.79791	1.44402	7.01823	0	7.5368	5.81242	0	15.3137	14.2263	0	1.35702	15.5853	0	0.454917	0.025724	36.9756	1.34074	0.0677057	112.859	0.0391612	11.8152	21.929	0.0655001	1.90833	0	0.00920541	0.0563264	0	1.20183	0	21.7413	0.0100404	0.0314675	0.0296561	1.09564	0	0.0288221	0	0	0.0190947	0.0157009	0.0381805	46.9809	0.0181971	0.0391741	NOL11	protein_coding	chr12:14035656-14058453:+
ENSSSCG00000000500	0.35872	0.123243	1.41766	0.405685	1.76568	2.54606	2.66391	3.0266	0.00407315	0	0.150108	0.187126	0.0102322	0	0	0	0.0192447	0	0	0	0	21.8451	0	0.00632118	0.0735142	1.35568	6.93206	2.67369	2.9397	7.38105	0.003896	5.82811	0.099369	0.0191555	3.13682	7.47183	0.0062056	0	0.0445604	0	0	0.00822053	0.0042537	0	0	ENSSSCG00000000500	protein_coding	chr5:34003186-34053898:+
ENSSSCG00000022155	21.3755	46.8415	29.5103	84.3054	54.5079	42.5852	50.6021	70.3492	64.5426	38.9758	65.5387	29.8097	89.5607	37.3151	20.9834	29.1578	197.892	62.9204	61.433	53.4906	30.8931	21.8413	32.012	87.2895	60.6897	64.2832	91.0198	144.044	74.8421	82.6793	147.234	82.9628	81.8633	42.3211	72.6366	87.0925	78.8748	64.0279	5.99075	29.6971	3.0276	24.181	31.4573	107.93	15.9775	RBPJ	protein_coding	chr8:19932466-20166754:+
ENSSSCG00000031938	1.11934	0	0.180603	0.165846	0.577045	0.82738	0	0	0	6.55556	2.5256	3.29686	0	0	0.0910201	53.1586	12.4398	47.5937	0.0354208	0.646639	0.0642925	21.8317	37.7925	0	0.161084	2.36689	2.39162	0.164259	2.16109	2.52536	0.0426844	0.0947366	1.65777	0.0699554	2.28181	2.05047	0.135976	43.1523	0.12205	22.7013	36.9627	23.2815	242.85	0.429251	74.6344	NEDD8	protein_coding	chr7:75070161-75085899:+
ENSSSCG00000012904	0	0	0	0	0.0163219	0.017552	0	0	0	0.0138083	0	0	0	0	0.0180217	18.0615	144.485	0.0474334	0	0.0137178	0.0190946	21.6776	0.0183553	0.0205683	0.0119603	0	0.347259	0	0.0276058	0	0.0253542	0	0	0.0623295	0.0276608	0	0.0403845	0.0223082	0	0	0	0	109.095	0	0	AIP	protein_coding	chr2:5042125-5048963:-
ENSSSCG00000022222	0.27935	1.37854	0.112681	0	3.11168	4.81188	0.160201	0	0	0	0.0274844	0.103713	0.0524576	0	0	9.78093	5.42643	0.0373673	0	0	0.391104	21.6516	0.17352	0	0	0	2.11392	0	0.978637	0.667926	0.0998684	0	0.0463124	0.0654697	1.43819	1.25472	211.056	0.105444	6.20618	90.1254	0.138648	195.213	0.0218075	0.0803453	1.00896	MTX2	protein_coding	chr15:82061385-82139072:+
ENSSSCG00000011494	1.47377	1.65503	7.56811	8.16331	1.2941	1.52631	0.682639	0.117262	0.338975	0.10595	0.0223076	0.0841783	0	0	0.0691392	108.789	0.106772	328.464	0.376681	0.0350849	0.317439	21.5956	0.539877	1.15733	0.15295	7.20807	7.91267	0.0623857	0	0.0208508	0	0	0.0187947	0.0265692	0	0	0	0	0.0927098	49.8502	0.0281333	0	0	0.032606	1.14649	PSMD6	protein_coding	chr13:45496362-45527331:-
ENSSSCG00000002847	3.02924	4.57325	1.68114	3.6147	0.299453	3.06725	0.0699542	0.513109	0.273553	0.171003	0	1.97002	0	0.560357	0.0165319	5.16739	0	0	0.501811	0	0	21.5945	1.22917	0.367926	0.10423	2.63262	3.44616	0.0895027	0.0886331	8.518	0.0348873	0.0322631	0.0808924	0.0571769	0.209337	8.01432	0.0463075	0.0306961	0.0443359	0.0490861	0.020181	0.0490747	107.383	0.0467788	0	GPT2	protein_coding	chr6:37625195-37669628:-
ENSSSCG00000038682	0.263819	0.0441322	0.0324661	0.017888	0.355655	0.563065	0.0153858	2.76399	0.120331	0.0083579	0.0739096	0.453211	0	5.1013	13.6189	25.7689	36.8981	10.0343	3.56577	0.0622732	24.3865	21.5852	36.7854	15.5931	0.282333	1.20619	0.0812092	0.265752	1.34927	0.705631	0.0153463	0.00425759	0.0934058	12.2675	1.44404	0.793915	12.9736	36.8893	2.90345	1.6437	47.6375	0.0323807	4.47787	52.086	8.71559	TAF1D	protein_coding	chr9:26154912-26167298:-
ENSSSCG00000009414	7.21224	10.2699	4.15773	9.52538	14.4583	14.9898	10.1609	5.55959	8.03566	2.70339	13.391	24.9199	5.48862	3.79708	2.12433	10.3907	7.25351	24.8078	1.96442	6.41598	0.334277	21.4737	5.63941	14.247	10.326	2.44995	8.25764	11.2732	6.85852	10.3757	17.17	7.75792	10.5189	0.169736	7.43308	11.0848	4.73091	37.1594	0.0141018	0.109288	0.051351	37.0558	0.028269	6.42018	0.704669	ZC3H13	protein_coding	chr11:21298855-21387968:+
ENSSSCG00000037185	0	0.269184	1.41006	0.235239	0.610279	2.02397	0.543106	0	0	0.00433863	0	0.253361	0	0.623084	0.679499	0	0	0.149037	0.00661074	3.49555	7.70347	21.4369	0	0	0.00375797	0	0.798486	0	0.00433692	0.599395	2.34211	0	0.00461785	0	0.00434555	0.5495	0	1.2056	0	0.00840643	0	0	0	0	0	ENSSSCG00000037185	protein_coding	chr14:108666231-108739054:-
ENSSSCG00000014901	7.86614	8.26859	3.82115	7.71157	5.06623	4.46607	6.49635	3.91533	0.996571	1.82937	7.80365	0.41615	0.059607	7.49682	15.7894	26.7444	32.4135	0.0318451	1.02644	2.34539	6.73022	21.4297	9.32035	8.8745	2.25368	1.40572	2.65989	7.14357	7.43506	0.430562	1.34473	7.76686	0.207208	0.0232477	7.13726	0.40186	2.72031	1.99692	4.95372	0	0.019693	6.79413	0.511081	1.86585	0.851662	PCF11	protein_coding	chr9:17297867-17324710:+
ENSSSCG00000035762	0	1.00533	0.0758543	3.19723	1.32434	1.69409	0.107843	0	1.25109	0.131811	0	0.567263	0	13.0518	0.0955727	0.0135479	0	0	0	0	0	21.4267	0	0	0.735762	5.65	0.226012	0	0	0.0172935	0.0067229	0.00746063	0	0	0.00733451	0	0	9.27507	0.0128155	0	0	0	0.0146803	0	0	ENSSSCG00000035762	protein_coding	chr14:92321929-92382274:-
ENSSSCG00000035355	11.3215	7.99408	7.93835	4.48626	5.53491	1.41171	28.9128	9.58765	10.4509	3.04665	13.1201	7.16343	0.0361872	0.404131	0.0587628	129.378	48.5955	100.828	23.0393	5.24077	0.124522	21.4048	44.7182	2.62677	5.46629	14.6358	9.65882	6.89298	6.26343	8.21393	6.48282	26.4832	28.8331	22.7737	6.93731	9.02044	0.241414	0.569793	0.157592	0.145397	0.155422	62.2447	352.382	124.443	191.345	F2R	protein_coding	chr2:85642794-85659132:+
ENSSSCG00000011846	4.44991	4.24675	8.91106	3.23202	7.82193	11.5431	19.65	8.98476	16.5871	6.64789	15.2211	11.3806	37.9006	1.21403	0.657705	0.0376699	78.4242	0.0349714	0.00775602	0.288243	0.021117	21.2444	0.0541315	0.030329	9.22366	18.0206	4.80629	0.053951	21.5437	0.42074	0.00467325	0.757165	3.65164	0.0306359	21.0513	0.385668	0.0223308	0.0246709	0.0178167	0.0197256	0.0324395	0.019721	0.0153069	0.00939921	3.61519	SLC51A	protein_coding	chr13:133847731-133869825:-
ENSSSCG00000015252	0	0	0	0.00344739	0.00571184	0.00307116	0	0.00320891	0	0	0	0.00287945	0	0	0	1.47958	0	0.00414981	6.03384	0.00240027	0	21.0987	0	0	0.577599	0.489741	0	0	0.00241516	0	0.00221817	0.00246158	0	0	0	0.00273221	0	0	12.9769	0	0	0	0	0	13.129	SNX19	protein_coding	chr9:57513167-57558388:-
ENSSSCG00000003983	0.00811921	0.250417	0	0	0.4664	0.395454	4.79119	0.0100778	0	0.00758797	0.0671011	0.388854	1.66493	0.204325	0.00990332	0	0	0	1.74583	0	0	21.0858	0.0403464	46.7707	0.144594	0.127582	0	0	0	0	0.919555	0.278308	0	0	0.00760009	0	0	0	0	0	0.0120892	0	0	0	132.505	SMAP2	protein_coding	chr6:170714931-170763908:-
ENSSSCG00000004691	3.4097	4.06476	2.17895	7.30547	11.7656	5.18835	30.583	22.0646	7.62923	7.48315	12.1674	6.48596	0	10.9727	1.16824	121.487	22.5696	205.337	42.5531	18.852	154.031	21.0784	9.75688	37.3331	8.77658	9.9331	8.1448	70.4159	1.96848	1.35289	7.49464	8.49946	43.5965	183.921	2.1517	1.17418	108.171	153.519	53.8882	98.2339	75.6976	15.9524	184.004	133.417	77.0458	EIF3J	protein_coding	chr1:126999571-127019139:-
ENSSSCG00000016793	0	0	0	0	0.0152367	0	0	0.01712	0	0.0128903	0.0162843	0.0153623	0	0.942137	44.246	7.72683	57.989	14.2802	33.1538	0	1.17646	21.0494	3.25563	0	0	0.794688	0	0	0.0128852	0	0	0	0	0	0.0387326	0	7.5399	0.104125	0.203031	13.6369	0	0.124851	0	0.785465	0.46116	ZNF622	protein_coding	chr16:5699094-5714377:-
ENSSSCG00000017067	22.4649	24.1682	51.7823	5.21189	23.8063	31.923	23.0955	24.3304	2.63216	6.90583	5.94699	7.72735	0	44.1473	0	0.0616227	0.0167832	0.591152	0.389091	1.42285	0.0307061	21.0481	0.0147586	0.033076	11.7805	4.55282	7.17073	0.2615	12.541	2.75309	0.0407721	0.0904925	78.9859	0.0501161	12.4881	2.57381	0.0974136	0.0358739	0.0582913	0.19361	0.0707552	114.698	37.1705	0.123006	4.75174	CNOT8	protein_coding	chr16:68329793-68350260:-
ENSSSCG00000006101	21.0593	31.4457	10.9495	7.13096	18.1407	29.0426	2.00288	1.26879	5.42521	12.1715	25.154	33.6708	0	45.8571	0.0230893	0.556415	0.0133714	0	0.0539118	8.80515	0.0122319	21.0158	0.0352749	0.079056	14.0593	4.27176	3.6098	0.479181	5.69431	5.75509	0.0324836	0.0360481	0.0847336	222.026	5.67906	5.53158	0.0776104	0.0428716	0.0774021	0.497031	0.0140928	0.0856752	0.0443325	4.13235	37.4474	ENSSSCG00000006101	protein_coding	chr4:42249480-42369447:+
ENSSSCG00000003673	41.8138	31.8048	37.2961	34.7719	34.3629	29.8443	42.7164	37.1234	23.6332	14.0717	21.4579	17.6471	22.3015	29.5112	16.1217	48.9323	5.35916	6.88161	1.03598	8.04031	8.46519	20.958	32.1816	63.6633	21.1484	26.7854	29.9061	3.14845	18.2557	18.752	13.7995	13.0971	14.5638	0.0657654	18.1656	18.8482	27.7751	6.19832	16.4886	0.0329346	0.220517	0.117596	3.88467	2.22844	14.2986	ENSSSCG00000003673	protein_coding	chr6:96611861-96734752:-
ENSSSCG00000035746	41.3721	39.7199	34.157	24.7866	44.8966	40.0604	21.3597	23.1026	18.0543	30.44	56.5131	23.8189	23.6627	42.9383	14.7157	58.9494	0.0699486	0.437124	0.317278	22.28	0.309276	20.931	39.3461	2.67665	28.6607	15.5676	26.2626	7.58369	10.8738	35.8843	26.8204	59.6489	19.6882	0.255289	10.5131	35.661	4.74792	0.0373785	0.371165	21.488	24.5129	0.0597582	0.0463827	0.0498421	68.1752	ECT2	protein_coding	chr13:111248272-111312835:+
ENSSSCG00000013177	0.0100249	0.0865742	0	0.655031	1.35108	1.26236	0.0344942	0.111989	0.350709	0.215486	0.248552	4.14246	0	0	0	0	0	3.54019	0.0142755	0	2.047	20.8805	16.8379	0	0.097381	1.54901	0.599749	0	0.0187306	2.37851	4.72218	0	0.119663	0	0	2.38382	4.74036	0	10.4117	0	0	0	1.08937	0.0864993	0.223455	MED19	protein_coding	chr2:13240812-13276703:+
ENSSSCG00000004304	1.00253	0.253707	0.819148	0.148539	0.293437	0.570029	0.766568	0.265891	1.21442	0.00800799	0.252912	1.84193	0	0	0	3.11126	0	0	0	0	0	20.8779	0.0106449	0	1.47742	0.336609	3.66161	0.245196	0.608368	0.302586	0.00735193	0	0.869383	0	0.384997	0.33506	0	0.0129374	0	0	0	0	0.00802694	0	0	SLC35A1	protein_coding	chr1:55859614-55895782:+
ENSSSCG00000016714	2.26134	0.185988	2.16311	6.89244	4.52034	3.78648	1.07451	4.94539	2.62734	4.68969	5.33966	3.14233	0	6.01341	0	20.8903	1.09532	4.11384	0	0	3.28427	20.8771	19.6918	26.4432	0.836816	2.1997	2.48485	7.56127	4.82868	4.72951	3.30765	11.2374	6.29829	0	5.52372	5.34877	0	0	25.0094	0.0389985	0.0320672	0.0779789	37.9089	6.24378	7.4941	CYCS	protein_coding	chr18:47169868-47172295:+
ENSSSCG00000037384	3.35983	0.0288518	6.26372	0.0207901	3.39296	4.1117	0.710808	1.76102	0.468508	0.0291415	11.8543	4.74064	0	0.102759	0	0.0539146	1.45371	0.137644	0.0777049	0	0.0201489	20.8066	0	0.010852	6.92245	2.2185	5.34659	0	0.786512	0	0	0.00742249	0.294662	0	0.744296	0	0.0106536	0.01177	2.0145	0	0	0	0.00730262	0.05381	8.07984	BLOC1S6	protein_coding	chr1:126165986-126185033:-
ENSSSCG00000038082	0.501245	5.02625	2.63005	0.502636	1.79849	1.59105	0.137977	8.82971	0	1.26294	4.38872	0	0	0	0	2.89123	0	0.122298	0.00571019	0	0.0103646	20.8017	0.00498162	0	1.22375	3.72464	0	0.0176534	1.99668	0.517741	19.0126	0.00381812	0.035899	0.0169162	2.00065	0.415314	0.0109604	0.00605445	0	0.0145225	0.0119414	0.0217787	0.0112694	9.6464	0	TRAF6	protein_coding	chr2:24602811-24628262:+
ENSSSCG00000029539	3.42868	1.40139	3.49129	10.6403	5.37352	2.54155	0.683397	3.90114	4.35084	4.55903	0.246832	6.53549	0.0157037	0.0584586	0.110503	0	0	0.0335589	3.51298	0.00647019	0.00900624	20.7914	0	1.25147	2.34112	1.7095	2.92587	22.8256	15.8331	0.0076904	0.0298966	0.0132709	2.55099	0.019599	15.0753	0.01473	0.0190479	0	0.0227961	0.0126193	0.0103764	0.0126163	0.00652831	0	0	RAB23	protein_coding	chr7:28632060-28658953:+
ENSSSCG00000017205	1.6634	1.95887	0.548972	3.0079	6.22262	2.38023	7.34953	0.281546	0	3.05025	12.6611	3.05974	36.1771	2.386	0	109.422	1.83368	5.62332	21.4618	0.175497	30.503	20.7172	14.8723	0.0175426	11.6392	0.64905	8.10441	0.0138692	7.3813	0.653595	3.92483	0	3.7981	0.0886006	11.3358	0.506078	0	0.038053	0	0.022819	0	0.0228137	0.0708294	0.130478	0	SAP30BP	protein_coding	chr12:5695256-5732231:-
ENSSSCG00000016991	0.35326	0	1.84079	7.61395	1.43355	0.99347	0.0124032	0.0178971	0.0258679	0.0336885	0.0170234	0.0240893	0	0.0345579	4.07143	0.0872575	137.11	98.0182	0.0513309	0.0200805	0.102488	20.7063	0.0179126	147.12	0.00583595	3.96498	0.0385097	0	0	0	0.0123714	0.013729	0.00717131	0.0101377	0.0202453	0.00761919	0.029558	0	0.0117915	0.0130548	0.322036	0	0.466001	121.127	38.9423	DUSP1	protein_coding	chr16:51458262-51463541:+
ENSSSCG00000026034	21.3184	41.4026	13.4792	28.3194	36.4141	35.5698	33.1051	28.8661	6.91374	13.1753	24.4876	31.675	0.0322626	43.1563	6.8107	19.9609	18.1162	6.84091	48.6113	1.74135	75.0973	20.662	29.6205	0.883608	13.7377	19.0604	18.0435	7.26946	1.02098	12.824	0.0859899	29.0095	0.11868	14.6633	1.42506	13.7541	15.3206	9.44661	126.178	0.120987	0.0639537	136.269	0.0670607	0.0988285	0.590984	NUP153	protein_coding	chr7:13393535-13466582:-
ENSSSCG00000008180	189.105	387.355	167.987	158.746	192.546	161.525	207.337	162.324	109.568	195.387	245.762	241.51	189.616	216.182	43.8266	52.715	68.1377	3.40966	43.3148	146.288	217.837	20.6393	132.312	94.4186	98.4472	158.226	124.31	110.901	85.7522	158.579	128.811	147.883	178.201	48.5711	87.7138	157.234	35.1985	24.1481	6.43751	173.967	62.57	33.8465	7.67418	6.53615	71.9206	EIF5B	protein_coding	chr3:54863623-54930849:-
ENSSSCG00000010243	14.3362	21.5882	15.0188	11.408	13.5388	18.4226	2.27307	27.419	8.96648	12.141	25.4735	11.8258	17.1495	5.72426	4.52109	48.2112	1.37668	20.1428	5.48252	0.111012	0.254964	20.6165	0.0297081	11.9844	8.5368	10.2971	8.6797	17.0416	0.368612	14.7847	8.61241	1.4914	8.41472	0.0504403	0.240634	14.8225	0.122555	14.2618	0.743133	8.70386	19.7082	30.1642	1.57372	0.0206337	41.7986	CCAR1	protein_coding	chr14:71827631-71894754:+
ENSSSCG00000003757	82.4456	69.2073	107.284	31.3476	88.8352	122.371	115.769	53.1249	101.059	70.6862	49.1625	41.1357	26.1103	31.9224	33.2171	1.25746	20.9304	97.09	16.8638	26.151	1.51142	20.4539	0.103778	14.7142	91.2661	141.87	251.809	254.787	218.912	14.099	21.7849	51.4156	91.8886	2.83305	215.645	14.2554	83.0514	267.636	73.8765	33.3769	0.621915	113.069	0.428104	188.084	3.66929	SSX2IP	protein_coding	chr6:129055518-129113619:+
ENSSSCG00000010143	0.0061261	7.52756	0.341009	0.0326761	1.44824	5.80017	0	13.1167	0.0164857	0.00572528	0	4.69437	0.0828277	0.0440478	0.00747225	0.0211846	0.285601	0.00983351	12.0385	0	0	20.3836	0	0.00852813	4.60198	0.0427835	2.61131	0	0	0	0	9.78197	0.0365624	0	0	0	0	0	0	0.0110932	0.00912156	0	0	0	0	MTR	protein_coding	chr14:54550796-54652763:-
ENSSSCG00000009828	69.0834	45.0919	61.4895	41.0424	48.8525	49.6737	24.8575	52.7366	46.8136	45.3383	82.6102	70.9832	3.86657	75.1346	35.5915	55.965	41.3333	2.41	2.42952	26.3493	66.0719	20.3702	70.6473	94.6236	10.7883	30.8264	30.642	40.5058	16.3212	3.73327	12.8067	33.6875	37.9377	0.0411279	16.089	3.77106	0.572923	26.9964	0.0797281	22.6148	0.043549	0.12355	2.99561	0.975805	76.3849	PPP1CC	protein_coding	chr14:32069628-32091267:-
ENSSSCG00000011510	4.01192	5.54153	3.74577	1.62569	5.43008	4.43727	0.0223132	0.0268304	0.527405	0.109089	2.7154	6.1104	0	0.0259037	8.17867	7.1685	0.0122151	0.027758	0.0369373	0	0	20.3311	0	0	1.07787	3.80045	2.70185	0	0	0	0.552688	0.00411636	0.00860069	0	0	0	0	0.0130547	0.00707087	0	0.00643708	0	0	0	0.471111	TMF1	protein_coding	chr13:50443795-50477368:-
ENSSSCG00000026829	40.8807	77.9833	74.138	24.6151	42.8749	47.4322	12.6448	57.4671	14.673	45.4409	29.3153	26.4123	11.164	33.6899	28.6938	99.5543	44.7608	86.3771	12.7898	47.1489	145.759	20.2437	59.2362	21.4537	14.5041	10.536	22.8445	0.10776	26.3367	9.88274	28.2769	0.099441	21.5108	0.633327	26.4135	9.60943	98.8753	0.0985533	162.263	167.486	31.5381	0.224523	79.5889	0.112642	337.215	MYNN	protein_coding	chr13:108435189-108451888:+
ENSSSCG00000002805	0.187293	0	0.146653	0	0.109536	0.157055	0	0.505973	0	1.9975	0	0	0	1.75596	9.93081	2.95264	0.0466935	0	0	0	0	20.2053	12.5645	8.63478	0.0267551	0.00961779	0.247169	0.0121255	0	0.0364738	0	0	0	0.356323	0	0.0349305	24.0756	0	0.0180195	0	0	0	0	0	0	ENSSSCG00000002805	protein_coding	chr6:19948918-19969347:-
ENSSSCG00000024125	32.3644	52.274	20.0142	50.4468	74.6051	71.6132	45.2009	37.6999	34.4405	46.2617	66.2729	65.9313	42.9009	52.9023	7.17811	31.423	17.6917	84.4715	64.2294	59.8795	0.165806	20.168	0.117807	9.71443	15.1494	15.1396	36.7507	28.4617	42.7938	21.7665	24.3899	41.5979	89.6722	54.5623	41.4169	21.1521	0.20583	22.4114	5.70216	30.5857	0.398673	10.7651	125.778	0.317663	5.79548	KPNA3	protein_coding	chr11:17947741-18034751:+
ENSSSCG00000031636	5.46116	9.26487	9.10148	11.5969	11.4417	17.6256	4.30014	2.64201	3.15323	9.46637	8.73838	8.08471	0.0257183	1.69595	11.3386	90.5382	68.4854	0.210681	48.7404	6.49559	0.250746	20.1276	0.269394	0.0238322	10.9387	5.43998	15.0764	7.49275	9.96376	1.86402	0.0146887	0.434682	15.5079	0.0240734	9.37999	2.15303	0.038994	0.00861604	0.0186669	1.56035	0.0424842	0.010331	0.0160374	7.64182	39.7284	ENSSSCG00000031636	protein_coding	chr8:40157270-40235093:+
ENSSSCG00000038251	0.598074	0.268308	0.424006	1.4017	4.96517	5.26761	4.15734	3.99668	5.41903	9.92547	2.56768	4.28611	0.0408396	3.31569	7.98023	1.16989	21.5669	13.0233	0.0344104	4.8741	28.4733	20.1207	8.63075	10.1675	6.4307	4.06081	3.569	3.49731	4.62781	6.70664	2.02669	3.63535	0.667025	0.314314	4.28076	6.32708	0	0.0820913	0.0197614	5.17431	0.530709	0.109368	11.5279	0.0104251	7.45103	DNAJC15	protein_coding	chr11:24005781-24087044:-
ENSSSCG00000037655	47.086	45.9103	53.7028	34.4795	40.3022	33.6234	98.2562	45.8811	24.5557	31.6554	16.9189	15.2922	3.45895	6.01391	63.3673	21.0953	193.263	152.172	10.8888	16.66	1.47866	20.0708	158.81	108.372	35.2318	25.2771	30.5279	23.8323	40.0193	34.1845	82.4476	35.8537	16.5984	73.7783	42.469	33.0672	49.1545	102.718	2.98304	77.0891	0.151807	0.21534	19.3725	0.136844	43.2489	GABPA	protein_coding	chr13:189289522-189327500:+
ENSSSCG00000004699	0	0	0	0	0	0	0.0296249	0	0	0	0	0	0	0	0	0	0	0	0	0	0	20.0195	0	0	0	0	0	0	0	0	0	0	0	0	0	0	0	0	0	0	0	0	0	0	0	ELL3	protein_coding	chr1:127781363-127784801:+
ENSSSCG00000004750	3.13776	2.97288	1.27808	0.75205	1.07613	3.16716	0.458678	3.57649	0.128774	11.0782	0	0.0571048	4.22853	0	0	0.0354596	0	0	5.97216	0	0.265039	19.9475	0.815284	0.0285495	3.12934	1.99621	0.35055	0	0	2.03684	0	0.00976354	0	0.0144192	0	1.88563	0	0	0.218027	0.0185682	0	0	0	0.530862	0.88886	OIP5	protein_coding	chr1:130036481-130047023:+
ENSSSCG00000016960	11.8769	9.06278	8.16347	8.60972	19.5855	16.8503	15.2583	13.3725	3.02191	21.7292	12.6751	3.35968	0	18.7225	0.0307032	29.1461	0.0118538	0.0202027	0.0238965	3.00313	2.31512	19.8672	7.75008	0.356258	13.7745	9.78962	13.0111	19.1066	0.10974	1.71298	8.32948	0.019973	14.5184	0.0353963	0.0667603	1.76465	0.022934	0.0126686	0.0343086	0.0227907	0.0437268	40.9682	0.0235806	0.0144796	30.7244	RAD17	protein_coding	chr16:47499531-47533692:+
ENSSSCG00000007494	9.84015	6.14773	11.3087	8.52129	5.15645	6.80741	8.18915	9.18452	8.80069	10.3935	3.15076	9.7061	0.0437355	0.40121	0.147959	0.889295	11.2967	15.5226	3.52382	2.18039	11.6133	19.8313	10.8622	0.0135093	6.24909	10.8648	13.1509	0.368478	3.48126	2.76829	2.45627	4.46293	7.09497	6.07931	2.95224	3.05113	0.0331558	1.03297	15.1261	0.0351452	0.0361234	2.3981	43.095	0.0418665	0.0180257	CSTF1	protein_coding	chr17:56972241-56985854:+
ENSSSCG00000034966	0	0.00898345	0	0	0	0.00865029	0	0	0	0	0	0	0	0	0	0.0125904	0	0	0	0.0135213	0	19.8169	5.31009	7.16674	0.00589448	2.23757	0	0	0.00680258	0.00803562	0.00624773	0.00693333	0	0.0102394	0.00681612	0.0076956	0.0298544	0.0219886	0.0119097	90.8629	0	0.0131827	0	0.0376978	0	TTC33	protein_coding	chr16:25695939-25741945:-
ENSSSCG00000016078	5.8799	3.25817	6.93441	12.1598	15.5231	12.2534	8.22991	16.2047	8.35856	22.3067	10.9426	30.2474	13.2498	4.06056	57.0109	0	34.4238	0.0799856	20.6486	29.7477	0.0643975	19.7459	83.6942	1.04052	27.187	21.489	21.1871	40.1446	14.105	6.70864	9.36315	30.5076	28.3024	0.0700697	14.8327	4.95023	1.49819	54.9219	0.244499	63.6134	0.445168	41.5872	50.5539	38.2657	46.4026	HSPE1	protein_coding	chr15:101373976-101376144:+
ENSSSCG00000010158	0.499579	0.0616332	0	0.0856514	0.733214	0.958038	0.0982273	0.0354339	0.00640189	0.0266795	0.0168521	0	0.0482467	0.0171051	0.0435255	3.2454	0.060495	6.63299	0.0609772	0.0331308	0.00922333	19.6097	155.974	0.397407	0.0173317	0.0186909	0.0381222	0.0157096	0.0333363	0.897838	0.0244938	0.033977	0.049694	0.0301072	0.0200416	1.15401	21.3212	1.48703	10.6456	0.193852	0.0850122	0.116284	62.3038	150.784	60.7686	TOMM20	protein_coding	chr14:56113103-56128587:+
ENSSSCG00000004558	4.42467	1.35216	2.09384	2.36144	3.53701	4.88859	0.00872973	3.10502	8.37044	7.54005	0.293548	0.192153	0	0.0425649	0.0185675	8.29969	1.11828	57.65	74.6551	0.74435	0.0393457	19.6088	41.6044	91.3694	5.24938	1.44406	4.93838	1.18394	7.66507	5.46514	0.0696586	11.2185	0.0605683	0.242597	7.97481	5.49666	6.44222	0.130241	60.5589	4.33689	0.0604421	0.165352	251.041	108.834	0	CSNK1G1	protein_coding	chr1:107690006-107884050:+
ENSSSCG00000031429	217.986	192.475	263.888	317.591	256.386	284.887	197.293	174.143	247.554	185.339	278.835	247.684	143.36	93.4204	91.458	15.7129	10.9467	48.1238	161.72	231.892	0.832684	19.4312	55.9961	23.6483	630.45	510.95	296.798	549.016	539.5	524.713	407.851	635.112	334.968	185.933	534.831	512.321	249.885	372.083	539.145	134.458	213.338	3.45881	77.9567	191.835	50.8837	YAP1	protein_coding	chr9:32811231-32925606:+
ENSSSCG00000024696	101.97	63.7567	38.2569	46.9779	98.5593	69.9322	70.5542	113.287	61.3078	104.737	104.076	116.677	89.7507	101.045	96.5805	4.22687	0.351216	91.4842	114.037	319.21	15.636	19.3705	0.231635	61.0695	66.7128	63.4172	46.2129	53.7198	141.411	33.8704	25.7478	60.8845	115.084	18.8923	145.377	32.5467	0.212348	58.7125	13.7232	90.392	0.246778	52.1898	5.44381	0.160882	0.718334	ENSSSCG00000024696	protein_coding	chr15:110874181-110910877:+
ENSSSCG00000020737	0	0	0	0	0.0265682	0.0142853	0	0.014926	0.0161802	0.00561917	0.00709869	0.0200903	0	0.00720524	0.0733377	68.9566	1.69884	47.2043	34.4702	0.0223293	0.0233111	19.297	14.9689	12.6807	0	0.00524883	0	0.00661741	0	0.0132702	0	0.00572492	0	0.202915	0.0168844	0.00635433	0.0493022	0	0.00983397	0	0.25067	0	0.709691	43.2568	0.06701	SSSCA1	protein_coding	chr2:6679141-6684838:-
ENSSSCG00000004247	8.49592	8.35502	5.09122	9.76368	11.7767	16.4047	3.53741	24.0978	0.66349	7.73076	9.06923	9.50804	0.0305827	0.837591	33.0915	0.0703985	5.88622	0.0544629	11.0546	10.2821	15.961	19.2899	0.0168604	6.37646	5.39424	8.98657	11.5122	0.0373426	14.0101	27.2955	0.937394	5.80219	7.47903	3.69283	12.7485	28.1127	0.0278216	0.0204914	0.0332963	0	0	3.41525	0.0190707	0.0234206	0	ASF1A	protein_coding	chr1:43201715-43256158:-
ENSSSCG00000008451	43.6019	64.9918	27.3872	54.4763	67.8006	49.9234	44.2164	32.6677	46.1656	51.3048	48.5093	31.5686	108.049	58.0736	40.1602	43.6272	102.001	0.205246	0.364159	73.6429	30.9562	19.2625	69.1254	0.118667	18.7173	35.8309	20.0347	11.352	58.0535	58.1582	51.6728	43.4233	91.4067	229.637	52.8429	56.8008	140.262	3.21762	3.34611	123.217	0.0951932	75.0396	0.119781	0.257431	97.484	PPM1B	protein_coding	chr3:96238413-96267699:-
ENSSSCG00000028228	12.1839	15.7329	12.2361	18.1372	17.5016	21.0253	25.5909	17.1029	15.6547	12.683	19.5498	23.8253	19.9226	17.7024	16.4955	11.6844	24.2513	18.0611	51.8876	13.4137	23.4396	19.2603	71.0663	13.7481	6.22036	16.1045	29.7875	16.0505	15.4458	8.30539	3.33228	29.1292	15.8282	24.7239	15.4688	8.03018	65.7244	17.4534	5.78498	5.92757	9.33091	8.46743	8.53164	71.5501	23.7961	XPO1	protein_coding	chr3:80254765-80302922:+
ENSSSCG00000011822	19.0309	34.3326	22.9185	8.06929	21.8072	15.3197	9.16949	5.24984	12.208	30.9891	20.9438	12.1167	7.62651	3.67839	6.35508	1.027	18.4438	0.0639885	4.91593	11.7436	2.61196	19.2041	44.4223	20.0001	14.234	19.8395	11.4176	42.8384	4.44283	6.69544	9.69663	9.51191	0.0951675	0.0728725	4.57108	6.40792	2.64225	0.144452	0.0977998	15.8447	0.332392	0.534049	86.2339	0.0481546	94.7996	OPA1	protein_coding	chr13:130624829-130719265:+
ENSSSCG00000017087	0.00768736	0.00948392	0.167445	0	0.297226	0.255701	0.489345	0	0.110331	0	0	1.64393	0.0173228	0	0.00937658	10.8727	0	0	0.0109468	0	0	19.1586	0	0	0	0	0	0	0	0.00848328	0	0.0146392	0	0	0	0.00812432	0	0	0.0251464	0	0.0114462	0	0	24.1839	0	GM2A	protein_coding	chr16:71740319-71754975:-
ENSSSCG00000000842	0.634179	3.23161	1.67944	0.012256	3.28965	6.4528	15.5911	12.3436	0.610094	0.369355	1.48663	0.337817	0.0828444	0.253326	0.0336319	2.25661	12.7508	44.9236	84.7186	2.74773	0.0475121	19.0834	0.308289	37.3096	2.03857	3.41802	2.16998	2.40751	13.0425	12.8203	8.08308	0.061259	0.100567	236.734	14.2816	12.7537	72.702	0.0832624	0.150325	36.6315	0.205276	45.7247	96.0958	1.50678	0	KANSL2	protein_coding	chr5:79281586-79315011:-
ENSSSCG00000035997	0.0780691	0	0.023618	0.0520517	0.34497	0.0347783	0	3.48846	1.11172	0.118562	0.0115215	0.0760837	0	0.0233888	0.95224	59.0728	0.137864	29.8407	0.0277926	0.00906034	74.6734	18.9197	119.002	0.013585	0.0631963	0.0596334	0.031276	0.0751822	0.00911655	0	0	1.32872	0.0194142	0.0411674	0.0091347	0	11.3628	0	9.54463	0	0.0290606	0	8.59321	69.0455	13.74	RPL10	protein_coding	chrX:124926772-124931450:+
ENSSSCG00000005601	2.81813	1.56823	0.580466	12.3132	7.20665	12.8926	2.64082	0.253043	0	0.0112074	5.4651	0	0	0	0	0	0.304949	11.2609	0.40984	0.0222678	68.3615	18.8511	4.35017	0.651069	5.34881	2.07281	3.67685	0.0527935	0.022406	0.105869	0.0514461	0.0342549	8.79144	0.0674521	0.0561265	0.0380211	0.262221	2.28138	0.117683	64.2988	0.267836	0.0217102	131.347	0.538057	0.148501	HSPA5	protein_coding	chr1:265930042-265947997:-
ENSSSCG00000007947	0	0	0	0.14302	0.0394941	0	0	0.355004	0.064139	0	1.18186	0.119458	0	0	0	0	0	0	0	0	0	18.8503	0	0	0.0289403	1.49808	1.90968	0	0.0333989	2.20935	0.276072	4.5955	2.34711	0.150818	0	1.70025	0	0.107958	56.8362	0	0	0	41.3614	0	0	ENSSSCG00000007947	protein_coding	chr3:37989180-38005617:+
ENSSSCG00000037558	0	0.139623	0.981496	0.232661	1.35441	0.543383	0.0811283	0.0351188	0.676797	1.03566	2.04325	0.0157566	0	0.022604	6.28096	0.0407673	0.0799429	18.0681	12.1542	0.0131345	17.4173	18.779	10.5741	34.1423	0.080162	0.0123498	1.5214	0.0103799	0.400884	0.0104077	4.62458	0	0.014072	0	0.75481	0.00498364	15.3444	0.00711985	0.00771268	0	0.00702136	0	0.0397574	35.2686	4.16938	YY1	protein_coding	chr7:121131672-121170696:+
ENSSSCG00000034814	0.119524	0	0	0.0607173	0.012575	0	0.00979203	0	0	0	0	0	11.7226	0	0	0.00984107	0	0.465941	0	0	0.125045	18.7329	8.4708	0	0	0	0.00608048	0	0	0	0	0	0	0	0	0	0	0	1.08916	0	0	0	0	0	0	MRTO4	protein_coding	chr6:77747561-77757721:+
ENSSSCG00000023775	0	0	0	0	0	0	0.0118193	0.434888	0	0	0	0	0.0154808	0	0	0.391989	0	0.0220551	0	0	20.811	18.7189	0.896137	0.478183	0.0111224	0.0119946	0.0146786	0	0.00641794	0.0682313	0.0117889	0.00654129	0.382685	0	0.0128614	0.0798651	0.272275	0.0207453	0	0	0.0102291	0	0.0450496	70.3381	0	TFB2M	protein_coding	chr10:19027223-19046191:-
ENSSSCG00000034290	9.02154	12.3363	19.5221	24.158	38.1657	30.5667	32.2866	6.67238	16.6008	30.8407	3.92413	2.94015	4.33079	8.92118	18.4571	21.3944	8.2332	42.0735	15.0119	0.540555	1.65096	18.6785	31.7899	12.8264	13.0591	20.4094	39.1796	33.775	25.5479	15.9065	52.5978	19.478	7.6919	0.206663	24.149	16.5656	0.123601	64.1801	0.120188	52.059	0.100998	0.0921004	0.185334	0.263375	61.5281	MED6	protein_coding	chr7:94157622-94184551:-
ENSSSCG00000006775	8.90409	7.74961	8.93101	15.1078	14.8976	14.949	19.367	23.6352	5.99733	3.41966	5.67849	20.0655	0.0700742	21.5643	21.2409	36.4368	5.72579	0.0332775	0.0738035	8.96949	0.0535844	18.6368	0.0515095	0	6.21767	10.6778	11.8822	1.44887	1.20077	9.75737	41.4006	1.22385	0.0618653	108.038	1.62038	9.91414	0.0424984	0.0626024	0.0339075	0.0187702	0.0617364	38.1885	0.252469	0.0357758	0	CAPZA1	protein_coding	chr4:107768079-107822396:-
ENSSSCG00000003085	0	0.0770168	0	0	0	0	0	0	0	0	0	0	0	0	0	0	0	0	0	0	0	18.6046	0	0	0	0	0	0	0.0583198	0	0	0	0	0	0.0584359	0	0	0	0	0	0	0	0	0	0	CLPTM1	protein_coding	chr6:51413602-51441229:+
ENSSSCG00000021250	1.07936	2.57637	2.95301	2.05465	4.46702	1.85829	8.39666	11.4265	1.61367	8.04064	7.71064	4.8697	0.422997	3.52422	33.5239	0.500373	0.0220993	4.9466	6.59353	2.82482	0.0909725	18.5963	0	0.740397	2.31729	1.71381	1.96361	4.93252	1.06679	8.5104	2.30852	1.51179	7.0799	0.0219968	1.15677	8.8033	0.0106891	0	0.0127925	21.3438	0.267854	0	0.0146539	0	0	FKBP9	protein_coding	chr18:40485924-40532730:-
ENSSSCG00000004177	0	0	0	0.0932693	0.0515114	1.6895	1.0429	0	0	0.0435786	0	0	0.105076	0.0279396	3.09974	8.50589	0	0.0374245	0	0	121.036	18.5541	110.441	99.122	0.0188731	0.203532	0.0249076	0.0256602	0	0	0	0.0443987	0	0	0.0218241	0	0.031863	0	0	0	0	0.0844175	0.305772	94.8719	46.8295	RPS12	protein_coding	chr1:30920161-30923430:-
ENSSSCG00000033966	24.0552	35.2294	32.302	0.206949	14.4012	17.0536	48.0602	4.1416	0.208819	14.1414	24.4611	16.7669	0.524576	15.5293	0.851837	0.268338	0	1.61925	0	0	0	18.5512	0	0	5.77893	0.0677406	2.56986	0	0.144983	17.0407	0.732368	0.0738849	0	0	0.0726359	18.8619	0	0	0	0	51.0686	0	0	0.133909	0	ENSSSCG00000033966	protein_coding	chr13:74801077-74805255:+
ENSSSCG00000026433	94.5257	110.104	69.0511	94.8969	55.3863	64.0302	65.2201	55.8797	74.5831	55.9541	71.3077	79.4354	53.1432	62.7079	12.9298	209.801	7.85067	9.80415	21.7042	88.9165	90.059	18.4827	87.6096	1.79185	63.1879	67.8192	73.3825	19.0702	53.5792	33.981	31.0291	19.2498	53.0733	154.057	54.0218	34.2893	142.511	1.34544	25.6171	18.8817	9.35232	2.06138	4.38257	12.7187	32.1161	CCDC73	protein_coding	chr2:28094406-28259366:+
ENSSSCG00000030610	8.28312	9.26603	9.31441	8.68357	6.74504	10.0931	11.5929	13.8186	5.93693	1.69882	4.17433	1.72796	3.76606	16.9958	10.5012	87.7963	0.0376267	34.362	7.22502	4.13576	54.3239	18.4697	0.0496313	48.9415	1.13189	16.5777	4.56678	0.131909	8.59653	4.15154	1.69676	0.811508	1.63595	5.3931	10.0285	3.73661	0.0636982	0.291546	95.2036	101.003	16.9632	2.02514	0.0124751	0.0689426	0	FNBP4	protein_coding	chr2:14896175-14932207:+
ENSSSCG00000023112	63.5501	123.817	71.0176	34.4461	71.5979	75.0414	48.297	28.4773	20.4395	56.8702	75.8451	59.4628	0.0859112	53.8809	103.318	34.6665	12.6154	1.62513	58.1808	41.7014	5.33769	18.3678	0.178927	0.353825	33.6703	27.8128	37.0187	19.0546	23.9184	26.0895	40.0097	30.0532	51.4538	0.190616	26.9836	27.1255	10.9069	113.342	0.138569	28.6273	0.132456	0.115035	0.0595247	0.0657918	46.5347	PDS5A	protein_coding	chr8:30988370-31134033:-
ENSSSCG00000000406	1.1393	1.32854	0.774324	16.9821	0.741352	5.32102	1.53047	4.92041	0.251993	0.0437571	0.221113	0.278124	3.97405	4.80658	6.43426	53.9428	53.9524	127.689	5.46714	0	18.1123	18.349	7.07683	0.716966	0.189504	2.684	1.06708	0.223299	0.524878	1.22281	0.0803445	0.0445805	0.357061	175.7	0.745057	1.78135	0.661198	1.41384	0.459469	19.0196	0.743617	5.98993	283.91	142.662	177.977	PTGES3	protein_coding	chr5:22000340-22021662:-
ENSSSCG00000019353	0	0	0	0	0	0	0	0	0	0	0	0	0	0	0	0	0	0	0	0	0	18.3011	0	0	0	0	0	0	0	0	0	0	0	0	0	0	0	1.92855	0	0	0	0	0	0	0	U2	snRNA	chr7:89425252-89425442:-
ENSSSCG00000014416	5.0278	1.03187	3.02503	0.426078	2.91724	4.92336	5.10914	4.63092	0	1.49309	0.177526	4.21827	0	9.93303	0	28.4685	0.0265532	0.0301702	37.4708	4.67675	2.44119	18.2816	26.0819	0.0130826	2.2518	4.97984	1.07426	5.60598	1.34325	12.5175	0.04838	2.11177	3.67381	0.13215	1.16999	11.7495	0.0770603	37.9278	0.153707	0.714736	80.1796	0.0340272	116.015	0.0324352	0	TCERG1	protein_coding	chr2:147792034-147852461:+
ENSSSCG00000002241	0	0	0	0	0	0	2.31099	0	0.089556	0.0848227	0	0	0	0	0	0	0	0	0.801312	0	0	18.2801	0	0	0	0	0	0	0	0	0	0	0	0	0	0	0	0	0	0	0	0	0	0	0	NUTM1	protein_coding	chr7:80149851-80159334:-
ENSSSCG00000003488	0.0137342	2.22207	0.00712278	1.93084	0.40531	0.330972	0.0641348	0	0.0580791	0.00183365	0	0.118006	0.0132637	0	0	3.50438	0.00277183	1.73217	0.0698481	0	0.00253563	18.2549	0.36318	4.92732	0.0111177	0.017128	5.09345	0.0151158	0.0109976	0.147231	1.64976	0.00934079	0.00780664	0.00827691	0.0146926	0.219796	0.0134069	0.00592474	0.0160451	0.00355284	0.00584278	0.0177601	35.9603	0.0101575	0	UBR4	protein_coding	chr6:77568727-77707930:-
ENSSSCG00000023187	1.8833	0.278328	1.00893	0	3.56497	0.279658	0	3.22639	0.0527924	0	0.127388	1.50765	0	0.0235092	8.02802	0	0	0	0	0.710343	8.1003	18.2461	2.04719	0	0.119103	0.376767	2.99699	0.345459	0	0	0.00841605	0.0840563	0.0292711	0.0551723	0.0275451	0.0103664	0.0134052	0.0148099	0.0160431	0.0177619	0	0.0355156	94.6902	0	0	ENSSSCG00000023187	protein_coding	chr4:112075070-112202822:+
ENSSSCG00000032768	1.03243	0.192986	0.189295	10.2733	1.10596	5.63992	24.6248	14.8924	0	1.77625	7.48902	0.165518	0.0176249	0.684223	0	5.81514	0.0110496	0.225987	0	0	0.0101081	18.2377	0	0.283093	4.35599	9.74344	15.2577	1.4634	5.39973	0.397037	0.0134217	0.0297889	13.8875	0.0109984	5.59351	0.479429	0.0106891	0.0118092	0.0127925	0.0708154	0.0116458	0.0141598	0.00732697	16.7637	0.203396	EBP	protein_coding	chrX:42670074-42680715:+
ENSSSCG00000010518	0.431159	1.50951	0.451242	5.96695	9.83491	8.029	0.020048	1.82246	1.12891	0.239591	4.19617	0.817674	0	7.35927	2.28838	39.4708	38.6212	52.3368	56.0372	3.07262	7.45456	18.1654	51.2471	0	0.282989	0.539155	2.85084	0.0513007	14.2065	0.385784	0.0399931	1.39803	0.0811396	18.287	15.5655	0.320198	93.1796	15.6237	107.075	0.69634	0.121456	10.4849	31.8209	7.27958	5.87309	EXOSC1	protein_coding	chr14:108834606-108842878:-
ENSSSCG00000033278	0.43151	1.17816	6.30033	4.82023	5.82964	10.4371	6.99786	2.6868	1.86557	9.63898	12.4275	3.23035	0	0.0423858	0.0172567	30.5167	14.171	0.124905	0.0302199	11.2571	0.00914203	18.1395	0.00878804	0.0295428	10.4677	3.93989	11.6759	11.6472	9.53606	0.476188	9.98429	0.00673551	0.00703657	0	10.3033	0.605559	0.0386702	0.0213612	0.0347097	0.025619	0.0105329	0	0.0132535	0.0366222	0.00875988	ATP6V1D	protein_coding	chr7:91063261-91084757:-
ENSSSCG00000033198	0.0977428	0	0	0	0	0	0	0	0	0	0	0	0	0	0	0	0	0	0	0	0	18.1391	0	0	0	0	0	0	0	0	0	0	0	0	0	0	0	0	0	0	0	0	0	0	0	ENSSSCG00000033198	protein_coding	chr14:91028428-91029363:+
ENSSSCG00000002410	5.53371	2.25085	0.656867	0.170905	2.44855	0.967258	5.70702	1.46917	2.7051	0	4.92225	1.4107	0	15.3137	1.76559	0.703915	3.66388	0.0242033	0	0.00699964	0	18.0979	0.0280978	0.0104952	1.89799	3.46185	2.43237	0.398281	0.915599	0.166394	0.00646861	1.19162	17.3159	0.0212028	0.910365	0.231062	0.072123	0	0	0	0	7.38396	0	0	49.6485	CEP128	protein_coding	chr7:103353895-103760323:-
ENSSSCG00000000793	141.68	96.6894	159.107	192.059	122.132	148.381	166.204	156.428	119.628	122.337	119.026	142.3	227.534	46.9164	49.9821	24.9328	50.016	0.349425	33.0838	49.8963	0.230176	18.0387	1.14729	0.808105	168.055	154.59	180.281	144.186	185.639	106.994	238.574	219.946	241.181	0.723523	181.705	106.127	93.6939	119.766	185.356	0.465856	0.608964	50.5635	50.4186	1.33188	118.577	PPHLN1	protein_coding	chr5:73555798-73697374:+
ENSSSCG00000006892	51.3621	52.0524	31.5655	29.5249	42.6464	48.692	63.6509	31.3847	25.4302	26.628	40.7073	32.6165	2.46255	28.5262	36.4725	86.3838	30.5639	58.1669	40.9	19.9761	52.2448	17.9722	0.659131	3.3182	24.0002	8.36475	17.4613	12.8205	12.5764	31.3549	0.251395	19.6042	47.9084	0.423148	11.7416	34.0202	0.108223	0.0836948	45.6556	92.6339	0.094328	3.89947	0.860523	3.02009	15.6213	DNTTIP2	protein_coding	chr4:123394757-123410082:+
ENSSSCG00000038776	0	0	0	0	0.0243986	0.00655937	0	0.00685357	0.00990595	0.00516032	0.0260761	0.00614991	0	0.0198506	0.0471443	1.55617	0.0156011	0.0443158	0.0157255	0.0153794	0.135581	17.8659	72.9992	65.7896	0	0	0	0	0	0	0	0	0	0	0	0	0.105645	0	1.24627	0	0.0904361	0	0.0310352	0	0.0136751	ASNA1	protein_coding	chr2:66247541-66261198:-
ENSSSCG00000001860	23.2731	10.4507	25.2495	17.9546	26.5961	64.828	129.016	7.30482	37.5135	53.2508	40.9525	0.198631	0.401868	23.8291	296.922	0	182.786	0	0.126976	10.4313	0	17.8134	0.221551	0	11.0438	10.1973	15.0512	57.215	64.1424	0	11.9351	85.7519	78.6749	0	79.5446	0.0942374	0.243724	0	0.145842	0.161467	0	0	0	0.153878	0	NRG4	protein_coding	chr7:56199283-56261173:-
ENSSSCG00000031741	1.2084	2.3873	1.32397	0.119764	1.66864	1.62951	1.36256	0	2.4389	0.549406	0.00963977	0.00909396	2.02387	0	0.009959	8.31514	0.0230696	0.589774	0.337176	3.85095	0.126623	17.7817	0.699888	0	0.588236	1.27586	0.828655	1.41084	3.07394	0.0180204	0	0.0155485	0	0	3.29405	0	0	0	0	0.014785	0	0	0.0229461	18.7679	0	RRM2	protein_coding	chr3:126356655-126365644:-
ENSSSCG00000011845	4.32325	3.53535	8.06937	5.15011	9.16286	11.8618	17.6222	10.2154	15.5077	6.12544	19.7671	12.8994	36.3204	1.25956	0.798242	68.3987	71.1972	0.604827	5.59857	8.57094	0.0704803	17.7791	7.1262	0.351992	9.81262	16.0053	4.12603	0.0109132	19.6428	0.361097	0.0170155	0.878042	2.93927	0.0278866	18.7676	0.387735	0.0271024	0.0299425	0.00810891	8.52882	0.0147641	0.0448781	0.00928885	0.0171114	2.83643	PCYT1A	protein_coding	chr13:133800766-133851001:+
ENSSSCG00000017328	6.96188	0.922884	0.396453	2.48288	3.21503	5.5979	0.760917	10.6203	6.87678	4.31716	0.715578	2.97392	0	12.6811	0.0333007	0.0188822	0.0154279	0.00876477	0.0155509	10.2456	0	17.7033	0.0135668	0	2.6874	2.01632	4.58501	2.65022	7.43219	0	0.0234248	1.16979	0.00543145	0.0383909	7.59521	0.0115413	0.0373114	11.6409	0.0267921	0.00988753	0.0162604	0.00988524	8.46039	0.0282683	0.0540932	ARHGAP27	protein_coding	chr12:18037007-18069994:+
ENSSSCG00000029502	0.655973	0	0.0168893	1.47028	0	1.29324	0	0	0	0	0.016478	3.17119	0	0.167254	0	0.024132	0	0	0	0.0388744	0	17.5975	23.286	2.29266	0.587495	0	0	0	0	0	0.0359252	0.239205	0	0	0.026129	0	0	0	0	0	0	0	0	0	0.0172832	NAXD	protein_coding	chr11:77210243-77230686:+
ENSSSCG00000024789	0.0249454	0.184651	0.0150933	0	0.151564	0.681579	0	0.0464445	0.0223765	0	0	0	0	0	0	56.3084	91.5922	0.200209	1.43865	0	0.467455	17.4827	0.325395	0.0347264	0	0	0.373095	0	0	0.619384	0	0	0	0.0175389	0	0.777719	0	0	0	0.0677569	0	0	0	0	0	SRRT	protein_coding	chr3:8723552-8731089:+
ENSSSCG00000033010	0	0	0	0	0	0	0	0	0	0	0	0	0.00401727	0	0	0	0	0	0	0	0.0460789	17.4685	0	0	0	0	0	0	0	0	0	0	0	0	0	0	0	0	0	0	0.00265446	0	0	0.00615295	0	ENSSSCG00000033010	protein_coding	chr2:9183862-9215567:+
ENSSSCG00000006620	10.4526	3.7017	6.52241	2.73528	5.0382	2.20346	5.27472	0.975085	0	12.4097	0.231872	5.29844	0	0.0261503	7.13328	0	0.154141	0.0175139	18.6133	0.0405203	0.0141006	17.4373	0	0	1.8636	4.46717	1.57359	0.0480336	22.6181	0.806713	1.76933	3.16859	0.293036	0.0460279	20.0792	0.749516	0.0298224	0.0329475	0	0	0	0.0790112	0.0102211	0.0188287	0	TUFT1	protein_coding	chr4:97648816-97703599:-
ENSSSCG00000000058	0.156033	2.20303	0	0.531725	5.68816	9.0826	6.80055	1.44179	17.8843	1.66887	10.6642	0.0579294	0.0390673	0.083104	5.75188	72.6628	3.45346	127.373	42.1175	15.4042	155.92	17.4307	58.2817	112.371	0.322786	5.69067	3.6302	0.973131	0.761224	0.248716	0.0297504	8.50139	0.0172454	0	0.714054	0.274837	2.48781	6.25613	0.113423	0.188363	0.877682	17.294	0.584675	145.552	54.1446	SNU13	protein_coding	chr5:6891002-6900026:+
ENSSSCG00000000840	37.5411	60.2398	35.5682	27.6613	59.5876	49.5146	12.0036	51.799	39.4848	33.5224	40.0998	57.8998	48.7174	42.9709	21.6121	36.4763	0.787262	0.109531	13.2958	29.1055	32.6945	17.4119	0.487429	0.0791592	35.9727	30.3649	16.4202	102.574	51.135	8.49644	4.52761	2.34438	0.0678754	35.0146	49.8369	8.70783	0.101025	22.6314	0.102304	0.731074	0.0762007	0.102944	0.527358	0.107941	0	WASHC4	protein_coding	chr5:79417712-79474645:-
ENSSSCG00000039203	0	0	0	0	0	0	0	0	0	0	0	0	0	0	0	0	0	0	0	0	0	17.4017	0	0	0	0	0	0	0	0	0	0	0	0	0	0	0	0	0	0	0	0	0	0	0	CYSLTR1	protein_coding	chrX:62380780-62407524:-
ENSSSCG00000033464	0	0	0	0	0.143968	0.110584	0	0.0462177	0.183705	0.104397	0.153866	0.186626	0	0.200797	0.0908349	41.8158	43.3456	125.576	38.7069	0.103713	483.065	17.3769	97.2342	445.109	0	0	0	0.0204905	0	0	0	0	0	0	0.0522819	0	0.0508874	0	0.304505	0.033713	0.0277211	0	0.0697628	4.08029	106.49	ENSSSCG00000033464	protein_coding	chr8:67304325-67305962:+
ENSSSCG00000000908	31.2513	26.0139	6.5661	87.1925	61.0034	44.6315	93.9419	79.5409	4.68243	135.056	52.5472	80.0954	0	39.755	206.426	164.242	74.9093	1.98451	26.4077	45.9139	133.324	17.3201	0.170654	0	71.7787	48.5672	56.5	52.991	67.5657	34.1838	111.911	82.794	83.9668	114.064	68.2145	33.2454	139.767	0.103703	0.337013	1.61686	0.306805	0	0.579078	1089.98	60.5582	ENSSSCG00000000908	protein_coding	chr5:89702682-89707784:+
ENSSSCG00000014569	0	0	0	0	0.0459471	0.019764	0	0.0103252	0	0.00777426	0	0.00926512	0	0.00996863	0.0304393	24.8684	6.33428	47.8029	0.059228	0	0	17.2991	26.4143	17.1619	0.626242	0.00726188	0.595419	0.842292	0	0.0275394	0	0	9.74746	0.0233948	0	0	0	0	0.0544221	2.25949	0	0	13.7618	18.8053	34.5396	RPL27A	protein_coding	chr9:706122-711207:-
ENSSSCG00000027139	35.68	48.2439	23.767	17.0482	26.8924	22.7884	61.6774	25.7832	17.46	10.6548	34.6059	45.7756	0.0528611	39.6935	0.0143065	27.9866	0.0579957	1.34616	0.0835115	1.04542	27.8835	17.1318	0.0218569	0.0408202	11.1182	23.4376	20.0362	0.755179	0.12601	14.2444	20.55	0.150768	55.8157	0.07422	0.13724	14.751	81.1976	0.0177093	1.03593	0.0637175	0.0698571	0.116788	0.0164815	0.0404817	101.81	FYTTD1	protein_coding	chr13:134363714-134403062:+
ENSSSCG00000014244	12.5442	21.8365	12.6984	19.3689	22.9242	18.4254	20.9273	4.12016	2.56936	3.75269	17.3638	34.0256	38.1359	10.9969	0.0195911	32.9738	0.0680728	0.446886	0.114359	14.7781	23.9263	17.0953	26.5982	0.0447188	11.4242	9.61403	18.1485	12.1738	6.25202	14.8178	2.4668	27.9051	12.5258	0.0978713	5.81844	14.4737	0.0804854	15.6417	2.40808	0.203592	84.3014	0.0775408	28.5729	2.63316	3.38787	PHAX	protein_coding	chr2:129712882-129727090:+
ENSSSCG00000013052	1.38298	0.414183	3.70487	3.88212	3.76407	2.80367	0.758623	4.06138	0.278677	0.903809	0.0828235	1.66314	0.101623	0.318253	0	6.13404	0.0495527	0.0241297	3.39644	3.94045	0.0129515	17.0337	13.7074	11.9212	1.04245	5.56849	7.29098	2.52581	7.60212	1.79159	5.36552	5.00486	0.014953	0.0352306	7.27016	1.84817	14.2712	0.00756558	6.4007	0.916432	1.14152	0.00907149	5.80652	5.7849	0	ENSSSCG00000013052	protein_coding	chr2:8287802-8355129:-
ENSSSCG00000033356	8.99604	7.33108	9.15088	2.77889	12.9523	14.8537	11.8562	10.0777	13.5712	8.29656	19.1107	12.766	7.83439	0.383253	17.2205	50.9179	93.1463	54.1676	2.05671	18.3281	51.724	16.9606	0.0448574	32.206	1.62013	5.71888	5.37843	7.99915	5.25258	14.544	0.778946	2.20526	9.2615	0.0217605	5.30649	14.3538	0.183288	0.031153	0.0253102	0.0560438	0	0.00933848	0.628184	43.9382	34.5572	RRN3	protein_coding	chr3:7535339-7572389:-
ENSSSCG00000018033	50.9146	37.6772	40.326	76.4981	157.115	311.766	80.7515	84.0979	273.791	271.002	211.331	282.803	20.5162	106.192	340.756	560.679	211.541	944.546	1838.49	95.4044	375.207	16.79	211.883	26.0256	156.81	401.144	255.015	451.551	235.841	136.564	142.773	176.703	437.874	1007.74	282.191	161.613	606.246	747.716	221.704	1744.93	579.698	845.819	4.96832	5.41515	288.921	UBB	protein_coding	chr12:59171405-59172094:-
ENSSSCG00000013001	0.682167	0.331895	0.0697602	0	0.084911	0.148379	0.347126	0.0357772	0.0689484	0.00897934	0.0113436	0.33174	0	0.0115139	0.117192	44.2394	4.56072	5.84515	12.5462	0.615512	2.78139	16.7711	17.5461	9.33593	0.155552	0.125813	0.051322	0.190341	0.341081	7.34772	0.115412	0.00914832	0.00955723	0.918721	0.494652	7.70698	1.1555	2.03093	0.0157145	4.10597	3.33329	7.7404	21.7544	47.6852	36.6454	MRPL49	protein_coding	chr2:7066516-7072444:-
ENSSSCG00000004582	2.58016	3.06947	4.9261	10.6832	3.48501	5.85975	5.04513	5.77271	2.04216	7.38093	0.0831957	9.17672	0.0366438	0.0519659	13.8711	68.3708	69.6013	57.7565	0.077188	0.0301958	0.0630469	16.7577	11.111	70.9538	14.673	5.04428	5.33335	0.351981	5.393	22.0068	0.646464	28.7942	20.6347	11.1208	5.13989	21.6713	0.496329	52.4523	26.4372	14.9392	17.5866	69.9779	124.473	4.76124	0.0201371	BNIP2	protein_coding	chr1:112344060-112369245:+
ENSSSCG00000022714	1.49621	0.974789	0	0.627691	1.67142	0.539217	0.289226	2.60834	1.85485	0.722723	0	0	0	0.161169	15.174	1.48244	3.20625	4.66845	20.8751	0.0156084	19.597	16.737	0	0	1.30643	0.0146759	3.19686	1.31368	0	0	0.0288484	0	0.301005	15.0349	0.0157365	0.0177669	12.2227	4.92423	11.9608	0.943703	81.6528	0.030435	0	0.551211	4.53832	OSER1	protein_coding	chr17:46673561-46686129:-
ENSSSCG00000026617	1.57729	2.36519	9.14801	1.17365	3.98543	9.27037	0.164916	9.17237	0.22669	5.85157	4.49607	3.09134	4.90923	5.33111	1.11607	13.975	35.542	26.7242	0.0434322	1.52511	5.42827	16.6667	23.6546	12.2282	2.55714	5.55719	2.77428	6.74243	0.423329	3.63026	1.09163	0.103718	0.741138	0.153174	0.375229	3.44902	0.36919	0.29604	0	0.157799	3.39953	0.0236644	9.44099	1.16546	0.00539561	EIF2S2	protein_coding	chr17:37538321-37570346:-
ENSSSCG00000010135	2.97107	1.57444	1.16434	7.10235	1.54322	5.33727	9.45421	11.1233	1.27477	1.9226	5.27116	4.9458	1.39707	5.83755	6.27559	27.1613	0.0625621	0.0129244	1.32428	0.18315	0.0104056	16.6387	17.8848	0.353075	2.22908	3.62341	4.44281	0.0265849	3.6895	0.124395	8.81165	0.222328	0.0160183	0.0113222	3.25593	0.0978576	0.0330113	0.0243137	0	3.28051	0.00599434	0.0510183	20.5651	0	0.0249266	DGCR8	protein_coding	chr14:51452364-51491695:+
ENSSSCG00000003165	0.230033	0	0	0.0657307	0.0726044	0.234229	3.1095	0.0815782	6.89777	0.276405	0.213389	0.0183006	0	0.374114	0.0200414	13.5799	6.66201	30.8319	1.84841	0	1.29531	16.5197	19.0243	30.7419	0.399021	0.0143438	0.157981	0	0.0613992	0	0	0.109514	0	3.11916	0.215325	0	0	0	0.376234	1.01161	0	0	6.32618	3.51597	5.47332	RPS11	protein_coding	chr6:54577414-54580846:+
ENSSSCG00000027017	0.0055166	0.980041	4.89327	0.00735626	0.201107	0.19005	0.094909	0	2.02888	0.00515565	8.65594	6.87552	0	0.0132218	0.0403729	28.8442	0.031174	0.0265654	0.0235669	0.0153655	15.264	16.4405	41.682	7.51837	0	1.78187	0	0	0	0	0	0.00525267	0	0	0	0.00583017	0.0226177	0	0	0.00998948	0.00821403	0	0	16.3552	0.430377	NR1D2	protein_coding	chr13:10757159-10791285:+
ENSSSCG00000024232	8.40717	4.74208	3.29208	3.94367	13.233	10.6858	4.03118	0.196069	4.20366	0.0164031	3.9061	1.02631	10.738	0.262914	0.984781	0.804204	0	0.0140867	0.0249934	1.96362	2.85803	16.3244	55.3179	0	1.00165	8.25092	9.90033	0.00965856	11.6006	0.00968437	0.0150593	0.0334236	39.0902	0.0123403	10.5805	0	0.0479733	0.0265002	0.0143534	4.35418	0	0	0.106873	0	6.78119	CCDC91	protein_coding	chr5:45138291-45525848:-
ENSSSCG00000020808	14.5497	11.4716	7.38307	4.88417	8.12591	15.229	15.1444	8.80373	20.0309	15.2336	11.4918	11.168	0.387601	0.375878	0.0863896	75.9612	0.0714707	0.12993	26.8278	0	18.1365	16.2366	124.78	132.514	19.608	22.7356	10.6796	44.5546	7.38224	1.93165	44.3702	0.0578038	1.33859	0.142278	7.82314	1.79645	18.3494	0.122214	0.115841	0.146574	5.34822	2.80258	106.073	450.203	45.457	ENSSSCG00000020808	protein_coding	chr3:16843420-16858699:-
ENSSSCG00000005000	17.5475	23.6842	13.9481	9.35407	9.80091	18.706	0.670469	2.88054	7.69387	10.3489	3.4819	6.28405	0.197788	9.67269	41.3765	28.4464	0.0744	7.21926	0.0549949	24.2976	0.0453734	16.1892	1.31286	12.9715	8.69952	5.00504	4.94352	5.12765	2.26313	5.56754	2.99129	66.0866	0.0768319	16.7265	2.78032	5.20951	0.431834	0.0265048	0.0631656	13.1983	3.07384	17.7462	7.9198	21.975	0.0217383	FANCM	protein_coding	chr1:175334141-175445650:+
ENSSSCG00000017202	34.6393	28.1439	33.5542	19.2674	24.8293	31.3595	31.3558	22.9543	25.8054	32.0657	23.5397	35.9669	0.396226	11.4793	37.7004	43.1319	18.2094	146.903	19.4976	14.8417	13.1206	16.1738	22.1575	19.71	16.8452	12.6136	33.5348	30.4082	30.1104	13.2706	10.0162	30.529	23.1027	5.75137	29.6981	13.6544	76.4266	19.438	98.7305	26.718	30.5294	5.39773	73.3999	1.95254	39.5152	H3F3A	protein_coding	chr12:5631686-5635794:+
ENSSSCG00000009157	0.656719	0.275549	1.52889	0.0889056	1.69031	4.3324	0.028676	8.54862	0.230253	3.06875	0.232211	8.17217	0	7.37052	0.0121984	30.1915	0.0941901	0.0107021	0.0237352	0.00619011	0.00430819	16.114	0.0248482	0.0139221	1.4626	0.264824	1.14675	0.00366894	0.00622851	0.00367875	1.6046	0	0.00663197	0.00937531	0.00936137	0	0.00455584	0	0	0.0060365	0.00496361	0	0	0	0	TET2	protein_coding	chr8:116415272-116545514:-
ENSSSCG00000033032	0	0.16984	0	0.0951874	0.309792	0.423996	0	0	0	0.00476516	0.0120396	0.0795056	0	0	0	19.0425	0	0.00818445	0.0145213	0.00473392	0	16.097	0	0	0.59022	0.0044511	0	0.00561169	0	0	0	0	0.380387	0	0	0	0.369314	0	0	0	0.0151838	0	0	0	0	ZBTB14	protein_coding	chr6:101757065-101764771:+
ENSSSCG00000000877	76.2286	90.0427	88.6816	31.7632	53.6541	57.066	26.9358	53.8132	35.9307	37.6733	54.8517	58.4784	89.3265	53.1257	70.2854	0.291565	21.3794	0.152691	47.3973	57.3417	0.134109	16.0576	15.5344	0.0782489	31.4132	21.2546	43.9979	41.9484	24.9185	25.556	4.54085	24.3064	38.8333	0.0851209	28.121	25.4251	0.472727	0.476566	0.0707187	23.5043	0.0965698	19.8042	0.0486055	0.104461	30.5677	SCYL2	protein_coding	chr5:83812681-83879088:-
ENSSSCG00000037673	0.809488	0.115088	0.00364152	1.58103	1.79512	0.940182	7.38785	0.00373518	0.00269936	0.447165	0.0994797	1.16639	0.495019	0.00360618	12.3256	7.326	0.00425129	0.111099	0.00428517	0.826999	1.19782	15.9554	0.9533	3.68647	0.0316676	0.0761831	0.0385781	1.18568	1.21165	0.747184	0.00258195	0.0171917	0.0149668	0.00846313	1.16336	0.810977	0.0329006	0	0.0147655	0.032695	0.013442	0.0326874	66.4526	10.6924	10.285	BFAR	protein_coding	chr3:28572810-28612251:-
ENSSSCG00000003931	1.3617	3.10592	9.30242	0.59119	18.9607	6.90315	2.47891	0.373413	17.3136	2.11608	22.0682	8.15641	0.0178399	0.066411	18.077	0.0410658	5.48038	1.02935	0.0563681	2.78578	101.874	15.9452	12.5891	0.0220421	8.44018	4.95535	9.81943	0.0261398	0.236671	11.4449	4.72093	0.0527667	1.12613	0.0333977	0.229731	11.3873	0.0865562	0.0119533	1.00999	8.35783	0.0589397	262.859	0.0222491	0.0546481	1.68624	KIF2C	protein_coding	chr6:166555820-166577902:-
ENSSSCG00000007332	0	0	0	0	0	0	0	0	0	0	0	0	0	0	0	0	0	0	0	0	0	15.942	0	0	0	0	0	0	0	0	0	0	0	0	0	0	0	0	0	0	0	0	0	0	0	GHRH	protein_coding	chr17:40387344-40397857:-
ENSSSCG00000000669	0	0	0	0	0.0308502	0	0	0.0346632	0.0250506	0	0	0	0	0.0334661	191.775	0	0.0789057	0	0.0397674	0	0.974455	15.9136	24.9099	16.0171	2.37366	0.121896	0.0596689	0.0614716	1.85232	0.277361	0.0958444	0.132952	0.0833369	8.52156	2.98007	0.324653	26.8686	218.414	0.456757	242.379	0.0415816	0.252789	233.801	0	0	GDF3	protein_coding	chr5:62835979-62841665:-
ENSSSCG00000005403	37.6341	38.9381	38.0267	36.4221	48.1298	28.6998	30.0034	26.3143	37.3173	43.8462	64.8433	49.8243	1.43411	27.7067	28.7857	7.55986	54.6034	0.18574	24.163	33.9307	0.986262	15.8799	7.97476	2.48912	19.2199	19.4789	33.4857	25.2401	38.4755	15.1316	12.084	18.3208	16.3416	13.5284	39.3593	14.1798	10.9717	0.615641	0.12617	25.8424	0.0779416	55.3188	9.68608	31.7877	40.6808	SMC2	protein_coding	chr1:245409591-245475909:+
ENSSSCG00000028865	0.378203	0.342166	0.320366	0.0168108	1.19769	1.13819	4.03415	4.25623	0.836829	5.32542	1.83074	1.20755	0.0284082	0.0906449	0.246031	13.0786	93.1288	101.039	1.47207	0.198979	29.6196	15.854	56.3189	1.59704	1.11235	2.93844	2.18182	6.96522	0.0824409	0.431273	1.97945	3.50506	2.42025	0.283639	0	0.452994	49.516	0.228412	35.6919	0.0228284	53.9292	64.772	35.3939	69.4213	21.4032	SAP18	protein_coding	chr11:1294016-1300357:+
ENSSSCG00000002505	12.7056	13.2539	3.47443	7.29301	14.2822	8.51046	6.42633	5.51522	4.6659	7.83632	10.4854	5.05453	0.0502519	8.93248	3.85569	35.9556	1.31532	26.3639	14.4012	0.988645	45.6868	15.8298	16.2415	69.9117	10.3799	2.33125	9.58913	0.411107	0.374995	0.0799802	5.58229	0.249493	0.0277282	0.0470377	0.401835	0.0824879	0.0304766	0.00841757	0.0364738	0.0403816	0.066409	0.0403723	60.9587	0.0192417	23.0933	ENSSSCG00000002505	protein_coding	chr7:117676398-117741911:+
ENSSSCG00000029169	8.87209	3.04384	8.59498	1.92748	0.532261	3.50333	0.857516	4.85656	1.34876	0.256201	3.60928	4.84831	0.39311	0.428067	0	0.0143635	0.0117359	0	0	2.38324	0.0214717	15.7792	16.2542	0	4.94932	2.0233	0.133121	0.292572	1.46676	0.0458365	1.48255	0	1.16513	0.0116815	1.64853	0.0175588	0.011353	6.18353	0	0	7.12463	0	0	0.372727	0	MAPKAP1	protein_coding	chr1:266096194-266346296:-
ENSSSCG00000001731	7.42845	6.98503	3.66812	8.77286	10.1897	16.6917	0.348775	11.2934	3.65863	7.93483	8.66776	8.90813	5.1991	7.69886	0.0412121	23.7437	16.8498	0.0929748	5.93859	17.2041	0.0623794	15.7284	0.0239856	1.13558	1.69575	7.1464	14.3559	1.96026	10.1412	11.9901	4.30294	17.6941	5.68474	0.0475117	10.5409	12.1153	0.0395791	3.50541	0.252626	0.157327	1.75362	0.122337	34.8258	11.6947	0.119544	CENPQ	protein_coding	chr7:43623917-43642509:+
ENSSSCG00000005976	0.0444544	0.0548436	0	0.059279	0.294651	0.264048	0.0764806	0.110356	0.079753	1.16328	0.209939	0.198052	0	0	0	0	0	0	0	0	0	15.7232	0.497037	0.433194	0.251899	2.09561	0.332441	0	0.166118	0.147171	0	0.338621	0	0	0	0.234907	0	6.51061	0.0727083	8.85482	0	0.0804797	0.458085	46.0287	18.8269	NDUFB9	protein_coding	chr4:15105305-15113287:-
ENSSSCG00000006694	11.0407	17.8789	14.9685	14.0566	16.9748	16.4689	4.99417	13.8203	12.6357	5.15083	18.7893	18.391	0.0200963	6.75968	3.35038	8.18799	1.92136	11.2733	13.036	1.3869	0.0461018	15.5963	0.0498563	0.02483	22.6972	8.07342	5.43543	0.328813	2.68271	3.63153	0.302248	21.7553	0.350407	0.0125406	3.58128	3.36477	0.024376	0.00673258	0.0291726	1.88945	0.0531155	10.1635	0.0250632	0	22.8162	ENSSSCG00000006694	protein_coding	chr4:99632297-99712260:-
ENSSSCG00000033854	0	0	0	0	0	0	0.0153453	0	0	0	0	0	62.2475	0.213776	3.67726	0	2.91081	3.40754	0	0	0.0115271	15.5694	0.0110808	13.4971	0	0	0	0	0	0	0	0	0	0.137967	0	0	0	0	0	0	0	2.22839	0.00835562	3.41708	0	LGALS1	protein_coding	chr5:10147115-10153256:-
ENSSSCG00000040642	0	0	0.106043	0.0106231	0.0264016	0	0.0274115	0	0	0	0	0.00887302	0	0	0.00971705	4.091	0.427674	17.7877	0.0113443	0.00739644	0	15.4712	1.99917	0.399245	0	0	0	0	0	0	0	0	0	0	0	0	0	0	0	0	0	0	0.320903	0.412431	4.97204	LASP1	protein_coding	chr12:23222708-23267860:-
ENSSSCG00000015883	10.5943	10.9893	4.61078	3.92837	6.37272	9.50535	5.18821	0.288376	0.0208405	3.63909	4.92093	6.80043	0.0418829	9.35481	0.113353	37.58	0.0328223	32.035	0.559118	3.55268	21.297	15.4685	29.4746	31.5697	1.23186	6.57337	1.25591	19.3464	4.36259	7.20957	0.145519	0	3.01359	0.016335	3.97764	7.1083	0.0444519	0.00701571	1.01838	13.5131	0.00345933	0.0168243	0.0174115	0.00400931	5.51238	2020-03-07	protein_coding	chr15:66649426-66700961:+
ENSSSCG00000011732	24.0975	12.3399	11.6624	3.2007	13.2819	26.8846	12.1248	16.5355	3.73681	10.6706	24.5916	15.5122	0.0822003	2.22942	1.74416	26.8814	55.0591	57.6641	42.8442	10.4042	39.3076	15.3153	27.6164	40.757	28.767	13.9734	20.2646	7.33097	19.036	22.8568	8.51944	14.7268	2.1989	22.4365	19.8387	22.599	117.403	56.3985	72.8957	135.888	317.329	0.528316	34.9717	0.05036	65.6169	TRIM59	protein_coding	chr13:100118831-100132967:-
ENSSSCG00000002875	0	0	0.188441	0.173044	5.56218	3.60732	0	0	0	0	0	0	0	0.0311021	0.0316569	118.964	0	65.7821	0	0.0481933	0.0335415	15.2995	124.135	0.0361303	0.0210094	0	6.43266	0.514164	60.9063	0.028641	0.0890741	0.0247121	0.103267	0.0729918	58.0636	0.0274291	32.632	0.0783729	0	0	0.0386444	2.02042	0.0243131	1.56759	1.47841	ENSSSCG00000002875	protein_coding	chr6:44074127-44097065:+
[truncated: 14,374 more rows]
