# Supplementary material for: Single cell RNA-seq reveals genes vital to in vitro fertilized embryos and parthenotes in pigs
Source: Sci Rep. 2021 Jul 13;11:14393. doi: 10.1038/s41598-021-93904-3 (PMC8277874; doi:10.1038/s41598-021-93904-3)
Supplement: Supplementary file 3 — Supplementary Table S4 [file 41598_2021_93904_MOESM3_ESM.xlsx]

## Sheet: Top 20 highly expressed mRNAs
Table S4. Top 20 highly expressed mRNAs in pig IVF and PA embryos at different stages.
In vitro oocytes and embryos
MII				IVF																PA
MII				1-cell				2-cell				4-cell				8-cell				1-cell				2-cell				4-cell				8-cell
Gene_name	Biotype	Average_FPKM	Function	GeneName	Biotype	Average_FPKM	Function	GeneName	Biotype	Average_FPKM	Function	GeneName	Biotype	Average_FPKM	Function	GeneName	Biotype	Average_FPKM	Function	GeneName	Biotype	Average_FPKM	Function	GeneName	Biotype	Average_FPKM	Function	GeneName	Biotype	Average_FPKM	Function	GeneName	Biotype	Average_FPKM	Function
ATP6	protein_coding	5548.31	ATP synthase F0 subunit 6 (Zhao et al., 2015)	ENSSSCG00000000296	protein_coding	3936.39	-	ATP6	protein_coding	10072.7	(Zhao et al., 2015)	ATP6	protein_coding	23203.9	(Zhao et al., 2015)	ATP6	protein_coding	37555.6	(Zhao et al., 2015)	ENSSSCG00000000296	protein_coding	5150.01	-	ENSSSCG00000000296	protein_coding	5706.05	-	ATP6	protein_coding	21887.2	(Zhao et al., 2015)	ATP6	protein_coding	36670	(Zhao et al., 2015)
ND5	protein_coding	5371.31	NADH dehydrogenase subunit 5 (Li et al., 2018)	ATP6	protein_coding	3879.55	(Zhao et al., 2015)	ENSSSCG00000018076	Mt_tRNA	6710.94	-	ENSSSCG00000018076	Mt_tRNA	13659	-	ND5	protein_coding	17158.9	(Li et al., 2018)	ATP6	protein_coding	4012.2	(Zhao et al., 2015)	ATP6	protein_coding	5475.21	(Zhao et al., 2015)	ENSSSCG00000018076	Mt_tRNA	8152.51	-	ND5	protein_coding	12701.1	(Li et al., 2018)
ENSSSCG00000018076	Mt_tRNA	2953.59	-	ENSSSCG00000018076	Mt_tRNA	3712.53	-	ND5	protein_coding	6271.94	(Li et al., 2018)	ND5	protein_coding	9074.9	(Li et al., 2018)	CDV3	protein_coding	13059.3	(Abulí et al.,2011)	ENSSSCG00000018076	Mt_tRNA	2583.93	-	ENSSSCG00000018076	Mt_tRNA	3454.4	-	ND5	protein_coding	7135.03	(Li et al., 2018)	COX3	protein_coding	11136.9	(Hejzlarová et al., 2015)
ND6	protein_coding	2034.85	NADH dehydrogenase subunit 6 (Stefanović et al.,2019)	ND5	protein_coding	3498.24	(Li et al., 2018)	ENSSSCG00000000296	protein_coding	5147.32	-	COX1	protein_coding	7521.35	(Dela et al., 2016)	ENSSSCG00000037674	protein_coding	11044.8	-	ND5	protein_coding	2137.23	(Li et al., 2018)	ND5	protein_coding	2602.95	(Li et al., 2018)	ND2	protein_coding	6982.09	(Schauer et al., 2015)	ENSSSCG00000035520	protein_coding	9445.61	-
COX1	protein_coding	1966.34	Cytochrome c oxidase assembly to which imported and mitochondrial-encoded subunits associate (Dela et al., 2016)	COX1	protein_coding	1632.16	(Dela et al., 2016)	COX1	protein_coding	3951.63	(Dela et al., 2016)	COX3	protein_coding	6832.64	(Hejzlarová et al., 2015)	ENSSSCG00000018076	Mt_tRNA	10483.8	-	PCNA	protein_coding	1865.29	(Boehm et al., 2016)	COX1	protein_coding	1858.6	(Dela et al., 2016)	COX1	protein_coding	6016.77	(Dela et al., 2016)	COX2	protein_coding	9107.86	(Lorenzi et al., 2017)
DNMT1	protein_coding	1764.82	Maintenance methylation (Uysal et al., 2017)	PCNA	protein_coding	1626.16	(Boehm et al., 2016)	ND2	protein_coding	2759.49	(Schauer et al., 2015)	ND2	protein_coding	5645.55	(Schauer et al., 2015)	ND2	protein_coding	10398.6	(Schauer et al., 2015)	COX1	protein_coding	1806.86	(Dela et al., 2016)	PCNA	protein_coding	1746.02	(Boehm et al., 2016)	COX2	protein_coding	5090.22	(Lorenzi et al., 2017)	ND2	protein_coding	8882.78	(Schauer et al., 2015)
ND2	protein_coding	1655.53	NADH dehydrogenase subunit 2 (Schauer et al., 2015)	DNMT1	protein_coding	1332.78	(Uysal et al., 2017)	COX3	protein_coding	2754.38	(Hejzlarová et al., 2015)	ENSSSCG00000035520	protein_coding	4094.24	-	COX3	protein_coding	9035.74	(Hejzlarová et al., 2015)	DNMT1	protein_coding	1567.86	(Uysal et al., 2017)	ND2	protein_coding	1713.8	(Schauer et al., 2015)	COX3	protein_coding	5032.72	(Hejzlarová et al., 2015)	ENSSSCG00000018076	Mt_tRNA	8608.88	-
ENSSSCG00000000296	protein_coding	1532.45	-	ND2	protein_coding	1277.31	(Schauer et al., 2015)	ND6	protein_coding	2714.51	(Stefanović et al., 2019)	CYTB	protein_coding	3967.28	(Pradhan et al., 2018)	ENSSSCG00000035520	protein_coding	7444.01	-	FAM151B	protein_coding	1146.58	(Findlay et al., 2020)	COX3	protein_coding	1128.75	(Hejzlarová et al., 2015)	CYTB	protein_coding	4552.49	(Pradhan et al., 2018)	CYTB	protein_coding	8413.02	(Pradhan et al., 2018)
CYTB	protein_coding	1397.9	An important polypeptide of the mitochondria helpful in energy metabolism through oxidative phosphorylation (Pradhan et al., 2018)	ND6	protein_coding	1183.1	(Stefanović et al., 2019)	CYTB	protein_coding	2379.96	(Pradhan et al., 2018)	COX2	protein_coding	3900.18	(Lorenzi et al., 2017)	COX2	protein_coding	7049.83	(Lorenzi et al., 2017)	YWHAE	protein_coding	1086.82	(Eisa et al., 2019)	ND6	protein_coding	1125.06	(Stefanović et al., 2019)	ND6	protein_coding	4097.39	(Stefanović et al., 2019)	COX1	protein_coding	6652.91	(Dela et al., 2016)
PCNA	protein_coding	1366.18	DNA replication (Boehm et al., 2016)	CYTB	protein_coding	1155.09	(Pradhan et al., 2018)	7SK	misc_RNA	1937.55	The core of the 7SK snRNP and inhibits P-TEFb (Peterlin et al., 2012)	CDV3	protein_coding	3458.54	Cdv3 is essential to both cell growth and division (Abulí et al.,2011)	COX1	protein_coding	6337.35	(Dela et al., 2016)	ND2	protein_coding	1072.71	(Schauer et al., 2015)	DNMT1	protein_coding	1041.53	(Uysal et al., 2017)	CDV3	protein_coding	3213.15	(Abulí et al.,2011)	ENSSSCG00000034113	protein_coding	4896.72	-
UHRF2	protein_coding	1361.49	5hmC reader,mediate 5hmC’s function (Liu et al., 2016)	COX3	protein_coding	967.528	(Hejzlarová et al., 2015)	COX2	protein_coding	1886.21	(Lorenzi et al., 2017)	ENSSSCG00000034113	protein_coding	2642.38	-	CYTB	protein_coding	5877.16	(Pradhan et al., 2018)	COX3	protein_coding	1049.7	(Hejzlarová et al., 2015)	ENSSSCG00000040056	protein_coding	1040.33	-	ENSSSCG00000000296	protein_coding	2297.25	-	ND6	protein_coding	4255.26	(Stefanović et al., 2019)
BTG4	protein_coding	1044.56	Meiotic Cell Cycle-Coupled Maternal-Zygotic-Transition (Yu et al., 2016)	ENSSSCG00000039638	protein_coding	867.898	-	PCNA	protein_coding	1700.73	(Boehm et al., 2016)	ND6	protein_coding	2493.63	(Stefanović et al., 2019)	ND6	protein_coding	4280.06	(Stefanović et al., 2019)	CYTB	protein_coding	990.621	(Pradhan et al., 2018)	CYTB	protein_coding	1015.22	(Pradhan et al., 2018)	ENSSSCG00000040056	protein_coding	1490.07	-	CDV3	protein_coding	3889.47	(Abulí et al.,2011)
ENSSSCG00000039638	protein_coding	1007.2	-	IGF2BP3	protein_coding	809.134	(Räty et al., 2011)	DNMT1	protein_coding	1185.39	(Uysal et al., 2017)	CDR1	protein_coding	1996.4	(Opalko et al.,2019)	ENSSSCG00000034113	protein_coding	3426.34	-	ENSSSCG00000035520	protein_coding	968.273	-	YWHAE	protein_coding	963.186	(Eisa et al., 2019)	ENSSSCG00000018067	Mt_tRNA	965.763	-	ENSSSCG00000018067	Mt_tRNA	3733.44	-
COX3	protein_coding	942.783	Cytochrome c oxidase subunit III (Hejzlarová et al., 2015)	ENSSSCG00000039108	protein_coding	800.811	-	BTG4	protein_coding	941.417	(Yu et al., 2016)	ENSSSCG00000018067	Mt_tRNA	1381	-	ND4	protein_coding	2556.83	(Morgan et al., 2013)	IGF2BP3	protein_coding	890.947	(Räty et al., 2011)	FAM151B	protein_coding	952.101	(Findlay et al., 2020)	ENSSSCG00000017032	protein_coding	937.513	-	ND4	protein_coding	2523.01	(Morgan et al., 2013)
ENSSSCG00000038391	protein_coding	851.372	-	BTG4	protein_coding	730.384	(Yu et al., 2016)	ENSSSCG00000039638	protein_coding	931.888	-	ND4	protein_coding	1325.07	A core enzymatic complex critical for mitochondrial oxidative phosphorylation and regulation of NADH/NAD+ levels (Morgan et al., 2013)	ENSSSCG00000004489	protein_coding	2510.59	-	TNPO1	protein_coding	702.828	Mediated nuclear import (Idica et al., 2017)	IGF2BP3	protein_coding	930.412	(Räty et al., 2011)	ENSSSCG00000035520	protein_coding	872.205	-	ENSSSCG00000038747	protein_coding	2333.29	-
FAM151B	protein_coding	547.872	Neuronal branching (Findlay et al., 2020)	YWHAE	protein_coding	729.388	Maintain the phosphorylated status of CDC25 (Eisa et al., 2019)	ENSSSCG00000018096	Mt_tRNA	900.992	-	YWHAE	protein_coding	1124.94	(Eisa et al., 2019)	YWHAE	protein_coding	2301.72	(Eisa et al., 2019)	ENSSSCG00000040056	protein_coding	620.949	-	COX2	protein_coding	899.587	(Lorenzi et al., 2017)	CDR1	protein_coding	816.021	(Opalko et al., 2019)	ENSSSCG00000037674	protein_coding	1855.45	-
ENSSSCG00000016044	protein_coding	534.843	-	COX2	protein_coding	699.902	(Lorenzi et al., 2017)	ENSSSCG00000035520	protein_coding	841.09	-	FTL	protein_coding	850.023	Influencing cell-to-cell interactions, proliferation, and cell death (Silva et al., 2018)	ENSSSCG00000018067	Mt_tRNA	2052.37	-	ID3	protein_coding	616.045	An important role in oocyte development and maturation (Ruebel et al., 2017)	SEPTIN11	protein_coding	862.764	The completion of cytokinesis and regulating membrane traffic (Huang et al., 2008)	ENSSSCG00000034113	protein_coding	809.233	-	YWHAE	protein_coding	1755.75	(Eisa et al., 2019)
COX2	protein_coding	519.532	Cytochrome c oxidase subunit II (Lorenzi et al., 2017)	ENSSSCG00000037674	protein_coding	680.516	-	ENSSSCG00000018067	Mt_tRNA	822.907	-	ENSSSCG00000039638	protein_coding	814.963	-	ENSSSCG00000040056	protein_coding	1759.51	-	ND6	protein_coding	615.542	(Stefanović et al., 2019)	CDR1	protein_coding	798.763	(Opalko et al., 2019)	YWHAE	protein_coding	802.561	(Eisa et al., 2019)	ENSSSCG00000040056	protein_coding	1619.03	-
ENSSSCG00000020921	protein_coding	517.422	-	ENSSSCG00000004151	protein_coding	637.965	-	CDR1	protein_coding	749.828	Act as upstream inhibitors of Wee1 in mitosis (Opalko et al., 2019)	ENSSSCG00000000296	protein_coding	787.519	-	ARMC1	protein_coding	1407.6	A component of the MICOS/MIB complex (Wagner et al., 2019)	SEPTIN11	protein_coding	582.445	The completion of cytokinesis and regulating membrane traffic (Huang et al., 2008)	ENSSSCG00000035520	protein_coding	745.917	-	DNMT1	protein_coding	795.89	(Uysal et al., 2017)	CDR1	protein_coding	1452.8	(Opalko et al., 2019)
ENSSSCG00000004151	protein_coding	516.2	-	UHRF2	protein_coding	629.582	(Liu et al., 2016)	UHRF2	protein_coding	742.912	(Liu et al.,2016)	DNMT1	protein_coding	703.333	(Uysal et al., 2017)	CDR1	protein_coding	1294.17	(Opalko et al., 2019)	ARMC1	protein_coding	561.403	(Wagner et al., 2019)	BTG4	protein_coding	691.28	(Yu et al., 2016)	IGF2BP3	protein_coding	794.71	(Räty et al., 2011)	FTL	protein_coding	1359.47	Influencing cell-to-cell interactions, proliferation, and cell death (Silva et al., 2018)
Gene_name	Ref
ATP6	Zhao XM, Min JT, Du WH, et al. Melatonin enhances the in vitro maturation and developmental potential of bovine oocytes denuded of the cumulus oophorus. Zygote. 2015;23(4):525-536. doi:10.1017/S0967199414000161
ND5	Li R, Ren X, Bi Y, Ding Q, Ho VWS, Zhao Z. Comparative mitochondrial genomics reveals a possible role of a recent duplication of NADH dehydrogenase subunit 5 in gene regulation. DNA Res. 2018;25(6):577-586. doi:10.1093/dnares/dsy026
ND6	Stefanović M, Djan M, Veličković N, et al. Positive selection and precipitation effects on the mitochondrial NADH dehydrogenase subunit 6 gene in brown hares (Lepus europaeus) under a phylogeographic perspective. PLoS One. 2019;14(11):e0224902. Published 2019 Nov 8. doi:10.1371/journal.pone.0224902
COX1	Dela Cruz R, Jeong MY, Winge DR. Cox1 mutation abrogates need for Cox23 in cytochrome c oxidase biogenesis. Microb Cell. 2016;3(7):275-284. Published 2016 Jun 30. doi:10.15698/mic2016.07.511
DNMT1	Uysal F, Ozturk S, Akkoyunlu G. DNMT1, DNMT3A and DNMT3B proteins are differently expressed in mouse oocytes and early embryos. J Mol Histol. 2017;48(5-6):417-426. doi:10.1007/s10735-017-9739-y
ND2	Schauer M, Kottek T, Schönherr M, et al. A mutation in the NADH-dehydrogenase subunit 2 suppresses fibroblast aging. Oncotarget. 2015;6(11):8552-8566. doi:10.18632/oncotarget.3298
CYTB	Pradhan M, Pal A, Samanta AK, Banerjee S, Samanta R. Mutations in cytochrome B gene effects female reproduction of Ghungroo pig. Theriogenology. 2018;119:121-130. doi:10.1016/j.theriogenology.2018.05.015
PCNA	Boehm EM, Gildenberg MS, Washington MT. The Many Roles of PCNA in Eukaryotic DNA Replication. Enzymes. 2016;39:231-254. doi:10.1016/bs.enz.2016.03.003
UHRF2	Liu Y, Zhang B, Kuang H, Korakavi G, Lu LY, Yu X. Zinc Finger Protein 618 Regulates the Function of UHRF2 (Ubiquitin-like with PHD and Ring Finger Domains 2) as a Specific 5-Hydroxymethylcytosine Reader. J Biol Chem. 2016;291(26):13679-13688. doi:10.1074/jbc.M116.717314
BTG4	Yu C, Ji SY, Sha QQ, et al. BTG4 is a meiotic cell cycle-coupled maternal-zygotic-transition licensing factor in oocytes. Nat Struct Mol Biol. 2016;23(5):387-394. doi:10.1038/nsmb.3204
COX3	Hejzlarová K, Kaplanová V, Nůsková H, et al. Alteration of structure and function of ATP synthase and cytochrome c oxidase by lack of Fo-a and Cox3 subunits caused by mitochondrial DNA 9205delTA mutation. Biochem J. 2015;466(3):601-611. doi:10.1042/BJ20141462
FAM151B	Padilla J, Jenkins NT, Thorne PK, et al. Identification of genes whose expression is altered by obesity throughout the arterial tree. Physiol Genomics. 2014;46(22):821-832.
COX2	Lorenzi I, Oeljeklaus S, Aich A, et al. The mitochondrial TMEM177 associates with COX20 during COX2 biogenesis. Biochim Biophys Acta Mol Cell Res. 2018;1865(2):323-333. doi:10.1016/j.bbamcr.2017.11.010
ND4	Morgan MA, Markus B, Hermkens M, et al. NADH dehydrogenase subunit 4 variant sequences in childhood acute myeloid leukaemia. Br J Haematol. 2013;161(6):891-895. doi:10.1111/bjh.12298
IGF2BP3	Räty M, Ketoja E, Pitkänen T, Ahola V, Kananen K, Peippo J. In vitro maturation supplements affect developmental competence of bovine cumulus-oocyte complexes and embryo quality after vitrification. Cryobiology. 2011;63(3):245-255. doi:10.1016/j.cryobiol.2011.09.134
YWHAE	Eisa AA, De S, Detwiler A, et al. YWHA (14-3-3) protein isoforms and their interactions with CDC25B phosphatase in mouse oogenesis and oocyte maturation. BMC Dev Biol. 2019;19(1):20. Published 2019 Oct 22. doi:10.1186/s12861-019-0200-1
7SK	Peterlin BM, Brogie JE, Price DH. 7SK snRNA: a noncoding RNA that plays a major role in regulating eukaryotic transcription. Wiley Interdiscip Rev RNA. 2012;3(1):92-103. doi:10.1002/wrna.106
CDR1	Opalko HE, Nasa I, Kettenbach AN, Moseley JB. A mechanism for how Cdr1/Nim1 kinase promotes mitotic entry by inhibiting Wee1. Mol Biol Cell. 2019;30(25):3015-3023. doi:10.1091/mbc.E19-08-0430
FTL	Silva BR, Maside C, Vieira LA, et al. Dose-dependent effects of frutalin on in vitro maturation and fertilization of pig oocytes. Anim Reprod Sci. 2018;192:216-222. doi:10.1016/j.anireprosci.2018.03.015
CDV3	Abulí A, Fernández-Rozadilla C, Giráldez MD,et al. A two-phase case-control study for colorectal cancer genetic susceptibility: candidate genes from chromosomal regions 9q22 and 3q22. Br J Cancer. 2011 Sep 6;105(6):870-5. doi: 10.1038/bjc.2011.296. Epub 2011 Aug 2. PMID: 21811255; PMCID: PMC3171011.
TNPO1	Idica A, Sevrioukov EA, Zisoulis DG, et al. MicroRNA miR-128 represses LINE-1 (L1) retrotransposition by down-regulating the nuclear import factor TNPO1. J Biol Chem. 2017;292(50):20494-20508. doi:10.1074/jbc.M117.807677
ID3	Ruebel ML, Cotter M, Sims CR, et al. Obesity Modulates Inflammation and Lipid Metabolism Oocyte Gene Expression: A Single-Cell Transcriptome Perspective. J Clin Endocrinol Metab. 2017;102(6):2029-2038. doi:10.1210/jc.2016-3524
SEPTIN11	Huang YW, Yan M, Collins RF, Diciccio JE, Grinstein S, Trimble WS. Mammalian septins are required for phagosome formation. Mol Biol Cell. 2008;19(4):1717-1726. doi:10.1091/mbc.e07-07-0641
FTL	Silva BR, Maside C, Vieira LA, et al. Dose-dependent effects of frutalin on in vitro maturation and fertilization of pig oocytes. Anim Reprod Sci. 2018;192:216-222. doi:10.1016/j.anireprosci.2018.03.015
ARL14EPL	Wang Z, Wang Z, Niu X, et al. Identification of seven-gene signature for prediction of lung squamous cell carcinoma. Onco Targets Ther. 2019;12:5979-5988. Published 2019 Jul 24. doi:10.2147/OTT.S198998
KPNA7	Oostdyk LT, McConnell MJ, Paschal BM. Characterization of the Importin-β binding domain in nuclear import receptor KPNA7. Biochem J. 2019;476(21):3413-3434. doi:10.1042/BCJ20190717
BTF3	Zhang Y, Gross N, Li Z, et al. Upregulation of BTF3 affects the proliferation, apoptosis, and cell cycle regulation in hypopharyngeal squamous cell carcinoma. Biomed Pharmacother. 2019;118:109211. doi:10.1016/j.biopha.2019.109211
WEE2	Sang Q, Li B, Kuang Y, et al. Homozygous Mutations in WEE2 Cause Fertilization Failure and Female Infertility. Am J Hum Genet. 2018;102(4):649-657. doi:10.1016/j.ajhg.2018.02.015
UBB	Jung BK, Park CW, Ryu KY. Temporal downregulation of the polyubiquitin gene Ubb affects neuronal differentiation, but not maturation, in cells cultured in vitro. Sci Rep. 2018;8(1):2629. Published 2018 Feb 8. doi:10.1038/s41598-018-21032-6
SERP1	Jung S, Hyun J, Nah J, et al. SERP1 is an assembly regulator of γ-secretase in metabolic stress conditions. Sci Signal. 2020;13(623):eaax8949. Published 2020 Mar 17. doi:10.1126/scisignal.aax8949
ATP8	Zhang J, Ma J, Long K, et al. Dynamic gene expression profiles during postnatal development of porcine subcutaneous adipose. PeerJ. 2016;4:e1768. Published 2016 Mar 10. doi:10.7717/peerj.1768
ND4L	Gad A, Nemcova L, Murin M, et al. Global transcriptome analysis of porcine oocytes in correlation with follicle size. Mol Reprod Dev. 2020;87(1):102-114. doi:10.1002/mrd.23294
USMG5	Barca E, Ganetzky RD, Potluri P, et al. USMG5 Ashkenazi Jewish founder mutation impairs mitochondrial complex V dimerization and ATP synthesis. Hum Mol Genet. 2018;27(19):3305-3312. doi:10.1093/hmg/ddy231
LINC00998	Pang Y, Liu Z, Han H, et al. Peptide SMIM30 promotes HCC development by inducing SRC/YES1 membrane anchoring and MAPK pathway activation [published online ahead of print, 2020 May 24]. J Hepatol. 2020;S0168-8278(20)30347-0. doi:10.1016/j.jhep.2020.05.028
CKB	Mello AA, Leal MF, Rey JA, et al. Deregulated Expression of SRC, LYN and CKB Kinases by DNA Methylation and Its Potential Role in Gastric Cancer Invasiveness and Metastasis. PLoS One. 2015;10(10):e0140492. Published 2015 Oct 13. doi:10.1371/journal.pone.0140492
LSM2	Vindry C, Marnef A, Broomhead H, et al. Dual RNA Processing Roles of Pat1b via Cytoplasmic Lsm1-7 and Nuclear Lsm2-8 Complexes. Cell Rep. 2017;20(5):1187-1200. doi:10.1016/j.celrep.2017.06.091
RPSA	Griffin JN, Sondalle SB, Robson A, et al. RPSA, a candidate gene for isolated congenital asplenia, is required for pre-rRNA processing and spleen formation in Xenopus. Development. 2018;145(20):dev166181. Published 2018 Oct 18. doi:10.1242/dev.166181
