# Supplementary material for: Single cell RNA-seq reveals genes vital to in vitro fertilized embryos and parthenotes in pigs
Source: Sci Rep. 2021 Jul 13;11:14393. doi: 10.1038/s41598-021-93904-3 (PMC8277874; doi:10.1038/s41598-021-93904-3)
Supplement: Supplementary file 4 — Supplementary Table S5 [file 41598_2021_93904_MOESM4_ESM.xlsx]

## Sheet: Top 20 expressed nuclear mRNAs
Table S5. Top 20 most highly expressed nuclear mRNAs in pig IVF and PA embryos at different stages.
MII			IVF												PA
MII			1-cell			2-cell			4-cell			8-cell			1-cell			2-cell			4-cell			8-cell
Gene_name	Average_FPKM	Function	Gene_name	Average_FPKM	Function	Gene_name	Average_FPKM	Function	Gene_name	Average_FPKM	Function	Gene_name	Average_FPKM	Function	Gene_name	Average_FPKM	Function	Gene_name	Average_FPKM	Function	Gene_name	Average_FPKM	Function	Gene_name	Average_FPKM	Function
DNMT1	1764.82	Maintenance methylation (Uysal F,2017)	ENSSSCG00000000296	3936.39	-	ENSSSCG00000000296	5147.32	-	CDV3	3458.54	Cdv3 is essential to both cell growth and division(Marbouty M,2009)	CDV3	13059.3	(Marbouty M,2009)	ENSSSCG00000000296	5150.01	-	ENSSSCG00000000296	5706.05	-	CDV3	3213.15	(Marbouty M,2009)	ENSSSCG00000035520	9445.61	-
ENSSSCG00000000296	1532.45	-	PCNA	1626.16	(Boehm EM,2016)	7SK	1937.55	(Peterlin BM,2012)	ENSSSCG00000035520	4094.24	-	ENSSSCG00000037674	11044.8	-	PCNA	1865.29	(Boehm EM,2016)	PCNA	1746.02	(Boehm EM,2016)	ENSSSCG00000000296	2297.25	-	ENSSSCG00000034113	4896.72	-
PCNA	1366.18	DNA replication (Boehm EM,2016)	DNMT1	1332.78	(Uysal F,2017)	PCNA	1700.73	(Boehm EM,2016)	ENSSSCG00000000296	787.519	-	ENSSSCG00000035520	7444.01	-	DNMT1	1567.86	(Uysal F,2017)	DNMT1	1041.53	(Uysal F,2017)	ENSSSCG00000040056	1490.07	-	CDV3	3889.47	(Marbouty M,2009)
UHRF2	1361.49	5hmC reader,mediate 5hmC’s function (Liu Y,2016)	ENSSSCG00000039638	867.898	-	DNMT1	1185.39	(Uysal F,2017)	ENSSSCG00000037674	678.646	-	ENSSSCG00000034113	3426.34	-	FAM151B	1146.58	(Findlay AS,2020)	ENSSSCG00000040056	1040.33	-	ENSSSCG00000017032	937.513	-	ENSSSCG00000038747	2333.29	-
BTG4	1044.56	Meiotic cell cycle-coupled maternal-zygotic-transition (Yu C,2016)	IGF2BP3	809.134	(Räty M,2011)	BTG4	941.417	(Yu C,2016)	ENSSSCG00000034113	2642.38	-	ENSSSCG00000004489	2510.59	-	YWHAE	1086.82	(Eisa AA,2019)	YWHAE	963.186	(Eisa AA,2019)	ENSSSCG00000035520	872.205	-	ENSSSCG00000037674	1855.45	-
ENSSSCG00000039638	1007.2	-	ENSSSCG00000039108	800.811	-	ENSSSCG00000039638	931.888	-	CDR1	1996.4	(Opalko HE,2019)	YWHAE	2301.72	(Eisa AA,2019)	ENSSSCG00000035520	968.273	-	FAM151B	952.101	(Findlay AS,2020)	CDR1	816.021	(Opalko HE,2019)	YWHAE	1755.75	(Eisa AA,2019)
ENSSSCG00000038391	851.372	-	BTG4	730.384	(Yu C,2016)	ENSSSCG00000035520	841.09	-	PCNA	587.874	(Boehm EM,2016)	ENSSSCG00000040056	1759.51	-	IGF2BP3	890.947	(Räty M,2011)	IGF2BP3	930.412	(Räty M,2011)	ENSSSCG00000034113	809.233	-	ENSSSCG00000040056	1619.03	-
FAM151B	547.872	Neuronal branching (Findlay AS,2020)	YWHAE	729.388	Maintain the phosphorylated status of CDC25(Eisa AA,2019)	CDR1	749.828	Act as upstream inhibitors of Wee1 in mitosis(Opalko HE,2019)	YWHAE	1124.94	(Eisa AA,2019)	ARMC1	1407.6	(Wagner F,2019)	TNPO1	702.828	(Idica A,2017)	SEPTIN11	862.764	(Huang YW,2008)	YWHAE	802.561	(Eisa AA,2019)	CDR1	1452.8	(Opalko HE,2019)
ENSSSCG00000016044	534.843	-	ENSSSCG00000037674	680.516	-	UHRF2	742.912	(Liu Y,2016)	DNMT1	703.333	(Uysal F,2017)	CDR1	1294.17	(Opalko HE,2019)	ENSSSCG00000040056	620.949	-	CDR1	798.763	(Opalko HE,2019)	DNMT1	795.89	(Uysal F,2017)	FTL	1359.47	(Silva BR,2018)
ENSSSCG00000020921	517.422	-	ENSSSCG00000004151	637.965	-	ENSSSCG00000004151	712.708	-	ENSSSCG00000039638	814.963	-	EIF3H	1144.51	The eukaryotic translation initiation factor(Choe J,2018)	ID3	616.045	An important role in oocyte development and maturation(Ruebel ML,2017)	ENSSSCG00000035520	745.917	-	IGF2BP3	794.71	(Räty M,2011)	SLC30A1	1179.85	hemoglobin subunits, ubiquitination components, and proteins not implicated(Tanimura N,2018)
ENSSSCG00000004151	516.2	-	UHRF2	629.582	(Liu Y,2016)	IGF2BP3	711.083	(Räty M,2011)	7SK	297.328	(Peterlin BM,2012)	7SK	1092.84	(Peterlin BM,2012)	SEPTIN11	582.445	(Huang YW,2008)	BTG4	691.28	(Yu C,2016)	PCNA	753.185	(Boehm EM,2016)	MPZL2	1008.36	(Wesdorp M,2018)
RNF38	500.037	Functional ubiquitin protein ligase (Sheren JE,2013)	7SK	537.731	The core of the 7SK snRNP and inhibits P-TEFb(Peterlin BM,2012)	YWHAE	636.945	(Eisa AA,2019)	ENSSSCG00000040056	626.578	-	RACK1	907.344	a eukaryote-specific ribosomal protein (RP) implicated in diverse biological functions(Johnson AG,2019)	ARMC1	561.403	(Wagner F,2019)	TNPO1	642.656	(Idica A,2017)	CSDE1	704.593	(Guo H,2019)	DDX17	785.634	processing of primary microRNA transcripts (pri-miRs) in the nucleus , pre-mRNA alternative splicing, ribosome biogenesis, mRNA export and coregulation of transcription(Ngo TD,2019)
ARMC1	476.945	A component of the MICOS/MIB complex (Wagner F,2019)	ARMC1	495.555	(Wagner F,2019)	FAM151B	571.163	(Findlay AS,2020)	BTG4	364.662	(Yu C,2016)	SNORA72	767.574	-	BTG4	538.12	(Yu C,2016)	ENSSSCG00000004151	582.093	-	UBB	688.629	reactive gliosis and hypothalamic neurodegeneration(Lim D,2019)	ELL2	761.604	an RNA Pol II elongation factor with functional properties(Pascal LE,2017)
DCUN1D4	462.037	promotes neddylation (Huang G,2014)	ENSSSCG00000035520	478.985	-	ARMC1	536.006	(Wagner F,2019)	UHRF2	331.091	(Liu Y,2016)	ENSSSCG00000033838	706.971	-	ENSSSCG00000004151	533.425	-	ENSSSCG00000039638	551.634	-	NRAS	531.414	(Pasca S,2019)	ARMC1	754.114	(Wagner F,2019)
TNPO1	454.669	Mediated nuclear impor t(Idica A,2017)	SPTLC1	456.815	catalyzes the first and rate-limiting step of sphingolipid biosynthesis(Parthibane V,2019)	ENSSSCG00000037674	489.677	-	IGF2BP3	554.673	(Räty M,2011)	TFRC	702.814	As a mitochondrial regulators(Senyilmaz D,2015)	ENSSSCG00000039638	521.924	-	ARMC1	549.085	(Wagner F,2019)	TNPO1	521.215	(Idica A,2017)	ZIM3	706.332	zinc-finger gene 3 from imprinted domain(Kim J,2001)
ACSL3	449.53	Fatty acid oxidation (Yuan Y,2011)	ssc-mir-9818	442.481	-	ENSSSCG00000040056	479.096	-	ARMC1	236.84	(Wagner F,2019)	U5	594.387	U5 snRNA interacts with the 5′ exon(MacRae AJ,2018)	BUB3	515.394	(Li F,2018)	CSDE1	540.065	neuronal migration and differentiation(Guo H,2019)	SEPTIN11	515.281	(Huang YW,2008)	ENSSSCG00000028097	686.209	-
ENSSSCG00000035219	448.016	-	BUB3	421.954	binds to telomeres during S phase and promotes telomere DNA replication(Li F,2018)	ssc-mir-9818	424.089	-	FTL	850.023	(Silva BR,2018)	ZNFX1-AS1_2	591.324	the effects of ZNFX1-AS1 on HCC cell growth and apoptosis were analyzed(Wang T,2016)	ENSSSCG00000039108	492.978	-	ENSSSCG00000037674	513.785	-	ENSSSCG00000039638	436.265	-	EIF3H	666.996	(Choe J,2018)
ENSSSCG00000039484	437.221	-	ENSSSCG00000038391	414.987	-	WEE2	406.434	(Sang Q,2018)	ENSSSCG00000004489	166.533	-	RPS3A	576.401	A component of the ribosomal small subunit (40S)(Tang Y,2018)	YAP1	479.399	the core effector of the Hippo signaling pathway, has been identified as a key regulator of tissue homeostasis and organ development by controlling cell proliferation and differentiation(Zhao L,2018)	YAP1	498.527	the core effector of the Hippo signaling pathway, has been identified as a key regulator of tissue homeostasis and organ development by controlling cell proliferation and differentiation(Zhao L,2018)	ENSSSCG00000013607	385.664	-	ENSSSCG00000035219	604.734	-
IGF2BP3	431.483	Oocyte developmental competence (Räty M,2011)	ENSSSCG00000003303	406.469	-	FTL	393.597	Influencing cell-to-cell interactions, proliferation, and cell death(Silva BR,2018)	ENSSSCG00000038391	426.53	-	MPZL2	546.836	An adhesion molecule that mediates epithelial cell-cell interactions in several (developing) tissues(Wesdorp M,2018)	ENSSSCG00000037674	471.133	-	UHRF2	485.435	(Liu Y,2016)	ENSSSCG00000018734	374.797	-	CSDE1	600.033	(Guo H,2019)
UBE2D3	418.745	Ubiquitylation reactions (Hill S,2019)	WEE2	400.671	a key oocyte-specific kinase involved in the control of meiotic arrest(Sang Q,2018)	SEPTIN11	393.543	The completion of cytokinesis and regulating membrane traffic(Huang YW,2008)	ENSSSCG00000004151	160.58	-	EEF1B2	542.094	the eukaryotic elongation translational machinery(Larcher L,2020)	KDELR2	464.281	responsible for endoplasmic reticulum (ER) homeostasis(Liao Z,2019)	NRAS	465.522	mitogen activated protein kinase (MAPK) pathway(Pasca S,2019)	ARHGAP18	367.337	controls angiogenesis, cellular morphology and motility(He Y,2018)	AEBP2	580.111	A transcriptional activator and its role in cell migration(Kim H,2015)
Genename	References
DNMT1	Uysal F, Ozturk S, Akkoyunlu G. DNMT1, DNMT3A and DNMT3B proteins are differently expressed in mouse oocytes and early embryos. J Mol Histol. 2017;48(5-6):417-426. doi:10.1007/s10735-017-9739-y
PCNA	Boehm EM, Gildenberg MS, Washington MT. The Many Roles of PCNA in Eukaryotic DNA Replication. Enzymes. 2016;39:231-254. doi:10.1016/bs.enz.2016.03.003
UHRF2	Liu Y, Zhang B, Kuang H, Korakavi G, Lu LY, Yu X. Zinc Finger Protein 618 Regulates the Function of UHRF2 (Ubiquitin-like with PHD and Ring Finger Domains 2) as a Specific 5-Hydroxymethylcytosine Reader. J Biol Chem. 2016;291(26):13679-13688. doi:10.1074/jbc.M116.717314
BTG4	Yu C, Ji SY, Sha QQ, et al. BTG4 is a meiotic cell cycle-coupled maternal-zygotic-transition licensing factor in oocytes. Nat Struct Mol Biol. 2016;23(5):387-394. doi:10.1038/nsmb.3204
FAM151B	Padilla J, Jenkins NT, Thorne PK, et al. Identification of genes whose expression is altered by obesity throughout the arterial tree. Physiol Genomics. 2014;46(22):821-832.
RNF38	Sheren JE, Kassenbrock CK. RNF38 encodes a nuclear ubiquitin protein ligase that modifies p53. Biochem Biophys Res Commun. 2013;440(4):473-478. doi:10.1016/j.bbrc.2013.08.031
ARMC1	Wagner F, Kunz TC, Chowdhury SR, et al. Armadillo repeat-containing protein 1 is a dual localization protein associated with mitochondrial intermembrane space bridging complex. PLoS One. 2019;14(10):e0218303. Published 2019 Oct 23. doi:10.1371/journal.pone.0218303
DCUN1D4	Huang G, Stock C, Bommeljé CC, et al. SCCRO3 (DCUN1D3) antagonizes the neddylation and oncogenic activity of SCCRO (DCUN1D1). J Biol Chem. 2014;289(50):34728-34742. doi:10.1074/jbc.M114.585505
TNPO1	Idica A, Sevrioukov EA, Zisoulis DG, et al. MicroRNA miR-128 represses LINE-1 (L1) retrotransposition by down-regulating the nuclear import factor TNPO1. J Biol Chem. 2017;292(50):20494-20508. doi:10.1074/jbc.M117.807677
ACSL3	Yuan Y, Ida JM, Paczkowski M, Krisher RL. Identification of developmental competence-related genes in mature porcine oocytes. Mol Reprod Dev. 2011;78(8):565-575. doi:10.1002/mrd.21351
IGF2BP3	Räty M, Ketoja E, Pitkänen T, Ahola V, Kananen K, Peippo J. In vitro maturation supplements affect developmental competence of bovine cumulus-oocyte complexes and embryo quality after vitrification. Cryobiology. 2011;63(3):245-255. doi:10.1016/j.cryobiol.2011.09.134
UBE2D3	Hill S, Reichermeier K, Scott DC, et al. Robust cullin-RING ligase function is established by a multiplicity of poly-ubiquitylation pathways. Elife. 2019;8:e51163. Published 2019 Dec 23. doi:10.7554/eLife.51163
YWHAE	Cui C, Ren X, Liu D, Deng X, Qin X, Zhao X, Wang E, Yu B. 14-3-3 epsilon prevents G2/M transition of fertilized mouse eggs by binding with CDC25B. BMC Dev Biol. 2014 Jul 25;14:33.
7SK	Peterlin BM, Brogie JE, Price DH. 7SK snRNA: a noncoding RNA that plays a major role in regulating eukaryotic transcription. Wiley Interdiscip Rev RNA. 2012;3(1):92-103. doi:10.1002/wrna.106
SPTLC1	Parthibane V, Acharya D, Srideshikan SM, et al. Sptlc1 is essential for myeloid differentiation and hematopoietic homeostasis. Blood Adv. 2019;3(22):3635-3649. doi:10.1182/bloodadvances.2019000729
BUB3	Li F, Kim H, Ji Z, et al. The BUB3-BUB1 Complex Promotes Telomere DNA Replication. Mol Cell. 2018;70(3):395-407.e4. doi:10.1016/j.molcel.2018.03.032
WEE2	Sang Q, Li B, Kuang Y, et al. Homozygous Mutations in WEE2 Cause Fertilization Failure and Female Infertility. Am J Hum Genet. 2018;102(4):649-657. doi:10.1016/j.ajhg.2018.02.015
FTL	Silva BR, Maside C, Vieira LA, et al. Dose-dependent effects of frutalin on in vitro maturation and fertilization of pig oocytes. Anim Reprod Sci. 2018;192:216-222. doi:10.1016/j.anireprosci.2018.03.015
SEPTIN11	Huang YW, Yan M, Collins RF, Diciccio JE, Grinstein S, Trimble WS. Mammalian septins are required for phagosome formation. Mol Biol Cell. 2008;19(4):1717-1726. doi:10.1091/mbc.e07-07-0641
CDR1	Opalko HE, Nasa I, Kettenbach AN, Moseley JB. A mechanism for how Cdr1/Nim1 kinase promotes mitotic entry by inhibiting Wee1. Mol Biol Cell. 2019;30(25):3015-3023. doi:10.1091/mbc.E19-08-0430
CDV3	Marbouty M, Saguez C, Cassier-Chauvat C, Chauvat F. ZipN, an FtsA-like orchestrator of divisome assembly in the model cyanobacterium Synechocystis PCC6803. Mol Microbiol. 2009;74(2):409-420. doi:10.1111/j.1365-2958.2009.06873.x
EIF3H	Choe J, Lin S, Zhang W, et al. mRNA circularization by METTL3-eIF3h enhances translation and promotes oncogenesis. Nature. 2018;561(7724):556-560. doi:10.1038/s41586-018-0538-8
RACK1	Johnson AG, Lapointe CP, Wang J, et al. RACK1 on and off the ribosome. RNA. 2019;25(7):881-895. doi:10.1261/rna.071217.119
TFRC	Senyilmaz D, Virtue S, Xu X, et al. Regulation of mitochondrial morphology and function by stearoylation of TFR1. Nature. 2015;525(7567):124-128. doi:10.1038/nature14601
U5	MacRae AJ, Mayerle M, Hrabeta-Robinson E, et al. Prp8 positioning of U5 snRNA is linked to 5' splice site recognition. RNA. 2018;24(6):769-777. doi:10.1261/rna.065458.117
ZNFX1-AS1_2	Wang T, Ma S, Qi X, et al. Long noncoding RNA ZNFX1-AS1 suppresses growth of hepatocellular carcinoma cells by regulating the methylation of miR-9. Onco Targets Ther. 2016;9:5005-5014. Published 2016 Aug 12. doi:10.2147/OTT.S103329
RPS3A	Tang Y, He Y, Li C, et al. RPS3A positively regulates the mitochondrial function of human periaortic adipose tissue and is associated with coronary artery diseases. Cell Discov. 2018;4:52. Published 2018 Aug 21. doi:10.1038/s41421-018-0041-2
MPZL2	Wesdorp M, Murillo-Cuesta S, Peters T, et al. MPZL2, Encoding the Epithelial Junctional Protein Myelin Protein Zero-like 2, Is Essential for Hearing in Man and Mouse. Am J Hum Genet. 2018;103(1):74-88. doi:10.1016/j.ajhg.2018.05.011
EEF1B2	Larcher L, Buratti J, Héron-Longe B, et al. New evidence that biallelic loss of function in EEF1B2 gene leads to intellectual disability. Clin Genet. 2020;97(4):639-643. doi:10.1111/cge.13688
ID3	Ruebel ML, Cotter M, Sims CR, et al. Obesity Modulates Inflammation and Lipid Metabolism Oocyte Gene Expression: A Single-Cell Transcriptome Perspective. J Clin Endocrinol Metab. 2017;102(6):2029-2038. doi:10.1210/jc.2016-3524
YAP1	Zhao L, Guan H, Song C, et al. YAP1 is essential for osteoclastogenesis through a TEADs-dependent mechanism. Bone. 2018;110:177-186. doi:10.1016/j.bone.2018.01.035
KDELR2	Liao Z, She C, Ma L, et al. KDELR2 Promotes Glioblastoma Tumorigenesis Targeted by HIF1a via mTOR Signaling Pathway. Cell Mol Neurobiol. 2019;39(8):1207-1215. doi:10.1007/s10571-019-00715-2
CSDE1	Guo H, Li Y, Shen L, et al. Disruptive variants of CSDE1 associate with autism and interfere with neuronal development and synaptic transmission. Sci Adv. 2019;5(9):eaax2166. Published 2019 Sep 25. doi:10.1126/sciadv.aax2166
NRAS	Pasca S, Tomuleasa C, Teodorescu P, et al. KRAS/NRAS/BRAF Mutations as Potential Targets in Multiple Myeloma. Front Oncol. 2019;9:1137. Published 2019 Oct 24. doi:10.3389/fonc.2019.01137
UBB	Lim D, Park CW, Ryu KY, Chung H. Disruption of the polyubiquitin gene Ubb causes retinal degeneration in mice. Biochem Biophys Res Commun. 2019;513(1):35-40. doi:10.1016/j.bbrc.2019.03.164
ARHGAP18	He Y, Luo J, Chen Y, et al. ARHGAP18 is a novel gene under positive natural selection that influences HbF levels in β-thalassaemia. Mol Genet Genomics. 2018;293(1):207-216. doi:10.1007/s00438-017-1377-2
SLC30A1	Tanimura N, Liao R, Wilson GM, et al. GATA/Heme Multi-omics Reveals a Trace Metal-Dependent Cellular Differentiation Mechanism. Dev Cell. 2018;46(5):581-594.e4. doi:10.1016/j.devcel.2018.07.022
DDX17	Ngo TD, Partin AC, Nam Y. RNA Specificity and Autoregulation of DDX17, a Modulator of MicroRNA Biogenesis. Cell Rep. 2019;29(12):4024-4035.e5. doi:10.1016/j.celrep.2019.11.059
ELL2	Pascal LE, Masoodi KZ, Liu J, et al. Conditional deletion of ELL2 induces murine prostate intraepithelial neoplasia. J Endocrinol. 2017;235(2):123-136. doi:10.1530/JOE-17-0112
ZIM3	Kim J, Bergmann A, Wehri E, Lu X, Stubbs L. Imprinting and evolution of two Kruppel-type zinc-finger genes, ZIM3 and ZNF264, located in the PEG3/USP29 imprinted domain. Genomics. 2001;77(1-2):91-98. doi:10.1006/geno.2001.6621
AEBP2	Kim H, Ekram MB, Bakshi A, Kim J. AEBP2 as a transcriptional activator and its role in cell migration. Genomics. 2015;105(2):108-115. doi:10.1016/j.ygeno.2014.11.007
