# Supplementary material for: Single cell RNA-seq reveals genes vital to in vitro fertilized embryos and parthenotes in pigs
Source: Sci Rep. 2021 Jul 13;11:14393. doi: 10.1038/s41598-021-93904-3 (PMC8277874; doi:10.1038/s41598-021-93904-3)
Supplement: Supplementary file 5 — Supplementary Table S6 [file 41598_2021_93904_MOESM5_ESM.xlsx]

## Sheet: IVF 1-cell vs. MII
Table S6. DE mRNAs of pig IVF and PA embryos at different stages
ID	NAME	IVF 1-cell-1	IVF 1-cell-2	IVF 1-cell-3	MII-1	MII-2	MII-3	baseMean	log2FoldChange	lfcSE	stat	pvalue	padj
ENSSSCG00000025876	PBLD	139	411	577	0	0	0	158.497	10.822	1.50936	7.16992	7.5e-13	5.79e-09
ENSSSCG00000004156	IFNGR1	286	388	167	0	0	0	134.315	10.582	1.56921	6.74353	1.55e-11	5.96e-08
ENSSSCG00000037303	ENSSSCG00000037303	346	243	230	0	1	0	138.835	9.66575	1.52393	6.34265	2.26e-10	3.74e-07
ENSSSCG00000014307	MACROH2A1	660	304	321	3	7	11	232.915	6.03895	0.950258	6.35506	2.08e-10	3.74e-07
ENSSSCG00000027935	FHOD3	0	0	0	184	127	453	126.425	-10.535	1.6638	-6.33188	2.42e-10	3.74e-07
ENSSSCG00000021634	PPP1R8	274	228	222	4	1	0	120.165	7.32456	1.18308	6.1911	5.97e-10	6.59e-07
ENSSSCG00000017868	ENSSSCG00000017868	903	115	262	1	0	0	253.717	10.5369	1.70197	6.19101	5.98e-10	6.59e-07
ENSSSCG00000017803	TIMM22	413	188	114	0	0	0	131.682	10.553	1.74031	6.06385	1.33e-09	1.14e-06
ENSSSCG00000006691	POLR3C	219	151	193	0	0	0	93.7542	10.063	1.65935	6.06443	1.32e-09	1.14e-06
ENSSSCG00000015090	MPZL3	128	162	244	0	0	0	81.2747	9.85767	1.64104	6.00695	1.89e-09	1.46e-06
ENSSSCG00000031706	ENSSSCG00000031706	80	283	213	0	0	0	80.9889	9.85339	1.6555	5.9519	2.65e-09	1.86e-06
ENSSSCG00000036536	WDR53	1000	826	603	68	65	82	442.174	3.55956	0.616587	5.77299	7.79e-09	4.71e-06
ENSSSCG00000010593	CNNM2	4534	8200	6955	2852	2108	2051	4054.16	1.42368	0.246749	5.76974	7.94e-09	4.71e-06
ENSSSCG00000031868	XK	566	776	1031	5299	2536	2940	2020.45	-2.20468	0.386844	-5.69914	1.2e-08	6.63e-06
ENSSSCG00000024396	NOVA1	239	242	274	11	8	1	123.166	5.30859	0.951591	5.57865	2.42e-08	1.25e-05
ENSSSCG00000025281	ARL6IP1	729	1620	1418	32	39	128	585.089	4.04274	0.726539	5.56438	2.63e-08	1.27e-05
ENSSSCG00000013008	CDCA5	326	331	31	0	0	0	118.299	10.3988	1.88648	5.51225	3.54e-08	1.61e-05
ENSSSCG00000028227	RPN2	222	89	231	0	1	0	92.1243	9.07313	1.65248	5.49061	4.01e-08	1.72e-05
ENSSSCG00000034624	TMEM50B	3014	6502	4325	1392	1414	926	2639.65	1.80199	0.333723	5.39966	6.68e-08	2.68e-05
ENSSSCG00000006096	INTS8	1	8	0	74	554	519	195.813	-7.29807	1.35564	-5.38349	7.31e-08	2.68e-05
ENSSSCG00000012545	IL1RAPL2	78	0	0	0	0	0	17.676	21.0056	3.90918	5.37341	7.73e-08	2.68e-05
ENSSSCG00000034572	ENSSSCG00000034572	94	371	212	2	5	0	95.8436	6.42159	1.19636	5.36763	7.98e-08	2.68e-05
ENSSSCG00000032952	ENSSSCG00000032952	79	0	0	0	0	0	17.9026	21.0199	3.90915	5.37709	7.57e-08	2.68e-05
ENSSSCG00000001535	TCP11	671	663	520	10	20	50	315.687	4.48365	0.837355	5.35454	8.58e-08	2.69e-05
ENSSSCG00000001213	GPX6	72	0	0	0	0	0	16.3163	20.894	3.90938	5.34457	9.06e-08	2.69e-05
ENSSSCG00000027232	ENSSSCG00000027232	72	0	0	0	0	0	16.3163	20.894	3.90938	5.34457	9.06e-08	2.69e-05
ENSSSCG00000031360	ADO	68	0	0	0	0	0	15.4098	20.8124	3.90954	5.32349	1.02e-07	2.91e-05
ENSSSCG00000021353	TMX4	1984	3268	3126	1207	806	817	1706.82	1.51454	0.284964	5.31486	1.07e-07	2.94e-05
ENSSSCG00000009801	BCL7A	6559	4198	3692	925	444	273	2737.24	3.33057	0.627539	5.30734	1.11e-07	2.96e-05
ENSSSCG00000003105	SLC1A5	438	516	1018	2767	3949	3564	1963.19	-2.48313	0.472069	-5.2601	1.44e-07	3.58e-05
ENSSSCG00000003825	CYP2J34	202	106	94	0	0	0	71.2177	9.66598	1.83697	5.26191	1.43e-07	3.58e-05
ENSSSCG00000026842	CDH18	0	0	0	169	39	274	77.9385	-9.83722	1.87271	-5.25293	1.5e-07	3.61e-05
ENSSSCG00000033770	ENSSSCG00000033770	49	101	383	0	0	0	74.4909	9.73269	1.8666	5.21414	1.85e-07	4.32e-05
ENSSSCG00000006049	ENSSSCG00000006049	1449	2960	2689	6099	5014	4858	3569.72	-1.26782	0.245697	-5.16012	2.47e-07	5.6e-05
ENSSSCG00000020853	BTBD3	2498	7630	6118	20522	13484	14480	9901.3	-1.7155	0.333071	-5.15057	2.6e-07	5.72e-05
ENSSSCG00000004314	PM20D2	303	384	413	1429	1353	1136	790.858	-1.86519	0.363365	-5.1331	2.85e-07	6.11e-05
ENSSSCG00000017402	STAT5A	1119	3119	2871	9186	10573	5643	5022.8	-1.97886	0.391122	-5.05945	4.2e-07	8.59e-05
ENSSSCG00000031456	ARL5B	4942	11459	7900	22228	23007	17666	13545	-1.48314	0.293216	-5.05818	4.23e-07	8.59e-05
ENSSSCG00000028322	ENSSSCG00000028322	257	243	21	0	0	0	90.6176	10.0141	1.98242	5.05143	4.39e-07	8.67e-05
ENSSSCG00000039935	ENSSSCG00000039935	1663	810	562	79	94	84	591.685	3.73758	0.749719	4.9853	6.19e-07	0.000119307
ENSSSCG00000003701	SNRPD1	1581	686	659	125	75	38	565.82	3.87149	0.778829	4.97092	6.66e-07	0.000125375
ENSSSCG00000005982	ENSSSCG00000005982	480	528	454	81	48	20	256.099	3.37193	0.679421	4.96295	6.94e-07	0.000127522
ENSSSCG00000037956	ENSSSCG00000037956	0	1	0	137	198	52	60.902	-8.51692	1.72082	-4.94934	7.45e-07	0.000133577
ENSSSCG00000030671	ENSSSCG00000030671	148	739	429	42	42	19	196.768	3.49252	0.706291	4.94488	7.62e-07	0.000133577
ENSSSCG00000040815	DUSP5	294	10	282	0	0	0	105.462	10.2331	2.07373	4.93461	8.03e-07	0.000137671
ENSSSCG00000003645	UTP11	2002	2973	3064	447	192	598	1422.78	2.62501	0.537108	4.88731	1.02e-06	0.000171427
ENSSSCG00000018009	ADPRM	385	239	132	6	0	0	134.755	7.30284	1.49817	4.8745	1.09e-06	0.000179041
ENSSSCG00000016452	GIMAP8	161	168	38	0	0	0	62.002	9.46639	1.94572	4.86525	1.14e-06	0.000183713
ENSSSCG00000013286	LRRC4C	40	109	293	0	0	1	61.5962	8.49283	1.76549	4.81047	1.51e-06	0.000233171
ENSSSCG00000004918	ALPK2	1	2	6	11	327	529	151.246	-6.85905	1.42608	-4.80973	1.51e-06	0.000233171
ENSSSCG00000017403	STAT3	1722	3678	4458	11490	12491	7131	6334.44	-1.77451	0.369409	-4.80366	1.56e-06	0.000235648
ENSSSCG00000004498	HAUS1	49	790	363	13	9	16	161.779	4.67848	0.976482	4.79116	1.66e-06	0.00024599
ENSSSCG00000015543	CACNA1E	76	69	172	0	0	0	48.5664	9.11479	1.90551	4.78338	1.72e-06	0.000250879
ENSSSCG00000026714	TAF9B	90	164	140	582	556	406	302.463	-2.0445	0.427869	-4.77833	1.77e-06	0.000252499
ENSSSCG00000010956	NAA35	4765	10533	13815	39994	24204	23609	17832.7	-1.69638	0.355718	-4.7689	1.85e-06	0.000259799
ENSSSCG00000030467	PHC3	737	1245	469	66	135	64	423.922	3.15495	0.665846	4.73826	2.16e-06	0.000296941
ENSSSCG00000032084	ENSSSCG00000032084	212	252	10	0	0	0	80.0479	9.83529	2.10211	4.67877	2.89e-06	0.000390576
ENSSSCG00000016827	BRIX1	1307	1985	1766	518	584	465	1023.32	1.6296	0.348877	4.67097	3e-06	0.000398704
ENSSSCG00000007151	CDC25B	2249	1616	1316	389	93	95	966.777	3.37551	0.72338	4.66631	3.07e-06	0.000400945
ENSSSCG00000032566	ZHX3	523	303	65	0	0	5	164.957	7.5712	1.62828	4.64982	3.32e-06	0.000409236
ENSSSCG00000037129	ENSSSCG00000037129	318	228	355	1835	1244	1673	899.4	-2.35621	0.506294	-4.65383	3.26e-06	0.000409236
ENSSSCG00000009410	RUBCNL	156	166	131	0	0	3	73.5645	7.17014	1.54244	4.64858	3.34e-06	0.000409236
ENSSSCG00000004393	GTF3C6	2053	929	1028	146	165	176	793.939	3.18827	0.685079	4.65388	3.26e-06	0.000409236
ENSSSCG00000020962	DYNLL2	880	1634	1586	394	362	161	752.065	2.10021	0.45402	4.62581	3.73e-06	0.000449748
ENSSSCG00000014289	UQCRQ	398	101	82	0	0	3	113.957	7.79433	1.69463	4.59944	4.24e-06	0.000487745
ENSSSCG00000000190	TUBA1B	1624	5891	4097	791	989	847	2053.79	1.95072	0.423569	4.60543	4.12e-06	0.000487745
ENSSSCG00000034105	TMEM127	85	98	96	1	0	0	44.1318	8.00979	1.74125	4.60003	4.22e-06	0.000487745
ENSSSCG00000005371	TRMO	300	745	470	100	111	67	265.28	2.3339	0.510129	4.57512	4.76e-06	0.000539923
ENSSSCG00000013332	KIF18A	3565	6065	5409	13770	14489	9179	8174.23	-1.38119	0.302552	-4.56513	4.99e-06	0.000558083
ENSSSCG00000017759	ALDOC	170	16	182	0	0	0	64.7515	9.52907	2.08882	4.56195	5.07e-06	0.000558514
ENSSSCG00000002736	TAT	764	54	1	0	0	0	179.84	11.0032	2.41642	4.5535	5.28e-06	0.000573223
ENSSSCG00000010644	DCLRE1A	3481	4748	4450	12490	8962	9866	6893.09	-1.33149	0.293813	-4.53174	5.85e-06	0.000626764
ENSSSCG00000010518	EXOSC1	384	764	580	37	105	32	285.59	3.19132	0.705541	4.52322	6.09e-06	0.000643614
ENSSSCG00000014129	ZCCHC9	45	171	88	0	1	0	42.9171	7.97002	1.77322	4.49467	6.97e-06	0.000723987
ENSSSCG00000003153	FTL	5437	6287	6618	2429	832	799	3488.63	2.24255	0.499177	4.49251	7.04e-06	0.000723987
ENSSSCG00000033516	DHDDS	27	227	90	0	0	0	45.7537	9.02999	2.0119	4.48829	7.18e-06	0.000728727
ENSSSCG00000033499	ENSSSCG00000033499	176	6	275	0	0	0	77.3007	9.78503	2.18489	4.4785	7.52e-06	0.000743581
ENSSSCG00000007804	SH2B1	0	1	17	421	223	330	154.995	-5.96319	1.33153	-4.47845	7.52e-06	0.000743581
ENSSSCG00000008169	TBC1D8	55	119	157	5	2	5	49.788	4.66122	1.04295	4.46927	7.85e-06	0.000766374
ENSSSCG00000027432	NSUN3	90	265	19	0	0	0	55.1838	9.29926	2.08337	4.46357	8.06e-06	0.000775805
ENSSSCG00000027629	CDIPT	502	51	155	0	0	4	141.355	7.6751	1.72037	4.4613	8.15e-06	0.000775805
ENSSSCG00000029571	AVIL	107	103	129	0	0	2	54.3482	7.33693	1.64913	4.44898	8.63e-06	0.00081165
ENSSSCG00000008944	NPFFR2	546	522	262	5	40	22	233.477	4.30711	0.969832	4.44109	8.95e-06	0.000831866
ENSSSCG00000006194	NCOA2	77	255	181	850	509	1019	453.153	-2.38645	0.540616	-4.41431	1.01e-05	0.000930568
ENSSSCG00000004971	TLE3	152	79	48	0	1	0	50.6311	8.20656	1.86289	4.40528	1.06e-05	0.000958793
ENSSSCG00000038251	DNAJC15	174	744	734	99	36	58	257.565	2.94108	0.670936	4.38355	1.17e-05	0.0010473
ENSSSCG00000003154	GYS1	5169	6310	6651	2414	726	741	3405.08	2.28848	0.52237	4.38095	1.18e-05	0.0010477
ENSSSCG00000015362	TSPAN13	141	31	121	0	1	0	52.0347	8.24652	1.88601	4.37248	1.23e-05	0.00107683
ENSSSCG00000008247	SUCLG1	47	69	141	0	0	0	37.8591	8.75588	2.0141	4.34729	1.38e-05	0.00118136
ENSSSCG00000004668	SLC30A4	2827	4071	4133	9424	7187	7561	5501.05	-1.17649	0.270529	-4.34883	1.37e-05	0.00118136
ENSSSCG00000015965	GPR155	0	0	0	490	166	1	94.01	-10.1081	2.34162	-4.31669	1.58e-05	0.00132958
ENSSSCG00000033919	DCLK1	678	1864	1548	4204	4834	2705	2441.59	-1.65908	0.384363	-4.31643	1.59e-05	0.00132958
ENSSSCG00000014907	CREBZF	106	60	64	0	0	0	39.8618	8.82861	2.05313	4.30007	1.71e-05	0.00141629
ENSSSCG00000017735	RHOT1	656	1615	1488	5280	2378	5073	2553.5	-1.88572	0.439011	-4.29539	1.74e-05	0.00143111
ENSSSCG00000003531	KDM1A	732	539	681	2611	2879	4053	1874.68	-2.26898	0.529114	-4.28827	1.8e-05	0.00146217
ENSSSCG00000001038	ENSSSCG00000001038	1060	1330	1812	502	331	434	843.845	1.68624	0.39406	4.27916	1.88e-05	0.00150744
ENSSSCG00000016668	PDE1C	237	134	393	25	2	9	127.749	4.51868	1.05802	4.27087	1.95e-05	0.0015172
ENSSSCG00000034494	MARS2	230	32	95	3	0	1	69.2718	6.84129	1.6017	4.27127	1.94e-05	0.0015172
ENSSSCG00000009015	GATB	210	192	281	0	7	0	109.614	6.55014	1.53267	4.27368	1.92e-05	0.0015172
ENSSSCG00000040528	TTC1	1201	1297	1371	168	365	145	722.281	2.48681	0.582979	4.26568	1.99e-05	0.00153733
ENSSSCG00000011442	NISCH	294	231	1	0	0	0	94.8737	10.0805	2.36912	4.25495	2.09e-05	0.001597
ENSSSCG00000040833	BRF2	635	225	383	13	51	19	236.023	4.0285	0.949122	4.24445	2.19e-05	0.00165724
ENSSSCG00000005170	DENND4C	5520	14149	9574	21852	23084	21099	14798	-1.31125	0.309905	-4.23113	2.33e-05	0.00174142
ENSSSCG00000005201	UHRF2	79284	138694	115230	315481	186071	256957	169459	-1.24754	0.296908	-4.20175	2.65e-05	0.00196455
ENSSSCG00000014949	ENSSSCG00000014949	5206	16998	11456	32550	23421	26095	17710.9	-1.43692	0.342275	-4.19814	2.69e-05	0.00197708
ENSSSCG00000040202	CRLS1	2891	3836	4651	15544	7704	8479	6630.98	-1.48839	0.356122	-4.17945	2.92e-05	0.00212653
ENSSSCG00000017865	CTNS	84	212	14	0	0	0	46.7063	9.05848	2.17134	4.17183	3.02e-05	0.00217837
ENSSSCG00000015083	ENSSSCG00000015083	1517	2050	1095	543	207	183	879.669	2.39649	0.575406	4.16487	3.12e-05	0.00222517
ENSSSCG00000015175	VWA5A	0	209	956	0	0	0	152.972	10.7704	2.59353	4.15279	3.28e-05	0.00228401
ENSSSCG00000007026	VDAC3	469	222	192	19	2	0	161.814	5.75537	1.38595	4.15264	3.29e-05	0.00228401
ENSSSCG00000021170	FAR1	240	557	135	0	9	0	141.694	6.55439	1.5768	4.15678	3.23e-05	0.00228401
ENSSSCG00000028804	CCDC181	187	2	219	0	0	0	71.836	9.67916	2.34396	4.12941	3.64e-05	0.002505
ENSSSCG00000024043	ADAMTS2	220	256	1	0	0	0	81.147	9.85511	2.39093	4.12187	3.76e-05	0.00256551
ENSSSCG00000006306	MPZL1	6515	12009	5939	2259	2083	2726	4866.75	1.71485	0.418268	4.09987	4.13e-05	0.0027972
ENSSSCG00000010726	BUB3	49165	39332	40283	5344	10545	10953	25728.5	2.267	0.553698	4.09429	4.23e-05	0.00284046
ENSSSCG00000005249	FAM189A2	32	70	195	4	1	1	42.6695	5.53223	1.35208	4.09164	4.28e-05	0.00284839
ENSSSCG00000039175	ENSSSCG00000039175	0	0	1	60	314	8	62.0908	-8.54441	2.08959	-4.08903	4.33e-05	0.00285598
ENSSSCG00000032967	CACNB3	1	322	293	0	0	1	78.6829	8.84678	2.16667	4.08313	4.44e-05	0.00290472
ENSSSCG00000009401	RB1	706	1048	1384	2750	2311	2323	1641.41	-1.30828	0.320859	-4.07743	4.55e-05	0.0029303
ENSSSCG00000035073	ENSSSCG00000035073	744	901	586	179	156	187	439.828	2.09542	0.513939	4.07719	4.56e-05	0.0029303
ENSSSCG00000012504	ENSSSCG00000012504	609	399	211	68	17	35	232.945	3.5551	0.874303	4.0662	4.78e-05	0.00304641
ENSSSCG00000016002	ENSSSCG00000016002	0	3	4	545	2	250	119.126	-6.98183	1.71951	-4.06037	4.9e-05	0.00309793
ENSSSCG00000009405	SUCLA2	757	757	711	60	2	63	378.143	4.19227	1.03512	4.05002	5.12e-05	0.00321189
ENSSSCG00000011587	EFCAB12	235	81	4	0	0	0	63.6468	9.50399	2.34957	4.04499	5.23e-05	0.00325511
ENSSSCG00000017676	BCAS3	55	14	225	0	0	0	44.1838	8.97859	2.22975	4.02673	5.66e-05	0.00349035
ENSSSCG00000021007	MRPL19	167	244	162	2	11	0	91.261	5.40751	1.34531	4.01953	5.83e-05	0.00357013
ENSSSCG00000007435	PLTP	98	54	52	0	1	0	35.8848	7.70781	1.92031	4.01383	5.97e-05	0.00362867
ENSSSCG00000002380	ZC2HC1C	145	60	20	0	0	0	42.83	8.93199	2.22683	4.01108	6.04e-05	0.00364249
ENSSSCG00000031780	MAGI2	367	305	87	0	3	12	134.527	5.66436	1.41489	4.00339	6.24e-05	0.00373393
ENSSSCG00000028995	TLE2	51	41	119	0	0	0	32.4227	8.53179	2.13696	3.99248	6.54e-05	0.00387988
ENSSSCG00000013363	LDHC	1632	1736	804	348	321	179	820.713	2.37841	0.596104	3.98993	6.61e-05	0.0038919
ENSSSCG00000000217	RACGAP1	2324	2965	2379	1128	922	756	1645.23	1.4518	0.36491	3.97851	6.93e-05	0.00402227
ENSSSCG00000005502	ASTN2	2355	1500	886	362	275	234	970.737	2.61348	0.656787	3.97918	6.92e-05	0.00402227
ENSSSCG00000009310	POLR1D	121	97	101	6	0	2	53.8647	5.47059	1.37721	3.97223	7.12e-05	0.00409887
ENSSSCG00000037617	ZBTB39	733	1414	1645	324	459	263	724.705	1.73965	0.438526	3.96703	7.28e-05	0.00415832
ENSSSCG00000039707	RTKN2	4078	6319	5779	11361	10759	10159	7596.69	-1.05868	0.267136	-3.96307	7.4e-05	0.00419686
ENSSSCG00000032972	ENSSSCG00000032972	291	54	2	0	0	0	72.7842	9.69763	2.4481	3.9613	7.45e-05	0.00419732
ENSSSCG00000036796	VWA7	0	65	8	907	301	805	324.474	-5.12065	1.29496	-3.9543	7.68e-05	0.00425989
ENSSSCG00000017712	AP2B1	220	830	406	40	70	9	223.723	3.45589	0.87373	3.95533	7.64e-05	0.00425989
ENSSSCG00000023010	ENSSSCG00000023010	3653	7362	3812	1392	1610	1631	2978.54	1.58121	0.401234	3.94086	8.12e-05	0.00447365
ENSSSCG00000011952	ENSSSCG00000011952	182	122	3	0	0	0	56.493	9.33214	2.36945	3.93853	8.2e-05	0.00448528
ENSSSCG00000034795	SCAMP1	214	1358	907	5264	3078	2084	1928.87	-2.25045	0.571811	-3.93564	8.3e-05	0.00448691
ENSSSCG00000029174	CCDC126	546	1423	1568	2674	3673	4438	2267.89	-1.79896	0.457163	-3.93506	8.32e-05	0.00448691
ENSSSCG00000016006	ENSSSCG00000016006	0	1	0	127	329	1	72.3814	-8.76643	2.23833	-3.9165	8.98e-05	0.00481281
ENSSSCG00000014558	SIRT3	212	16	103	1	3	0	64.3664	6.64715	1.69939	3.91148	9.17e-05	0.00488008
ENSSSCG00000040922	IP6K2	36	125	147	2	4	0	43.9205	5.51446	1.42439	3.87145	0.000108188	0.00571618
ENSSSCG00000023746	LRP1B	2	0	26	251	360	360	161.797	-5.31891	1.37635	-3.86452	0.000111309	0.00584106
ENSSSCG00000000895	SNRPF	14	154	172	5	2	2	46.2254	5.02876	1.3023	3.86145	0.000112715	0.0058749
ENSSSCG00000005271	CARNMT1	809	1233	2020	4461	2761	3879	2354.23	-1.53842	0.399639	-3.84951	0.000118355	0.00612744
ENSSSCG00000033268	CABCOCO1	35	52	109	0	0	0	28.8016	8.36143	2.17844	3.83826	0.000123907	0.00637213
ENSSSCG00000009480	NDFIP2	3150	3665	3387	10408	7045	9323	5847.04	-1.39413	0.364151	-3.82843	0.000128964	0.00650392
ENSSSCG00000034610	ENSSSCG00000034610	88	141	112	741	247	1086	385.992	-2.68274	0.70019	-3.83145	0.000127392	0.00650392
ENSSSCG00000025430	DTX2	146	215	115	28	14	16	83.5506	3.05391	0.797706	3.82836	0.000128999	0.00650392
ENSSSCG00000000431	MBD6	231	1	97	0	0	0	65.41	9.54362	2.49696	3.82209	0.000132323	0.00662819
ENSSSCG00000009929	TRPV4	0	16	3	526	12	413	148.608	-5.92629	1.55779	-3.80429	0.000142211	0.00679248
ENSSSCG00000002703	TERF2IP	1142	3163	2383	590	859	543	1281.1	1.59056	0.418068	3.80454	0.000142068	0.00679248
ENSSSCG00000016567	STRIP2	550	1384	1602	4007	2156	3949	2108.28	-1.65939	0.43611	-3.80498	0.000141816	0.00679248
ENSSSCG00000026257	STMN1	268	160	83	0	9	1	92.9599	5.77463	1.51729	3.80589	0.000141294	0.00679248
ENSSSCG00000004172	SLC2A12	11047	15555	19158	37486	27272	27372	21422.1	-1.05749	0.277481	-3.81103	0.000138388	0.00679248
ENSSSCG00000003511	HP1BP3	4124	4622	3399	1153	1495	611	2464.23	1.92478	0.505774	3.80561	0.000141454	0.00679248
ENSSSCG00000038035	ENSSSCG00000038035	0	12	3	132	65	251	75.0682	-5.24513	1.37508	-3.81441	0.000136508	0.00679248
ENSSSCG00000022045	ENSSSCG00000022045	227	450	0	0	0	0	106.212	10.2438	2.69322	3.80353	0.000142647	0.00679248
ENSSSCG00000029073	CACNB4	0	0	4	120	62	116	47.6638	-6.39166	1.68757	-3.78749	0.000152175	0.00720172
ENSSSCG00000009820	GPN3	522	559	112	50	13	2	210.543	4.4324	1.17165	3.78303	0.00015493	0.00728736
ENSSSCG00000008821	SLAIN2	19894	27280	28282	60301	45038	44105	35086	-1.01743	0.269275	-3.77841	0.000157832	0.0073789
ENSSSCG00000035601	ENSSSCG00000035601	1966	3413	1527	7124	6141	7588	4397.99	-1.6468	0.436142	-3.77584	0.00015947	0.00738884
ENSSSCG00000034386	ATP2A2	1218	4749	3590	12742	8502	5759	5493.99	-1.64204	0.434969	-3.77507	0.000159961	0.00738884
ENSSSCG00000003398	UBE4B	56	241	366	637	1029	2827	850.332	-3.06156	0.811574	-3.77237	0.000161704	0.00742489
ENSSSCG00000004983	ENSSSCG00000004983	2998	8125	7478	19131	10134	18972	10306.3	-1.51891	0.403327	-3.76594	0.000165922	0.00757352
ENSSSCG00000006337	HSD17B7	1477	1228	1171	492	291	308	810.027	1.91554	0.509579	3.75907	0.000170546	0.00773879
ENSSSCG00000000877	SCYL2	5509	11233	11110	17630	16880	16949	12303.3	-1.0017	0.267228	-3.74848	0.000177908	0.00802562
ENSSSCG00000007493	ENSSSCG00000007493	4970	4939	4634	955	1888	956	2959.43	1.93405	0.516682	3.74322	0.000181676	0.00814797
ENSSSCG00000018033	UBB	1298	3218	5938	1152	691	754	1882.61	1.86902	0.500788	3.73216	0.000189848	0.00836851
ENSSSCG00000029005	KPNA2	2893	3984	4208	663	1095	1298	2204.54	1.75967	0.471474	3.73227	0.000189759	0.00836851
ENSSSCG00000010882	CNST	577	977	557	264	200	152	419.97	1.75385	0.469626	3.73456	0.000188046	0.00836851
ENSSSCG00000006979	MSR1	549	69	1	4	2	0	133.817	7.22815	1.94701	3.71244	0.000205269	0.00894603
ENSSSCG00000002688	PLCG2	0	6	1	250	59	36	50.8348	-5.77317	1.55668	-3.70865	0.000208368	0.00897959
ENSSSCG00000010741	EDRF1	2383	4168	5067	11264	9125	5813	5798.55	-1.24172	0.334736	-3.70956	0.000207617	0.00897959
ENSSSCG00000008433	STPG4	2983	2232	1782	584	375	698	1450.67	2.15954	0.583422	3.7015	0.000214326	0.00913431
ENSSSCG00000006543	ADAR	735	449	832	208	139	113	403.534	2.218	0.599017	3.70274	0.000213285	0.00913431
ENSSSCG00000003286	ENSSSCG00000003286	29	146	180	1359	383	450	375.528	-2.75448	0.74546	-3.69501	0.000219877	0.00931942
ENSSSCG00000004029	QKI	1458	2907	5496	10554	7717	9973	5899.98	-1.66088	0.450796	-3.68433	0.000229304	0.00964472
ENSSSCG00000024954	FGF1	0	0	5	67	120	135	53.7054	-6.251	1.69766	-3.68212	0.000231303	0.00964472
ENSSSCG00000038506	ENSSSCG00000038506	866	306	955	53	38	0	374.391	4.73804	1.28659	3.68263	0.000230842	0.00964472
ENSSSCG00000023691	ENSSSCG00000023691	291	29	85	8	4	7	83.8035	4.75421	1.29475	3.67192	0.000240734	0.00998398
ENSSSCG00000002931	ZNF565	0	999	100	2	0	0	135.201	8.89175	2.42418	3.66795	0.000244504	0.0100411
ENSSSCG00000002266	ENSSSCG00000002266	371	1808	1245	4686	3852	2230	2141.51	-1.82878	0.498613	-3.66773	0.000244715	0.0100411
ENSSSCG00000010251	SUPV3L1	1140	1924	1893	3986	2661	2899	2241.71	-1.00653	0.274798	-3.6628	0.000249474	0.0101423
ENSSSCG00000036592	SRSF2	194	823	326	41	57	83	217.403	2.65852	0.726151	3.66111	0.000251124	0.0101423
ENSSSCG00000008170	RPL31	46	128	103	0	1	4	40.621	5.54505	1.51443	3.66148	0.000250764	0.0101423
ENSSSCG00000003111	SAE1	208	575	240	1538	711	1728	782.037	-2.08489	0.570342	-3.6555	0.000256682	0.0102202
ENSSSCG00000001958	BAZ1A	2727	3669	3817	9629	5692	8086	5258.44	-1.22755	0.335841	-3.65515	0.00025703	0.0102202
ENSSSCG00000012621	UBE2A	2805	1703	2002	876	316	362	1345.21	2.23784	0.614666	3.64074	0.000271858	0.0107544
ENSSSCG00000011745	PRKCI	1093	1989	1022	3360	3758	4022	2420.82	-1.51947	0.418594	-3.62993	0.000283502	0.0111578
ENSSSCG00000002340	PSEN1	873	1991	1339	588	375	534	855.517	1.38649	0.382352	3.6262	0.000287621	0.0112625
ENSSSCG00000029201	AJUBA	109	46	19	0	0	1	33.0119	7.58597	2.09618	3.61894	0.000295808	0.0115245
ENSSSCG00000005601	HSPA5	770	544	905	235	106	40	417.943	2.67494	0.740969	3.61006	0.000306122	0.0118664
ENSSSCG00000006771	SLC16A1	6085	7758	7991	3127	2923	3270	4879.59	1.18525	0.328673	3.60618	0.000310733	0.0119253
ENSSSCG00000011264	CSRNP1	38	4	240	0	0	0	41.1153	8.87493	2.46033	3.60721	0.000309508	0.0119253
ENSSSCG00000008357	SPRED2	8159	10728	8493	2471	3910	1336	5511.17	1.80915	0.50274	3.59858	0.00031996	0.0122187
ENSSSCG00000013588	MAP2K7	80	138	59	4	0	0	43.336	6.23563	1.73542	3.59315	0.000326711	0.012415
ENSSSCG00000031694	DIRAS2	13	123	72	0	1	0	27.6887	7.33565	2.04284	3.59091	0.00032952	0.0124604
ENSSSCG00000004383	OSTM1	1	0	0	89	23	57	26.1906	-7.29006	2.03685	-3.57909	0.000344793	0.0129113
ENSSSCG00000009713	CLCN3	13123	17860	18622	92073	24137	52381	33380.7	-1.75441	0.490845	-3.57427	0.000351209	0.0130881
ENSSSCG00000023533	ZNF236	92	796	356	60	39	51	188.882	2.80538	0.786062	3.56891	0.000358476	0.0132946
ENSSSCG00000024302	ENSSSCG00000024302	77	18	66	0	0	0	28.4448	8.34169	2.33853	3.56707	0.000360991	0.0133239
ENSSSCG00000001878	PTPN9	88	767	64	4	20	14	128.198	4.265	1.1971	3.56278	0.000366953	0.0134794
ENSSSCG00000015427	ORC5	1165	3022	1488	6602	7289	3035	3477	-1.67236	0.469854	-3.55931	0.000371828	0.0135296
ENSSSCG00000016760	C7orf25	9	764	429	10	16	18	159.474	4.40322	1.23688	3.55993	0.00037095	0.0135296
ENSSSCG00000009584	SEMA4D	205	115	243	793	933	817	500.669	-2.1376	0.601156	-3.55582	0.000376796	0.013646
ENSSSCG00000011766	PEX5L	12529	18261	22981	5035	4852	8039	11043.9	1.47876	0.417129	3.54508	0.000392489	0.014148
ENSSSCG00000040944	SKI	115	73	65	2	5	0	44.7219	5.30014	1.49663	3.5414	0.000398017	0.0142805
ENSSSCG00000003995	ZNF606	654	362	425	1985	2097	2620	1331.95	-2.1227	0.60013	-3.53707	0.000404585	0.0144489
ENSSSCG00000000466	XPOT	5416	8382	6867	19919	15741	10086	10269.8	-1.16761	0.33079	-3.52977	0.000415924	0.0146504
ENSSSCG00000037463	MRPS36	939	896	514	43	28	177	432.304	3.22182	0.912504	3.53075	0.000414388	0.0146504
ENSSSCG00000013385	INSC	78	122	238	2	3	15	67.7079	4.24192	1.20132	3.53106	0.000413902	0.0146504
ENSSSCG00000002270	ENSSSCG00000002270	164	2	53	0	0	0	44.4787	8.98679	2.54734	3.52791	0.000418853	0.0146865
ENSSSCG00000040400	GPR19	200	0	272	0	0	0	81.609	9.86344	2.79772	3.52553	0.000422644	0.0147524
ENSSSCG00000013105	ENSSSCG00000013105	316	249	117	25	2	22	125.136	3.94658	1.12106	3.52041	0.000430873	0.0149719
ENSSSCG00000034414	PSME3IP1	7372	4148	2481	1199	770	1142	2999.47	2.34576	0.66664	3.51878	0.000433531	0.0149883
ENSSSCG00000002440	CCDC88C	460	413	18	14	11	0	160.637	5.38969	1.53214	3.51774	0.000435232	0.0149883
ENSSSCG00000009345	PDS5B	1012	2121	2409	3931	3435	3314	2501.01	-1.06451	0.302853	-3.51494	0.000439851	0.0150133
ENSSSCG00000003352	ENSSSCG00000003352	86	197	320	37	31	22	100.229	2.61424	0.743729	3.51504	0.00043969	0.0150133
ENSSSCG00000012198	MAGEB3	1298	1837	1784	583	246	599	981.765	1.7412	0.495659	3.5129	0.000443242	0.0150624
ENSSSCG00000033912	ATG12	1588	3382	3621	5817	4970	5142	3781.92	-1.01019	0.287767	-3.51043	0.000447376	0.0151362
ENSSSCG00000009521	ZIC5	87	20	43	0	0	0	27.8861	8.31267	2.37553	3.49929	0.000466491	0.015714
ENSSSCG00000021731	WWC2	108	157	1	0	0	0	43.7166	8.96267	2.56272	3.49733	0.00046994	0.0157614
ENSSSCG00000004090	ZBTB2	31	157	62	539	293	313	211.605	-2.35944	0.675532	-3.49272	0.000478126	0.0159043
ENSSSCG00000023604	LAP3	151	179	38	6	0	0	61.8842	6.18619	1.77122	3.49261	0.000478325	0.0159043
ENSSSCG00000026977	TRAIP	644	0	49	0	0	2	152.832	8.78917	2.51934	3.48868	0.000485418	0.0160709
ENSSSCG00000011821	ENSSSCG00000011821	220	150	102	14	0	1	83.7856	5.27985	1.51496	3.48513	0.000491892	0.0162156
ENSSSCG00000037381	GET1	1039	513	231	9	7	87	346.53	4.20777	1.21014	3.47711	0.000506857	0.0165673
ENSSSCG00000033156	CMTR2	41	346	273	1674	2249	342	749.979	-2.91232	0.837359	-3.47798	0.000505211	0.0165673
ENSSSCG00000009711	HPF1	13022	17414	17778	90310	22449	51650	32541.5	-1.75388	0.505489	-3.46967	0.000521096	0.0168896
ENSSSCG00000028035	ENSSSCG00000028035	604	1656	874	2851	1953	2829	1667.89	-1.41401	0.407485	-3.47009	0.000520291	0.0168896
ENSSSCG00000013656	MRPL4	54	17	90	0	0	1	26.4902	7.26785	2.09687	3.46605	0.000528159	0.0170242
ENSSSCG00000006783	DDX20	213	288	478	1419	1099	597	628.027	-1.70943	0.493301	-3.46529	0.000529662	0.0170242
ENSSSCG00000033115	IFNAR1	571	937	1364	5399	2911	1431	1893.94	-1.78747	0.516198	-3.46275	0.000534677	0.0171141
ENSSSCG00000035904	RPL7A	131	242	197	14	25	36	97.8743	2.78359	0.804702	3.45916	0.000541859	0.0172723
ENSSSCG00000002403	VIPAS39	3151	867	1042	314	100	345	1078.88	2.99416	0.866539	3.45531	0.000549662	0.0174489
ENSSSCG00000000402	RBMS2	2824	3971	4626	2250	1577	1129	2507.7	1.18128	0.342185	3.45216	0.000556128	0.0175818
ENSSSCG00000015217	ENSSSCG00000015217	89	220	139	8	20	2	70.2632	3.77889	1.09639	3.44667	0.000567531	0.0178691
ENSSSCG00000002714	WDR59	1	116	202	1	0	0	41.4278	7.92027	2.30023	3.44325	0.000574777	0.0180237
ENSSSCG00000016831	SPEF2	0	7	0	123	26	260	67.9288	-6.2305	1.8148	-3.43316	0.00059659	0.0185568
ENSSSCG00000011229	STT3B	2852	8912	8148	15857	14853	10958	9382.62	-1.21988	0.356429	-3.42251	0.000620467	0.0189932
ENSSSCG00000017395	RETREG3	12	42	140	1	0	0	26.6428	7.28109	2.12672	3.42363	0.000617902	0.0189932
ENSSSCG00000011825	ATP13A3	4051	14085	11982	23176	23604	18214	14532.1	-1.28371	0.375027	-3.42297	0.000619406	0.0189932
ENSSSCG00000025179	NECAP1	168	490	173	57	26	7	134.064	3.18065	0.929705	3.42114	0.000623583	0.0190131
ENSSSCG00000033444	SPC24	87	28	49	1	1	3	30.4946	5.17215	1.51612	3.41143	0.000646239	0.0196263
ENSSSCG00000036002	TGIF2	1	0	3	4	216	81	51.6162	-6.36195	1.87105	-3.40021	0.000673348	0.0202109
ENSSSCG00000025049	CYBRD1	0	0	1	140	8	44	28.1658	-7.40107	2.17534	-3.40226	0.000668308	0.0202109
ENSSSCG00000032804	BORCS5	248	851	350	32	4	72	224.232	3.54135	1.04146	3.40037	0.000672939	0.0202109
ENSSSCG00000026001	DNAJC1	796	1041	897	361	286	358	586.753	1.41494	0.416375	3.39823	0.000678231	0.0202786
ENSSSCG00000003485	RCC2	902	2475	2363	4132	3567	4976	2857.14	-1.31021	0.385714	-3.39685	0.000681652	0.0203022
ENSSSCG00000011310	ZNF660	365	0	32	0	0	0	86.9834	9.95513	2.93487	3.39202	0.000693784	0.020584
ENSSSCG00000004595	ADAM10	3961	9143	6904	13377	10878	15010	9216.7	-1.10027	0.325086	-3.38454	0.000712977	0.0210724
ENSSSCG00000007703	TRIM50	685	172	411	56	68	66	261.62	2.91473	0.861535	3.38318	0.000716504	0.0210958
ENSSSCG00000004955	MAP2K5	248	94	38	7	0	0	73.6552	6.22421	1.84073	3.38138	0.000721226	0.0211541
ENSSSCG00000032768	ENSSSCG00000032768	985	128	607	132	20	20	344.469	3.69109	1.09646	3.36638	0.000761627	0.0222545
ENSSSCG00000002135	PNP	1038	2112	2264	1006	484	609	1118.94	1.29072	0.383597	3.36479	0.000766013	0.0222982
ENSSSCG00000004293	SNX14	505	1059	819	3101	1108	3619	1598.25	-1.82073	0.54162	-3.36164	0.000774802	0.0224272
ENSSSCG00000014280	ENSSSCG00000014280	2921	4633	3972	11411	8293	5335	5627.04	-1.14093	0.339449	-3.36112	0.000776258	0.0224272
ENSSSCG00000004569	LACTB	486	1698	1311	397	368	159	634.934	1.77943	0.52995	3.35772	0.000785879	0.0226204
ENSSSCG00000035239	ENSSSCG00000035239	59	76	88	480	228	206	173.755	-2.02376	0.603422	-3.35381	0.000797069	0.0228293
ENSSSCG00000004289	CEP162	895	2627	1493	3501	6161	3454	2836	-1.55034	0.462358	-3.35312	0.000799055	0.0228293
ENSSSCG00000015599	PPP2R5A	45	124	270	860	270	1515	491.284	-2.80797	0.839166	-3.34615	0.00081943	0.023325
ENSSSCG00000022609	WWP2	4	78	192	1	2	0	36.4826	6.25922	1.87395	3.34012	0.000837427	0.0236627
ENSSSCG00000009865	TBX3	25	24	111	1	0	0	23.5293	7.0999	2.12507	3.34101	0.000834739	0.0236627
ENSSSCG00000012108	WWC3	170	143	11	1	0	5	58.419	5.83134	1.74679	3.33832	0.000842854	0.0237291
ENSSSCG00000036258	ssc-mir-9828-1	100	14	29	0	1	0	28.4012	7.36785	2.21442	3.32721	0.000877212	0.0246066
ENSSSCG00000007715	ABHD11	77	7	69	0	0	0	27.5062	8.29335	2.49364	3.3258	0.000881642	0.0246412
ENSSSCG00000011923	NEPRO	1195	196	507	165	32	42	397.355	3.36684	1.01331	3.32263	0.000891746	0.0248337
ENSSSCG00000004700	PDIA3	1459	1066	3158	557	598	255	1101.94	2.0007	0.602495	3.32068	0.000897973	0.0249171
ENSSSCG00000020906	GHSR	107	22	13	0	0	0	28.6597	8.3519	2.51604	3.31946	0.000901901	0.0249364
ENSSSCG00000027701	RP2	415	1237	1034	406	261	264	527.759	1.39786	0.421555	3.31596	0.000913301	0.0251614
ENSSSCG00000038747	ENSSSCG00000038747	0	5	26	460	52	245	118.3	-4.78946	1.44514	-3.31419	0.0009191	0.0252311
ENSSSCG00000000272	SP1	565	396	581	66	137	118	306.469	2.26732	0.684413	3.3128	0.000923675	0.0252668
ENSSSCG00000026780	EDIL3	69	211	155	1535	226	548	404.083	-2.46296	0.744195	-3.30956	0.000934436	0.0254708
ENSSSCG00000007312	SCAND1	114	1	87	0	0	0	37.562	8.74323	2.64319	3.30784	0.000940197	0.0255376
ENSSSCG00000026230	SRP19	457	396	279	45	61	3	205.772	3.49056	1.05695	3.30249	0.000958298	0.0259379
ENSSSCG00000013736	PRDX2	81	243	174	39	13	8	79.9968	2.99941	0.909153	3.29912	0.000969874	0.0261595
ENSSSCG00000012087	SLC37A1	0	0	2	140	1	174	50.2001	-7.42928	2.25476	-3.29494	0.000984437	0.0264598
ENSSSCG00000014411	LARS1	1310	1347	2222	846	290	274	968.433	1.84128	0.559049	3.2936	0.000989115	0.0264932
ENSSSCG00000019199	ssc-mir-708	309	41	0	0	0	0	75.0142	9.7415	2.95882	3.29236	0.000993509	0.0265188
ENSSSCG00000012717	ENSSSCG00000012717	113	106	342	0	0	9	85.7304	5.73998	1.74541	3.28861	0.00100682	0.0266894
ENSSSCG00000002509	CCNK	256	92	27	0	8	2	74.5039	5.4385	1.65359	3.28891	0.00100577	0.0266894
ENSSSCG00000008363	AFTPH	3003	8177	6530	12713	14793	8752	8285.86	-1.17192	0.356519	-3.28712	0.00101217	0.0267394
ENSSSCG00000032254	ssc-mir-7144	62	17	52	0	0	0	23.0563	8.03857	2.4485	3.28306	0.00102686	0.0270347
ENSSSCG00000016488	SSBP1	118	117	154	12	19	2	66.6723	3.57643	1.08998	3.28118	0.00103373	0.0271232
ENSSSCG00000002706	ADAT1	71	17	41	0	0	0	23.6283	8.07363	2.46358	3.2772	0.00104843	0.0274156
ENSSSCG00000003691	MYL12A	242	348	511	107	22	69	195.721	2.44427	0.748155	3.26706	0.0010867	0.0283202
ENSSSCG00000040439	TMED5	400	1603	817	2528	2076	2139	1462.12	-1.43416	0.439519	-3.26303	0.00110228	0.0286296
ENSSSCG00000016376	ENSSSCG00000016376	10	440	92	0	5	0	68.9278	6.36338	1.95078	3.26196	0.00110645	0.0286413
ENSSSCG00000002868	PEPD	13	2	6	420	336	5	117.658	-4.85963	1.49176	-3.25764	0.00112345	0.0289842
ENSSSCG00000008581	NCOA1	1634	4475	2876	6764	5334	4738	3942.85	-1.02562	0.314955	-3.25641	0.0011283	0.0290124
ENSSSCG00000004765	RMDN3	64	377	231	14	0	0	93.0941	5.56896	1.71308	3.25085	0.00115062	0.0293956
ENSSSCG00000034415	ENSSSCG00000034415	900	1314	511	231	187	284	544.849	1.93745	0.595992	3.2508	0.00115083	0.0293956
ENSSSCG00000015816	LETM2	162	167	54	16	13	15	71.2331	3.19862	0.985854	3.24451	0.00117652	0.0299526
ENSSSCG00000034350	SERHL2	9	13	181	0	0	0	27.768	8.3093	2.57503	3.22687	0.00125152	0.0316532
ENSSSCG00000025417	BBS2	1562	4673	2933	839	1316	473	1730.93	1.65627	0.513244	3.22707	0.00125066	0.0316532
ENSSSCG00000008584	ENSSSCG00000008584	629	385	53	39	9	0	203.235	4.85284	1.50756	3.219	0.00128637	0.0324283
ENSSSCG00000009988	THOC5	903	2051	893	420	480	201	745.896	1.73275	0.539624	3.21103	0.0013226	0.0332307
ENSSSCG00000006029	NUDCD1	800	1238	1868	311	558	254	761.399	1.68946	0.526346	3.2098	0.00132828	0.0332307
ENSSSCG00000035013	ENSSSCG00000035013	908	726	580	274	105	196	460.789	2.05569	0.640565	3.20918	0.00133112	0.0332307
ENSSSCG00000013602	HNRNPM	610	612	332	171	31	87	300.7	2.55455	0.798033	3.20106	0.00136923	0.0340718
ENSSSCG00000022206	UOX	234	242	134	5	22	0	104.707	4.52933	1.41577	3.1992	0.00137808	0.0340766
ENSSSCG00000002408	ADCK1	208	121	449	2	37	13	130.518	3.80161	1.18831	3.19917	0.00137826	0.0340766
ENSSSCG00000001697	TMEM63B	23	65	45	0	0	0	19.1266	7.77106	2.43206	3.19527	0.00139702	0.0344301
ENSSSCG00000013600	RAB11B	9	94	56	0	0	1	21.1286	6.94234	2.17827	3.18708	0.00143715	0.0350872
ENSSSCG00000037267	MAX	566	1080	866	196	351	120	481.602	1.81905	0.570764	3.18705	0.00143733	0.0350872
ENSSSCG00000009889	ALDH2	89	313	0	0	0	0	58.2646	9.37764	2.94147	3.18807	0.00143223	0.0350872
ENSSSCG00000004635	SPPL2A	2312	2831	2859	7728	4214	5874	4038.73	-1.15817	0.363694	-3.18446	0.00145023	0.0351796
ENSSSCG00000016672	ADCYAP1R1	261	384	58	3	33	10	121.312	3.88844	1.22086	3.18501	0.00144748	0.0351796
ENSSSCG00000013523	SAFB2	3	219	18	0	0	0	29.7361	8.4085	2.64498	3.17904	0.00147763	0.0356201
ENSSSCG00000026472	RPL7L1	146	23	94	4	0	5	49.8521	5.08504	1.60118	3.17581	0.00149416	0.0359065
ENSSSCG00000015507	TNN	1643	2006	922	626	368	452	965.612	1.70881	0.53826	3.1747	0.0014999	0.0359324
ENSSSCG00000012399	FOXO4	0	1	0	15	225	1	39.9014	-7.90508	2.49146	-3.17286	0.00150943	0.0360488
ENSSSCG00000001549	FKBP5	524	2064	1336	530	330	403	746.325	1.46872	0.463658	3.16769	0.00153656	0.0364708
ENSSSCG00000016090	SPATS2L	2	200	37	0	1	0	29.8986	7.44695	2.35288	3.16504	0.00155061	0.0365793
ENSSSCG00000010574	LDB1	4	22	36	111	246	114	84.6786	-3.17116	1.00173	-3.16567	0.00154724	0.0365793
ENSSSCG00000009945	FICD	3	51	146	0	1	0	26.5312	7.27341	2.30092	3.16109	0.00157182	0.0369664
ENSSSCG00000024667	MICU2	234	1249	955	2355	1882	2167	1349.05	-1.61131	0.510116	-3.15872	0.00158463	0.0371545
ENSSSCG00000013177	MED19	49	122	106	1	7	0	41.3979	4.94984	1.56749	3.15781	0.00158959	0.0371579
ENSSSCG00000006079	RIDA	5859	4707	4649	1947	875	2009	3286.17	1.71961	0.545013	3.15517	0.00160404	0.0372699
ENSSSCG00000000504	PTPRB	652	1668	452	138	280	64	487.808	2.42144	0.767272	3.15591	0.00159997	0.0372699
ENSSSCG00000003774	ENSSSCG00000003774	12	227	3	0	0	0	30.7483	8.4565	2.68383	3.15091	0.00162765	0.0377048
ENSSSCG00000008396	CCDC85A	1128	1577	1459	3549	2259	2454	1933.79	-1.00869	0.320519	-3.14705	0.00164924	0.0380906
ENSSSCG00000039663	TWSG1	0	228	181	0	0	0	51.8966	9.21116	2.93011	3.14362	0.00166873	0.0384255
ENSSSCG00000020715	GOLGA7	10270	5808	7194	1941	2180	2916	5137.39	1.8044	0.574279	3.14202	0.00167787	0.0385211
ENSSSCG00000040836	DCC	2163	1273	1343	699	208	371	1019.15	2.07974	0.662175	3.14078	0.00168501	0.0385702
ENSSSCG00000037781	ENSSSCG00000037781	23	34	67	0	1	0	18.4555	6.74451	2.14812	3.13973	0.00169104	0.0385937
ENSSSCG00000006687	ITGA10	14	63	62	0	0	0	19.1115	7.77055	2.4759	3.13848	0.00169828	0.0386446
ENSSSCG00000000386	ANKRD52	234	4	52	4	0	0	60.9914	6.75516	2.15349	3.13684	0.00170781	0.0387473
ENSSSCG00000008192	TMEM131	2614	7073	6272	11256	11252	7481	7015.4	-1.04496	0.33398	-3.1288	0.00175523	0.0397062
ENSSSCG00000010589	SFXN2	3	3	12	229	339	1	90.3369	-5.04692	1.61403	-3.1269	0.00176661	0.0397307
ENSSSCG00000030295	NUTF2	750	519	266	113	131	89	321.534	2.34275	0.749025	3.12773	0.0017616	0.0397307
ENSSSCG00000036920	SELENOT	1423	3358	2021	5346	3457	5221	3225.94	-1.15265	0.368731	-3.126	0.00177204	0.0397369
ENSSSCG00000023334	BCLAF3	281	1381	706	2852	1979	1459	1300.16	-1.57859	0.505137	-3.12507	0.0017776	0.0397461
ENSSSCG00000005651	ODF2	538	326	408	2	46	0	223.978	4.76533	1.52624	3.12227	0.00179462	0.0400108
ENSSSCG00000039885	PTP4A2	13026	15731	12533	8597	4980	5187	9450.58	1.1668	0.374258	3.11763	0.00182313	0.040298
ENSSSCG00000013670	FBXL12	96	61	200	4	0	10	58.1746	4.60149	1.47596	3.11762	0.00182318	0.040298
ENSSSCG00000013505	FSD1	233	54	0	0	0	0	59.3737	9.40409	3.01795	3.11605	0.00183289	0.0403969
ENSSSCG00000039130	RPL6	60	75	28	0	0	2	26.8155	6.28241	2.01903	3.1116	0.00186079	0.0407788
ENSSSCG00000036403	FAM180A	49	12	61	0	1	0	20.8694	6.92125	2.22414	3.11188	0.00185901	0.0407788
ENSSSCG00000008747	NCAPG	5562	16246	17013	44894	22834	19801	18891.8	-1.28106	0.412045	-3.10903	0.00187703	0.0410182
ENSSSCG00000006273	MCM4	95	848	513	1921	1222	1756	968.062	-2.00233	0.644562	-3.1065	0.00189315	0.0412536
ENSSSCG00000002923	WDR62	1	50	173	0	0	0	29.3912	8.39138	2.70235	3.10522	0.00190138	0.0413161
ENSSSCG00000011592	PLXND1	0	0	0	21	80	21	19.9211	-7.86904	2.53507	-3.10407	0.00190877	0.0413602
ENSSSCG00000017046	EBF1	3995	5166	6533	13844	7648	14443	8113.78	-1.24668	0.401925	-3.10178	0.00192364	0.0415657
ENSSSCG00000027230	SLC35G1	1573	3134	3416	12401	3402	6430	4575.95	-1.50265	0.484953	-3.09854	0.00194475	0.0419045
ENSSSCG00000034357	DAG1	141	200	486	1228	662	747	529.932	-1.75421	0.566351	-3.09739	0.00195233	0.0419505
ENSSSCG00000013848	RAB8A	16	52	277	2	6	0	48.1798	5.20667	1.68537	3.08933	0.00200611	0.0427924
ENSSSCG00000010721	PSTK	27	145	5	1	0	0	24.5688	7.16288	2.31805	3.09004	0.00200131	0.0427924
ENSSSCG00000002828	LPCAT2	0	0	0	40	303	0	56.0023	-9.3604	3.03021	-3.08902	0.00200815	0.0427924
ENSSSCG00000007076	NDUFAF5	169	202	55	14	6	23	77.1935	3.33396	1.08077	3.0848	0.00203687	0.043285
ENSSSCG00000033811	CBFB	3406	3324	4529	11233	6131	11370	6337.81	-1.35595	0.439882	-3.08253	0.00205247	0.0434965
ENSSSCG00000035440	ENSSSCG00000035440	215	437	425	729	743	908	542.187	-1.27322	0.413262	-3.0809	0.00206378	0.0436165
ENSSSCG00000003797	DIRAS3	139	153	0	0	0	1	50.2989	8.19808	2.6619	3.07978	0.00207154	0.0436607
ENSSSCG00000002034	ACIN1	32	86	49	503	66	504	192.581	-2.79357	0.90742	-3.07859	0.00207984	0.0437164
ENSSSCG00000028949	NUP35	2511	4255	2998	764	672	1538	1975.11	1.60681	0.522421	3.0757	0.00210008	0.0439024
ENSSSCG00000029474	AVEN	473	463	904	111	117	216	356.987	1.96457	0.638639	3.07618	0.00209671	0.0439024
ENSSSCG00000016125	INO80D	1033	456	802	55	35	224	449.601	2.90398	0.944695	3.07399	0.00211218	0.0440361
ENSSSCG00000008986	SEPTIN11	51744	59471	47734	14952	21738	23337	35121.5	1.37171	0.44792	3.06239	0.00219575	0.045655
ENSSSCG00000000894	CCDC38	5	176	142	4	0	0	42.0375	6.20959	2.03077	3.05775	0.00223002	0.046243
ENSSSCG00000000095	GTPBP1	114	98	329	25	36	17	94.0542	2.71945	0.890091	3.05525	0.00224872	0.0463447
ENSSSCG00000034844	ENSSSCG00000034844	380	724	495	69	136	171	302.638	1.94739	0.637429	3.05507	0.00225006	0.0463447
ENSSSCG00000000376	SUOX	378	0	72	1	4	0	96.0685	6.89237	2.26065	3.04885	0.00229722	0.0469397
ENSSSCG00000016057	STAT1	2083	4877	3933	967	1668	1363	2241.23	1.28907	0.422968	3.04767	0.00230622	0.0469397
ENSSSCG00000003881	SPATA6	1	264	52	0	2	1	39.8072	6.29243	2.0643	3.04821	0.00230209	0.0469397
ENSSSCG00000023873	AZIN1	2635	8816	5690	14196	9502	9346	7589.99	-1.08693	0.356487	-3.04899	0.00229609	0.0469397
ENSSSCG00000030435	USP39	235	149	53	15	9	0	81.9869	4.4658	1.46637	3.04548	0.00232311	0.0471028
ENSSSCG00000008398	PPP4R3B	2299	2591	2715	5872	4537	5999	3813.09	-1.12564	0.369662	-3.04505	0.00232644	0.0471028
ENSSSCG00000006338	DDR2	81	49	3	0	0	0	24.7199	8.13904	2.67772	3.03954	0.00236937	0.0478463
ENSSSCG00000004757	VPS18	52	70	31	0	0	2	24.7943	6.16722	2.03247	3.03435	0.00241053	0.0485288
ENSSSCG00000014215	PGGT1B	8	134	123	332	474	651	274.015	-2.78816	0.919062	-3.0337	0.00241575	0.0485288
ENSSSCG00000038521	CHAC1	60	122	177	9	0	0	53.2726	5.38716	1.77749	3.03077	0.00243929	0.0488744
ENSSSCG00000013303	ABTB2	0	6	65	418	191	593	202.93	-4.35507	1.43883	-3.02682	0.00247139	0.0493894
ENSSSCG00000003870	NRDC	956	4262	2319	6649	5624	4427	3666.71	-1.32709	0.438583	-3.02586	0.00247924	0.0494182
ENSSSCG00000005367	TSTD2	3888	6269	3349	1493	1900	1827	2933.84	1.31055	0.433461	3.02345	0.00249909	0.0494992
ENSSSCG00000033373	COMMD8	1948	2781	2473	1488	508	771	1532.26	1.39313	0.460639	3.02434	0.00249176	0.0494992
ENSSSCG00000009166	MANBA	2020	7473	3277	2198	1110	1044	2471.68	1.43537	0.475399	3.0193	0.0025336	0.0499851

## Sheet: IVF 2-cell vs. IVF 1-cell
ID	NAME	IVF 2-cell-1-1	IVF 2-cell-1-2	IVF 2-cell-2-1	IVF 2-cell-2-2	IVF 2-cell-3-1	IVF 2-cell-3-2	IVF 1cell-1	IVF 1-cell-2	IVF 1-cell-3	baseMean	log2FoldChange	lfcSE	stat	pvalue	padj
ENSSSCG00000013105	ENSSSCG00000013105	5	1	3	2	2	2	316	249	117	66.1983	-6.23628	0.881207	-7.07697	1.47e-12	6.22e-09
ENSSSCG00000016991	DUSP1	1	2	4	5	2	3	792	180	116	118.889	-7.06254	0.999139	-7.06863	1.56e-12	6.22e-09
ENSSSCG00000013316	WT1	0	146	0	6	992	0	0	0	0	105.218	23.3889	3.43456	6.80988	9.77e-12	1.72e-08
ENSSSCG00000016873	NIM1K	0	274	276	0	0	450	0	0	0	101.211	23.3366	3.40575	6.85211	7.28e-12	1.72e-08
ENSSSCG00000004479	FILIP1	538	117	0	0	0	0	0	0	0	101.468	23.3391	3.43457	6.79536	1.08e-11	1.72e-08
ENSSSCG00000031988	MYOCD	516	0	111	0	0	28	0	0	0	101.579	23.1606	3.43457	6.74338	1.55e-11	2.01e-08
ENSSSCG00000004156	IFNGR1	0	0	0	0	0	0	286	388	167	74.1496	-10.3026	1.53232	-6.72348	1.77e-11	2.01e-08
ENSSSCG00000008068	IARS1	0	0	0	2	1	1	969	67	420	154.35	-9.61002	1.44514	-6.64988	2.93e-11	2.91e-08
ENSSSCG00000001204	ZKSCAN4	1	0	0	0	0	1	61	129	98	24.0254	-7.70013	1.16538	-6.60737	3.91e-11	3.45e-08
ENSSSCG00000023771	ENSSSCG00000023771	2	238	627	0	0	0	0	0	0	100.402	22.6141	3.43457	6.58427	4.57e-11	3.63e-08
ENSSSCG00000015182	ENSSSCG00000015182	0	453	0	103	5	0	0	0	0	56.2614	22.5162	3.43483	6.55525	5.55e-11	4.01e-08
ENSSSCG00000003024	PRR19	0	48	374	4	0	0	0	0	0	50.3481	22.3676	3.4349	6.51187	7.42e-11	4.54e-08
ENSSSCG00000015090	MPZL3	0	0	0	0	0	0	128	162	244	45.3098	-9.59208	1.47147	-6.5187	7.09e-11	4.54e-08
ENSSSCG00000035387	ZNF550	0	0	0	111	0	398	0	0	0	44.8874	22.2076	3.43498	6.46513	1.01e-10	4.55e-08
ENSSSCG00000001639	TRERF1	0	0	1	0	245	264	0	0	0	45.5463	22.2255	3.43497	6.47036	9.78e-11	4.55e-08
ENSSSCG00000039088	ENSSSCG00000039088	41	397	0	0	0	0	0	0	0	47.7739	22.2928	3.43493	6.49003	8.58e-11	4.55e-08
ENSSSCG00000001595	DAAM2	207	0	0	0	0	116	0	0	0	44.6295	22.1984	3.43498	6.46245	1.03e-10	4.55e-08
ENSSSCG00000024674	ABL2	0	0	0	0	0	0	355	223	201	73.7121	-10.2938	1.58797	-6.48238	9.03e-11	4.55e-08
ENSSSCG00000010183	COG2	0	1	0	1	0	1	106	71	634	66.4345	-8.71739	1.36038	-6.40805	1.47e-10	6.16e-08
ENSSSCG00000026237	RNF212B	0	2	0	231	188	0	0	0	0	37.5346	21.9597	3.43512	6.39269	1.63e-10	6.47e-08
ENSSSCG00000016486	ENSSSCG00000016486	0	0	0	0	283	121	0	0	0	36.2434	21.911	3.43515	6.37846	1.79e-10	6.77e-08
ENSSSCG00000007439	CDH22	0	0	0	0	218	109	0	0	0	29.3121	21.6143	3.43537	6.2917	3.14e-10	1.13e-07
ENSSSCG00000037639	TIMMDC1	0	0	0	253	53	0	0	0	0	27.0686	21.5046	3.43546	6.25958	3.86e-10	1.28e-07
ENSSSCG00000023679	LRRIQ4	147	30	0	0	0	0	0	0	0	27.5213	21.5196	3.43545	6.26399	3.75e-10	1.28e-07
ENSSSCG00000006173	GDAP1	55	0	0	201	0	0	0	0	0	26.8398	21.4472	3.43548	6.24286	4.3e-10	1.35e-07
ENSSSCG00000038633	ENSSSCG00000038633	0	215	0	0	35	0	0	0	0	25.3452	21.4105	3.43555	6.23205	4.6e-10	1.35e-07
ENSSSCG00000020455	ENSSSCG00000020455	0	120	110	0	0	0	0	0	0	25.6293	21.4273	3.43553	6.23696	4.46e-10	1.35e-07
ENSSSCG00000027489	TMCO4	0	165	0	66	0	0	0	0	0	22.8364	21.2661	3.43569	6.18976	6.03e-10	1.62e-07
ENSSSCG00000004894	SERPINB5	0	465	0	0	4	270	0	0	0	72.1585	21.2506	3.4347	6.18704	6.13e-10	1.62e-07
ENSSSCG00000014877	ENSSSCG00000014877	25	0	0	0	0	216	0	0	0	23.21	21.2892	3.43567	6.19652	5.77e-10	1.62e-07
ENSSSCG00000032608	ENSSSCG00000032608	0	81	107	0	0	0	0	0	0	21.2441	21.1644	3.4358	6.15996	7.28e-10	1.86e-07
ENSSSCG00000028725	TMEM102	0	22	0	0	0	207	0	0	0	20.5318	21.1155	3.43585	6.14565	7.96e-10	1.98e-07
ENSSSCG00000032430	ANKRD34C	0	108	237	0	0	0	0	0	0	39.6866	21.0824	3.43508	6.1374	8.39e-10	2.02e-07
ENSSSCG00000021093	ENSSSCG00000021093	0	422	0	53	0	0	0	0	0	48.208	20.9661	3.43493	6.10378	1.04e-09	2.42e-07
ENSSSCG00000005729	DDX31	1	1	2	2	0	1	28	255	94	28.9407	-6.23875	1.02495	-6.0869	1.15e-09	2.61e-07
ENSSSCG00000035118	BRD9	0	0	167	0	264	0	0	0	0	43.9649	20.672	3.43499	6.01806	1.77e-09	3.9e-07
ENSSSCG00000015853	HERC2	0	2	0	1	0	0	40	385	176	45.1474	-8.13224	1.38075	-5.88971	3.87e-09	8.31e-07
ENSSSCG00000030114	SPATA9	0	136	0	0	300	0	0	0	0	41.1365	20.2086	3.43505	5.88307	4.03e-09	8.42e-07
ENSSSCG00000026499	NMT2	1	0	2	2	1	2	13	287	193	36.9703	-6.42906	1.10496	-5.81835	5.94e-09	1.21e-06
ENSSSCG00000014305	SAR1B	3	1	2	2	2	12	395	441	42	83.7115	-6.17186	1.06908	-5.77308	7.78e-09	1.55e-06
ENSSSCG00000003854	ECHDC2	3	6	0	0	2	9	285	629	209	95.9598	-6.49219	1.12755	-5.75777	8.52e-09	1.65e-06
ENSSSCG00000016452	GIMAP8	0	0	0	0	1	0	161	168	38	34.0744	-8.69542	1.52125	-5.71596	1.09e-08	2.06e-06
ENSSSCG00000017809	GEMIN4	0	0	0	2	0	0	59	135	106	24.7302	-7.74686	1.35727	-5.70766	1.15e-08	2.12e-06
ENSSSCG00000030420	GLG1	1	0	1	1	1	0	183	423	11	52.647	-7.91454	1.39915	-5.65667	1.54e-08	2.79e-06
ENSSSCG00000011239	TRANK1	0	0	0	0	0	0	38	204	229	36.1684	-9.26764	1.65143	-5.61188	2e-08	3.53e-06
ENSSSCG00000023604	LAP3	0	0	0	2	0	1	151	179	38	33.7971	-7.76277	1.41284	-5.49445	3.92e-08	6.77e-06
ENSSSCG00000031631	GNL2	0	0	2	2	0	0	465	402	30	86.7357	-8.6703	1.60565	-5.39986	6.67e-08	1.13e-05
ENSSSCG00000023807	ACO1	1	0	0	1	0	1	355	56	24	49.0109	-8.27204	1.55516	-5.3191	1.04e-07	1.73e-05
ENSSSCG00000028397	TMEM106C	0	0	2	1	0	1	18	108	130	19.9783	-6.53831	1.24063	-5.27015	1.36e-07	2.21e-05
ENSSSCG00000040815	DUSP5	0	0	0	0	1	0	294	10	282	57.9067	-9.46245	1.83389	-5.15978	2.47e-07	3.93e-05
ENSSSCG00000031821	ENSSSCG00000031821	1	3	0	1	0	0	39	118	58	17.8575	-6.00885	1.17973	-5.09341	3.52e-07	5.48e-05
ENSSSCG00000004718	TTBK2	1	1	1	1	0	3	3	216	322	40.6058	-6.7629	1.33219	-5.07651	3.84e-07	5.87e-05
ENSSSCG00000013400	MICAL2	0	1	0	0	4	1	82	53	76	19.9408	-6.03006	1.20482	-5.00493	5.59e-07	8.23e-05
ENSSSCG00000039577	ENSSSCG00000039577	0	0	0	0	1	0	133	200	12	30.9076	-8.55466	1.7093	-5.00478	5.59e-07	8.23e-05
ENSSSCG00000018069	ND2	58132	70560	89265	83443	94023	97930	20489	38952	50996	61236.2	1.5252	0.307922	4.95321	7.3e-07	0.000105436
ENSSSCG00000032084	ENSSSCG00000032084	1	0	0	0	2	0	212	252	10	44.1623	-8.11024	1.6587	-4.88951	1.01e-06	0.000143398
ENSSSCG00000003362	CEP104	0	1	2	0	0	0	19	177	82	21.1216	-6.97077	1.43255	-4.86598	1.14e-06	0.000158728
ENSSSCG00000016627	ASZ1	0	0	0	0	0	0	128	26	153	28.974	-8.94644	1.84077	-4.86015	1.17e-06	0.000160656
ENSSSCG00000000599	DERA	0	1	0	0	0	1	8	194	70	19.894	-7.43102	1.53125	-4.85292	1.22e-06	0.0001638
ENSSSCG00000028892	ENSSSCG00000028892	0	0	0	0	0	0	529	90	28	72.3821	-10.2675	2.12836	-4.82414	1.41e-06	0.000186169
ENSSSCG00000017741	TEFM	0	10	0	0	1	1	271	403	245	80.537	-7.01431	1.48089	-4.73655	2.17e-06	0.000274799
ENSSSCG00000009410	RUBCNL	1	0	0	8	4	9	156	166	131	42.3702	-5.27322	1.11342	-4.73604	2.18e-06	0.000274799
ENSSSCG00000001422	C2	0	0	0	0	0	0	925	7	210	128.489	-11.0956	2.34213	-4.73742	2.16e-06	0.000274799
ENSSSCG00000024312	ID4	0	0	0	0	0	0	78	59	36	16.2627	-8.11249	1.73269	-4.68203	2.84e-06	0.00035258
ENSSSCG00000015213	EI24	0	0	0	0	0	0	6	551	174	52.0401	-9.79231	2.12299	-4.61252	3.98e-06	0.000486198
ENSSSCG00000011336	ELP6	0	2	0	0	0	0	186	92	20	30.5971	-8.05297	1.75386	-4.59156	4.4e-06	0.000529533
ENSSSCG00000020678	BANP	265	2	127	167	63	155	3	6	2	94.538	5.65653	1.23534	4.57893	4.67e-06	0.00055413
ENSSSCG00000002298	ZFYVE26	0	0	2	1	2	0	248	4	142	41.6507	-7.31546	1.61678	-4.5247	6.05e-06	0.000706566
ENSSSCG00000004918	ALPK2	154	256	1	527	13	247	1	2	6	122.215	6.38724	1.43311	4.45691	8.32e-06	0.000957326
ENSSSCG00000011587	EFCAB12	0	0	0	1	0	0	235	81	4	34.4288	-8.71036	1.96388	-4.43529	9.19e-06	0.00104349
ENSSSCG00000022955	POLR2B	1	3	2	11	1	4	18	158	78	21.1683	-4.1312	0.934183	-4.42226	9.77e-06	0.00109284
ENSSSCG00000025590	ENSSSCG00000025590	0	0	0	0	0	0	340	2	411	72.6853	-10.2738	2.35317	-4.36592	1.27e-05	0.00139667
ENSSSCG00000016406	ESYT2	0	0	1	0	0	5	65	63	202	28.2057	-6.55703	1.50902	-4.34523	1.39e-05	0.00151402
ENSSSCG00000028908	DYNLT3	0	0	0	0	1	0	64	89	7	14.5136	-7.45868	1.72666	-4.31972	1.56e-05	0.00167709
ENSSSCG00000022915	DDX27	2	1	1	0	2	9	626	205	1	91.5278	-6.87559	1.59627	-4.30727	1.65e-05	0.00175063
ENSSSCG00000030177	EBNA1BP2	0	0	1	0	3	1	71	128	8	18.518	-6.17102	1.43851	-4.28986	1.79e-05	0.00186881
ENSSSCG00000012004	LIPI	0	0	0	0	0	0	5	129	222	26.4636	-8.81698	2.06138	-4.27722	1.89e-05	0.00195239
ENSSSCG00000034494	MARS2	0	4	0	2	0	0	230	32	95	37.8935	-6.94506	1.62495	-4.27402	1.92e-05	0.00195522
ENSSSCG00000009945	FICD	0	1	1	0	0	1	3	51	146	15.3458	-6.54626	1.5343	-4.26662	1.98e-05	0.00199559
ENSSSCG00000010172	ENSSSCG00000010172	2	0	0	0	0	1	32	223	15	20.8286	-6.97141	1.63784	-4.25645	2.08e-05	0.00206241
ENSSSCG00000017279	ENSSSCG00000017279	0	0	0	0	0	0	40	62	22	10.8007	-7.52265	1.77102	-4.24765	2.16e-05	0.00211864
ENSSSCG00000030247	EPM2AIP1	0	0	0	0	0	1	267	2	66	37.5863	-8.83736	2.0839	-4.24079	2.23e-05	0.00215781
ENSSSCG00000002875	ENSSSCG00000002875	0	0	0	0	0	0	5	194	117	22.9293	-8.61038	2.03941	-4.22199	2.42e-05	0.00231765
ENSSSCG00000013469	ZNF555	0	0	0	3	0	0	12	233	148	29.0999	-7.55922	1.80349	-4.19144	2.77e-05	0.00259056
ENSSSCG00000021741	ZNF527	0	0	2	1	2	0	0	799	416	87.4215	-8.39956	2.00363	-4.19218	2.76e-05	0.00259056
ENSSSCG00000002755	NFAT5	26	900	1196	1	102	1	2	1	4	251.23	7.67567	1.84572	4.15864	3.2e-05	0.0029358
ENSSSCG00000003731	GAREM1	0	2	0	0	0	1	6	28	323	27.6237	-7.41142	1.78259	-4.15766	3.22e-05	0.0029358
ENSSSCG00000002444	FBLN5	0	0	0	0	2	2	8	88	80	13.5086	-6.06002	1.46643	-4.1325	3.59e-05	0.0032393
ENSSSCG00000036996	TRIM71	0	0	0	0	0	1	104	1	242	31.2298	-8.57002	2.0769	-4.12635	3.69e-05	0.00328978
ENSSSCG00000036773	ENSSSCG00000036773	0	7	0	3	13	0	294	322	152	71.5786	-5.97996	1.4535	-4.11419	3.89e-05	0.00340404
ENSSSCG00000016808	C5orf22	0	0	0	0	0	0	21	57	29	8.69044	-7.21041	1.75293	-4.11336	3.9e-05	0.00340404
ENSSSCG00000040421	HMG20B	159	392	216	51	788	1021	1	51	32	264.724	4.39999	1.07407	4.09656	4.19e-05	0.00362091
ENSSSCG00000039085	ENSSSCG00000039085	0	0	0	0	1	4	20	93	67	14.3994	-5.85821	1.43145	-4.0925	4.27e-05	0.00364527
ENSSSCG00000001924	ENSSSCG00000001924	0	0	0	0	0	0	3	202	131	24.3086	-8.69454	2.13116	-4.07973	4.51e-05	0.00381045
ENSSSCG00000007607	KPNA7	13342	18559	26366	22814	22874	15663	4375	10191	11613	14884.6	1.59008	0.392896	4.04708	5.19e-05	0.0043367
ENSSSCG00000004402	METTL24	823	767	598	1420	1405	1194	378	452	476	758.541	1.51053	0.374366	4.0349	5.46e-05	0.00452025
ENSSSCG00000002270	ENSSSCG00000002270	0	0	0	0	0	1	164	2	53	24.1257	-8.19537	2.03587	-4.02548	5.69e-05	0.00465661
ENSSSCG00000034743	ENSSSCG00000034743	0	4	0	0	4	0	238	240	17	47.4433	-6.87825	1.7159	-4.00853	6.11e-05	0.00495257
ENSSSCG00000037105	EVL	0	1	0	2	0	0	21	24	30	6.76884	-5.36554	1.34239	-3.99702	6.41e-05	0.00514717
ENSSSCG00000002738	ZNF23	1	1	1	0	1	1	0	233	85	23.1396	-6.3655	1.59379	-3.99393	6.5e-05	0.00516249
ENSSSCG00000000748	IQSEC3	0	0	0	1	1	0	6	34	36	6.00064	-5.67558	1.43891	-3.94437	8e-05	0.00629297
ENSSSCG00000011952	ENSSSCG00000011952	0	3	2	6	1	6	182	122	3	32.3768	-5.13914	1.30501	-3.93802	8.22e-05	0.00639857
ENSSSCG00000032715	CERS6	0	0	0	0	0	0	88	260	2	28.747	-8.93572	2.27905	-3.9208	8.83e-05	0.00674133
ENSSSCG00000008675	LETM1	0	0	2	1	0	0	37	22	23	8.08252	-5.57855	1.43352	-3.8915	9.96e-05	0.00753745
ENSSSCG00000040608	AKR1B1	395	553	370	898	1175	270	69	243	40	404.49	2.73828	0.70467	3.8859	0.000101953	0.0076407
ENSSSCG00000007496	RTF2	168	1452	547	358	1357	273	91	134	58	446.513	3.09602	0.797691	3.88123	0.000103931	0.00764473
ENSSSCG00000008803	ATP8A1	0	0	0	0	1	0	1	162	76	17.1956	-7.70723	1.98522	-3.8823	0.000103475	0.00764473
ENSSSCG00000003483	PADI4	54	31	47	2	0	342	0	0	0	48.1798	8.98616	2.32196	3.87007	0.000108802	0.00785751
ENSSSCG00000039658	ENSSSCG00000039658	2603	3106	3502	6335	4348	5427	1096	2768	2795	3141.42	1.27716	0.329868	3.87174	0.00010806	0.00785751
ENSSSCG00000024346	SLC7A3	0	2	0	1	0	0	2	315	29	24.4892	-7.23564	1.87109	-3.86707	0.000110151	0.00788323
ENSSSCG00000005484	ZNF618	1	0	2	0	1	4	472	149	0	68.2657	-7.31676	1.89733	-3.85635	0.000115092	0.00816333
ENSSSCG00000011930	ATG3	0	0	0	0	0	1	2	25	192	16.7204	-7.66642	2.00091	-3.83146	0.000127388	0.00895546
ENSSSCG00000000549	PPFIBP1	0	1	0	0	0	0	4	89	28	8.86776	-6.74436	1.76658	-3.81776	0.00013467	0.00930279
ENSSSCG00000020906	GHSR	0	0	0	0	0	0	107	22	13	15.4629	-8.03923	2.10485	-3.81938	0.000133788	0.00930279
ENSSSCG00000015996	RBM45	0	4	0	1	0	0	82	46	30	15.8922	-5.9044	1.55013	-3.80898	0.00013954	0.00955607
ENSSSCG00000034516	CDKL1	0	0	2	1	0	0	2	301	27	23.4049	-7.14074	1.87891	-3.80046	0.000144428	0.0098063
ENSSSCG00000023956	NEDD9	697	1466	1625	2050	68	769	90	189	136	751.624	3.38505	0.895588	3.7797	0.000157019	0.0105708
ENSSSCG00000037552	ENSSSCG00000037552	0	2	2	4	2	0	11	32	52	8.49169	-3.89583	1.03696	-3.75697	0.00017198	0.0114808
ENSSSCG00000004497	ENSSSCG00000004497	0	0	0	0	0	0	148	21	7	19.8985	-8.40354	2.25093	-3.73337	0.000188934	0.0124202
ENSSSCG00000035774	ERRFI1	0	0	0	0	1	0	60	112	1	15.1584	-7.52244	2.02477	-3.71522	0.000203031	0.0132203
ENSSSCG00000007687	LRWD1	200	422	1040	769	339	566	122	116	179	386.755	2.2662	0.613371	3.69467	0.000220174	0.01422
ENSSSCG00000000874	GAS2L3	0	1	0	1	2	0	108	4	12	14.6374	-6.15241	1.66911	-3.68605	0.000227763	0.0144748
ENSSSCG00000038649	ENSSSCG00000038649	0	0	0	0	2	0	55	299	1	27.5481	-7.90327	2.14323	-3.68754	0.000226431	0.0144748
ENSSSCG00000011340	SMARCC1	1751	1842	2845	3959	2962	2175	1049	1052	1264	1927.9	1.46263	0.397569	3.67893	0.00023421	0.0146501
ENSSSCG00000018086	ND4L	95	88	199	154	293	239	46	87	57	125.876	1.78835	0.485893	3.68054	0.00023274	0.0146501
ENSSSCG00000005249	FAM189A2	0	1	0	1	9	0	32	70	195	24.6024	-5.50087	1.49753	-3.6733	0.000239437	0.0148601
ENSSSCG00000012913	PPP1CA	3	1	1	21	3	1	327	62	15	47.9366	-4.92995	1.35496	-3.63844	0.000274299	0.0168917
ENSSSCG00000039645	ENSSSCG00000039645	0	1	0	0	0	0	3	126	15	10.3071	-6.96306	1.9194	-3.62773	0.000285919	0.0174719
ENSSSCG00000013588	MAP2K7	5	0	0	1	0	5	80	138	59	25.0732	-5.19446	1.43636	-3.61641	0.000298715	0.0181145
ENSSSCG00000014855	RPS3	1052	1894	2642	2839	2143	2219	829	1416	1305	1625.55	1.15701	0.320456	3.61051	0.000305598	0.0183914
ENSSSCG00000011312	LARS2	0	0	0	2	0	0	4	98	45	10.8602	-6.54842	1.81568	-3.60659	0.000310249	0.0185309
ENSSSCG00000013597	RPS28	14	17	51	38	27	37	8	4	6	20.9753	2.55761	0.710436	3.60005	0.000318154	0.0187216
ENSSSCG00000017968	CNTROB	730	2503	774	3364	847	469	151	393	349	958.971	2.62123	0.727792	3.60162	0.000316238	0.0187216
ENSSSCG00000004487	MTO1	0	1	1	1	1	1	17	3	47	6.34488	-4.52169	1.25869	-3.59236	0.000327692	0.0191411
ENSSSCG00000011862	MUC13	4	0	389	494	23	10	0	0	2	94.1311	8.17871	2.28275	3.58284	0.000339881	0.0197081
ENSSSCG00000031324	ZYG11A	4	4	0	23	76	5	416	773	361	141.682	-4.64937	1.29887	-3.57954	0.000344198	0.0198138
ENSSSCG00000008545	ZNF512	0	0	0	2	0	2	84	5	33	13.3859	-6.06482	1.69695	-3.57396	0.00035162	0.0200954
ENSSSCG00000009532	POGLUT2	0	0	0	3	4	1	0	346	336	50.2544	-7.06573	1.97916	-3.57006	0.000356897	0.0202513
ENSSSCG00000023503	PRKCD	0	0	1	0	0	1	0	246	84	23.6007	-7.67738	2.16195	-3.55113	0.000383579	0.0209082
ENSSSCG00000010493	PDLIM1	20	0	4	1	296	388	0	1	0	64.9353	8.45384	2.37894	3.55362	0.000379965	0.0209082
ENSSSCG00000036736	ENSSSCG00000036736	0	0	0	0	0	0	15	3	225	19.2081	-8.35441	2.3517	-3.5525	0.000381583	0.0209082
ENSSSCG00000018067	ENSSSCG00000018067	1345	2228	1744	1799	1950	1070	619	850	901	1294.81	1.43227	0.403181	3.55242	0.000381712	0.0209082
ENSSSCG00000004283	DPPA5	20	113	74	111	15	43	7	17	6	41.2972	2.96818	0.835953	3.55066	0.000384265	0.0209082
ENSSSCG00000002294	ARG2	0	1	0	0	0	0	41	101	1	12.1123	-7.19535	2.02199	-3.55855	0.000372907	0.0209082
ENSSSCG00000016635	CAV2	0	0	0	0	0	0	71	1	141	19.4327	-8.37044	2.377	-3.52143	0.000429225	0.0231957
ENSSSCG00000028979	UVRAG	1	1	33	8	4	24	163	333	176	63.58	-3.91698	1.11627	-3.509	0.000449793	0.023996
ENSSSCG00000012425	UPRT	1	1	0	0	0	0	1	36	74	8.52679	-6.17744	1.76116	-3.5076	0.00045216	0.023996
ENSSSCG00000023596	ENSSSCG00000023596	0	0	0	0	2	17	270	246	354	78.3771	-6.48295	1.84855	-3.50705	0.000453097	0.023996
ENSSSCG00000007681	CUX1	0	9	1	1024	0	845	0	1	0	165.843	10.125	2.89933	3.49218	0.000479094	0.0252048
ENSSSCG00000000600	EPS8	1	0	0	1	0	0	270	0	24	34.7694	-8.23693	2.3621	-3.48712	0.000488247	0.0255173
ENSSSCG00000002406	AHSA1	3428	4575	3583	5808	3622	6137	1954	1921	2968	3449.08	1.25994	0.361555	3.48478	0.000492536	0.0255733
ENSSSCG00000017277	PECAM1	0	60	278	210	507	2	3	0	3	104.741	6.49019	1.86451	3.48091	0.000499718	0.0256478
ENSSSCG00000012519	GPRASP1	0	0	1	0	0	0	0	251	214	33.7869	-8.68308	2.49494	-3.48028	0.00050089	0.0256478
ENSSSCG00000002865	GPATCH1	1	2	0	0	1	36	145	862	287	102.597	-5.75122	1.65403	-3.47709	0.000506886	0.0256478
ENSSSCG00000018063	ENSSSCG00000018063	7891	15652	8802	16326	20367	28669	3319	7165	10272	11474.1	1.54264	0.443455	3.47869	0.000503873	0.0256478
ENSSSCG00000013361	ENSSSCG00000013361	435	431	2	179	386	1	11	5	5	169.776	5.36172	1.54402	3.47256	0.000515514	0.0257563
ENSSSCG00000015079	BACE1	3	0	0	5	5	3	1	39	522	44.3378	-5.69319	1.63936	-3.47281	0.000515037	0.0257563
ENSSSCG00000039056	GAS7	2	0	0	0	1	0	6	27	71	8.43513	-5.61863	1.61884	-3.47078	0.000518951	0.0257659
ENSSSCG00000002923	WDR62	0	0	0	0	0	0	1	50	173	16.7852	-8.16023	2.35636	-3.46307	0.000534047	0.0263508
ENSSSCG00000012634	DOCK11	1	0	0	0	1	0	0	344	26	25.9814	-7.81442	2.26996	-3.44254	0.000576279	0.028259
ENSSSCG00000006506	SYT11	0	1	0	0	1	0	9	146	1	11.4346	-6.62125	1.92596	-3.4379	0.000586244	0.0285713
ENSSSCG00000015949	SLC25A12	1	0	0	0	0	0	0	197	222	30.7172	-8.54302	2.4922	-3.42791	0.000608255	0.0294633
ENSSSCG00000034616	LRRC58	1	0	0	7	0	0	281	39	19	38.9387	-6.5927	1.92749	-3.42035	0.000625402	0.0301103
ENSSSCG00000000158	RTCB	1	0	0	0	0	1	23	1	74	8.75952	-6.21651	1.82538	-3.40559	0.000660217	0.031595
ENSSSCG00000002266	ENSSSCG00000002266	2187	4596	1395	4997	3914	2202	371	1808	1245	2258.32	1.9121	0.562347	3.40021	0.000673338	0.0320299
ENSSSCG00000026772	C1orf52	0	1	0	0	0	0	33	2	45	7.67276	-6.52754	1.92251	-3.39532	0.000685493	0.032414
ENSSSCG00000009396	PHF11	2370	1840	4220	2633	1925	1411	432	826	1187	1822.12	2.01985	0.597404	3.38104	0.000722122	0.033944
ENSSSCG00000006813	STRIP1	614	890	596	1556	1295	1093	454	254	322	713.164	1.66822	0.4956	3.36607	0.000762474	0.0354216
ENSSSCG00000007135	NINL	0	0	0	1	9	1	26	165	40	18.5782	-5.09438	1.51285	-3.36741	0.000758781	0.0354216
ENSSSCG00000029343	MFSD11	0	1	3	2	2	3	0	147	79	17.2642	-4.87461	1.45341	-3.35391	0.000796788	0.0368005
ENSSSCG00000029811	PLCL2	2	13	2	3	1	0	4	221	134	28.239	-4.52383	1.354	-3.34108	0.000834522	0.0383205
ENSSSCG00000011591	H1-8	5268	5340	9386	8258	10040	9548	3052	4914	5769	6182.57	1.13091	0.338681	3.33916	0.000840334	0.0383656
ENSSSCG00000035954	ATAD5	965	132	306	403	1037	1245	3341	6822	7178	1873.28	-2.66223	0.801006	-3.3236	0.000888625	0.0403385
ENSSSCG00000040524	ISYNA1	0	0	0	0	1	0	17	6	26	4.54803	-5.76256	1.73561	-3.32018	0.000899585	0.040604
ENSSSCG00000037514	ENSSSCG00000037514	0	0	0	0	1	0	12	1	121	10.8538	-7.03826	2.12357	-3.31436	0.00091854	0.0409937
ENSSSCG00000028423	ENSSSCG00000028423	3521	3490	5404	5309	3754	5266	10744	15491	12121	6162.58	-1.20081	0.362147	-3.31581	0.000913786	0.0409937
ENSSSCG00000017783	ENSSSCG00000017783	0	0	0	0	3	0	12	52	41	8.4436	-5.72391	1.73381	-3.30135	0.000962221	0.0422314
ENSSSCG00000006736	CD2	0	0	0	1	0	0	7	8	46	5.00091	-5.90806	1.78929	-3.3019	0.00096032	0.0422314
ENSSSCG00000006893	BCAR3	256	241	36	498	241	290	57	71	30	177.044	2.5351	0.767291	3.30397	0.00095327	0.0422314
ENSSSCG00000003797	DIRAS3	0	1	0	0	0	0	139	153	0	27.4867	-8.38434	2.54402	-3.29571	0.000981746	0.0426174
ENSSSCG00000018078	COX2	10595	29299	53525	50067	38301	54503	3986	19769	17018	27054.3	1.92561	0.584055	3.29696	0.000977359	0.0426174
ENSSSCG00000026953	TPGS2	50	147	365	285	535	84	1182	2667	1304	575	-2.52446	0.766542	-3.29331	0.000990166	0.0427494
ENSSSCG00000016715	OSBPL3	279	502	408	183	655	31	0	75	9	231.184	4.25557	1.29779	3.2791	0.00104137	0.0447171
ENSSSCG00000040918	ENSSSCG00000040918	0	0	0	0	1	1	0	164	51	15.3914	-7.05714	2.15322	-3.27748	0.00104738	0.0447331
ENSSSCG00000015790	SLC25A4	1	0	0	0	0	0	181	90	0	28.286	-8.42241	2.57827	-3.26669	0.00108814	0.0460568
ENSSSCG00000007688	ENSSSCG00000007688	303	499	1548	1021	347	803	176	185	252	533.693	2.17211	0.665023	3.26621	0.00108997	0.0460568
ENSSSCG00000009283	TNFRSF19	0	0	0	0	0	0	622	166	0	86.7453	-10.5288	3.22687	-3.26287	0.00110291	0.0462021
ENSSSCG00000008913	IGFBP7	0	2	2	0	1	1	0	119	71	14.2608	-5.43948	1.6736	-3.25017	0.00115336	0.0477202
ENSSSCG00000009584	SEMA4D	0	2	3	1	0	30	205	115	243	54.6128	-4.93941	1.52422	-3.24063	0.00119268	0.0490913
ENSSSCG00000022864	EIF6	1	0	0	0	7	1	115	103	3	22.144	-5.56667	1.71869	-3.2389	0.00119991	0.0491346

## Sheet: IVF 4-cell vs. IVF 2-cell
ID	NAME	IVF 4-cell-1-1	IVF 4-cell-1-2	IVF 4-cell-1-4	IVF 4-cell-2-2	IVF 4-cell-2-3	IVF 4-cell-3-1	IVF 4-cell-3-2	IVF 4-cell-3-3	IVF 4-cell-3-4	IVF 2-ccell-1-1	IVF 2-cell-1-2	IVF 2-cell-2-1	IVF 2-cell-2-2	IVF 2-cell-3-1	IVF 2-cell-3-2	baseMean	log2FoldChange	lfcSE	stat	pvalue	padj
ENSSSCG00000007095	POLR3F	0	1	1	1497	3	10	1	1	2654	0	0	0	0	0	0	160.515	26.2314	2.46518	10.6407	1.93e-26	1.36e-22
ENSSSCG00000004939	MEGF11	0	0	0	249	44	169	250	0	343	0	0	0	0	0	0	293.058	27.0717	2.66848	10.145	3.49e-24	1.23e-20
ENSSSCG00000036493	ENSSSCG00000036493	0	0	0	588	483	292	24	0	33	0	0	0	0	0	0	384.562	27.4521	2.74596	9.99725	1.57e-23	3.69e-20
ENSSSCG00000034113	ENSSSCG00000034113	8	779	17511	154679	60029	268713	34431	100	174737	7	66	62	88	69	92	281214	14.5837	1.47325	9.89901	4.2e-23	7.43e-20
ENSSSCG00000037420	TMEM170B	0	16	3	4	5	2	6	22	2	2687	1124	1385	2263	1312	6948	343.829	-6.81194	0.711665	-9.57184	1.05e-21	1.49e-18
ENSSSCG00000040185	TFAM	0	698	5834	10064	7742	14647	8292	6	12184	0	4	7	6	7	4	18162.6	14.3888	1.51771	9.48056	2.53e-21	2.98e-18
ENSSSCG00000022955	POLR2B	2350	7	7	7912	3287	311	1178	3	9401	1	3	2	11	1	4	5745.1	13.1005	1.43868	9.10595	8.55e-20	8.64e-17
ENSSSCG00000007521	NELFCD	0	0	1	1	1	0	2	594	404	0	0	0	0	0	0	14.8762	22.7347	2.52424	9.00657	2.13e-19	1.88e-16
ENSSSCG00000025788	ENPP4	0	0	1	241	0	6375	1	1	3	0	0	0	0	0	0	25.7988	23.6805	2.65173	8.93023	4.25e-19	3.07e-16
ENSSSCG00000001048	ADTRP	0	0	2	966	1	4824	0	1	3	0	0	0	0	0	0	99.9634	25.5701	2.86402	8.92806	4.34e-19	3.07e-16
ENSSSCG00000002875	ENSSSCG00000002875	0	1	1	2651	0	1579	0	2	1	0	0	0	0	0	0	270.945	26.9658	3.04613	8.85249	8.56e-19	5.5e-16
ENSSSCG00000033177	CDC26	932	839	5720	23240	16498	13743	5690	99	14592	117	68	151	129	95	95	21742.1	9.93089	1.1278	8.80551	1.3e-18	7.68e-16
ENSSSCG00000029724	RACK1	7	18	17	6874	5061	15524	14380	21	2955	4	8	8	24	10	12	14735.6	12.8478	1.46618	8.76282	1.9e-18	1.04e-15
ENSSSCG00000014964	ENSSSCG00000014964	0	4	0	19	7	0	782	1	902	0	0	0	0	0	0	61.8794	23.1525	2.66053	8.70219	3.26e-18	1.64e-15
ENSSSCG00000034227	RPL35	0	0	0	75	117	45	54	0	0	0	0	0	0	0	0	69.1666	25.0516	2.88177	8.69313	3.53e-18	1.66e-15
ENSSSCG00000027905	ENSSSCG00000027905	0	6	8938	1699	15680	9222	12753	16	4610	1	4	11	20	9	10	13093.1	12.9673	1.49696	8.66245	4.62e-18	2.04e-15
ENSSSCG00000032772	ENSSSCG00000032772	0	0	0	126	125	73	0	0	19	0	0	0	0	0	0	98.3252	25.5416	2.95891	8.63208	6.02e-18	2.51e-15
ENSSSCG00000034752	SUPT4H1	1	1	4	10720	3429	7617	6609	13	1773	3	1	2	9	3	4	8272.52	13.5454	1.57327	8.60972	7.32e-18	2.88e-15
ENSSSCG00000004076	MTRF1L	0	2	0	1515	0	1939	2	0	0	0	0	0	0	0	0	154.769	26.1814	3.06081	8.55373	1.19e-17	4.44e-15
ENSSSCG00000007839	EEF2K	0	0	0	0	0	0	0	0	0	1975	0	936	0	387	0	97.4293	-25.816	3.02244	-8.54142	1.33e-17	4.69e-15
ENSSSCG00000034278	SLC31A1	1005	894	6151	26711	19216	14203	5872	75	22526	115	69	189	141	258	90	25900.5	9.8343	1.15382	8.52324	1.55e-17	5.23e-15
ENSSSCG00000038552	ENSSSCG00000038552	0	1746	1417	3792	12175	3449	436	6	5759	0	0	4	0	1	6	7703	14.4933	1.70962	8.47748	2.3e-17	7.39e-15
ENSSSCG00000033232	ENSSSCG00000033232	0	0	0	137	0	0	75	1	18	0	0	0	0	0	0	25.9839	23.6882	2.79591	8.47243	2.4e-17	7.39e-15
ENSSSCG00000035444	ZFP42	0	0	1	222	397	0	0	0	1519	0	0	0	0	0	0	111.824	25.725	3.06098	8.40416	4.31e-17	1.27e-14
ENSSSCG00000026161	E2F6	0	2	0	0	3487	23	0	1	397	0	0	0	0	0	0	157.11	25.5479	3.06081	8.34677	7.02e-17	1.98e-14
ENSSSCG00000021380	ENSSSCG00000021380	654	1	654	1345	2	9644	2842	4	6249	1	3	0	3	1	3	2790.1	13.0095	1.56148	8.33151	7.98e-17	2.17e-14
ENSSSCG00000040977	SNX8	0	0	0	0	0	0	0	0	0	1326	117	0	585	0	0	58.6322	-25.143	3.02249	-8.31863	8.9e-17	2.33e-14
ENSSSCG00000027480	KLF10	0	2	1026	270	9691	1529	2886	7	11043	0	5	3	4	5	2	7451.04	13.6685	1.64713	8.29836	1.06e-16	2.67e-14
ENSSSCG00000036400	ENSSSCG00000036400	0	0	0	261	154	0	0	0	65	0	0	0	0	0	0	84.3002	25.3308	3.06118	8.27487	1.29e-16	3.14e-14
ENSSSCG00000040731	TMEM65	0	1167	12	9797	37514	2395	2990	4	11	2	9	3	11	5	6	11341.6	13.3358	1.62073	8.22828	1.9e-16	4.48e-14
ENSSSCG00000003564	GPATCH3	0	0	0	553	0	0	185	0	846	0	0	0	0	0	0	70.1987	25.0761	3.06133	8.19122	2.59e-16	5.9e-14
ENSSSCG00000020817	RPS16	1	5	5	1845	949	1102	2170	4	1148	0	3	1	1	2	3	1736.43	12.4997	1.52784	8.1813	2.81e-16	6.21e-14
ENSSSCG00000005660	TBC1D13	0	1	2	329	575	17	0	0	0	0	0	0	0	0	0	45.4806	24.4678	2.99587	8.16719	3.16e-16	6.77e-14
ENSSSCG00000039380	ENSSSCG00000039380	0	0	1	631	0	14	0	0	2316	0	0	0	0	0	0	74.1389	24.8625	3.06129	8.1216	4.6e-16	9.3e-14
ENSSSCG00000016100	NDUFB3	0	0	0	580	3837	2	1	0	0	0	0	0	0	0	0	60.6372	24.8715	3.06149	8.12401	4.51e-16	9.3e-14
ENSSSCG00000015850	DUSP4	0	1	66	554	542	0	0	0	0	0	0	0	0	0	0	59.581	24.8476	3.0615	8.11612	4.81e-16	9.46e-14
ENSSSCG00000009464	COMMD6	0	0	0	921	0	11	820	0	1	0	0	0	0	0	0	69.0605	24.7325	3.06135	8.07894	6.53e-16	1.25e-13
ENSSSCG00000017645	TEX14	0	0	0	0	0	0	0	0	0	0	0	1101	0	334	0	32.3105	-24.3293	3.0226	-8.04912	8.34e-16	1.55e-13
ENSSSCG00000033212	ENSSSCG00000033212	2982	3	242	1593	10	89	2517	9	7914	0	6	4	2	2	5	1155.99	10.9562	1.36764	8.01104	1.14e-15	2.06e-13
ENSSSCG00000003042	ENSSSCG00000003042	4	125	387	1779	7	1271	633	8	2002	0	7	6	5	4	1	1846.21	11.3367	1.42201	7.97227	1.56e-15	2.75e-13
ENSSSCG00000008668	RBAK	0	0	0	3247	744	1	1	0	1	0	0	0	0	0	0	168.155	24.3356	3.06078	7.9508	1.85e-15	3.2e-13
ENSSSCG00000006762	AP4B1	0	0	0	0	0	0	0	0	0	0	1034	117	0	0	1	24.6948	-23.9542	3.02267	-7.92483	2.28e-15	3.85e-13
ENSSSCG00000039334	ENSSSCG00000039334	0	0	0	0	0	0	0	0	0	0	0	882	0	0	132	23.1822	-23.877	3.02269	-7.89924	2.81e-15	4.62e-13
ENSSSCG00000004479	FILIP1	0	0	0	0	0	0	0	0	0	538	117	0	0	0	0	21.0064	-23.7484	3.02273	-7.85662	3.95e-15	6.34e-13
ENSSSCG00000027176	SACM1L	2	7	1	2	3	3	6	3	0	595	1755	690	1644	899	3824	193.007	-6.51778	0.830698	-7.84614	4.29e-15	6.74e-13
ENSSSCG00000031086	ENSSSCG00000031086	0	0	10	0	133	0	867	0	1	0	0	0	0	0	0	30.6739	23.9081	3.06256	7.80656	5.88e-15	8.84e-13
ENSSSCG00000026812	EMG1	0	1	5746	3167	7146	170	83	5	3672	0	1	2	6	0	2	3620.83	13.4563	1.72338	7.80811	5.81e-15	8.84e-13
ENSSSCG00000036426	ENSSSCG00000036426	0	0	0	0	298	0	402	11	0	0	0	0	0	0	0	30.2061	23.8958	3.06259	7.80249	6.07e-15	8.94e-13
ENSSSCG00000016793	ZNF622	0	57	2630	324	2976	645	1688	0	66	0	1	0	1	1	1	1420.33	13.515	1.73481	7.79046	6.68e-15	9.64e-13
ENSSSCG00000027205	LPCAT3	0	1	5256	1835	3417	101	28	2	2444	0	3	2	2	3	1	2136.83	12.6371	1.62679	7.7681	7.97e-15	1.13e-12
ENSSSCG00000030827	FGFR3	0	0	0	1	307	245	0	0	0	0	0	0	0	0	0	69.0248	23.7529	3.06135	7.75896	8.56e-15	1.19e-12
ENSSSCG00000002968	ENSSSCG00000002968	0	1094	2267	2006	256	3650	553	2	8686	0	1	1	2	1	16	2994.52	12.3186	1.59074	7.74392	9.64e-15	1.31e-12
ENSSSCG00000031098	DBR1	0	152	775	3	9613	13	10659	7	9789	0	3	10	2	1	4	6480.02	13.3053	1.71939	7.73839	1.01e-14	1.34e-12
ENSSSCG00000035455	FAM219A	0	0	554	551	0	0	0	0	0	0	0	0	0	0	0	25.459	23.6609	3.063	7.72473	1.12e-14	1.47e-12
ENSSSCG00000013523	SAFB2	122	79	718	606	1	384	3214	1	88	1	1	1	1	9	0	663.281	10.682	1.38447	7.71562	1.2e-14	1.55e-12
ENSSSCG00000025565	ENSSSCG00000025565	0	0	0	0	0	0	0	0	0	190	0	0	0	442	0	14.9041	-23.2801	3.02288	-7.70131	1.35e-14	1.7e-12
ENSSSCG00000027294	CDV3	282	8255	51322	622627	441986	680268	140394	584	588140	621	379	6366	4471	2052	480	857207	10.8604	1.41139	7.69481	1.42e-14	1.76e-12
ENSSSCG00000022742	PRDX6	0	5	354	10679	12331	41	7885	14	10	0	4	3	8	5	3	4494.34	12.6992	1.65118	7.69096	1.46e-14	1.77e-12
ENSSSCG00000038419	ENSSSCG00000038419	0	0	0	0	0	101	317	0	0	0	0	0	0	0	0	23.6096	23.5555	3.06321	7.68981	1.47e-14	1.77e-12
ENSSSCG00000009146	RPL34	0	0	46	0	7	146	1	0	146	0	0	0	0	0	0	55.6413	23.0402	2.99895	7.68274	1.56e-14	1.84e-12
ENSSSCG00000003011	ENSSSCG00000003011	0	0	0	0	0	244	308	0	0	0	0	0	0	0	0	22.9393	23.5176	3.06329	7.67724	1.63e-14	1.88e-12
ENSSSCG00000036335	ENSSSCG00000036335	0	1	0	177	46	481	0	0	9	0	0	0	0	0	0	31.6097	21.9453	2.86621	7.65656	1.91e-14	2.18e-12
ENSSSCG00000023783	MRPL27	0	0	0	348	1	867	0	1	1	0	0	0	0	0	0	36.109	23.1059	3.04737	7.58224	3.4e-14	3.81e-12
ENSSSCG00000023357	REST	0	0	13	17	13330	9283	17207	14	5762	0	4	3	7	2	7	12766.4	14.2174	1.87761	7.5721	3.67e-14	4.06e-12
ENSSSCG00000020790	ENSSSCG00000020790	0	0	0	177	0	56	0	0	0	0	0	0	0	0	0	18.0585	23.1794	3.06407	7.5649	3.88e-14	4.22e-12
ENSSSCG00000005164	HACD4	0	0	0	0	0	0	0	0	0	0	379	0	0	150	0	10.8701	-22.8529	3.02307	-7.55951	4.05e-14	4.34e-12
ENSSSCG00000036865	SDS	1	57	85	18469	2632	28914	29	7	1663	0	2	10	10	9	3	3140.7	11.5785	1.53333	7.55122	4.31e-14	4.55e-12
ENSSSCG00000021093	ENSSSCG00000021093	0	0	0	0	0	0	0	0	0	0	422	0	53	0	0	9.89432	-22.7016	3.02314	-7.50929	5.95e-14	6.18e-12
ENSSSCG00000000002	GTSE1	0	0	0	0	0	488	202	0	0	0	0	0	0	0	0	15.0446	22.926	3.06479	7.48045	7.41e-14	7.59e-12
ENSSSCG00000023322	ENSSSCG00000023322	0	0	0	111	7	197	18	0	0	0	0	0	0	0	0	14.237	22.8518	3.06505	7.45562	8.94e-14	9.04e-12
ENSSSCG00000016216	TUBA4A	0	0	0	0	0	0	0	0	0	0	441	0	0	0	73	10.6518	-22.4019	3.02308	-7.41027	1.26e-13	1.26e-11
ENSSSCG00000040926	ENSSSCG00000040926	345	1	331	296	64	1381	1532	0	1276	0	3	0	1	0	0	1667.14	13.6785	1.84667	7.40713	1.29e-13	1.27e-11
ENSSSCG00000021749	MCF2L2	0	0	1	395	0	0	0	0	395	0	0	0	0	0	0	40.3461	22.5998	3.06204	7.38062	1.58e-13	1.53e-11
ENSSSCG00000037096	TMEM88	0	0	0	734	152	0	0	1	0	0	0	0	0	0	0	34.1488	22.5655	3.06234	7.36869	1.72e-13	1.65e-11
ENSSSCG00000006312	GPA33	2	4	0	1	0	0	2	0	0	456	308	261	691	496	587	61.4872	-6.82561	0.926824	-7.36451	1.78e-13	1.68e-11
ENSSSCG00000038650	TLCD1	18	322	5	3747	3856	1631	1434	6	2513	1	3	53	12	23	5	3394.57	10.0797	1.37314	7.34057	2.13e-13	1.95e-11
ENSSSCG00000038842	PCDH9	0	0	0	0	0	44	150	0	0	0	0	0	0	0	0	11.1717	22.512	3.0663	7.34174	2.11e-13	1.95e-11
ENSSSCG00000036867	C11orf71	0	0	265	0	635	0	0	0	0	0	0	0	0	0	0	12.178	22.4769	3.06581	7.33149	2.28e-13	2.06e-11
ENSSSCG00000016095	CLK1	1	445	651	599	539	598	1	2	3177	5	0	2	0	5	1	1768.12	11.823	1.61331	7.32837	2.33e-13	2.09e-11
ENSSSCG00000002923	WDR62	0	342	0	1118	0	0	0	0	0	0	0	0	0	0	0	8.82791	22.1964	3.06781	7.23526	4.65e-13	4.11e-11
ENSSSCG00000008913	IGFBP7	5	1	1	2110	553	243	520	0	2095	0	2	2	0	1	1	1292.61	12.7249	1.76856	7.19505	6.24e-13	5.45e-11
ENSSSCG00000035413	U6	959	313	1	0	0	0	0	0	0	0	0	0	0	0	0	8.1253	22.0579	3.06843	7.18865	6.54e-13	5.64e-11
ENSSSCG00000009019	RPS3A	15	765	9	4589	288	4632	662	13	5035	58	3	4	7	11	2	5612.07	10.5406	1.4732	7.15493	8.37e-13	7.13e-11
ENSSSCG00000030597	HAPLN3	0	290	0	0	0	52	0	0	0	0	0	0	0	0	0	7.48565	21.8994	3.0691	7.13545	9.65e-13	8.03e-11
ENSSSCG00000000667	AICDA	0	1	2785	1852	799	3935	3	1	9111	0	0	2	1	3	0	3261.35	14.1068	1.97682	7.13611	9.6e-13	8.03e-11
ENSSSCG00000038867	PPM1K	171	733	2191	3	2	1	2187	3	3	0	1	0	0	0	1	325.483	12.1843	1.71997	7.08402	1.4e-12	1.15e-10
ENSSSCG00000007499	TFAP2C	1	331	842	6846	2945	508	363	0	11224	31	8	5	40	2	5	5777.32	10.7774	1.5254	7.0653	1.6e-12	1.3e-10
ENSSSCG00000005169	ENSSSCG00000005169	3	3	156	4964	5172	4623	3856	5	4208	11	88	7	12	41	3	6669.56	10.3292	1.4649	7.05114	1.77e-12	1.43e-10
ENSSSCG00000022224	TAF8	0	0	0	0	0	0	2	2	0	1455	296	243	382	540	390	86.3499	-8.29649	1.17876	-7.0383	1.95e-12	1.55e-10
ENSSSCG00000026590	HGH1	0	0	0	0	0	197	0	219	1	0	0	0	0	0	0	5.64776	21.5765	3.07185	7.02395	2.16e-12	1.7e-10
ENSSSCG00000039740	ENSSSCG00000039740	1	1	7	998	318	484	1044	1	123	0	0	0	2	1	0	631.191	12.7175	1.81307	7.01433	2.31e-12	1.8e-10
ENSSSCG00000024191	KLF17	0	2	8	12378	223	5093	24	2	10731	0	2	0	10	4	0	8662.84	14.231	2.03792	6.98312	2.89e-12	2.22e-10
ENSSSCG00000035007	RPL17-C18orf32	2	9	7	4664	2760	5504	767	11	51	4	1	2	61	6	9	4992.86	11.0419	1.58586	6.96271	3.34e-12	2.54e-10
ENSSSCG00000016918	MAP3K1	2	1	5	10589	14411	26	2115	4	4	4	2	3	2	2	2	1260.76	11.2051	1.61161	6.95278	3.58e-12	2.67e-10
ENSSSCG00000033464	ENSSSCG00000033464	0	9	4	1299	1648	4202	1460	6	20077	0	2	11	6	7	9	3554.97	11.7138	1.68468	6.95311	3.57e-12	2.67e-10
ENSSSCG00000003787	ZRANB2	4	306	16	26771	7007	34960	4126	31	7872	101	177	13	19	149	198	31692.6	10.5349	1.52126	6.92509	4.36e-12	3.18e-10
ENSSSCG00000028558	SGPP1	0	5	4	2399	4218	3858	1	1	258	0	0	0	2	2	0	3960.98	15.082	2.17789	6.92506	4.36e-12	3.18e-10
ENSSSCG00000032947	SRRM1	946	735	3917	12528	7819	24480	2453	1588	13581	190	518	185	492	1224	23	25544.1	8.29028	1.21011	6.85087	7.34e-12	5.3e-10
ENSSSCG00000000587	AEBP2	7	4	6	15164	2012	13222	2020	10	207	24	2	11	4	7	10	2251.59	9.9638	1.45941	6.82729	8.65e-12	6.18e-10
ENSSSCG00000013855	FAM32A	1	145	304	3156	314	1930	1268	2	2147	3	0	3	44	0	2	2608.1	10.76	1.57684	6.82378	8.87e-12	6.27e-10
ENSSSCG00000009358	EXOSC8	0	0	0	0	35	0	0	144	0	0	0	0	0	0	0	3.47994	20.9212	3.07853	6.79585	1.08e-11	7.54e-10
ENSSSCG00000020737	ZNRD2	0	1	10	6633	200	4891	4026	4	3	0	2	3	1	1	3	1028.2	11.7044	1.72536	6.78376	1.17e-11	8.12e-10
ENSSSCG00000009303	RPL21	1	5	9	4701	52	3858	1041	6	3417	11	46	3	25	3	6	4463.12	10.5121	1.56186	6.73048	1.69e-11	1.16e-09
ENSSSCG00000015826	PLPBP	0	7	2	5611	13981	11892	8377	3	21197	1	130	4	7	5	1	20123	12.0682	1.79734	6.71449	1.89e-11	1.28e-09
ENSSSCG00000028018	EP400	0	1	0	3714	3	507	3564	2	6056	0	4	0	1	2	3	3149.13	13.3836	2.00299	6.68183	2.36e-11	1.59e-09
ENSSSCG00000035794	ENSSSCG00000035794	0	0	1	2234	6	2215	48	1	6901	0	2	1	0	1	0	4222.29	15.0083	2.2477	6.67721	2.44e-11	1.63e-09
ENSSSCG00000016041	ENSSSCG00000016041	0	3	2	6438	290	668	5	0	11676	0	4	3	2	5	0	5335.39	13.5954	2.04972	6.63278	3.29e-11	2.18e-09
ENSSSCG00000033319	ENSSSCG00000033319	0	2	4	893	4	3366	87	3	28791	0	4	2	3	2	3	2435.48	12.5042	1.88703	6.62642	3.44e-11	2.25e-09
ENSSSCG00000017262	SLC16A6	0	2	1	3926	3	604	3	5	2032	0	2	3	3	1	4	1543.12	11.9516	1.80506	6.62113	3.56e-11	2.31e-09
ENSSSCG00000012695	INTS6L	0	1	2	2167	1	1304	10	2	2599	2	2	2	0	0	1	2050.82	12.9505	1.96722	6.58315	4.61e-11	2.96e-09
ENSSSCG00000003669	MFSD2A	0	156	56	3279	143	13	166	0	609	0	0	0	0	0	0	611.04	14.0538	2.13832	6.57233	4.95e-11	3.16e-09
ENSSSCG00000016128	EEF1B2	19	373	4946	16798	7837	6756	11300	17	3747	39	109	57	736	43	306	10600.7	8.16951	1.24738	6.54935	5.78e-11	3.65e-09
ENSSSCG00000035575	ENSSSCG00000035575	0	3	452	20575	8	16427	3572	11	14	0	4	3	7	8	12	2396.52	11.2617	1.72184	6.54052	6.13e-11	3.84e-09
ENSSSCG00000039130	RPL6	1	18	5	5201	2286	808	1256	8	2868	13	73	5	1	3	4	2720.61	9.64904	1.48793	6.48486	8.88e-11	5.51e-09
ENSSSCG00000037552	ENSSSCG00000037552	1717	1	3609	6	1767	0	2	2	11	0	2	2	4	2	0	972.791	11.6536	1.79769	6.48256	9.02e-11	5.55e-09
ENSSSCG00000013559	ENSSSCG00000013559	0	6	312	532	42	939	533	3	8	0	1	0	0	1	0	123.628	10.7887	1.66541	6.47811	9.29e-11	5.66e-09
ENSSSCG00000005437	KLF4	261	129	55	23007	1527	16622	537	15	17809	109	37	16	524	211	39	20679.5	9.50152	1.46959	6.46541	1.01e-10	6.11e-09
ENSSSCG00000025192	ENSSSCG00000025192	1	3	1	1197	61	1256	126	3	82	0	1	0	0	1	0	176.896	11.304	1.76262	6.41321	1.42e-10	8.54e-09
ENSSSCG00000006556	TPM3	0	94	2	1562	196	5119	114	3	2868	7	0	0	1	2	1	1239.46	11.3989	1.77977	6.4047	1.51e-10	8.96e-09
ENSSSCG00000008695	MFSD10	47	155	0	0	0	0	0	0	0	0	0	0	0	0	0	4.00095	19.6763	3.07629	6.39611	1.59e-10	9.39e-09
ENSSSCG00000004826	SELENOS	1	395	5658	4948	3701	76	6917	6	21605	2	2	8	3	162	27	2270.5	8.59538	1.34413	6.39473	1.61e-10	9.4e-09
ENSSSCG00000040639	ENSSSCG00000040639	0	1	1	1286	9	286	908	0	583	0	0	1	0	0	0	606.575	14.117	2.20949	6.38926	1.67e-10	9.66e-09
ENSSSCG00000001564	SRSF3	977	116	9	5799	12227	6384	469	383	6561	16	311	40	18	352	225	10395.3	8.50079	1.33429	6.371	1.88e-10	1.07e-08
ENSSSCG00000039390	EIF3B	2	15	151	50	13	2	3969	2	4657	0	1	3	1	0	0	314.035	10.8976	1.70994	6.37312	1.85e-10	1.07e-08
ENSSSCG00000012014	BTG3	0	1	4	727	729	5215	142	3	4176	0	1	0	2	0	9	1741.88	12.3558	1.94807	6.34258	2.26e-10	1.28e-08
ENSSSCG00000040929	TPT1	13	9	7	7734	6510	6543	3331	20	4218	162	7	8	13	9	3	8548.27	9.80669	1.54817	6.33437	2.38e-10	1.34e-08
ENSSSCG00000039953	PNRC1	521	2	29	481	424	5546	5092	4	3497	0	1	3	66	3	104	5742.24	10.2246	1.62373	6.29697	3.04e-10	1.69e-08
ENSSSCG00000038008	RBM14	1	3	32	2	1979	66	2197	1	1	3	0	0	1	2	0	656.247	11.4824	1.83652	6.25225	4.05e-10	2.22e-08
ENSSSCG00000015935	CCDC173	0	5	1	0	0	1	0	0	0	1111	1152	5	633	988	611	104.626	-8.20792	1.31272	-6.25259	4.04e-10	2.22e-08
ENSSSCG00000001990	NOP9	0	107	4	12	28423	5	6	2	6068	0	4	7	2	3	1	2165.22	11.9637	1.91604	6.24397	4.27e-10	2.32e-08
ENSSSCG00000000847	TDG	0	902	2	2	4538	314	676	2	1	0	0	1	1	0	1	294.746	11.6505	1.87357	6.21835	5.02e-10	2.71e-08
ENSSSCG00000001092	TDP2	1	3	1	1	1	0	0	26	1	670	581	590	19	1225	796	88.7297	-6.19921	1.00021	-6.19793	5.72e-10	3.07e-08
ENSSSCG00000008988	CCNG2	0	1	2321	0	1130	60	322	6	17428	2	0	1	2	4	2	433.485	10.2424	1.65843	6.17595	6.58e-10	3.5e-08
ENSSSCG00000005346	ZCCHC7	0	4	34	6	1	1	4	3	0	78	4958	193	2394	1624	855	204.825	-6.37386	1.03481	-6.15945	7.3e-10	3.85e-08
ENSSSCG00000026612	TIMM50	0	309	477	4460	9	19	15	8	917	0	2	0	0	1	0	51.6133	9.01935	1.46544	6.15469	7.52e-10	3.94e-08
ENSSSCG00000036350	HNRNPA2B1	30	8452	16147	20863	42909	17484	9390	766	18480	1614	348	2045	188	898	875	32293.4	7.18546	1.17111	6.13558	8.48e-10	4.38e-08
ENSSSCG00000035080	ENSSSCG00000035080	0	297	2	3228	3507	1789	1023	4	2195	0	3	59	12	30	6	3224.47	9.83759	1.60324	6.13607	8.46e-10	4.38e-08
ENSSSCG00000030420	GLG1	10	2	1075	524	0	10	3	8	11	1	0	1	1	1	0	116.635	9.75598	1.5924	6.12658	8.98e-10	4.6e-08
ENSSSCG00000040632	ENSSSCG00000040632	0	1	28	2754	1	6501	5063	5	4	0	2	1	2	2	1	661.299	11.4307	1.86663	6.12369	9.14e-10	4.65e-08
ENSSSCG00000024927	STX12	0	3	13	8	1	7	6	3	3	1369	3803	1449	1457	676	1652	238.561	-5.68299	0.932098	-6.09698	1.08e-09	5.46e-08
ENSSSCG00000040403	NANOG	0	1	0	1983	3740	175	2	0	5195	1	0	2	0	2	0	3009.74	14.0571	2.30898	6.08801	1.14e-09	5.73e-08
ENSSSCG00000021118	GSPT1	114	716	2700	15641	4375	7634	6623	5198	22086	892	1289	48	600	785	405	16604	6.90241	1.13503	6.08124	1.19e-09	5.94e-08
ENSSSCG00000031172	ENSSSCG00000031172	5	17	804	21066	46988	2289	1987	3344	48514	6	12	298	79	151	1464	31831.5	9.12548	1.50282	6.07223	1.26e-09	6.24e-08
ENSSSCG00000001156	ZNF322	102	1	136	1	0	333	2648	2	52	0	2	0	3	0	0	477.367	11.6561	1.92251	6.06294	1.34e-09	6.56e-08
ENSSSCG00000003412	EXOSC10	0	2	76	103	4531	4175	292	0	56	0	0	2	6	4	1	1076.65	11.4808	1.89666	6.05316	1.42e-09	6.93e-08
ENSSSCG00000005965	MYC	0	1	1	2	3901	4088	1489	2	34	0	0	2	1	0	0	999.854	13.32	2.20325	6.04559	1.49e-09	7.21e-08
ENSSSCG00000008756	DHX15	32	118	705	3229	9037	175	3015	203	5406	58	4	2	0	131	216	4681.67	8.52288	1.41361	6.02915	1.65e-09	7.93e-08
ENSSSCG00000015779	CDKN2AIP	1	11	12	8	4	1	1	1	1	609	1398	22	398	913	1734	110.464	-5.43707	0.909653	-5.97708	2.27e-09	1.09e-07
ENSSSCG00000021846	EFHC2	14	29	7	6	6	2	1	1	4	2002	3744	216	538	4718	1458	287.597	-5.57846	0.939709	-5.93637	2.91e-09	1.38e-07
ENSSSCG00000015282	PPP1R15B	0	0	482	7695	6377	5	1215	4	2	0	0	2	5	5	2	905.191	11.1257	1.87511	5.93334	2.97e-09	1.4e-07
ENSSSCG00000004847	MPHOSPH10	1	289	4	4408	84	6037	4	4	6159	18	122	4	71	3	3	6859.28	9.93003	1.67717	5.92072	3.21e-09	1.5e-07
ENSSSCG00000024975	NR5A2	0	3	6	955	1532	284	2787	2	4261	0	2	2	62	1	1	2361.81	10.3062	1.74301	5.91291	3.36e-09	1.56e-07
ENSSSCG00000022925	ENSSSCG00000022925	0	0	1	0	10597	413	28	2	2152	0	0	0	2	0	2	3432.62	14.9211	2.52731	5.90395	3.55e-09	1.64e-07
ENSSSCG00000009178	H2AFZ	1123	45	882	1775	6163	1483	2430	8	35	74	60	241	66	155	109	3109.74	7.04922	1.19438	5.90201	3.59e-09	1.65e-07
ENSSSCG00000016441	ENSSSCG00000016441	121	1189	104	6095	3993	5513	608	60	3	7	61	246	235	52	94	5469.85	7.99821	1.35733	5.89263	3.8e-09	1.73e-07
ENSSSCG00000025928	ENSSSCG00000025928	0	2	1	507	519	64	957	2	0	0	0	0	1	1	2	284.149	11.2861	1.92283	5.86952	4.37e-09	1.98e-07
ENSSSCG00000035768	RPS15A	0	1	59	784	123	1028	252	1	255	0	0	7	11	2	0	933.484	10.5935	1.80829	5.85832	4.68e-09	2.09e-07
ENSSSCG00000030510	FBL	0	0	4	4411	2	5681	1088	0	165	0	1	1	2	2	3	596.751	11.1524	1.90313	5.86001	4.63e-09	2.09e-07
ENSSSCG00000028810	ENSSSCG00000028810	0	321	4178	7536	87	9845	3517	6	10078	2	352	2	2	4	4	11671.3	9.96846	1.70336	5.85222	4.85e-09	2.14e-07
ENSSSCG00000012939	BRMS1	0	1	727	3164	1	96	2	2	0	0	0	0	0	1	1	423.318	12.8288	2.1919	5.85282	4.83e-09	2.14e-07
ENSSSCG00000027046	ENSSSCG00000027046	0	0	1	0	1352	236	537	1	228	0	0	0	0	0	1	588.395	14.307	2.44613	5.84883	4.95e-09	2.17e-07
ENSSSCG00000035527	ENSSSCG00000035527	0	2	3	7948	1	30	2	2	8053	0	1	2	2	2	1	832.488	11.746	2.00995	5.84393	5.1e-09	2.23e-07
ENSSSCG00000029991	SNIP1	0	0	1773	174	1172	82	100	0	1	0	1	1	0	0	0	427.098	12.6437	2.16516	5.83964	5.23e-09	2.27e-07
ENSSSCG00000003928	PLK3	2	2	1	1	2	2	0	0	0	1807	863	82	1649	341	430	128.669	-6.91095	1.18516	-5.83126	5.5e-09	2.36e-07
ENSSSCG00000005689	FNBP1	1	0	0	0	915	2912	17	1	629	0	2	2	0	1	0	2451.23	13.8754	2.3792	5.83194	5.48e-09	2.36e-07
ENSSSCG00000005217	RCL1	0	349	3235	3807	3	0	5	1	156	1	1	0	5	2	12	602.987	9.96967	1.71461	5.81453	6.08e-09	2.59e-07
ENSSSCG00000016127	NDUFS1	4	13	1167	4477	1529	1133	3956	3	686	37	68	10	177	6	118	2187.97	7.44261	1.28423	5.79537	6.82e-09	2.89e-07
ENSSSCG00000036401	ENSSSCG00000036401	0	3	1	6	1	2	1	2	1	131	555	40	997	671	638	62.0221	-5.51433	0.952937	-5.78666	7.18e-09	3.02e-07
ENSSSCG00000025912	URI1	2	3	1	449	1	1	3826	2	6675	2	2	1	1	1	4	332.569	9.84152	1.70243	5.78087	7.43e-09	3.11e-07
ENSSSCG00000039905	C1orf109	0	335	1	4269	8	7770	1	2	24	2	2	1	3	0	0	455.571	10.6747	1.85182	5.76447	8.19e-09	3.41e-07
ENSSSCG00000039950	RMI1	0	4	1	1	1	1	2	0	2	155	60	336	423	210	715	40.9119	-5.51041	0.956125	-5.76328	8.25e-09	3.41e-07
ENSSSCG00000013001	MRPL49	0	1	10	2663	336	379	917	69	224	21	3	8	1	1	31	761.734	8.3428	1.4522	5.74496	9.19e-09	3.78e-07
ENSSSCG00000035790	BTG1	43	132	548	1056	1105	5	164	1	1	17	1	2	0	1	0	411.293	8.70251	1.51599	5.74047	9.44e-09	3.86e-07
ENSSSCG00000011332	SETD2	807	371	42	12233	7010	7569	3314	3	5468	133	5	451	2	422	103	10491.2	8.11351	1.41819	5.72101	1.06e-08	4.3e-07
ENSSSCG00000015801	TLR3	0	0	4799	6	15	601	1	2	27638	0	1	1	1	4	5	642.261	10.8568	1.90129	5.71023	1.13e-08	4.56e-07
ENSSSCG00000004945	RPL4	7	15	357	660	13	29172	13	10	1701	9	8	8	13	31	30	698.47	7.83976	1.3745	5.70371	1.17e-08	4.71e-07
ENSSSCG00000003943	MED8	0	2	1	2149	2478	55	424	1	17	0	1	3	3	9	2	299.552	9.13403	1.60526	5.69006	1.27e-08	5.07e-07
ENSSSCG00000024692	RRBP1	9	2	767	10	1	19	5	8	9728	0	1	0	2	2	1	52.8863	8.22636	1.4487	5.67845	1.36e-08	5.4e-07
ENSSSCG00000023971	H3-3A	14	13	1341	1639	3000	5203	1436	4	2844	126	109	10	328	149	108	5651.58	7.74417	1.3668	5.66591	1.46e-08	5.78e-07
ENSSSCG00000028288	PRPF38A	0	120	337	5200	5928	2034	5444	2	2972	100	60	2	65	84	207	4764.22	8.14203	1.43771	5.66321	1.49e-08	5.84e-07
ENSSSCG00000039417	ENSSSCG00000039417	0	1	237	112	1	25	470	3	4462	0	0	0	1	0	2	77.5346	9.70393	1.71669	5.6527	1.58e-08	6.17e-07
ENSSSCG00000017732	ZNF207	2109	3297	4343	5320	16038	10010	7689	5976	14206	1480	1672	1449	1514	5258	2793	17934.3	5.30616	0.941216	5.63756	1.72e-08	6.7e-07
ENSSSCG00000014337	ETF1	8	24	917	15749	10494	14708	4714	13	26016	56	1281	141	11	417	421	23857.6	8.36864	1.48802	5.62399	1.87e-08	7.21e-07
ENSSSCG00000031083	SZRD1	0	0	4	5437	674	318	4	0	6643	11	0	1	2	1	16	3288.52	11.5325	2.05146	5.62162	1.89e-08	7.27e-07
ENSSSCG00000003830	MYSM1	3719	2074	2091	4082	4014	4617	6072	3529	12811	638	562	528	2805	1800	3231	10827.3	5.23374	0.93732	5.58373	2.35e-08	8.95e-07
ENSSSCG00000039221	MOB1A	0	4	8	1906	9773	2	1350	3	7	5	1	4	1	1	0	300.199	9.30117	1.66554	5.58446	2.34e-08	8.95e-07
ENSSSCG00000033627	YIPF3	0	321	1	1285	359	11	294	0	887	0	0	2	0	8	0	564.957	10.8749	1.95006	5.57669	2.45e-08	9.27e-07
ENSSSCG00000007854	DCUN1D3	1010	1	0	33	253	398	425	163	2203	7	3	27	33	63	51	1396.85	7.99454	1.43569	5.56842	2.57e-08	9.67e-07
ENSSSCG00000000767	ENSSSCG00000000767	0	0	10	918	66	1787	1465	248	4686	13	1	2	14	27	35	1478.75	9.01367	1.62076	5.56138	2.68e-08	1e-06
ENSSSCG00000032007	RTN4	0	108	23	3340	908	8	15307	1	639	2	10	3	3	132	12	1924.26	8.6808	1.57123	5.52485	3.3e-08	1.22e-06
ENSSSCG00000027334	EIF1AD	169	25	66	27	143	151	1	55	307	8	23	34	11	14	22	296.127	6.3331	1.14605	5.52601	3.28e-08	1.22e-06
ENSSSCG00000017555	LUC7L3	2618	1736	7546	19370	7492	5723	246	2090	13988	1205	373	880	1548	3245	1058	13856.7	5.67694	1.0281	5.5218	3.36e-08	1.23e-06
ENSSSCG00000010426	ENSSSCG00000010426	0	84	25	8	2	3	3	1	2	350	351	844	2316	940	2273	146.99	-4.82596	0.874048	-5.52139	3.36e-08	1.23e-06
ENSSSCG00000020879	FBXW7	9	27	6	12	3	6476	9711	2135	2561	2	120	2	211	75	1	6191.53	9.03026	1.64205	5.49938	3.81e-08	1.39e-06
ENSSSCG00000023592	TAC1	0	2	8	58	690	4	11	3	2463	1	2	3	4	2	4	165.596	8.38259	1.5318	5.47238	4.44e-08	1.61e-06
ENSSSCG00000037920	TRIM28	0	633	6675	1825	64	661	17	1	339	3	3	0	2	1	90	1105.91	8.64711	1.58452	5.45723	4.84e-08	1.75e-06
ENSSSCG00000031712	MFAP5	0	0	1	0	1698	837	2	0	837	0	0	0	1	0	0	1259.65	15.4207	2.82665	5.45546	4.88e-08	1.75e-06
ENSSSCG00000010518	EXOSC1	0	527	161	1959	2346	2798	3377	284	495	1	126	108	22	305	63	3135.93	7.37404	1.35356	5.44787	5.1e-08	1.82e-06
ENSSSCG00000018086	ND4L	270	174	504	582	497	203	362	281	285	95	88	199	154	293	239	560.646	3.99717	0.736956	5.42389	5.83e-08	2.07e-06
ENSSSCG00000022227	BRD4	1970	1820	2494	4047	1131	257	1085	5211	868	234	907	722	2612	1176	887	2116.21	3.35663	0.620542	5.40919	6.33e-08	2.24e-06
ENSSSCG00000034758	PDXK	0	0	1	870	1	167	0	0	2250	2	2	0	1	2	1	1004.64	11.8363	2.19609	5.38971	7.06e-08	2.48e-06
ENSSSCG00000035240	GPR63	0	41	0	0	0	0	1	13	1	570	542	2716	481	234	712	122.819	-6.44237	1.19974	-5.3698	7.88e-08	2.76e-06
ENSSSCG00000036411	ACOT13	1327	2047	7869	671	1486	76	211	3	55	142	169	127	8	107	63	1232.6	5.78215	1.07814	5.3631	8.18e-08	2.85e-06
ENSSSCG00000036655	ENSSSCG00000036655	11005	30978	40089	51913	39984	9903	24276	43809	45135	1755	13430	9093	9428	28032	28768	47063.4	4.08959	0.762729	5.36178	8.24e-08	2.86e-06
ENSSSCG00000016566	NRF1	0	0	1001	1014	2	0	476	4	194	0	2	0	0	0	0	254.433	11.9522	2.22969	5.36047	8.3e-08	2.86e-06
ENSSSCG00000018087	ND4	32987	49630	67684	22255	14324	37507	45051	53505	69459	6514	9590	32736	35348	15381	16747	75446.2	4.32749	0.80768	5.35793	8.42e-08	2.89e-06
ENSSSCG00000013849	TPM4	0	0	0	2	3	100	2618	3	332	0	0	2	1	1	0	383.386	11.5601	2.16083	5.34982	8.8e-08	3.01e-06
ENSSSCG00000006316	MAEL	1	10	6	3	2	4	66	2	1	1280	1093	2561	403	2699	1317	219.153	-5.0783	0.949988	-5.34564	9.01e-08	3.06e-06
ENSSSCG00000033854	LGALS1	3097	20	338	0	231	238	0	0	1	1	0	0	0	0	0	235.102	12.4217	2.3271	5.33787	9.4e-08	3.18e-06
ENSSSCG00000010381	ARHGAP22	0	0	0	0	0	0	0	1	0	44	1146	1494	51	5	96	63.8236	-8.64097	1.61949	-5.33563	9.52e-08	3.21e-06
ENSSSCG00000017238	TTYH2	1	150	1	51	285	130	16	0	2	0	1	1	1	1	0	75.3249	9.20847	1.73539	5.30629	1.12e-07	3.75e-06
ENSSSCG00000005590	PSMB7	1	1	2	8142	340	5194	2252	6	2003	0	4	1	263	8	12	5396.36	9.43413	1.77817	5.30552	1.12e-07	3.75e-06
ENSSSCG00000012037	PAXBP1	3068	75	4124	9131	427	6202	4216	1336	5	752	462	112	98	226	53	6640.1	6.60054	1.24751	5.29099	1.22e-07	4.02e-06
ENSSSCG00000006063	PABPC1	2433	848	399	2333	3624	3986	2656	6	4589	573	4	10	9	2	6	6281.11	7.68075	1.45163	5.29111	1.22e-07	4.02e-06
ENSSSCG00000011530	CRBN	0	96	2	2	2	2	13	2	0	406	1150	1243	1557	372	1147	128.79	-5.03253	0.953687	-5.27692	1.31e-07	4.32e-06
ENSSSCG00000038682	TAF1D	0	952	2497	3333	5841	1398	560	15	4220	2	498	30	2	14	91	4315.7	7.75664	1.47535	5.25749	1.46e-07	4.78e-06
ENSSSCG00000007623	BUD31	1	280	6	2215	1273	436	694	2	131	10	18	2	139	1	1	923.653	7.53535	1.43429	5.25374	1.49e-07	4.86e-06
ENSSSCG00000006846	HENMT1	4337	5586	11089	10950	11328	14129	6789	7432	8616	2268	4880	3074	6353	6398	4257	19454.2	4.47763	0.853166	5.24825	1.54e-07	4.98e-06
ENSSSCG00000017186	RNF157	2	5	6	1	1	1	1	0	1	1	320	1993	207	201	1064	82.7316	-6.00042	1.14412	-5.24457	1.57e-07	5.06e-06
ENSSSCG00000025151	ENSSSCG00000025151	0	0	2	3191	6	76	7	0	1885	1	0	1	1	1	1	380.374	11.1519	2.12922	5.23758	1.63e-07	5.23e-06
ENSSSCG00000035690	SFPQ	1137	2579	5470	9972	20419	16150	3696	4669	31480	1773	5161	3788	2614	3624	2482	29388.7	5.5241	1.05702	5.2261	1.73e-07	5.54e-06
ENSSSCG00000009536	ARGLU1	2	199	6	3757	5239	2973	4536	6	10776	17	254	7	20	703	153	7818.14	7.84958	1.5051	5.21532	1.83e-07	5.85e-06
ENSSSCG00000040439	TMED5	1745	396	2658	2984	6280	530	1518	104	14392	275	564	609	2083	543	492	7948.39	5.82748	1.11897	5.20787	1.91e-07	6.06e-06
ENSSSCG00000013784	DNAJB1	92	30	187	865	12660	2077	1593	108	151	60	204	10	4	209	29	1767.32	6.71079	1.29057	5.19986	1.99e-07	6.3e-06
ENSSSCG00000026472	RPL7L1	1	3	4	6290	38	1170	12	6	484	3	3	6	6	137	23	1639.09	8.31511	1.60087	5.19412	2.06e-07	6.47e-06
ENSSSCG00000024983	RSL24D1	1	1	5	278	6002	66	960	0	3363	1	1	2	4	16	0	163.109	7.81789	1.5085	5.18257	2.19e-07	6.85e-06
ENSSSCG00000013539	GTF2F1	0	0	520	422	553	586	5264	1	7722	0	124	2	3	1	3	3736.64	9.79448	1.89019	5.18176	2.2e-07	6.85e-06
ENSSSCG00000000553	TM7SF3	0	0	0	1	0	0	0	0	0	1247	1331	2278	90	244	0	131.262	-9.46501	1.82743	-5.17942	2.23e-07	6.9e-06
ENSSSCG00000024157	ZNF800	5	2	62	1137	8251	5159	2476	6	1120	13	106	3	66	187	533	6151.9	7.9085	1.52958	5.17038	2.34e-07	7.22e-06
ENSSSCG00000040746	LRP2	0	1007	3	184	1	644	3	9	6	0	0	0	1	0	0	47.7193	9.90032	1.91591	5.16743	2.37e-07	7.27e-06
ENSSSCG00000021591	RBM3	0	2	0	3780	2	3541	363	353	945	0	1	74	16	1	5	3216.82	9.95206	1.92598	5.16726	2.38e-07	7.27e-06
ENSSSCG00000002441	PPP4R3A	7	3270	6331	13006	27969	8800	2819	4384	25926	1399	2055	1187	370	3440	2629	23856.7	6.04498	1.17021	5.16571	2.4e-07	7.3e-06
ENSSSCG00000032062	WDR55	0	0	1	1078	1	97	2022	0	5761	0	1	2	0	0	0	335.689	11.6857	2.2662	5.15651	2.52e-07	7.64e-06
ENSSSCG00000027130	TNFRSF12A	0	2	2	2	6264	11	4	0	14144	0	2	2	4	0	0	1414.73	12.5039	2.42585	5.15445	2.54e-07	7.69e-06
ENSSSCG00000013984	ENSSSCG00000013984	0	1	0	1	0	0	0	9	0	551	618	2	40	506	861	58.1478	-7.14803	1.39738	-5.11531	3.13e-07	9.43e-06
ENSSSCG00000007342	RPRD1B	0	0	6	2872	2656	5186	160	1	1	1	12	1	0	0	0	903.572	10.9145	2.13549	5.11103	3.2e-07	9.6e-06
ENSSSCG00000007703	TRIM50	0	5	0	2	0	1	0	40	1	17	482	1748	871	204	1748	105.147	-6.12761	1.20048	-5.10431	3.32e-07	9.91e-06
ENSSSCG00000009258	NAA11	0	1	3	22	1	12	5210	4	107	0	0	2	1	1	1	49.4788	8.29924	1.62981	5.09214	3.54e-07	1.05e-05
ENSSSCG00000032749	PCDH18	0	2	1	1	13	159	5788	3	21	2	1	3	0	2	2	121.591	8.43854	1.65813	5.08918	3.6e-07	1.06e-05
ENSSSCG00000015938	SSB	12	306	2657	3359	3400	5711	4735	6	15579	74	86	68	1676	611	826	11152.9	6.88939	1.35685	5.0775	3.82e-07	1.13e-05
ENSSSCG00000021774	B3GALNT1	0	2	1	2	1	0	1	0	0	0	551	395	144	278	640	40.8873	-6.40543	1.26626	-5.05853	4.23e-07	1.24e-05
ENSSSCG00000017245	CDC42EP4	975	345	1	134	2	10	0	0	78	0	2	1	2	0	0	59.4825	8.57562	1.69711	5.05308	4.35e-07	1.27e-05
ENSSSCG00000011853	RUBCN	0	1	3	5	0	0	0	0	1	0	1929	503	1506	1009	894	115.863	-7.35559	1.45655	-5.05001	4.42e-07	1.29e-05
ENSSSCG00000010484	NOC3L	1	3	5	5623	3400	1885	50	1626	9099	237	188	2	3	126	125	5938.79	7.87134	1.56076	5.04328	4.58e-07	1.32e-05
ENSSSCG00000031424	NECAB1	0	1	0	1	1	0	1	3	2	1	1017	3	1386	1272	150	74.467	-6.81009	1.35006	-5.04428	4.55e-07	1.32e-05
ENSSSCG00000004747	RTF1	1400	3	5438	41	6751	225	2450	1	623	159	0	51	1	1	6	2667.09	8.02468	1.59205	5.04048	4.64e-07	1.34e-05
ENSSSCG00000005729	DDX31	0	0	1	1297	1	1699	1	1360	7	1	1	2	2	0	1	168.182	9.49555	1.88508	5.03721	4.72e-07	1.35e-05
ENSSSCG00000000274	PCBP2	36	408	1929	4768	12986	4515	1524	22	13193	637	535	1190	713	29	100	11521.2	6.64026	1.32013	5.03	4.9e-07	1.39e-05
ENSSSCG00000011233	DYNC1LI1	0	0	0	2	1651	110	600	0	286	2	0	2	0	0	1	593.642	11.5693	2.29926	5.03178	4.86e-07	1.39e-05
ENSSSCG00000018069	ND2	153138	79260	161492	129893	206935	106804	104375	110500	123393	58132	70560	89265	83443	94023	97930	244360	3.8736	0.770725	5.02591	5.01e-07	1.42e-05
ENSSSCG00000006121	PIP4P2	0	7	3	0	0	3	0	0	0	318	743	565	196	155	2475	93.1338	-6.94534	1.38244	-5.02399	5.06e-07	1.43e-05
ENSSSCG00000032467	RAB5C	0	8	2473	5	6	411	0	2	3194	30	7	3	5	0	4	1537.36	9.50856	1.89735	5.01149	5.4e-07	1.52e-05
ENSSSCG00000003152	RUVBL2	0	0	22	10	187	59	890	0	0	0	1	0	0	0	0	151.261	12.199	2.4352	5.00946	5.46e-07	1.53e-05
ENSSSCG00000022830	KANSL1L	2343	3929	1654	1545	6382	2066	10282	2856	4486	479	1591	1273	1442	4266	3100	6425.68	4.08857	0.816599	5.00683	5.53e-07	1.54e-05
ENSSSCG00000017741	TEFM	0	0	2377	651	3754	5	319	2	3	0	10	0	0	1	1	207.388	9.10985	1.82595	4.98909	6.07e-07	1.68e-05
ENSSSCG00000032282	ACP5	0	0	1	0	0	52	1899	2	409	0	0	0	1	1	0	322.987	12.4497	2.49691	4.98606	6.16e-07	1.7e-05
ENSSSCG00000010514	RRP12	1	1	0	313	98	1	0	1	73	1	0	1	1	0	0	80.932	9.64643	1.93554	4.98385	6.23e-07	1.72e-05
ENSSSCG00000025007	NFU1	0	0	1	0	0	0	0	0	0	12	131	18	201	349	65	15.0289	-6.46684	1.29793	-4.98241	6.28e-07	1.72e-05
ENSSSCG00000008232	RNF181	0	1	5	2167	18	15	1	4	16	0	0	0	1	0	0	20.9881	8.66372	1.74002	4.9791	6.39e-07	1.74e-05
ENSSSCG00000000522	NAP1L1	1798	185	350	3186	888	4322	216	2080	2885	306	609	748	764	945	509	5142.08	5.36594	1.07754	4.97978	6.37e-07	1.74e-05
ENSSSCG00000016022	ZNF804A	0	2	0	1	2287	42	3	0	6500	0	0	1	1	1	0	543.022	12.5277	2.51861	4.97406	6.56e-07	1.78e-05
ENSSSCG00000024373	TRIP12	6	12141	9232	15274	5279	15596	17444	6895	24428	420	278	6118	2498	1200	4221	24758.9	5.72697	1.15202	4.97122	6.65e-07	1.8e-05
ENSSSCG00000000275	MAP3K12	0	1877	1310	4245	26584	8716	2417	44	2840	389	1244	420	570	27	68	13810	7.21657	1.45204	4.96995	6.7e-07	1.8e-05
ENSSSCG00000000068	EP300	0	1513	5	6139	887	726	2461	4	9466	10	8	1	288	26	405	4929.11	7.92966	1.59712	4.96497	6.87e-07	1.83e-05
ENSSSCG00000035578	ENSSSCG00000035578	10	0	0	71	113	6802	0	1	1584	0	4	0	2	3	0	598.746	11.1219	2.23944	4.96639	6.82e-07	1.83e-05
ENSSSCG00000010628	SHOC2	0	328	434	2201	7506	298	1563	3	9628	5	131	3	1	237	4	2308.75	7.65799	1.54303	4.96296	6.94e-07	1.84e-05
ENSSSCG00000033518	LLGL2	0	5	0	1	1	0	0	0	1	6	807	106	66	190	521	34.7163	-6.17143	1.24391	-4.96132	7e-07	1.84e-05
ENSSSCG00000017106	ENSSSCG00000017106	0	0	1	286	146	115	202	0	0	0	1	0	0	0	0	156.868	12.2504	2.46919	4.96131	7e-07	1.84e-05
ENSSSCG00000008208	EIF2AK3	0	0	4	248	0	331	69	0	2428	0	0	0	0	0	1	260.682	13.141	2.64762	4.96334	6.93e-07	1.84e-05
ENSSSCG00000005373	NANS	199	1722	2779	5912	18699	7815	3279	10779	36034	1583	2210	3262	5080	1932	3207	24116	5.44561	1.09797	4.9597	7.06e-07	1.85e-05
ENSSSCG00000023245	NONO	2	8	12	14724	8	6850	17	18	5850	12	3	24	20	3	674	8352.54	8.68428	1.7552	4.94775	7.51e-07	1.95e-05
ENSSSCG00000018078	COX2	31113	57335	92496	40095	69451	73258	61388	59907	86818	10595	29299	53525	50067	38301	54503	125309	4.0506	0.818652	4.94789	7.5e-07	1.95e-05
ENSSSCG00000031524	DPPA2	2	1	2459	30	5366	2895	145	3	22661	1	403	1	2	2	379	11409.1	8.94121	1.80926	4.94192	7.74e-07	2e-05
ENSSSCG00000014569	ENSSSCG00000014569	0	1	3	1729	539	3580	5	0	0	0	1	0	1	0	1	298.003	11.7264	2.3743	4.93889	7.86e-07	2.03e-05
ENSSSCG00000032929	ENKUR	0	21	0	1	1	1	1	1	0	65	578	780	66	93	201	41.1003	-5.37224	1.08809	-4.93732	7.92e-07	2.04e-05
ENSSSCG00000032024	URB1	0	0	0	285	8	0	918	1	176	0	1	0	0	0	0	161.832	12.2975	2.49855	4.92185	8.57e-07	2.2e-05
ENSSSCG00000032092	DDX5	3817	4264	4188	14880	25059	17225	21063	584	13346	3486	5922	2640	3761	6470	4540	27204.3	4.93836	1.00478	4.91487	8.88e-07	2.27e-05
ENSSSCG00000000696	ENSSSCG00000000696	1	1	4973	43	1	15	38	1	4	0	0	1	0	2	2	20.1605	6.99973	1.42504	4.91197	9.02e-07	2.29e-05
ENSSSCG00000002969	ENSSSCG00000002969	0	50	1172	995	1726	121	867	1	3004	0	1	3	1	3	205	1764.03	8.25635	1.68263	4.90681	9.26e-07	2.34e-05
ENSSSCG00000018082	COX3	74549	81852	202628	87039	118065	177253	144337	110004	122412	18104	42447	142552	110977	41492	54281	252947	4.23762	0.863612	4.90685	9.25e-07	2.34e-05
ENSSSCG00000022915	DDX27	0	0	3	1972	1	6333	2	36	340	2	1	1	0	2	9	323.708	9.43042	1.92373	4.90215	9.48e-07	2.39e-05
ENSSSCG00000013906	ENSSSCG00000013906	11	223	437	1275	1735	1808	276	777	9	0	4	20	212	159	231	1856.64	6.73985	1.37544	4.90013	9.58e-07	2.4e-05
ENSSSCG00000033084	ENSSSCG00000033084	1	109	226	1466	1898	1781	977	0	705	0	141	1	0	1	1	2151.3	8.87485	1.8126	4.8962	9.77e-07	2.44e-05
ENSSSCG00000008808	GNPDA2	0	7	1	1	0	0	1	0	1	1	16	32	1190	282	1343	52.5722	-6.61956	1.3525	-4.8943	9.87e-07	2.46e-05
ENSSSCG00000000406	ENSSSCG00000000406	113	257	338	1999	2447	5097	246	0	898	57	254	18	3	12	16	1178.45	6.54823	1.33957	4.8883	1.02e-06	2.52e-05
ENSSSCG00000031629	MOSMO	0	254	114	612	0	0	461	2	0	1	0	0	0	0	0	108.652	11.314	2.31612	4.88489	1.03e-06	2.56e-05
ENSSSCG00000014327	BRD8	147	208	0	1249	10	6157	4459	3	5272	2	16	3	153	0	106	2399.18	8.28339	1.69644	4.8828	1.05e-06	2.58e-05
ENSSSCG00000009310	POLR1D	1	987	118	9761	7520	5401	2684	2699	297	489	196	1029	34	383	48	6887.74	6.39867	1.31143	4.87916	1.07e-06	2.62e-05
ENSSSCG00000038594	ENSSSCG00000038594	0	1	1	49	3	34	2	0	75	0	0	1	1	0	0	56.1793	9.63637	1.97624	4.87612	1.08e-06	2.65e-05
ENSSSCG00000008097	ENSSSCG00000008097	0	3	2	62	24	1	19	0	67	0	1	2	1	2	2	37.9605	7.2667	1.49315	4.86669	1.13e-06	2.76e-05
ENSSSCG00000006644	CERS2	8	137	3	4	4	3	1	139	22	2902	888	2444	1364	2542	995	286.989	-4.33248	0.890172	-4.86701	1.13e-06	2.76e-05
ENSSSCG00000008618	MYCN	0	116	328	1861	3990	1841	1035	2	888	0	194	2	2	0	1	2778.09	8.77737	1.80525	4.86214	1.16e-06	2.8e-05
ENSSSCG00000010877	HNRNPU	10439	31449	20741	23314	44314	66672	48460	37315	150667	14007	21008	24442	30425	31588	20635	123888	4.7394	0.974747	4.86218	1.16e-06	2.8e-05
ENSSSCG00000024127	ABI1	5659	556	8724	9663	16667	6478	5814	3894	14761	489	2273	3241	6047	4948	5623	17190.4	4.65177	0.957684	4.85731	1.19e-06	2.86e-05
ENSSSCG00000000998	RPP40	0	10	992	3	1482	1217	1	1	2	0	1	0	0	7	0	379.829	10.6673	2.19762	4.85401	1.21e-06	2.9e-05
ENSSSCG00000032914	MANF	1	642	6060	269	3065	9142	973	168	7746	428	770	1064	278	382	476	10260.5	6.46402	1.33201	4.85284	1.22e-06	2.91e-05
ENSSSCG00000005300	VCP	0	6	9	859	4780	16182	1794	15	12466	0	6	5	7	825	5	16970	9.45805	1.95241	4.84429	1.27e-06	3.03e-05
ENSSSCG00000005400	GRIN3A	0	1	0	0	0	1	0	5	1	673	1	43	55	886	523	52.505	-6.93827	1.43428	-4.83747	1.32e-06	3.12e-05
ENSSSCG00000040857	SNRPB	1	614	5	5631	9509	7921	3023	7	1150	23	1	889	66	5	4	8879.19	7.99452	1.65479	4.83115	1.36e-06	3.21e-05
ENSSSCG00000038776	GET3	0	3	7	163	2	5	2	3	19	0	1	2	1	4	1	28.1009	6.66165	1.37974	4.8282	1.38e-06	3.25e-05
ENSSSCG00000004249	CEP85L	1	668	1659	5271	13346	6	778	113	4631	511	3	231	157	123	11	5366.65	6.96723	1.44407	4.82472	1.4e-06	3.29e-05
ENSSSCG00000018063	ENSSSCG00000018063	13523	13024	23660	27249	43010	16819	18802	25673	34759	7891	15652	8802	16326	20367	28669	45096.7	3.84309	0.79712	4.82122	1.43e-06	3.34e-05
ENSSSCG00000013889	ENSSSCG00000013889	0	0	1	73	181	671	118	0	25	0	1	0	0	0	0	67.2103	10.3874	2.1565	4.81676	1.46e-06	3.41e-05
ENSSSCG00000007076	NDUFAF5	663	107	0	8353	3838	23	1	3	1	21	5	113	12	1	42	1894.07	8.13549	1.69064	4.81207	1.49e-06	3.48e-05
ENSSSCG00000014376	HARS2	0	0	1	3722	4	28	2	3	3503	0	0	2	0	2	0	400.419	11.6098	2.41432	4.80873	1.52e-06	3.52e-05
ENSSSCG00000010928	KDM5B	485	0	2549	3737	5	2059	4364	4	15	3	272	2	2	3	1	2379.25	8.03592	1.6716	4.80733	1.53e-06	3.53e-05
ENSSSCG00000022107	CHTOP	468	582	383	10501	11061	8843	1415	913	9205	1765	577	2643	1038	339	562	13402.9	5.69335	1.18434	4.80717	1.53e-06	3.53e-05
ENSSSCG00000018076	ENSSSCG00000018076	18776	16856	33502	7568	17656	30925	20256	23010	34786	4960	13316	18612	19979	13190	15932	48812.8	4.13447	0.860487	4.80481	1.55e-06	3.56e-05
ENSSSCG00000032242	ENSSSCG00000032242	1	38	36	275	670	10	0	1	1	1	0	4	1	1	2	38.6729	7.00413	1.45837	4.8027	1.57e-06	3.58e-05
ENSSSCG00000018081	ATP6	270930	414251	594876	157456	208815	462578	357004	368382	519046	51648	144488	423092	367963	130582	182991	733019	4.11435	0.856885	4.80152	1.57e-06	3.59e-05
ENSSSCG00000011889	GSK3B	2	163	3664	3267	8168	6494	6484	2	14349	387	1168	298	256	1566	188	12511	6.64662	1.38535	4.79778	1.6e-06	3.64e-05
ENSSSCG00000007315	AAR2	3773	4	1	0	34	6003	562	3	8887	103	183	241	61	49	144	8281.58	8.28115	1.72599	4.79792	1.6e-06	3.64e-05
ENSSSCG00000006340	UAP1	1	1	17	2859	1	3	4452	1201	1	2	0	29	1	1	1	325.675	8.07074	1.68431	4.79173	1.65e-06	3.74e-05
ENSSSCG00000028458	METTL5	0	78	1958	1225	2489	3290	2372	3	8722	1	36	1	755	5	1	6349.31	8.18833	1.70989	4.78882	1.68e-06	3.78e-05
ENSSSCG00000005095	ENSSSCG00000005095	0	39	1	1	2	4	1	94	1	1258	982	36	2504	1020	816	150.849	-5.00948	1.04763	-4.78172	1.74e-06	3.9e-05
ENSSSCG00000021973	GPX8	0	0	0	0	0	0	0	0	0	1	303	405	652	67	53	29.924	-7.78195	1.63035	-4.77317	1.81e-06	4.06e-05
ENSSSCG00000009889	ALDH2	0	0	195	626	3	5	1106	0	1	0	0	0	6	1	1	159.845	9.49381	1.98948	4.772	1.82e-06	4.07e-05
ENSSSCG00000014371	NDUFA2	0	0	1564	1	1481	492	0	0	6	0	1	2	7	0	0	748.194	11.3164	2.37248	4.76986	1.84e-06	4.1e-05
ENSSSCG00000028035	ENSSSCG00000028035	83	62	53	43663	24508	45362	21299	4481	31207	5563	3946	438	1691	1752	1100	54610.3	6.61597	1.38838	4.76525	1.89e-06	4.18e-05
ENSSSCG00000033968	ENSSSCG00000033968	0	8	3	2419	0	36	0	1	5095	0	0	1	1	0	0	272.191	12.0781	2.53593	4.7628	1.91e-06	4.22e-05
ENSSSCG00000037274	PTMA	0	3	1	1369	296	1821	636	4	397	2	37	2	67	3	155	1663.32	7.8071	1.64053	4.75888	1.95e-06	4.29e-05
ENSSSCG00000017044	IL12B	2	1	1	1	0	0	2	0	0	653	956	170	107	0	309	55	-6.61567	1.39178	-4.75339	2e-06	4.39e-05
ENSSSCG00000016888	MOCS2	0	0	3	0	0	0	2	56	0	801	1387	1220	1103	89	301	114.265	-6.40188	1.34816	-4.74859	2.05e-06	4.49e-05
ENSSSCG00000002144	CCNB1IP1	0	0	1	1389	6076	157	2	0	2	0	1	1	1	0	0	251.625	11.3717	2.39791	4.74233	2.11e-06	4.61e-05
ENSSSCG00000032650	ENSSSCG00000032650	2	546	991	1358	2963	2500	300	1	1040	0	88	130	254	0	2	3000.09	7.70891	1.62887	4.73267	2.22e-06	4.82e-05
ENSSSCG00000027098	ENSSSCG00000027098	2	0	4	3	0	0	0	0	1	2737	71	3	506	801	89	122.962	-7.14185	1.51272	-4.72119	2.34e-06	5.09e-05
ENSSSCG00000031793	ZNF331	0	2	1	1464	2	3	4	3	33969	0	1	2	7	3	1	152.633	8.549	1.81271	4.71615	2.4e-06	5.2e-05
ENSSSCG00000008225	PTCD3	720	381	4	5820	136	1911	2	2	7391	6	675	9	122	121	24	4776.59	7.33549	1.55633	4.71331	2.44e-06	5.24e-05
ENSSSCG00000000588	PLEKHA5	0	2	2	3417	3	1	1396	1	1	2	2	6	1	1	2	106.29	7.7761	1.64959	4.71395	2.43e-06	5.24e-05
ENSSSCG00000028485	ENSSSCG00000028485	26	528	1067	3456	222	58	4463	672	3974	622	203	56	154	152	561	2315	5.14869	1.0966	4.69515	2.66e-06	5.71e-05
ENSSSCG00000011953	ZBTB11	0	280	4	2261	4969	3	1211	5	3627	4	20	1	398	30	15	2743.47	7.73416	1.64775	4.69377	2.68e-06	5.73e-05
ENSSSCG00000028981	ZNF367	215	1563	1383	2158	3346	3241	1811	3827	3747	727	1396	1099	2574	1345	866	5101.49	4.29374	0.915122	4.69199	2.71e-06	5.75e-05
ENSSSCG00000014022	HNRNPH1	358	250	716	4561	2534	9938	7134	13	15043	138	7	1361	2348	731	1067	14043.4	6.37308	1.35818	4.69236	2.7e-06	5.75e-05
ENSSSCG00000013405	EIF4G2	3840	6213	30974	18973	16881	10849	18012	14619	49518	3898	9342	14827	10911	15712	8967	36370.6	4.12839	0.88015	4.69055	2.72e-06	5.77e-05
ENSSSCG00000018075	COX1	253764	299326	540094	162317	198614	266959	265773	194732	225282	54081	139530	302065	335425	146824	159088	466984	3.64756	0.778142	4.68752	2.77e-06	5.84e-05
ENSSSCG00000038436	HYPK	0	479	336	100	75	75	17	42	100	20	23	65	11	9	27	148.266	4.75296	1.01426	4.68615	2.78e-06	5.86e-05
ENSSSCG00000033635	ENSSSCG00000033635	1	11	207	8	1	54	74	0	154	0	8	0	0	0	0	108.949	8.72784	1.86578	4.67785	2.9e-06	6.08e-05
ENSSSCG00000004423	TUBE1	9	74	7	7	11	322	4	95	4	184	1844	2764	3352	2489	1351	267.449	-3.93496	0.842576	-4.67015	3.01e-06	6.3e-05
ENSSSCG00000028865	SAP18	1	6	16	600	5229	4993	82	17	1818	186	272	74	452	123	86	5379.39	7.10704	1.52383	4.66392	3.1e-06	6.47e-05
ENSSSCG00000038800	PUF60	0	0	2	2076	664	103	0	0	10	3	0	0	0	1	3	436.17	10.7182	2.29947	4.66115	3.14e-06	6.53e-05
ENSSSCG00000018094	CYTB	77429	69616	116378	99025	114534	129495	121057	113426	90001	24325	71102	91437	86995	90348	120052	204754	3.71099	0.796172	4.66104	3.15e-06	6.53e-05
ENSSSCG00000006014	RAD21	3	1245	29	15063	5736	20309	2149	1643	8641	655	1797	1518	1324	660	2416	20397.6	6.25995	1.34452	4.6559	3.23e-06	6.67e-05
ENSSSCG00000013295	TRIM44	1	3	0	3	1	1	0	1	0	652	5	114	36	115	721	42.5235	-5.77476	1.24052	-4.65509	3.24e-06	6.68e-05
ENSSSCG00000038359	ENSSSCG00000038359	3456	736	1755	633	676	2271	68	36	497	179	511	547	159	371	731	2943.04	5.18763	1.11457	4.65436	3.25e-06	6.68e-05
ENSSSCG00000022828	PNN	1	3437	10619	2128	6200	8480	4436	8519	25718	1480	1289	936	2302	2440	4265	18009.6	5.48535	1.17925	4.65157	3.29e-06	6.71e-05
ENSSSCG00000014961	CWC15	3	243	4799	564	12426	4415	703	199	1038	999	469	188	229	276	597	6633.15	5.99157	1.28797	4.65193	3.29e-06	6.71e-05
ENSSSCG00000011104	CUL2	0	1	0	258	46	0	1030	1	1506	2	1	1	0	0	0	114.592	9.46806	2.03539	4.65171	3.29e-06	6.71e-05
ENSSSCG00000006066	RNF19A	1732	6778	8376	2282	13879	1549	22200	39	13356	926	582	1098	3972	5883	1142	12065.8	4.84742	1.04312	4.64706	3.37e-06	6.84e-05
ENSSSCG00000011875	ENSSSCG00000011875	0	2	1	1	0	0	1	0	0	21	615	0	225	248	254	27.2989	-6.35909	1.36887	-4.6455	3.39e-06	6.88e-05
ENSSSCG00000013381	RPS13	0	0	1	176	34	317	15	1	57	0	1	0	2	4	1	47.8765	7.68433	1.65585	4.64072	3.47e-06	6.98e-05
ENSSSCG00000016826	RAD1	1	9	50	8	4	2858	4	14	2	1305	1382	709	1159	2895	2556	230.531	-4.2677	0.919507	-4.64129	3.46e-06	6.98e-05
ENSSSCG00000031088	ENSSSCG00000031088	0	1	0	1261	1211	551	248	0	31	0	0	20	2	2	0	812.93	9.95518	2.14482	4.6415	3.46e-06	6.98e-05
ENSSSCG00000008484	SRSF7	2	55	1443	10861	835	5456	2517	1	90	7	278	0	2	2	3	1622.11	7.42677	1.60201	4.63592	3.55e-06	7.12e-05
ENSSSCG00000003791	SRSF11	1	19	4	9242	4827	8153	1385	4	8521	786	28	40	2	5	18	10845.2	7.9557	1.71652	4.63478	3.57e-06	7.14e-05
ENSSSCG00000002446	ENSSSCG00000002446	0	170	3	4	2	1	5	1	2	914	42	1405	60	3144	4181	208.02	-5.34944	1.15552	-4.62946	3.67e-06	7.3e-05
ENSSSCG00000010517	ENSSSCG00000010517	0	0	0	737	1	714	10	5	3058	0	0	2	0	5	1	571.893	11.2094	2.42414	4.62409	3.76e-06	7.47e-05
ENSSSCG00000006125	CALB1	0	0	0	0	0	0	0	0	0	28	430	115	1	604	127	26.5069	-7.60589	1.645	-4.62364	3.77e-06	7.47e-05
ENSSSCG00000016922	GPBP1	3595	4612	1056	13681	7728	30581	14480	260	44609	3333	5190	5948	3875	4510	8109	42968.9	5.40635	1.17204	4.61277	3.97e-06	7.85e-05
ENSSSCG00000017744	SUZ12	35	5707	9	342	11361	1729	5498	2026	14496	15	688	11	1789	1610	421	9636.28	6.21977	1.34882	4.61126	4e-06	7.89e-05
ENSSSCG00000017861	ASPA	0	3	0	0	0	0	1	0	0	957	27	6	402	2	294	46.3241	-7.48975	1.62604	-4.60614	4.1e-06	8.06e-05
ENSSSCG00000007074	TASP1	2	0	2	2742	0	962	2456	0	1	1	2	0	27	28	3	1132.28	9.36023	2.03403	4.60182	4.19e-06	8.21e-05
ENSSSCG00000033421	ENSSSCG00000033421	494	160	2104	2477	587	743	1	2	2445	0	84	2	1	271	0	1993.43	7.56847	1.64567	4.59901	4.25e-06	8.27e-05
ENSSSCG00000000374	ENSSSCG00000000374	0	0	0	1446	1	29	0	0	336	0	1	0	1	0	1	287.332	11.6776	2.53917	4.59898	4.25e-06	8.27e-05
ENSSSCG00000011972	FILIP1L	0	2	2	3	0	6458	1053	4	2	0	1	1	0	2	1	79.7831	9.0277	1.965	4.59424	4.34e-06	8.44e-05
ENSSSCG00000016170	BARD1	5	111	2	7	3	3	95	307	5	348	6683	527	1309	2867	1608	296.4	-4.07611	0.888397	-4.58817	4.47e-06	8.67e-05
ENSSSCG00000013857	EPS15L1	234	0	5818	4	2	7	1	457	2451	19	10	7	20	0	7	342.726	7.23593	1.57881	4.58315	4.58e-06	8.85e-05
ENSSSCG00000025187	TMEM126A	2	0	1	210	148	0	5661	3	2	0	0	0	2	0	0	56.0636	9.64561	2.10907	4.5734	4.8e-06	9.25e-05
ENSSSCG00000007479	SALL4	7100	6062	14282	11946	34617	8249	24328	6560	12697	7057	5290	15346	6645	5933	10178	24816.4	3.8036	0.83204	4.57142	4.84e-06	9.31e-05
ENSSSCG00000006927	PKN2	2	4	6	3055	3425	604	3427	179	12491	435	13	2	2	84	506	6224.82	7.31414	1.60064	4.5695	4.89e-06	9.35e-05
ENSSSCG00000003845	ENSSSCG00000003845	0	2	0	0	0	0	0	0	0	2	1243	86	638	208	1	43.8881	-7.88773	1.72613	-4.56961	4.89e-06	9.35e-05
ENSSSCG00000035189	ENSSSCG00000035189	0	1	3	9	301	13170	6	2	1	0	2	1	0	2	0	69.612	8.78688	1.92533	4.56383	5.02e-06	9.58e-05
ENSSSCG00000011772	ATP11B	0	127	3767	4025	515	709	2458	2	7524	36	173	91	668	361	2	4077.32	6.70415	1.46979	4.56129	5.08e-06	9.67e-05
ENSSSCG00000012489	TRMT2B	0	0	0	0	0	1	0	0	0	537	0	978	687	465	291	68.5929	-8.51047	1.87118	-4.54818	5.41e-06	0.000102609
ENSSSCG00000028178	FH	0	3	4	8826	458	4736	9	3	5714	54	451	1	3	5	2	6332.76	8.50173	1.87189	4.54179	5.58e-06	0.000105489
ENSSSCG00000001573	PIM1	17	149	54	659	1171	473	221	26	714	191	119	90	105	122	197	958.434	5.04681	1.11367	4.53168	5.85e-06	0.000110369
ENSSSCG00000023680	MEPCE	0	1110	5	1343	9	1716	4272	161	1	0	1	2	20	44	222	1686.31	7.74195	1.71244	4.521	6.15e-06	0.000115781
ENSSSCG00000027681	ZFR	5	22	235	4109	9398	10100	507	10	38903	89	1768	349	1864	1541	987	23541.4	6.91872	1.53059	4.5203	6.18e-06	0.000115857
ENSSSCG00000031954	SLC39A10	5725	5656	735	3765	10817	7898	6191	5986	300	1841	1734	5045	2865	1376	2364	10875.5	4.37318	0.968642	4.51476	6.34e-06	0.000118611
ENSSSCG00000007355	TOP1	6462	8017	5978	10686	4736	2114	17733	5340	7367	4520	7310	6587	8631	4069	6567	10510.3	2.98685	0.66166	4.51418	6.36e-06	0.000118623
ENSSSCG00000011624	MCM2	2	2	0	1	1	5434	1	2	1	306	635	949	678	364	610	81.8411	-4.8526	1.07807	-4.5012	6.76e-06	0.000125771
ENSSSCG00000006506	SYT11	0	0	0	1	3	596	288	0	2397	0	1	0	0	1	0	435.834	12.7954	2.84444	4.49838	6.85e-06	0.000127115
ENSSSCG00000010141	ZP4	7206	6639	18989	14847	18280	19053	4755	5522	15752	1455	617	15914	11944	5488	4297	28503.5	4.46761	0.993451	4.49706	6.89e-06	0.000127572
ENSSSCG00000013411	WEE1	3	113	3	3	6	9	1	1	3883	0	0	0	2	0	0	11.7956	7.32468	1.62931	4.49558	6.94e-06	0.000128127
ENSSSCG00000013021	ENSSSCG00000013021	4110	1626	87	54	7	98	5070	2	2218	248	50	63	147	158	0	2273.75	6.49304	1.44612	4.48998	7.12e-06	0.000131199
ENSSSCG00000018091	ND5	271748	362172	438621	223723	317915	303693	419226	588055	641664	94790	273496	311763	446884	427748	486838	713266	3.44181	0.767057	4.48704	7.22e-06	0.00013268
ENSSSCG00000026806	DHX9	0	1191	380	1256	937	591	90	3	4283	0	157	1	33	179	0	2332.89	7.72402	1.7219	4.48575	7.27e-06	0.000132915
ENSSSCG00000012880	CPT1A	0	3	4	975	3	1	5	3	3598	0	6	3	4	2	1	101.874	7.69477	1.71546	4.48555	7.27e-06	0.000132915
ENSSSCG00000004169	HBS1L	0	2203	619	612	1656	5021	370	218	1122	34	102	279	777	0	155	4461.79	6.79472	1.51753	4.4775	7.55e-06	0.000137675
ENSSSCG00000008638	YWHAQ	1319	1789	1054	4	28	1460	72	1391	908	426	127	16	159	328	186	1817.52	5.3056	1.18566	4.47481	7.65e-06	0.000139056
ENSSSCG00000001205	NKAPL	0	3	0	0	1	0	1	0	0	0	1395	9	52	430	593	49.8236	-7.26004	1.62377	-4.47109	7.78e-06	0.000141135
ENSSSCG00000031756	ENSSSCG00000031756	43	9	62	25	58	1	360	79	14	24	27	12	33	8	6	65.726	4.06726	0.910069	4.46918	7.85e-06	0.000142038
ENSSSCG00000002235	LPCAT4	1	1	0	477	6889	33	1	1	248	0	0	1	0	12	0	162.773	8.74004	1.96085	4.45728	8.3e-06	0.000149773
ENSSSCG00000006970	DLC1	0	3	8	3130	323	70	8744	3	6	0	2	6	2	155	2	1097.5	7.83686	1.75861	4.45628	8.34e-06	0.000150087
ENSSSCG00000003090	ENSSSCG00000003090	0	0	0	38	0	22	795	1	2611	0	0	1	0	0	0	78.7563	11.1616	2.50553	4.45477	8.4e-06	0.000150766
ENSSSCG00000004163	BCLAF1	6	2592	22574	10062	18977	1587	2718	133	7918	1653	543	13	334	5	2377	10630.6	5.90071	1.32578	4.45076	8.56e-06	0.00015322
ENSSSCG00000011676	ENSSSCG00000011676	0	1292	1686	6629	2361	1675	4	182	8649	106	2	340	434	887	251	5598.41	6.50572	1.46276	4.44755	8.69e-06	0.00015513
ENSSSCG00000007109	XRN2	1	1	1	5364	1895	25	6639	9	3	5	3	107	187	3	3	1492.33	7.31381	1.64567	4.44427	8.82e-06	0.000155995
ENSSSCG00000014305	SAR1B	0	0	3	3147	0	11571	8	2	5	3	1	2	2	2	12	324.093	8.87442	1.99626	4.44551	8.77e-06	0.000155995
ENSSSCG00000001502	RPS18	0	0	1	271	12	13	6	0	7	0	0	0	0	0	0	42.3441	10.2008	2.2953	4.4442	8.82e-06	0.000155995
ENSSSCG00000035124	ILDR2	2	70	3	5	3	0	10	408	3	412	393	264	3399	4653	3353	252.938	-4.49001	1.01025	-4.44444	8.81e-06	0.000155995
ENSSSCG00000002330	PCNX1	3687	12479	6468	8228	1533	363	8757	7535	8166	2410	3205	3026	4480	8936	4751	7217.96	2.99581	0.674839	4.43929	9.03e-06	0.00015905
ENSSSCG00000011952	ENSSSCG00000011952	2	2	2	2257	41	9	4	3	15	0	3	2	6	1	6	22.8249	5.37146	1.21007	4.43895	9.04e-06	0.00015905
ENSSSCG00000009798	B3GNT4	38	1107	2195	8	625	799	430	1926	1815	99	119	850	440	194	148	1597.72	4.68985	1.05675	4.43801	9.08e-06	0.00015935
ENSSSCG00000013312	HIPK3	118	1879	27	22365	4728	385	8371	12	11641	1527	144	8	286	452	965	8535.17	6.02074	1.35728	4.4359	9.17e-06	0.000160522
ENSSSCG00000024789	SRRT	0	0	0	2611	5198	10	81	0	29	0	3	2	0	0	0	291.124	10.7746	2.43056	4.43297	9.29e-06	0.000162319
ENSSSCG00000004989	FBXO33	3929	2508	12062	10786	122	10072	7555	315	10656	214	1870	4181	3869	896	4630	14335.1	4.89177	1.10483	4.42764	9.53e-06	0.000165975
ENSSSCG00000018067	ENSSSCG00000018067	2600	1073	3770	2358	4553	403	1228	3464	1461	1345	2228	1744	1799	1950	1070	3274.39	3.18923	0.720447	4.42673	9.57e-06	0.000166264
ENSSSCG00000039896	TMEM38B	0	1	0	1	0	0	1	1	1	0	1	21	1121	647	398	40.5552	-6.7544	1.527	-4.42331	9.72e-06	0.000168507
ENSSSCG00000011014	BAMBI	0	18	74	0	0	2063	0	0	941	0	0	0	0	0	1	338.269	13.5359	3.06058	4.42267	9.75e-06	0.000168592
ENSSSCG00000014980	CFAP300	0	1	0	1	2	0	0	0	0	75	667	839	16	21	6	37.8946	-6.65303	1.50617	-4.41717	1e-05	0.000172513
ENSSSCG00000040623	ENSSSCG00000040623	25	1831	160	12	3615	3959	7	915	2828	0	30	635	9	0	59	4664.92	7.52325	1.70424	4.41444	1.01e-05	0.000174285
ENSSSCG00000036592	SRSF2	183	950	625	5728	3753	4320	19	13	43	149	786	470	30	453	555	4590.01	5.8645	1.32946	4.41119	1.03e-05	0.000176492
ENSSSCG00000004979	MYO9A	3611	2486	5666	9	4	5469	789	1966	10343	4	19	208	1351	2286	292	8833.54	6.22276	1.41442	4.39952	1.08e-05	0.000185803
ENSSSCG00000001002	PRPF4B	1900	4716	6875	5650	7796	452	644	4113	4255	1777	2741	228	1286	2235	4561	5457.43	3.6702	0.83529	4.39392	1.11e-05	0.00019019
ENSSSCG00000029464	KDM5A	7322	4609	343	2496	17677	5975	8067	11391	13769	2316	1346	3153	5618	11227	2182	16536.2	4.31787	0.984472	4.38597	1.15e-05	0.000196797
ENSSSCG00000038752	C6orf62	1323	3270	8423	2110	1443	67	199	5	108	151	515	457	2	93	190	1454.92	4.88557	1.1146	4.38323	1.17e-05	0.000198809
ENSSSCG00000040470	RPS20	0	2137	1342	1834	1303	491	1148	702	3002	157	217	966	368	335	294	2157.42	4.7827	1.09172	4.3809	1.18e-05	0.00020047
ENSSSCG00000011650	MSL2	1967	4945	761	6258	11	5917	15826	12570	22051	1434	3019	3220	1639	1869	4999	15035.6	4.83351	1.10425	4.37719	1.2e-05	0.000203423
ENSSSCG00000011171	CTSV	0	0	57	2022	1	16	1	0	214	0	3	0	1	2	0	90.4917	8.95532	2.04991	4.36864	1.25e-05	0.000211043
ENSSSCG00000031659	SEPHS1	0	1	2	601	1	973	0	3	16	0	2	1	1	0	0	67.5017	9.05533	2.07312	4.36797	1.25e-05	0.000211188
ENSSSCG00000009692	PINX1	387	17	148	764	2230	76	16	1266	293	29	305	214	186	174	217	888.846	4.64739	1.06433	4.36651	1.26e-05	0.0002121
ENSSSCG00000014435	CSNK1A1	60	2509	65	3440	690	823	1277	3192	7375	340	966	13	1727	662	496	4036.69	4.95626	1.13644	4.36121	1.29e-05	0.000216791
ENSSSCG00000005364	ENSSSCG00000005364	9	3	4	1	1	2	2	0	1	1705	155	4	1889	134	631	114.387	-5.33019	1.2232	-4.35758	1.32e-05	0.000219898
ENSSSCG00000002802	GINS3	1130	2	0	0	0	1	0	1	0	1	909	2057	99	0	32	71.2146	-7.65496	1.75731	-4.35607	1.32e-05	0.000220376
ENSSSCG00000006752	CSDE1	28037	33451	18546	102648	62949	109204	60848	49008	48276	34068	40435	57147	44158	32525	41959	137124	3.98591	0.914918	4.35658	1.32e-05	0.000220376
ENSSSCG00000035426	ENSSSCG00000035426	0	1	0	0	0	0	0	0	0	0	414	16	65	863	334	32.6402	-7.65398	1.75772	-4.35451	1.33e-05	0.000221434
ENSSSCG00000024485	RUNDC3B	0	0	2	2	0	0	0	2	0	14	227	3	509	89	103	18.3607	-5.59306	1.28521	-4.35186	1.35e-05	0.0002236
ENSSSCG00000009142	SEC24B	2	167	1739	1826	887	1308	1256	3	1609	6	17	3	868	2	116	2061.46	6.21571	1.42925	4.34895	1.37e-05	0.000226058
ENSSSCG00000000721	ENSSSCG00000000721	0	0	0	0	365	1923	2227	2	1	0	0	1	0	0	0	248.234	12.8071	2.9458	4.34759	1.38e-05	0.000226931
ENSSSCG00000010081	MAPK1	2491	0	2108	0	0	0	1063	1	1	8	4	2	9	5	40	765.802	8.52939	1.96343	4.34412	1.4e-05	0.000230008
ENSSSCG00000008068	IARS1	1	2259	1	1	2	0	4	0	6123	0	0	0	2	1	1	59.5143	9.04211	2.08214	4.34271	1.41e-05	0.000230957
ENSSSCG00000015694	ZRANB3	0	1	0	0	0	0	1	5	0	54	988	0	252	274	38	33.4019	-6.72152	1.55077	-4.33432	1.46e-05	0.00023939
ENSSSCG00000003154	GYS1	17166	20036	53590	12480	15031	13719	2796	35524	1423	3356	9655	18832	15135	10560	9790	24182.8	3.42742	0.790998	4.33304	1.47e-05	0.000239679
ENSSSCG00000007077	ESF1	51	2275	3231	4574	2330	8308	1493	3487	12099	421	1484	2707	2566	5005	952	11736.4	4.83653	1.11614	4.33325	1.47e-05	0.000239679
ENSSSCG00000040294	ENSSSCG00000040294	0	1	53	83	173	291	14	0	70	0	1	0	22	0	0	278.029	8.7839	2.02922	4.32871	1.5e-05	0.000243315
ENSSSCG00000004205	ARHGAP18	6809	13726	7995	37672	30559	48094	36065	30867	23967	17176	13016	18834	20959	23314	20723	60853.9	3.96023	0.914866	4.32875	1.5e-05	0.000243315
ENSSSCG00000034651	ENSSSCG00000034651	0	1	5891	1	489	0	1	0	5	0	0	1	0	0	0	111.785	11.6613	2.69549	4.32621	1.52e-05	0.000245529
ENSSSCG00000006120	OTUD6B	25	55	159	3314	356	1	13	1	1100	0	0	80	0	0	2	827.162	8.16005	1.88788	4.32233	1.54e-05	0.00024932
ENSSSCG00000017584	PPP1R9B	0	0	0	82	1179	1289	0	0	0	0	0	0	0	0	1	273.074	13.2273	3.06062	4.32178	1.55e-05	0.000249369
ENSSSCG00000039004	ENSSSCG00000039004	5	649	676	7999	17765	402	3787	5	11061	416	573	519	1517	1222	1705	9464.61	5.7038	1.32017	4.32049	1.56e-05	0.000250261
ENSSSCG00000006346	ATF6	732	5893	4691	917	5340	1117	2952	7311	5207	514	1653	3144	4561	3236	3248	5182.87	3.3022	0.764464	4.31963	1.56e-05	0.000250668
ENSSSCG00000005771	HDHD2	0	9	2	11	0	0	0	0	0	206	1085	110	159	94	1351	62.9167	-5.79354	1.34395	-4.31084	1.63e-05	0.000259672
ENSSSCG00000003153	FTL	17064	20642	54097	12530	15459	13814	2020	36319	1628	3202	9874	18598	14637	10974	9888	24393.5	3.44673	0.799484	4.31119	1.62e-05	0.000259672
ENSSSCG00000036340	ZBTB5	0	120	290	1	0	0	17	0	71	0	0	0	0	0	1	43.0404	9.74365	2.26263	4.30634	1.66e-05	0.000263967
ENSSSCG00000003973	CTPS1	0	7	0	3	0	0	0	4	1	120	154	144	1	331	323	23.7888	-5.12071	1.18915	-4.30621	1.66e-05	0.000263967
ENSSSCG00000012026	ADAMTS1	0	2	52	361	0	0	3826	3	2	0	2	0	0	1	1	40.2094	8.37375	1.9459	4.30328	1.68e-05	0.000266888
ENSSSCG00000014073	HEXB	0	1	0	1	0	1	0	0	0	1	522	98	204	30	100	20.2466	-6.15158	1.43062	-4.29994	1.71e-05	0.00027033
ENSSSCG00000000158	RTCB	0	1	1	5	19	12	1	0	10	1	0	0	0	0	1	16.8547	7.86002	1.82835	4.29898	1.72e-05	0.000270903
ENSSSCG00000037081	ENSSSCG00000037081	1	3	14	19	16	45	215	5	63	2	0	14	10	18	0	77.1533	5.77448	1.34409	4.29618	1.74e-05	0.000273729
ENSSSCG00000038125	NUP210L	0	0	1	151	33	3344	1	0	24	0	1	0	0	0	0	32.1785	9.32411	2.17082	4.29521	1.75e-05	0.000274323
ENSSSCG00000012904	AIP	0	0	1	707	6922	2	0	1	1	0	0	0	1	0	0	73.9634	11.3234	2.63714	4.29383	1.76e-05	0.000275418
ENSSSCG00000034756	PLB1	0	9	5	3	1	0	0	8	1	278	206	3	52	24	905	33.1183	-4.83323	1.12741	-4.28702	1.81e-05	0.00028337
ENSSSCG00000016991	DUSP1	0	4	463	7	13462	8470	5	3	11	1	2	4	5	2	3	27.2497	5.68026	1.32559	4.2851	1.83e-05	0.000285201
ENSSSCG00000007529	SYCP2	6249	4457	6433	6347	20063	14862	8956	7915	9586	3480	10264	5479	5304	12069	11009	22602.1	3.86782	0.903684	4.28006	1.87e-05	0.000291092
ENSSSCG00000005040	GNPNAT1	1	10	1	4	0	6	0	234	1	663	908	1691	2600	1738	2703	220.945	-4.86109	1.13713	-4.27487	1.91e-05	0.000297293
ENSSSCG00000026829	MYNN	759	4307	3604	8821	4854	8244	1376	7780	17279	1126	7093	2506	7449	3804	3633	15115.6	4.22936	0.990331	4.27065	1.95e-05	0.000302313
ENSSSCG00000011611	HMCES	0	3	0	1	2	3747	3	1	0	11	1010	43	1035	803	585	70.6604	-5.3906	1.26346	-4.26652	1.99e-05	0.000307284
ENSSSCG00000032381	LITAF	0	0	0	3190	1667	16	3	0	955	0	51	3	2	2	1	1051.64	9.13645	2.14196	4.26546	1.99e-05	0.000308074
ENSSSCG00000010679	EIF3A	3	180	9	6073	6	2722	802	3	19712	31	3	1	16	252	442	2598.33	6.93104	1.62518	4.26477	2e-05	0.000308361
ENSSSCG00000033878	RAB38	0	0	587	9009	1	1	102	2	1	0	4	0	1	2	1	36.1548	7.23043	1.69639	4.26224	2.02e-05	0.000310517
ENSSSCG00000013607	ENSSSCG00000013607	0	0	2741	4825	2767	3026	1448	3	2256	0	451	2	103	1	91	4261.89	7.75614	1.81961	4.26252	2.02e-05	0.000310517
ENSSSCG00000021663	ENSSSCG00000021663	0	0	2	1509	13	819	0	0	45	0	1	1	0	0	0	173.003	11.3358	2.66224	4.258	2.06e-05	0.000315627
ENSSSCG00000008493	CEBPZ	7	2085	377	8658	18317	517	8137	9	23205	307	454	117	2518	2287	3203	14448	5.81882	1.36668	4.25763	2.07e-05	0.000315627
ENSSSCG00000032134	ENSSSCG00000032134	0	7	0	0	1	2	2	1	1	360	51	102	41	18	1017	37.466	-5.24471	1.23222	-4.25631	2.08e-05	0.000316809
ENSSSCG00000001888	RPP25	0	0	0	20	1048	0	0	0	1948	0	0	0	1	0	0	237.339	13.022	3.06066	4.25463	2.09e-05	0.000317267
ENSSSCG00000015140	HSPA8	35	811	4113	14533	10144	480	4179	208	12117	8	28	3089	955	1579	939	9071.04	5.43589	1.27767	4.25454	2.09e-05	0.000317267
ENSSSCG00000017248	COG1	0	71	2044	2760	5	4518	3400	1804	2356	5	387	411	372	363	887	4695.06	6.02785	1.4168	4.25455	2.09e-05	0.000317267
ENSSSCG00000034048	ENSSSCG00000034048	0	138	1	995	0	0	602	1	1	0	0	1	0	0	0	48.8471	10.4769	2.4669	4.24699	2.17e-05	0.000327447
ENSSSCG00000001708	CDC5L	823	3941	4012	7273	4062	6342	4432	854	6013	1887	3364	1463	2942	5492	4049	9422.41	3.91076	0.921123	4.24565	2.18e-05	0.00032871
ENSSSCG00000038587	CRNKL1	679	688	716	6058	12	2886	1258	2348	2309	1013	346	1591	139	237	437	3899.83	4.74532	1.11815	4.2439	2.2e-05	0.000330573
ENSSSCG00000015391	CROT	0	10	53	2	1	1	2	0	0	274	1215	67	461	361	1315	79.3396	-4.78658	1.12801	-4.2434	2.2e-05	0.000330616
ENSSSCG00000000769	BID	0	0	1	126	2	16	3597	1	3	0	0	0	2	1	0	25.7467	8.08478	1.90556	4.24272	2.21e-05	0.000330913
ENSSSCG00000008495	PRKD3	2785	19972	5840	6624	6246	3215	1842	7649	4727	6445	3717	4258	6590	4459	5514	8454.42	2.87908	0.67979	4.23524	2.28e-05	0.000341394
ENSSSCG00000020702	SENP6	7019	5990	5206	3210	2335	16263	3376	9744	4911	2152	5754	6869	6659	5765	4489	17086.4	4.03656	0.953384	4.23393	2.3e-05	0.000342665
ENSSSCG00000036086	PAX5	0	20	0	0	0	0	0	0	0	1216	919	39	77	162	462	75.4942	-7.12603	1.68397	-4.23169	2.32e-05	0.000345367
ENSSSCG00000001579	ENSSSCG00000001579	0	2	0	1	0	1	3	3923	1	1170	586	11	184	209	92	64.4541	-5.21725	1.23355	-4.22946	2.34e-05	0.000348079
ENSSSCG00000022417	HNF1B	4	902	430	3	1977	2	2960	3324	1828	110	141	234	637	108	70	1466.91	5.15073	1.21981	4.22256	2.42e-05	0.000358164
ENSSSCG00000033356	RRN3	674	62	2737	5709	12782	6542	280	3827	7759	1336	1574	2933	1721	3138	2222	11427.2	4.73766	1.12236	4.22118	2.43e-05	0.000359614
ENSSSCG00000004785	SRP14	1953	2245	126	4358	29	1897	250	0	1	136	139	310	310	122	132	2336.38	5.93521	1.40675	4.21909	2.45e-05	0.000361472
ENSSSCG00000035238	ELOVL1	1	1336	2170	3139	6044	162	1	3	329	25	33	85	8	279	653	2061.74	6.04077	1.43178	4.21907	2.45e-05	0.000361472
ENSSSCG00000024418	RHOU	0	4	0	1	0	1	0	0	2	2	8	28	438	1124	1291	54.7075	-6.45677	1.5322	-4.21406	2.51e-05	0.000368831
ENSSSCG00000025374	DVL3	0	3	1	0	0	1	8	0	1	4	725	64	2427	84	11	64.0889	-6.06163	1.43885	-4.21282	2.52e-05	0.000370091
ENSSSCG00000040959	ZNF131	0	0	0	1297	0	57	1807	0	2	3	0	0	1	6	1	307.426	9.67301	2.30013	4.20542	2.61e-05	0.000381622
ENSSSCG00000010203	ENSSSCG00000010203	617	2759	6892	9442	365	684	4835	2101	7503	1457	3053	201	1700	1709	3662	5378.47	3.78611	0.901904	4.19791	2.69e-05	0.000393683
ENSSSCG00000003682	ANKRD12	22098	6059	4908	4977	10920	5510	4300	17952	14106	5922	11381	7581	10233	7793	5125	19194.3	3.53088	0.84152	4.19583	2.72e-05	0.00039648
ENSSSCG00000030610	FNBP4	251	2130	1293	7626	4	3215	762	669	6313	1012	1672	994	273	531	233	5612.62	5.02168	1.19751	4.19343	2.75e-05	0.000399883
ENSSSCG00000016545	CHCHD3	3	21	1031	3	0	0	0	14	0	1674	109	251	25	621	102	83.1285	-5.09636	1.2164	-4.18969	2.79e-05	0.000405696
ENSSSCG00000015322	TFPI2	1	2	4	5	1	2	8	315	0	1288	2508	28	2581	1886	940	207.737	-4.7351	1.13032	-4.18916	2.8e-05	0.000405813
ENSSSCG00000010235	SIRT1	635	3046	3184	1156	16034	20419	6742	1606	7603	3934	4172	4885	1821	5164	4348	22051.4	4.7111	1.12556	4.18556	2.84e-05	0.000410616
ENSSSCG00000016438	NUB1	3314	1604	872	2703	14778	16	1460	6270	4954	985	1885	1003	519	4214	1054	6694.43	4.39637	1.05034	4.18566	2.84e-05	0.000410616
ENSSSCG00000037958	TOB2	0	1	2179	967	79	144	12	1	40	6	8	2	0	94	2	333.848	6.62433	1.58351	4.18333	2.87e-05	0.000412976
ENSSSCG00000016434	RHEB	3033	2212	839	55	13180	5205	178	4218	4860	1627	835	2455	1711	1357	2445	9461.9	4.73064	1.13083	4.18334	2.87e-05	0.000412976
ENSSSCG00000010156	ARID4B	169	2113	3559	5495	82	6067	1319	10375	12218	2201	646	1266	1376	2645	3972	10002.7	4.61386	1.10353	4.18102	2.9e-05	0.000416354
ENSSSCG00000029154	NOSIP	0	1	2	224	2	15	0	0	358	0	0	0	0	1	0	33.848	10.1337	2.42467	4.17939	2.92e-05	0.000417874
ENSSSCG00000010648	CCDC186	7865	21765	9463	8164	30556	10094	6530	34492	22262	7023	10301	15682	14265	10548	27275	28554.5	3.33162	0.797178	4.17927	2.92e-05	0.000417874
ENSSSCG00000008422	ENSSSCG00000008422	1	0	0	1	0	0	0	0	0	1	692	1584	5	8	5	52.7642	-7.67369	1.83634	-4.1788	2.93e-05	0.000417893
ENSSSCG00000031773	ENSSSCG00000031773	4	75	113	173	174	5	35	257	24	19	42	62	11	40	77	90.9414	3.4178	0.81831	4.17665	2.96e-05	0.000421003
ENSSSCG00000010292	P4HA1	0	242	1	1	3186	72	0	2733	397	50	24	1	3	60	86	983.727	7.03407	1.68454	4.17567	2.97e-05	0.000421981
ENSSSCG00000006472	CRABP2	2	0	8	1	4	307	23	10	21	0	0	0	2	2	1	11.3484	6.24178	1.4958	4.17288	3.01e-05	0.000426332
ENSSSCG00000001201	ZKSCAN8	3772	16051	6672	12542	12510	136	8211	13837	2793	3693	7077	5911	7544	5669	6024	8499.19	2.74878	0.65905	4.17083	3.03e-05	0.000429327
ENSSSCG00000005471	SNX30	0	1	0	0	0	1	0	2	0	1056	1	1	1	358	83	45.4516	-7.41615	1.77915	-4.16838	3.07e-05	0.0004331
ENSSSCG00000014343	ENSSSCG00000014343	20	6544	13028	18283	7361	28987	4825	1721	16720	4996	7341	2058	5904	5372	6924	31454.5	4.85656	1.16528	4.16771	3.08e-05	0.000433502
ENSSSCG00000031686	FAM104A	0	67	1928	2706	6	4725	3725	1792	2226	2	463	396	326	395	958	4807.9	5.99636	1.43957	4.16539	3.11e-05	0.000437065
ENSSSCG00000033272	DNAJB6	1	4	7	578	2338	4349	2	6	1260	57	716	20	172	10	66	4072.43	6.93496	1.66519	4.16466	3.12e-05	0.000437594
ENSSSCG00000004679	SORD	0	0	1	197	1	15	0	1	105	0	2	3	1	5	3	68.3936	7.32833	1.76033	4.16304	3.14e-05	0.000439849
ENSSSCG00000025116	TONSL	1	523	0	2	5263	19	0	1	1	0	0	0	0	0	1	27.5217	9.08923	2.18465	4.1605	3.18e-05	0.000443887
ENSSSCG00000032043	SLC35D1	0	54	1	2	0	7	2	1	1	382	588	265	804	1524	1435	107.805	-4.66784	1.12233	-4.15906	3.2e-05	0.000445815
ENSSSCG00000016290	EFHD1	0	2	0	566	2	4906	2	0	2	0	1	0	0	1	0	59.1469	9.90903	2.38284	4.1585	3.2e-05	0.000446023
ENSSSCG00000035997	RPL10	0	2	80	3501	10	1905	2	1	5921	0	288	127	13	1	7	3798.75	8.05781	1.93796	4.15789	3.21e-05	0.00044612
ENSSSCG00000017504	CDK12	1	210	25	5516	134	40	3707	204	6057	3	25	2	731	627	21	3086.83	6.29251	1.51351	4.15755	3.22e-05	0.00044612
ENSSSCG00000014040	LMAN2	380	1012	59	1991	3339	16172	45	1342	6768	678	515	579	532	954	513	3643.96	4.80819	1.15862	4.14994	3.33e-05	0.000460321
ENSSSCG00000023118	BZW2	175	2551	207	6606	6318	25	1080	1829	12455	1214	1409	167	1699	1988	559	6930.64	4.87765	1.17561	4.14905	3.34e-05	0.000461208
ENSSSCG00000014195	MAN2A1	3471	1775	3440	5	2	2	2407	1848	194	14	25	301	388	287	286	1344.06	5.10034	1.23037	4.14537	3.39e-05	0.000467769
ENSSSCG00000007955	CLUAP1	0	0	2	1	2	2	0	0	2	73	143	2699	1149	402	1	100.23	-6.22568	1.50356	-4.14064	3.46e-05	0.000476591
ENSSSCG00000018033	UBB	206	2005	6321	7337	3388	13314	29212	2325	6569	1062	1533	6906	6561	4050	5745	16234	4.3065	1.04086	4.13744	3.51e-05	0.000481404
ENSSSCG00000007622	ENSSSCG00000007622	0	278	5	2378	1311	581	743	2	137	9	20	180	146	3	0	1059.23	6.51579	1.57471	4.13777	3.51e-05	0.000481404
ENSSSCG00000034449	RSRP1	3	3	64	0	0	1174	655	0	12	0	0	1	0	2	0	56.8356	9.25024	2.23706	4.13499	3.55e-05	0.000485481
ENSSSCG00000024072	P2RY11	0	0	2	1219	3	853	0	0	10	0	1	0	1	0	0	128.727	11.0639	2.67592	4.13462	3.56e-05	0.000485481
ENSSSCG00000029474	AVEN	0	203	6	3	2	1	1	19	0	377	343	2327	211	959	950	121.596	-4.4398	1.07459	-4.13162	3.6e-05	0.00049091
ENSSSCG00000002877	ENSSSCG00000002877	0	8	1	4	0	3	0	1	0	1	636	26	190	1092	1363	65.3272	-5.78625	1.40144	-4.1288	3.65e-05	0.000496018
ENSSSCG00000023674	SON	1848	1487	4465	17739	30462	15193	9789	7482	12048	7016	7526	9438	5996	8219	6914	26072.7	4.0473	0.980771	4.12665	3.68e-05	0.000499709
ENSSSCG00000018084	ND3	82	117	216	369	716	207	298	484	263	115	222	186	188	297	571	533.937	3.37041	0.817138	4.12465	3.71e-05	0.000503094
ENSSSCG00000000186	RHEBL1	0	2	2	504	4039	160	638	10	1152	21	194	227	23	42	89	1539.48	6.29129	1.52818	4.11684	3.84e-05	0.000519447
ENSSSCG00000008048	RNPS1	5	4296	462	20	8880	15598	396	11912	15165	2282	1893	1521	3835	593	994	18911.2	5.62316	1.36628	4.11567	3.86e-05	0.000520336
ENSSSCG00000029203	ENSSSCG00000029203	1	1	391	3459	654	609	2436	43	1577	8	14	590	82	80	311	1706.46	5.6054	1.362	4.11557	3.86e-05	0.000520336
ENSSSCG00000040702	CCDC174	0	4	0	770	68	473	0	11	303	0	1	1	1	24	53	531.549	7.90996	1.92254	4.11433	3.88e-05	0.000522154
ENSSSCG00000031461	ZKSCAN1	0	2	1	2736	1	1034	1	1	3787	0	1	1	187	0	4	2346.25	8.81275	2.14366	4.11109	3.94e-05	0.000528229
ENSSSCG00000036783	CCDC127	0	1	0	0	0	0	0	0	0	2	35	31	53	58	146	6.2262	-5.29532	1.28815	-4.11078	3.94e-05	0.000528229
ENSSSCG00000005466	PTBP3	2648	15059	11794	28685	24699	1539	16883	15410	15414	6780	8057	11711	10981	15162	19763	19720.3	2.99911	0.731065	4.10238	4.09e-05	0.000546743
ENSSSCG00000004394	RPF2	255	691	1342	3213	1185	423	379	2042	4600	466	1068	1161	992	1456	1477	2877.09	3.72741	0.910356	4.09445	4.23e-05	0.000564727
ENSSSCG00000008602	LAPTM4A	2454	690	1288	5560	4072	5473	1282	91	10026	1331	1111	3125	2912	2415	2433	9880.46	4.49051	1.0979	4.09008	4.31e-05	0.000574407
ENSSSCG00000035827	CTDSPL2	2148	1270	4	1351	6055	7026	3532	625	731	1276	773	1806	947	1529	1209	7621.01	4.86451	1.18956	4.08933	4.33e-05	0.000575164
ENSSSCG00000015712	DDX18	3740	11127	680	9488	5203	798	1976	7891	10810	4787	2971	3268	4924	1709	3209	8553.33	3.47761	0.850801	4.08745	4.36e-05	0.000578761
ENSSSCG00000005072	PSMA3	7	1	2	1502	3193	33	1	0	349	1	179	11	1	1	2	1023.01	7.35057	1.79879	4.0864	4.38e-05	0.000580306
ENSSSCG00000029536	SCTR	0	0	1	2	345	13471	3	1	2	0	1	4	4	2	2	78.9232	7.64024	1.87126	4.08293	4.45e-05	0.000587933
ENSSSCG00000008385	PUS10	0	7	7	5	2	1	4172	4	5	1213	2263	275	611	1135	1961	176.307	-4.26441	1.04493	-4.08103	4.48e-05	0.000591653
ENSSSCG00000033301	THAP7	0	1	1	1	3090	26	2	4	1	0	1	1	1	0	1	18.897	7.1465	1.7541	4.07418	4.62e-05	0.000606849
ENSSSCG00000017308	CDC27	7391	6441	4369	15259	2355	10439	5354	5862	31439	4581	8520	6695	13204	6548	9843	24186.2	3.90126	0.957462	4.07458	4.61e-05	0.000606849
ENSSSCG00000030426	C9orf78	0	0	9	2625	4338	41	0	20	484	0	1	1	157	12	9	1446.3	8.20872	2.01499	4.07384	4.62e-05	0.000606849
ENSSSCG00000028516	LARP4	1	3401	6200	4012	4473	13207	3355	1474	20832	488	3883	1872	3658	3999	4884	19011	5.06238	1.24336	4.07154	4.67e-05	0.000611732
ENSSSCG00000009746	RAN	39	34	99	3188	6898	3512	224	297	178	133	574	1033	712	803	444	4489.66	5.25483	1.291	4.07036	4.69e-05	0.000613699
ENSSSCG00000025406	PIK3C2A	955	9170	14343	2277	1340	3984	6730	7949	11765	3897	4343	3205	9128	3683	4712	9912.49	3.32177	0.816531	4.06815	4.74e-05	0.000618408
ENSSSCG00000030486	TBC1D23	0	0	0	0	2	2	19	1	1	1282	526	1329	2445	126	4	136.6	-5.90953	1.45616	-4.05829	4.94e-05	0.0006439
ENSSSCG00000013262	AMBRA1	0	1	0	0	0	0	0	0	0	13	12	3	68	52	471	11.4226	-6.15257	1.51639	-4.05737	4.96e-05	0.000645271
ENSSSCG00000012494	TIMM8A	0	1	0	328	1	2595	1	2	14	0	0	1	2	0	0	38.8719	8.73805	2.15399	4.05668	4.98e-05	0.000645982
ENSSSCG00000025194	ZSWIM6	2	2	1	2	3	4219	3676	1	4	23	1	0	8	1	1	277.668	7.55024	1.86229	4.05428	5.03e-05	0.00065096
ENSSSCG00000017509	ENSSSCG00000017509	7	0	0	52	0	14	7	0	73	0	0	0	0	0	0	43.1344	10.2235	2.5218	4.05403	5.03e-05	0.00065096
ENSSSCG00000000162	BTBD11	0	3	0	0	0	0	0	0	0	501	6	2	1	233	760	35.5179	-7.4181	1.83072	-4.05201	5.08e-05	0.000655398
ENSSSCG00000016135	CPO	0	0	0	0	0	0	0	1	0	472	0	1	878	1	0	32.0646	-10.0075	2.47213	-4.04812	5.16e-05	0.000665172
ENSSSCG00000040203	ENSSSCG00000040203	1	5	0	616	1202	274	1	1	1	6	0	17	0	37	0	524.959	8.06005	1.99355	4.04306	5.28e-05	0.000678463
ENSSSCG00000014924	CTSC	0	0	850	1	0	31	0	0	14	0	0	0	1	0	1	65.6855	10.1814	2.51989	4.04042	5.34e-05	0.000684918
ENSSSCG00000014291	AFF4	6194	3588	2962	5450	5894	2134	7	2242	7526	2231	1435	444	5424	1272	1127	8039.17	4.32258	1.07035	4.03847	5.38e-05	0.000689378
ENSSSCG00000028509	RBM8A	0	0	5	426	294	949	408	0	140	1	3	4	40	123	42	852.339	7.14557	1.76976	4.0376	5.4e-05	0.000690684
ENSSSCG00000036081	TBC1D20	0	0	0	2	1	0	8	0	1	29	203	3332	0	1029	262	109.492	-6.81454	1.68829	-4.03635	5.43e-05	0.000693131
ENSSSCG00000020020	SNORD4A	7	0	0	109	92	0	24	0	0	0	0	0	1	0	0	35.2329	10.2478	2.54126	4.03257	5.52e-05	0.000702397
ENSSSCG00000023593	AFF1	2199	97	1157	1775	6	2451	4009	274	428	67	636	618	1721	266	567	2991.66	4.66818	1.15767	4.03238	5.52e-05	0.000702397
ENSSSCG00000039876	ENSSSCG00000039876	1	548	823	1241	6214	5088	2211	2	57	0	224	36	454	244	128	1803.79	5.84731	1.45046	4.03136	5.55e-05	0.000704192
ENSSSCG00000032908	PSMD7	0	256	229	3173	3942	4981	6	3	43	1	277	19	3	19	135	1255	6.49889	1.61229	4.03084	5.56e-05	0.00070449
ENSSSCG00000004480	COX7A2	0	1	2	619	232	730	98	1	291	0	1	112	5	1	44	736.2	7.0986	1.76244	4.02771	5.63e-05	0.000712652
ENSSSCG00000023724	ZBTB1	2	2	0	0	0	393	0	13	0	3	587	552	119	95	575	42.0129	-5.37929	1.33679	-4.02405	5.72e-05	0.00072253
ENSSSCG00000035673	HBP1	122	2610	5955	3656	1757	267	6340	6	672	620	480	157	657	963	1717	2129.62	3.82109	0.949824	4.02294	5.75e-05	0.000724637
ENSSSCG00000011340	SMARCC1	1847	4002	10561	3077	78	2074	8774	917	8005	1751	1842	2845	3959	2962	2175	6647.86	3.66267	0.911272	4.01929	5.84e-05	0.000734659
ENSSSCG00000020803	BRPF3	3	1	7724	1919	926	33	12	4	4595	4	540	0	1	16	2	2428.04	7.07566	1.76129	4.01731	5.89e-05	0.000739555
ENSSSCG00000029522	ENSSSCG00000029522	1	180	127	2260	2	2674	416	48	5656	0	927	150	8	184	81	4167.53	6.60919	1.6475	4.01165	6.03e-05	0.00075616
ENSSSCG00000034074	ERI2	1	1	0	0	0	0	1	0	0	0	78	124	3	502	400	21.6184	-6.30189	1.57265	-4.00718	6.14e-05	0.000769235
ENSSSCG00000027358	RPS17	0	1	76	193	332	292	698	0	1	12	31	65	3	12	2	355.628	6.32964	1.58026	4.00545	6.19e-05	0.000773531
ENSSSCG00000029785	RPS9	0	3	2	1521	2582	390	82	3	13	7	2	235	6	6	3	1022.55	6.79417	1.69672	4.0043	6.22e-05	0.000775922
ENSSSCG00000022479	UBR5	5044	3941	5600	1494	6	8446	819	5873	3078	1389	1938	498	2195	4438	2313	9126.26	4.4764	1.11802	4.00388	6.23e-05	0.000775949
ENSSSCG00000025792	NOA1	0	6	497	3098	3	206	225	4028	20548	0	79	100	3	8	151	619.719	5.87857	1.46846	4.00322	6.25e-05	0.000776041
ENSSSCG00000012613	NKAP	8	237	112	5	2	3	6057	50	3	2762	1064	150	923	1681	1426	222.902	-3.36775	0.841337	-4.00285	6.26e-05	0.000776041
ENSSSCG00000035134	MRPS7	0	1	0	0	2	0	0	2	0	7	20	0	594	509	424	29.0488	-6.38858	1.59611	-4.0026	6.26e-05	0.000776041
ENSSSCG00000031719	SEMA4B	0	3	1	2	0	0	0	0	0	4	10	114	1	309	898	25.2869	-6.08445	1.52139	-3.99928	6.35e-05	0.00078515
ENSSSCG00000040056	ENSSSCG00000040056	47688	54904	56050	99700	34857	41061	26297	64467	27931	27638	64674	86188	48594	38376	37601	81808.3	2.91901	0.729932	3.99901	6.36e-05	0.00078515
ENSSSCG00000028553	ILF2	0	402	16	6652	551	15896	4863	120	5711	82	689	399	18	615	291	3311.67	5.62934	1.40801	3.99808	6.39e-05	0.000786892
ENSSSCG00000011843	PAK2	7424	15330	13381	3880	6007	19188	11382	8795	15577	11251	8048	8468	14874	10095	10570	25822.4	3.53465	0.885021	3.99386	6.5e-05	0.000799648
ENSSSCG00000027894	FAM76A	742	303	2893	900	3	2	28	5	4	9	220	1	4	3	3	418.608	5.73432	1.4368	3.99104	6.58e-05	0.000807806
ENSSSCG00000032655	ALYREF	13	0	255	8	2929	18	216	0	0	0	0	0	6	0	0	45.8601	8.10128	2.03089	3.98903	6.63e-05	0.000813246
ENSSSCG00000014929	ENSSSCG00000014929	0	0	9	1247	0	10	0	0	1900	0	0	0	1	0	0	134.597	12.2041	3.06088	3.98713	6.69e-05	0.000818372
ENSSSCG00000013460	OAZ1	117	2408	889	2119	3762	4700	439	1170	4603	1638	1311	2169	840	1725	1809	6364.86	4.24988	1.06627	3.98576	6.73e-05	0.00082169
ENSSSCG00000003107	ARHGAP35	0	62	3631	6744	593	1549	1087	35	614	24	5	147	1303	16	184	2395.87	5.65092	1.41822	3.98451	6.76e-05	0.000824591
ENSSSCG00000016661	SEPTIN7	8	394	2302	7009	1234	5798	3966	86	2420	548	2243	1669	686	928	1269	6449.02	4.72674	1.18657	3.98352	6.79e-05	0.000825203
ENSSSCG00000016346	MAD2L1BP	2	4339	4	2912	20027	1133	134	36	2069	249	92	0	731	682	1180	6495.8	6.2186	1.561	3.98372	6.78e-05	0.000825203
ENSSSCG00000011506	UBA3	3	264	1	2	1	1	6	322	2	1873	1932	913	1184	1313	968	208.006	-3.97074	0.997165	-3.98203	6.83e-05	0.000827569
ENSSSCG00000032469	ENSSSCG00000032469	0	3	4	2047	16	48	0	1	1	0	0	0	2	0	0	37.5763	9.04736	2.27204	3.98204	6.83e-05	0.000827569
ENSSSCG00000018039	ENSSSCG00000018039	42	2545	4836	1665	7819	1305	11119	829	4970	668	1225	39	979	3047	4657	5951.26	4.19962	1.05495	3.98088	6.87e-05	0.000830143
ENSSSCG00000010401	ENSSSCG00000010401	0	7	1	0	1	0	1	0	0	0	585	97	1	263	764	33.8667	-6.18561	1.55472	-3.9786	6.93e-05	0.000836708
ENSSSCG00000009074	ABHD18	1	259	0	1	1891	0	638	1	1	0	1	0	0	4	0	55.0171	8.53833	2.14846	3.97416	7.06e-05	0.000851009
ENSSSCG00000010802	UCHL5	0	30	4	1175	1224	1001	0	23	1	51	113	3	66	4	50	1097.52	6.83385	1.721	3.97087	7.16e-05	0.000861407
ENSSSCG00000003700	ESCO1	0	10	10	12522	4414	8506	196	7	17487	500	455	1041	2198	49	150	14494.9	6.66719	1.6804	3.96762	7.26e-05	0.000870844
ENSSSCG00000026617	EIF2S2	500	1021	210	1855	5774	3821	7	377	964	22	1696	58	1437	874	637	4734.95	5.07572	1.27934	3.96746	7.26e-05	0.000870844
ENSSSCG00000017033	SLU7	1	1720	1197	1660	18461	1719	20	41	3792	377	812	251	1794	1605	713	7067.77	5.37949	1.35784	3.96181	7.44e-05	0.000890202
ENSSSCG00000006871	SLC35A3	877	2	2	3	0	0	1	9	0	1	224	404	340	61	637	35.117	-4.52764	1.14316	-3.96063	7.48e-05	0.000891758
ENSSSCG00000003758	CTBS	5122	6235	13066	790	1627	3608	621	2241	2906	1014	1551	3927	5996	3179	2236	6421.11	3.45402	0.872098	3.96059	7.48e-05	0.000891758
ENSSSCG00000026446	ENSSSCG00000026446	1	3	0	1	0	0	0	0	0	93	1	3	356	45	379	17.7212	-5.70185	1.44003	-3.95954	7.51e-05	0.000894119
ENSSSCG00000017430	EIF1	243	4098	12555	9998	11578	5956	312	5117	10759	1843	4313	5395	4967	5673	4741	13025.9	3.88223	0.980572	3.95915	7.52e-05	0.000894119
ENSSSCG00000013602	HNRNPM	1	659	89	1159	1189	2770	440	3	6083	1085	3	80	50	182	41	4567.48	6.0863	1.53759	3.95833	7.55e-05	0.000895689
ENSSSCG00000013046	COX8A	0	567	1708	1441	3725	456	570	337	737	144	536	680	466	222	465	1758.58	4.41598	1.11583	3.95756	7.57e-05	0.000897071
ENSSSCG00000015565	C1orf21	7	4464	751	5	5386	101	2188	256	3149	20	882	74	592	518	970	2778.2	4.94393	1.25047	3.95366	7.7e-05	0.000910339
ENSSSCG00000035600	DNAJC12	0	5	7	2	1	2	1205	30	2	33	918	799	784	655	642	85.7775	-3.78501	0.958459	-3.94906	7.85e-05	0.000926451
ENSSSCG00000011508	ENSSSCG00000011508	0	0	1	3	0	0	0	62	3	157	484	2310	275	1091	19	99.0243	-5.58384	1.41463	-3.94722	7.91e-05	0.000932019
ENSSSCG00000011117	UPF2	7	6817	3360	15142	4267	5100	1541	7243	5245	605	2240	3327	1624	4151	5461	8879.55	4.01275	1.01736	3.94429	8e-05	0.000941919
ENSSSCG00000000843	TXNRD1	237	32	666	390	612	4895	933	8	3075	28	595	236	90	578	202	1487.24	4.7764	1.21127	3.94331	8.04e-05	0.000944225
ENSSSCG00000001504	WDR46	0	0	0	6	2224	144	10	1	0	0	1	1	0	0	0	101.349	10.5579	2.67847	3.94177	8.09e-05	0.00094789
ENSSSCG00000003918	TOE1	1	1	1	272	4	6355	2	0	0	0	1	1	1	0	3	29.2221	7.36067	1.86763	3.94119	8.11e-05	0.00094789
ENSSSCG00000030255	EIF4G1	6	1	1	9	88	29	2	0	128	18	1	1	2	1	0	88.6394	6.36838	1.61573	3.94148	8.1e-05	0.00094789
ENSSSCG00000029877	MKRN2	48	841	410	933	7554	6061	2	1162	1553	1298	388	1220	105	906	801	6743.9	5.26315	1.33594	3.93967	8.16e-05	0.000949203
ENSSSCG00000006522	GBA	0	0	0	742	110	31	0	0	0	0	0	0	1	0	0	121.928	12.0608	3.06093	3.94025	8.14e-05	0.000949203
ENSSSCG00000017155	EIF4A3	82	11	1418	530	394	4319	39	192	5	0	89	1	41	86	0	249.946	5.25968	1.33503	3.93974	8.16e-05	0.000949203
ENSSSCG00000022312	RHPN2	0	58	2681	10098	217	7529	14	1049	12812	997	89	885	2092	343	820	11123	5.98595	1.52013	3.93778	8.22e-05	0.000955139
ENSSSCG00000021038	NRIP1	0	0	0	0	0	1	0	0	1	477	76	1	25	1029	3	39.0769	-7.21118	1.83173	-3.93681	8.26e-05	0.000955997
ENSSSCG00000025675	EEF2	0	1667	243	2377	405	166	2334	3	5264	56	507	203	31	932	47	2583.79	5.53998	1.40724	3.93678	8.26e-05	0.000955997
ENSSSCG00000011848	TFRC	5024	1112	12	9068	11	74	13	10	12084	49	128	96	1796	9	1317	6552.03	6.11091	1.55285	3.93528	8.31e-05	0.000960415
ENSSSCG00000009779	MPHOSPH9	14863	2198	2723	4885	4456	21	2348	7866	6736	549	4406	2691	5694	1891	2760	8325.29	3.86996	0.983619	3.93441	8.34e-05	0.00096233
ENSSSCG00000029343	MFSD11	0	0	278	107	1	0	1672	0	14	0	1	3	2	2	3	29.7068	6.4777	1.64812	3.93036	8.48e-05	0.00097708
ENSSSCG00000006835	SARS1	1	1	3	0	1700	559	2008	0	0	0	0	0	17	42	1	920.621	9.09639	2.31526	3.92889	8.53e-05	0.000981478
ENSSSCG00000007178	ENSSSCG00000007178	0	418	5	3937	7198	3786	2348	2	799	21	0	752	55	4	0	5134.2	7.44721	1.89733	3.9251	8.67e-05	0.000993824
ENSSSCG00000000119	EIF3L	130	6	36	1709	846	9	173	1423	900	36	140	62	616	55	1	787.898	4.85153	1.23599	3.9252	8.67e-05	0.000993824
ENSSSCG00000024748	THUMPD1	3	326	18	8658	8221	17715	1349	4606	6797	1535	3081	72	4148	753	2797	17917.1	5.50907	1.40381	3.92437	8.7e-05	0.00099524
ENSSSCG00000039867	UCK2	0	0	0	79	452	11	5	0	57	0	0	0	0	5	0	137.891	9.89764	2.52264	3.92352	8.73e-05	0.000995503
ENSSSCG00000010862	CDC42BPA	3303	8561	7048	10775	3670	367	1742	3931	11850	3529	3144	2743	4269	9181	3223	8498.89	3.23827	0.825304	3.92373	8.72e-05	0.000995503
ENSSSCG00000001556	MAPK14	0	148	124	13	5598	5	3	4	6	590	6382	3379	1190	2034	2107	364.42	-3.98807	1.01708	-3.92109	8.82e-05	0.00100353
ENSSSCG00000038989	CRK	37337	18623	20237	121945	35173	186107	29382	38536	85193	75540	35007	79850	44777	17308	21678	199842	4.25412	1.08501	3.92081	8.83e-05	0.00100353
ENSSSCG00000028345	ENSSSCG00000028345	0	1	1	1779	0	70	0	1	21	0	1	0	0	0	0	56.153	10.1184	2.58104	3.92028	8.84e-05	0.00100414
ENSSSCG00000004002	RPS5	0	2	2	813	2	89	2	1	14	0	1	0	17	1	1	67.9632	6.92192	1.76642	3.91862	8.91e-05	0.00100947
ENSSSCG00000004952	SMAD3	2	0	0	0	0	0	1	7	0	397	1214	0	191	794	1	58.5794	-6.79325	1.73451	-3.91652	8.98e-05	0.00101667
ENSSSCG00000011494	PSMD6	0	0	3	3330	4	10830	14	2	13	21	5	20	6	1	4	347.991	7.27362	1.85766	3.91548	9.02e-05	0.00101943
ENSSSCG00000005645	TRUB2	0	1	0	7865	0	1	1	1	279	0	3	1	0	2	2	100.122	8.6808	2.21766	3.9144	9.06e-05	0.00102236
ENSSSCG00000001966	ARHGAP5	2	1724	447	10995	4537	37497	5518	17	31545	413	2142	2347	2214	2347	1636	14244.6	5.35453	1.36935	3.91027	9.22e-05	0.00103833
ENSSSCG00000006543	ADAR	1463	5	6	1	0	0	1	0	1	499	995	460	781	91	178	72.2814	-4.64321	1.18909	-3.90485	9.43e-05	0.00106019
ENSSSCG00000013597	RPS28	37	2	39	64	113	77	48	55	1	14	17	51	38	27	37	105.067	4.09447	1.0487	3.90433	9.45e-05	0.00106081
ENSSSCG00000014855	RPS3	5	61	716	8695	6697	11645	2839	42	14236	1052	1894	2642	2839	2143	2219	16047.9	5.28452	1.35447	3.90154	9.56e-05	0.00107142
ENSSSCG00000011395	RBM5	1	3543	66	5837	6704	437	10	7	359	5	3	541	59	692	2	2654.24	6.00901	1.54086	3.89978	9.63e-05	0.00107589
ENSSSCG00000028228	XPO1	3187	5325	4875	2436	6188	4056	13135	5208	6538	5362	4967	6291	4892	5969	7711	9770.38	2.9478	0.755892	3.89976	9.63e-05	0.00107589
ENSSSCG00000036483	ENSSSCG00000036483	0	90	0	1	4	0	0	0	1	868	995	350	1401	75	1401	114.51	-5.42599	1.39183	-3.89845	9.68e-05	0.00108002
ENSSSCG00000033314	DLX6	35	95	3190	1	1509	0	1	0	1	0	5	8	2	0	21	158.772	7.2185	1.85185	3.89799	9.7e-05	0.00108037
ENSSSCG00000017380	ARL4D	0	3	0	0	0	0	1	1	1	187	1323	0	0	2	948	51.9979	-7.20014	1.84818	-3.89581	9.79e-05	0.00108843
ENSSSCG00000036014	RPLP0	138	85	468	29	2400	1780	10	312	5443	207	287	912	1333	367	345	3847.42	5.13223	1.31773	3.89475	9.83e-05	0.00109147
ENSSSCG00000009389	TRIM13	1	4	2	0	3	1	1	0	1	5	47	3	932	82	963	38.9485	-4.98688	1.28082	-3.8935	9.88e-05	0.00109543
ENSSSCG00000029348	THAP6	0	0	0	1	0	0	0	1	1	0	0	733	971	461	75	45.2594	-7.27869	1.87311	-3.88588	0.000101959	0.00112857
ENSSSCG00000022708	ZNF638	4	1040	9	6655	1550	4808	1960	1723	16311	822	598	1614	2022	2765	2156	10581.4	5.06793	1.30571	3.88136	0.000103874	0.00114797
ENSSSCG00000006767	MAGI3	2763	16860	11875	7624	8983	4571	20047	21887	17178	6492	12815	11830	12391	16784	21313	17421	2.62851	0.677314	3.88078	0.00010412	0.0011489
ENSSSCG00000022300	MAT2A	3	473	1117	845	24552	1173	2287	2845	6746	229	2291	2596	2579	1389	1735	9334	4.77897	1.2326	3.87716	0.000105684	0.00116252
ENSSSCG00000003306	HELZ2	0	1	0	143	2	41	0	0	4952	0	0	0	0	0	1	43.5326	10.5563	2.72262	3.87725	0.000105643	0.00116252
ENSSSCG00000028097	GPBP1L1	89	2370	11024	18948	32421	190	38203	4798	15559	5645	6040	1896	11131	3968	4116	19138	4.10159	1.05898	3.87315	0.000107439	0.00117999
ENSSSCG00000035488	WDR44	0	98	6	1	0	1	1	1	0	916	908	1263	299	2	214	93.5302	-5.1292	1.32618	-3.86765	0.000109887	0.00120501
ENSSSCG00000015866	FMNL2	2580	7663	10975	1395	2414	9208	13106	7882	6800	3202	6343	3900	8580	9684	9262	12807.3	3.24844	0.840426	3.86523	0.000110983	0.00121327
ENSSSCG00000029163	BCAT1	0	0	1	0	2	220	1	0	1942	1	0	0	0	0	0	153.264	11.7063	3.0286	3.86524	0.000110982	0.00121327
ENSSSCG00000006809	RBM15	238	2926	4702	7198	10342	1728	2416	0	8	503	1620	3	358	3	97	4845.78	5.73422	1.48437	3.86306	0.000111975	0.00122033
ENSSSCG00000015988	ENSSSCG00000015988	163	2558	424	4486	5914	55	456	1866	8519	716	1607	2450	2118	457	312	5222.61	4.31931	1.11806	3.86323	0.000111899	0.00122033
ENSSSCG00000008860	ENSSSCG00000008860	1	0	1	1	0	1	1388	0	2732	2	2	0	1	0	0	104.583	9.11202	2.36191	3.8579	0.000114363	0.00124445
ENSSSCG00000026449	ENSSSCG00000026449	0	0	1	46	38	1	1	0	1	0	0	0	1	1	0	14.4309	7.68213	1.99295	3.85464	0.000115899	0.00125922
ENSSSCG00000003984	ENSSSCG00000003984	1	4	1220	4767	4	5300	5	4	7796	860	124	5	5	570	82	7036.86	6.70451	1.73956	3.85413	0.00011614	0.00125991
ENSSSCG00000038550	SCOC	0	2	1	2	0	0	0	2	0	0	5	572	320	397	1	27.2256	-6.11441	1.58662	-3.85375	0.000116325	0.00125997
ENSSSCG00000010097	LZTR1	0	1	0	5	2623	64	2	2	3	0	3	1	0	0	0	46.2966	8.41714	2.18469	3.85278	0.000116785	0.00126303
ENSSSCG00000035582	GIPC2	0	0	0	0	1	0	0	1	0	0	11	93	74	539	75	15.5413	-6.20022	1.60949	-3.8523	0.000117014	0.00126357
ENSSSCG00000002505	PAPOLA	4	1337	567	3730	167	2946	1814	191	6341	670	797	933	1504	1593	814	5050.46	4.61598	1.19862	3.85107	0.000117603	0.001268
ENSSSCG00000028979	UVRAG	0	329	2	595	50	0	2245	103	3	1	1	33	8	4	24	87.0424	5.26788	1.36887	3.84833	0.000118924	0.00128029
ENSSSCG00000002307	ERH	1	0	37	339	8791	23	156	2	0	10	8	1	1	0	0	66.2769	6.32294	1.64354	3.84714	0.000119506	0.0012846
ENSSSCG00000017546	ZNF652	3	0	0	0	0	0	0	0	0	2174	208	267	1	152	1	89.1954	-7.8179	2.03383	-3.84393	0.000121078	0.00129755
ENSSSCG00000028802	ENSSSCG00000028802	0	1	3	811	1488	305	70	0	8	0	1	109	9	4	1	639.516	7.2186	1.87774	3.8443	0.000120895	0.00129755
ENSSSCG00000006859	DPH5	0	1	3	1	0	0	1	0	0	58	610	9	128	97	0	19.6086	-5.65664	1.473	-3.84022	0.000122925	0.00131536
ENSSSCG00000016853	RICTOR	193	2106	5130	7166	4038	492	7469	7855	18541	4447	2380	3516	1741	4042	4942	10132	3.73645	0.973388	3.8386	0.000123737	0.00132205
ENSSSCG00000016118	CYP20A1	2198	15867	1693	4584	5619	3337	8215	2610	23099	5268	3251	5082	7026	8672	7746	14732.9	3.53957	0.922321	3.83767	0.000124205	0.00132305
ENSSSCG00000013249	CKAP5	1567	641	2168	8	5331	2097	7208	7038	1083	765	907	1448	1461	3268	2139	4436.62	3.77477	0.983582	3.83778	0.000124151	0.00132305
ENSSSCG00000008261	HK2	2	2606	3010	2023	712	10734	3655	1	7009	381	177	839	1131	417	7	3470.27	5.12675	1.33694	3.83468	0.000125728	0.00133726
ENSSSCG00000014083	ANKDD1B	0	8	88	0	1	1	2	23	1	1164	0	1020	915	2037	996	143.141	-5.00445	1.3052	-3.83426	0.000125945	0.00133755
ENSSSCG00000033467	ENSSSCG00000033467	6703	23602	19066	6026	10184	10301	9589	13185	13835	5147	16398	4280	14100	23192	22214	20780.4	2.88998	0.754534	3.83015	0.000128064	0.00135802
ENSSSCG00000010158	TOMM20	3	2	5	263	6	579	6	5	1	8	4	1	4	2	0	30.5858	5.38467	1.40708	3.82685	0.000129796	0.00137021
ENSSSCG00000017505	MED1	2	10996	9357	9895	18246	3642	2951	5587	28445	4231	5230	3662	6294	7568	1311	19432.6	4.33239	1.13208	3.82691	0.00012976	0.00137021
ENSSSCG00000009141	MCUB	638	1023	1486	25	784	381	321	1990	242	527	322	592	372	788	644	918.268	2.96715	0.775226	3.82746	0.00012947	0.00137021
ENSSSCG00000006155	ZBTB10	11288	17529	11889	24867	14954	7636	20779	35863	48072	16663	13764	24601	26308	24979	28763	37257.9	2.97891	0.7787	3.82549	0.000130514	0.00137575
ENSSSCG00000026772	C1orf52	0	0	3	1030	3484	0	20	0	0	0	1	0	0	0	0	106.735	11.6994	3.06101	3.82206	0.000132341	0.00139293
ENSSSCG00000014177	CHD1	1429	3393	4287	26994	4037	14811	6530	12567	22525	8833	7113	9329	9877	8268	10494	24550.4	3.70198	0.969368	3.81896	0.000134014	0.00140844
ENSSSCG00000012642	STAG2	5191	3064	5643	10604	9	392	1351	1921	16011	903	2521	3979	1110	2994	3171	9067.94	4.22706	1.10737	3.8172	0.000134973	0.00141642
ENSSSCG00000004489	EEF1A1	14784	7146	7186	17783	22616	16453	6027	7518	18629	19290	11460	14878	9660	7058	6273	31240.7	3.5546	0.931467	3.81613	0.000135561	0.00142048
ENSSSCG00000017051	SOX30	0	2	0	1	0	0	1	0	1	1	23	180	581	478	0	24.8153	-6.01885	1.5778	-3.8147	0.000136348	0.00142661
ENSSSCG00000004364	HACE1	0	231	3	9	1906	5	5	35	4	342	347	1479	984	5301	1860	227.333	-3.81189	0.999835	-3.81252	0.000137557	0.00143714
ENSSSCG00000018093	ENSSSCG00000018093	49	33	87	384	112	183	200	669	136	57	141	212	187	202	246	308.643	3.14364	0.824647	3.8121	0.000137792	0.00143747
ENSSSCG00000003710	TTC39C	1	41	1	1	1310	1	2	3	2	773	0	1907	126	828	252	99.8299	-4.65996	1.2232	-3.80965	0.000139165	0.00144752
ENSSSCG00000030247	EPM2AIP1	0	402	0	0	0	21	702	0	0	0	0	0	0	0	1	77.2503	11.403	2.99298	3.80993	0.000139003	0.00144752
ENSSSCG00000028944	ENSSSCG00000028944	1	3	0	0	1	1	0	0	0	336	472	1	15	1	479	31.6816	-6.02165	1.58092	-3.80895	0.000139556	0.00144946
ENSSSCG00000006523	MTX1	0	0	0	571	119	31	0	0	0	0	0	1	0	0	1	106.525	10.7271	2.81665	3.80846	0.000139837	0.00145025
ENSSSCG00000027135	PPM1G	1	5	0	9765	2	1	2	1	1	157	709	290	499	51	397	48.7752	-3.93268	1.0328	-3.80777	0.000140226	0.00145215
ENSSSCG00000000288	HNRNPA1	7	1821	3339	14014	8638	13655	1656	2517	8929	3974	4978	757	4259	5465	1834	16876.3	4.53169	1.19024	3.80736	0.000140458	0.0014524
ENSSSCG00000040905	FAAP24	1	813	48	8068	115	7570	12	1156	7686	1103	186	855	2202	265	1025	9010.27	5.56712	1.46234	3.807	0.000140661	0.0014524
ENSSSCG00000001866	RCN2	268	1835	918	3	1318	1553	2473	633	121	80	394	76	383	1100	1332	1833.53	4.1939	1.10264	3.8035	0.000142664	0.00146879
ENSSSCG00000008508	FAM98A	130	184	793	5212	2095	4436	4	860	273	1431	339	873	186	524	451	4368.62	4.85458	1.27629	3.80367	0.000142566	0.00146879
ENSSSCG00000010826	MTARC2	0	0	0	0	0	0	1	0	0	35	185	0	158	322	24	14.5542	-6.30724	1.65854	-3.8029	0.000143013	0.00147023
ENSSSCG00000023904	ENSSSCG00000023904	0	0	0	0	0	1	0	0	0	30	116	269	39	17	17	11.8609	-5.94621	1.56375	-3.80254	0.000143219	0.00147023
ENSSSCG00000002020	ENSSSCG00000002020	685	905	3974	1053	5189	2533	229	1360	2641	2296	1385	1051	2352	1750	951	4611.65	3.69635	0.972867	3.79944	0.000145024	0.00148661
ENSSSCG00000031774	ENSSSCG00000031774	13	5158	2632	6396	13828	21	686	5335	2201	797	1982	1666	862	2795	1115	5187.93	4.0777	1.07366	3.79794	0.000145904	0.00149346
ENSSSCG00000015558	SMG7	16	7247	3754	7550	5611	29	14544	16027	8706	229	4379	2050	2455	3697	3590	7304.92	3.82933	1.00855	3.79689	0.000146526	0.00149765
ENSSSCG00000009768	TCTN2	159	1147	212	1306	0	630	1014	504	6308	0	97	15	58	185	530	771.315	4.93516	1.3035	3.78608	0.00015304	0.00156198
ENSSSCG00000039058	ENSSSCG00000039058	0	1	0	1	0	1	0	0	0	2	1022	1	334	0	541	38.2364	-7.01313	1.8549	-3.78086	0.000156289	0.00159055
ENSSSCG00000013661	EIF3G	0	0	1	1257	0	957	0	0	40	1	0	1	0	0	1	142.582	10.3298	2.73212	3.78088	0.000156277	0.00159055
ENSSSCG00000003702	GATA6	0	0	0	307	1078	0	99	1	1	0	0	1	0	0	0	39.0984	10.1486	2.68459	3.78032	0.000156624	0.00159167
ENSSSCG00000006845	STXBP3	68	1030	169	1942	1197	37	2314	457	2934	212	757	706	663	1393	443	1855.11	3.77417	0.998638	3.77932	0.000157258	0.00159581
ENSSSCG00000015412	CCDC146	0	458	0	2	0	0	1	3	0	127	90	1	68	163	1369	36.1573	-5.25707	1.39141	-3.77822	0.000157956	0.0016006
ENSSSCG00000006872	AGL	2980	1	2	6	0	0	4	1	0	607	1787	365	1142	87	605	106.107	-4.72693	1.25128	-3.77766	0.000158308	0.00160188
ENSSSCG00000005177	SH3GL2	0	6	1	0	4	1	8	1	0	62	22	1	160	949	1150	46.4195	-4.94533	1.3095	-3.77651	0.000159041	0.001607
ENSSSCG00000003771	FUBP1	2296	2785	17	5714	2941	9703	4013	5247	1686	1991	409	524	2183	1658	2058	3278.74	3.38322	0.896153	3.77527	0.000159835	0.00161272
ENSSSCG00000029967	PEX1	0	6	5	6	3	0	2	468	1	2644	9	3054	977	3516	1278	283.703	-4.86386	1.29107	-3.7673	0.000165026	0.00165564
ENSSSCG00000018734	MIR1282	210	407	2137	941	541	44	4	1111	11	234	107	289	226	199	169	465.319	3.38188	0.89747	3.76824	0.000164403	0.00165564
ENSSSCG00000034924	JRKL	0	2	0	0	1	0	3	0	0	1	94	0	944	345	398	33.0959	-6.2742	1.66524	-3.76775	0.000164726	0.00165564
ENSSSCG00000007857	ACSM3	1406	2	5	4	3	1	1	1	0	0	379	289	248	1875	889	75.1816	-4.64041	1.23176	-3.7673	0.000165023	0.00165564
ENSSSCG00000017878	ENSSSCG00000017878	6141	6011	202	5910	6749	8502	2466	9230	3946	3381	5668	4967	8601	2427	4959	12083.3	3.56891	0.948784	3.76156	0.000168854	0.00169054
ENSSSCG00000007497	GCNT7	0	0	0	685	0	0	179	0	1505	0	0	0	0	0	1	83.2371	11.5143	3.06119	3.76137	0.000168982	0.00169054
ENSSSCG00000022948	SLC7A9	1	3424	0	1	2	0	0	0	0	1073	60	16	175	204	451	55.4795	-5.32155	1.41531	-3.75998	0.000169924	0.00169756
ENSSSCG00000006032	EMC2	2	86	170	4610	10	3	73	835	6	2741	4140	2295	3329	1502	3102	448.579	-3.03633	0.807749	-3.75901	0.000170588	0.00170108
ENSSSCG00000023873	AZIN1	1145	4798	4340	10783	3517	19096	14515	12408	7805	4180	2503	6848	5489	9254	5027	7719.88	2.69176	0.71613	3.75876	0.000170758	0.00170108
ENSSSCG00000029790	PCYOX1	3	190	405	2877	9440	85	5	135	739	264	76	521	694	829	272	2818.28	5.0395	1.34279	3.75301	0.000174722	0.00173813
ENSSSCG00000038308	RANBP1	0	915	2	479	4	2	25	0	71	1	0	31	1	8	13	103.126	5.86377	1.5629	3.75186	0.00017553	0.00173883
ENSSSCG00000011732	ENSSSCG00000011732	5	255	196	2131	5342	4924	4124	1536	4169	966	1826	571	1565	2855	1909	6877.66	4.46389	1.18978	3.75187	0.000175523	0.00173883
ENSSSCG00000015714	CCDC93	0	1	2	1	5	1	0	0	0	13	143	154	2	1147	810	45.3655	-5.33416	1.42168	-3.75202	0.000175415	0.00173883
ENSSSCG00000038562	RND1	0	1	0	1	0	2	0	0	0	34	826	0	76	43	1007	40.3732	-6.64589	1.77184	-3.75084	0.000176242	0.00174114
ENSSSCG00000026392	BSDC1	0	0	0	0	0	0	0	0	0	647	7	0	190	15	249	30.5712	-7.78579	2.07576	-3.75082	0.000176256	0.00174114
ENSSSCG00000005347	POLR1E	9036	6757	11666	8196	1825	7500	17786	2612	1925	8544	8032	6414	6084	3746	5384	12257.6	3.08618	0.82338	3.74819	0.000178117	0.00175708
ENSSSCG00000014168	ELL2	72	105	4368	28783	46985	20414	10680	42	2095	5708	2514	6854	6728	1579	256	29978.4	5.11257	1.36518	3.74497	0.000180414	0.00177726
ENSSSCG00000016954	ERBIN	1154	5197	7276	10464	15825	17938	12193	5213	8589	7710	7033	7926	7888	13480	14269	23148	3.54179	0.94585	3.74456	0.000180711	0.00177771
ENSSSCG00000015498	RC3H1	7	27	18	7067	2439	167	6740	9	1249	75	3	5	2	15	1447	2362.63	5.74747	1.53645	3.74074	0.000183477	0.00180241
ENSSSCG00000031787	ENSSSCG00000031787	0	34	0	0	1	1	2	74	0	29	280	1219	1362	143	173	69.6655	-4.67138	1.24895	-3.74025	0.000183836	0.00180343
ENSSSCG00000012192	ENSSSCG00000012192	0	3	0	0	1	0	0	0	0	1	245	67	423	0	466	23.0274	-6.42878	1.72039	-3.73683	0.000186358	0.00182564
ENSSSCG00000015480	PRRC2C	151	2239	8251	14493	55	72	5253	4424	11805	1068	1320	4667	2938	1226	772	6971.26	4.07864	1.09194	3.73524	0.000187536	0.00183464
ENSSSCG00000004832	UBE3A	1130	3137	6998	1435	10	10373	2265	528	1408	622	1920	174	78	889	467	1677.18	3.50891	0.939811	3.73363	0.000188736	0.00184383
ENSSSCG00000022442	PAF1	0	675	2116	1539	2	20	2872	7	4429	224	1	2	378	95	422	2097.84	5.85405	1.5691	3.73084	0.000190841	0.00185957
ENSSSCG00000008640	IAH1	4	232	16641	14	5	7	95	98	3	421	2106	1196	513	237	3291	193.38	-2.82674	0.757677	-3.7308	0.000190874	0.00185957
ENSSSCG00000039577	ENSSSCG00000039577	0	0	1	231	254	0	0	0	955	0	0	0	0	1	0	80.6568	11.4107	3.06121	3.72752	0.000193371	0.00188001
ENSSSCG00000037674	ENSSSCG00000037674	12703	5889	5281	14480	18005	13565	3470	6871	14790	16498	9209	12462	8063	5184	4496	25386.3	3.53506	0.94841	3.72735	0.000193503	0.00188001
ENSSSCG00000038191	ABT1	0	3	2	1904	4349	563	2891	1293	1	224	103	29	395	150	1	1828.9	5.87665	1.57883	3.72215	0.00019753	0.0019165
ENSSSCG00000040266	MDFIC2	0	1	0	0	1	0	1154	0	2817	0	1	0	0	0	0	86.2194	11.3917	3.06116	3.72138	0.000198134	0.00191973
ENSSSCG00000028886	IPO7	0	130	10	2714	2877	5917	93	1286	5813	1045	340	162	1636	1118	183	7236.9	5.56088	1.4951	3.7194	0.000199698	0.00192959
ENSSSCG00000003520	CDC42	13	28	46	2283	2	2481	946	254	1465	442	360	261	171	847	236	2610.37	5.02609	1.35122	3.71966	0.000199487	0.00192959
ENSSSCG00000039285	MFN1	240	1552	875	11927	3121	3355	1362	5276	10238	1851	4077	2805	5687	3088	3107	8681.87	3.66903	0.987078	3.71706	0.000201556	0.00194489
ENSSSCG00000008826	FRYL	15	3828	3881	952	17709	45	15595	2762	10696	228	1474	4034	2577	2381	5012	9729.06	4.3155	1.16169	3.71483	0.000203337	0.0019594
ENSSSCG00000039885	PTP4A2	1964	5846	15870	9765	12351	32882	10602	15115	15411	13154	15948	19298	16055	4968	7417	36322.3	3.70962	0.999263	3.71236	0.000205336	0.00197598
ENSSSCG00000037325	UBIAD1	45	3362	115	6	5	6	4	280	4	2048	1542	1698	3242	2038	2308	331.618	-3.05418	0.823241	-3.70994	0.000207308	0.00198989
ENSSSCG00000001400	DDX39B	362	12	2	3913	2788	5084	1647	2	3228	1421	34	435	133	425	1081	5998.29	5.45695	1.47092	3.7099	0.000207345	0.00198989
ENSSSCG00000015667	MBD5	4	638	1	4	5	3146	3995	528	2552	6	1	108	1019	103	736	3455.34	5.97762	1.61231	3.70748	0.000209328	0.0020062
ENSSSCG00000007541	PDGFA	0	31	2	1	0	0	1	7	0	35	191	52	194	291	24	17.1313	-3.84038	1.03728	-3.70236	0.000213603	0.0020444
ENSSSCG00000002738	ZNF23	0	0	3	606	0	0	2	2	92	1	1	1	0	1	1	33.1436	7.5815	2.04822	3.7015	0.000214326	0.00204855
ENSSSCG00000033169	RPS15	0	0	0	86	1	42	0	0	34	0	0	0	0	0	1	50.2427	9.96104	2.69172	3.70062	0.000215072	0.00205232
ENSSSCG00000038826	NDUFV2	1	0	0	1	0	0	0	0	0	0	255	1	40	563	452	25.2149	-6.60796	1.78577	-3.70035	0.000215301	0.00205232
ENSSSCG00000011766	PEX5L	15904	19807	10036	313	34304	1193	12695	46809	5088	3548	12168	12617	18804	8033	5329	18434.8	3.18093	0.859862	3.69935	0.000216156	0.0020577
ENSSSCG00000011351	TMA7	0	3	0	8	22	244	0	0	170	0	0	0	0	0	2	66.2783	10.2051	2.76796	3.68685	0.000227046	0.00214692
ENSSSCG00000004791	RASGRP1	0	531	3	1606	160	1	3868	2	248	12	18	220	0	5	5	596.742	5.99598	1.62601	3.68755	0.000226421	0.00214692
ENSSSCG00000036307	OAF	321	0	0	0	20	544	0	0	0	0	1	0	0	0	0	80.2833	11.2872	3.06122	3.68717	0.000226762	0.00214692
ENSSSCG00000008838	LNX1	0	109	1	0	1	1	1	0	0	1029	999	47	741	155	764	91.4488	-5.04424	1.36806	-3.68716	0.000226773	0.00214692
ENSSSCG00000012703	ENSSSCG00000012703	9	2773	2192	7316	6	391	28	5	7373	30	10	2	30	2216	103	3861.33	5.80187	1.57335	3.68758	0.000226399	0.00214692
ENSSSCG00000032583	SRSF5	0	1099	15	115	1535	4337	19	1	1442	527	1	3	406	1	45	3935.08	6.62806	1.80104	3.68013	0.000233115	0.0021955
ENSSSCG00000036560	PAWR	0	1	0	0	0	0	0	0	0	83	608	5	17	0	118	18.3027	-6.81379	1.85136	-3.68043	0.000232839	0.0021955
ENSSSCG00000029260	NDNF	0	0	0	0	0	0	0	0	1	384	12	74	429	0	33	23.8629	-6.97743	1.8957	-3.68067	0.000232624	0.0021955
ENSSSCG00000003798	SERBP1	2235	2140	5605	13907	50	16734	10021	8829	13387	4520	4595	8341	5539	4522	10928	20429.3	3.97613	1.08152	3.67642	0.000236534	0.00222474
ENSSSCG00000017957	EIF4A1	11	242	691	1186	3595	1926	2167	3	3	479	279	29	1050	196	425	2520.92	4.94951	1.34649	3.67587	0.000237042	0.00222655
ENSSSCG00000033185	PPP2R3A	1837	6015	4	2076	13	2571	6842	6472	6676	1134	2527	2526	1218	595	1031	5829.92	4.20198	1.14326	3.67543	0.00023745	0.00222743
ENSSSCG00000007907	USP7	3	2383	1129	3414	10222	4120	260	1466	4162	990	2381	2857	1301	726	2889	7390.68	4.30739	1.17355	3.67039	0.000242185	0.00226884
ENSSSCG00000005621	CDK9	3	29	87	7402	4540	11	5	1	538	325	42	176	523	99	30	2007.13	5.55735	1.51436	3.66977	0.000242773	0.00227134
ENSSSCG00000016492	AGK	0	1	0	8	0	0	0	1	1	130	556	34	362	40	22	25.9262	-4.88949	1.33318	-3.66754	0.000244897	0.00228819
ENSSSCG00000022837	TMUB2	0	0	0	663	1	1957	1	0	0	0	0	0	0	0	1	67.9599	11.2218	3.06137	3.66563	0.000246727	0.00229618
ENSSSCG00000007275	RALY	0	45	0	0	1	12	7	636	35	1	4	0	6	0	10	38.447	5.9496	1.62304	3.6657	0.000246662	0.00229618
ENSSSCG00000040562	C8orf88	0	10	6	3	4	3	6	1	4	1	2063	4	255	1261	259	82.6218	-4.49227	1.22549	-3.66571	0.000246653	0.00229618
ENSSSCG00000038628	SKP1	1031	1430	2009	4971	1832	1857	1267	292	3	1444	576	745	1327	716	728	2812.01	3.78275	1.03207	3.6652	0.000247147	0.00229707
ENSSSCG00000000207	ENSSSCG00000000207	0	0	0	10	17	10	7	0	6	0	0	0	0	0	0	14.4294	8.62208	2.3539	3.66289	0.000249385	0.00231483
ENSSSCG00000034647	MRPS15	0	0	0	39	1	17	2	0	13	0	0	0	0	0	0	20.7685	9.15565	2.49994	3.66235	0.000249911	0.00231667
ENSSSCG00000015316	ENSSSCG00000015316	0	0	0	0	0	0	1	0	0	292	251	7	21	0	118	18.1011	-6.60396	1.80527	-3.65814	0.000254048	0.00235194
ENSSSCG00000034159	SNAPIN	0	586	15	6078	475	14107	4565	222	4745	66	927	585	30	614	578	2890.58	5.0193	1.37351	3.65436	0.000257821	0.00238375
ENSSSCG00000017415	TTC25	0	4	46	2	3	1	2	24	0	0	997	632	872	132	459	66.9083	-4.33941	1.18801	-3.65267	0.000259523	0.00239323
ENSSSCG00000004294	SYNCRIP	2843	8910	13342	7650	6685	6612	2056	9284	19016	4034	12347	9212	12387	10416	10034	16735.1	3.08793	0.845326	3.65294	0.000259256	0.00239323
ENSSSCG00000001414	ENSSSCG00000001414	780	0	231	74	325	944	154	5	446	54	160	352	131	159	336	1125.3	4.87799	1.33574	3.6519	0.00026031	0.00239736
ENSSSCG00000004540	ONECUT2	3940	12651	9577	7074	3609	1494	7229	20273	3949	2584	7826	6844	9424	20929	16757	7977.89	1.80104	0.493224	3.65156	0.000260655	0.00239742
ENSSSCG00000001858	CIB1	0	6	0	0	1	0	0	1	0	5	3	121	0	372	885	26.3557	-6.1685	1.69025	-3.64945	0.000262798	0.00241399
ENSSSCG00000000058	SNU13	1	4	272	2424	141	4577	1706	957	6959	228	67	1150	103	521	3	2989.43	5.34693	1.46563	3.6482	0.000264085	0.00242266
ENSSSCG00000025523	COL2A1	0	0	780	2	21	2838	28	0	0	0	0	0	2	0	0	42.8847	9.57394	2.62545	3.6466	0.000265738	0.00243152
ENSSSCG00000024245	AIMP2	0	0	0	0	634	119	0	5	0	0	0	0	0	0	0	82.6958	11.1632	3.06119	3.64667	0.000265659	0.00243152
ENSSSCG00000028737	USP3	0	30	1905	3063	890	823	5236	1092	1823	13	1392	17	11	18	799	2281.06	5.04388	1.38357	3.64556	0.000266808	0.002436
ENSSSCG00000023984	RSL1D1	199	3423	2324	6576	9481	224	4911	4405	2029	158	3284	1323	3956	1757	5516	4699.3	3.24323	0.889663	3.64546	0.000266916	0.002436
ENSSSCG00000005366	NCBP1	0	122	1332	680	3739	4	3242	277	273	220	308	215	439	25	476	1357.13	4.6113	1.26529	3.64446	0.000267949	0.00244227
ENSSSCG00000031844	ENSSSCG00000031844	0	2887	180	15	5108	10572	46	7243	9498	1740	1141	1262	2741	404	666	12303.3	5.46765	1.50043	3.64405	0.00026838	0.00244305
ENSSSCG00000017623	VEZF1	3158	412	4086	17	5073	1355	9084	564	946	943	922	2503	2615	1828	625	4254.84	3.72828	1.02352	3.64261	0.000269887	0.00245362
ENSSSCG00000022155	RBPJ	8659	6784	3748	3674	30518	8540	9399	12552	5208	6408	12348	15676	9086	12094	5831	19746	3.18513	0.874707	3.64137	0.00027119	0.0024615
ENSSSCG00000015883	MARCHF7	8	3360	40	9355	10	8590	169	1647	7093	1298	100	10	1676	1794	2628	9738.75	5.33679	1.4657	3.64112	0.00027145	0.0024615
ENSSSCG00000009334	HSPH1	1651	2410	4492	7692	7931	134	42	8	14015	457	4111	454	2342	2160	2572	8542.67	4.5125	1.23961	3.64026	0.000272362	0.0024666
ENSSSCG00000005055	LGALS3	3	41	0	0	1	1	1	0	0	59	994	790	1	440	470	61.2527	-5.06531	1.3923	-3.63808	0.000274683	0.00248444
ENSSSCG00000010863	AHCTF1	9414	13125	20190	1552	10305	43	15343	6613	16148	4808	2452	6125	6233	14678	6736	13903.2	3.31651	0.91238	3.63501	0.000277967	0.00251094
ENSSSCG00000039769	SPIRE1	2914	1011	4556	540	7523	12	2472	6355	48	1569	1885	541	1014	1293	744	3193.12	3.63438	1.00109	3.63041	0.000282969	0.00255286
ENSSSCG00000009460	DIS3	2	1037	46	1403	5155	8644	4708	389	22859	2287	1872	3752	3118	1927	2569	16156.3	4.9319	1.36023	3.62579	0.000288075	0.00259561
ENSSSCG00000006808	SLC16A4	124	0	0	0	1	0	3690	2	47	0	0	2	1	1	0	46.3286	8.50772	2.34928	3.62141	0.000293001	0.00262994
ENSSSCG00000006771	SLC16A1	223	6175	5542	6428	230	5540	3243	14238	16323	3655	2802	2177	8228	4819	7756	12018.5	3.63007	1.00236	3.62151	0.000292883	0.00262994
ENSSSCG00000038187	ENSSSCG00000038187	0	4	2	1609	29	2	1	0	1	0	0	0	1	1	0	8.56027	6.89725	1.90424	3.62206	0.000292268	0.00262994
ENSSSCG00000008138	GCC2	6059	447	2002	3407	5143	24	1640	5302	6	41	1906	209	2509	851	1254	3435.3	4.08025	1.12739	3.61922	0.000295498	0.00264899
ENSSSCG00000030108	ZNFX1	0	13	4351	492	4012	1937	2340	1	9334	891	489	9	774	1265	125	6067.75	5.61725	1.55243	3.61837	0.000296464	0.00265429
ENSSSCG00000006665	SF3B4	1	35	10	4026	5279	1584	25	1	6095	467	81	0	87	730	764	4911.24	6.11382	1.68997	3.6177	0.000297236	0.00265784
ENSSSCG00000010569	OGA	64	8	3991	439	6183	856	1800	498	241	817	1276	57	129	873	598	2543.38	4.25077	1.17697	3.61161	0.000304306	0.00271762
ENSSSCG00000002708	TMEM231	0	76	4	7544	1	4	5	0	1	2162	3760	616	266	2989	490	254.628	-4.49654	1.24534	-3.6107	0.00030537	0.00272368
ENSSSCG00000006865	RTCA	0	9	1	0	0	1	3	1	15	564	1556	66	791	461	1418	108.765	-4.66919	1.29355	-3.60958	0.000306691	0.00273069
ENSSSCG00000035341	C6orf89	0	1	0	1	0	0	1	7	0	3	2	16	58	538	81	13.5603	-4.98145	1.38014	-3.60938	0.000306927	0.00273069
ENSSSCG00000016986	CREBRF	1	505	1036	117	3	6882	6490	6	1327	848	0	4	2	596	3	5844.68	6.57245	1.82148	3.60831	0.000308197	0.00273854
ENSSSCG00000000661	PHC1	0	871	784	2	2	23	1	1	280	1	1	3	4	111	3	177.073	5.62621	1.55977	3.60707	0.000309669	0.00274666
ENSSSCG00000010719	ENSSSCG00000010719	0	20	1	0	0	172	1	0	0	136	306	0	799	31	251	31.9008	-5.38257	1.4923	-3.60689	0.000309888	0.00274666
ENSSSCG00000010674	FAM204A	2418	1558	220	459	4	4075	1328	2631	2941	917	997	1694	1261	1674	1739	4882.14	4.13804	1.14784	3.60506	0.000312085	0.00276128
ENSSSCG00000005502	ASTN2	0	40	0	1	1	1	2	3379	0	164	433	710	378	1214	627	78.6079	-4.08778	1.13396	-3.60486	0.000312317	0.00276128
ENSSSCG00000003670	RLF	0	6581	78	1163	7418	19922	754	519	23907	1465	4296	2820	4967	1451	4385	24748.6	5.33177	1.47963	3.60344	0.000314034	0.00276953
ENSSSCG00000022230	CD9	0	2	4	4	1	4	3	1	4	0	1	1	1	2	2	5.44902	4.30516	1.19471	3.60352	0.000313935	0.00276953
ENSSSCG00000016827	BRIX1	62	1221	182	3402	14791	12	4651	1619	123	258	1047	20	593	1656	2624	4280.23	4.52533	1.25633	3.60201	0.000315763	0.00278131
ENSSSCG00000022225	NOP58	0	128	15	20056	304	36697	5412	14	29276	1436	1895	1068	1292	112	212	13137.8	5.91164	1.64291	3.59827	0.000320336	0.00281808
ENSSSCG00000040642	LASP1	0	0	1	297	38	1391	1	1	0	2	0	0	0	0	1	39.0641	8.31836	2.31249	3.59715	0.000321724	0.00282677
ENSSSCG00000026910	ENSSSCG00000026910	0	1	1	1	250	1	1731	1	1849	0	0	0	25	0	1	186.406	8.04619	2.23715	3.59663	0.000322372	0.00282896
ENSSSCG00000011218	SLC4A7	520	1	1	1	1	1	2	0	1	1	533	558	285	518	27	43.1451	-4.40915	1.22613	-3.596	0.000323144	0.00283221
ENSSSCG00000011930	ATG3	0	0	0	30	6	1	54	3	0	0	0	0	0	0	1	9.21391	7.52826	2.09666	3.5906	0.000329912	0.00288796
ENSSSCG00000036256	MAD2L1	1	1668	890	3919	128	3059	2223	494	899	919	2029	34	250	518	442	3230.03	4.4183	1.23067	3.59016	0.000330469	0.00288925
ENSSSCG00000000665	RIMKLB	0	4	717	2354	2	4159	1	5	6820	384	1	1	2	2	5	2715.65	7.06844	1.9698	3.58841	0.000332699	0.00290516
ENSSSCG00000012879	ENSSSCG00000012879	0	1	0	252	634	31	22	0	51	2	29	0	3	24	0	210.536	6.86997	1.91561	3.58631	0.000335393	0.00292507
ENSSSCG00000027256	CNIH1	54	986	1575	12021	5916	900	92	2567	9749	1583	1216	1838	4824	584	3259	7102.42	4.02445	1.12313	3.58326	0.000339337	0.00295582
ENSSSCG00000034427	MEX3C	1	14	1945	18	5022	3	4651	411	1067	90	516	434	161	766	319	2004.21	4.7836	1.33525	3.58256	0.000340239	0.00296004
ENSSSCG00000039613	ENSSSCG00000039613	0	4	2	0	1	2	0	6	2	35	0	426	1218	80	135	39.6933	-4.91325	1.37171	-3.58183	0.000341195	0.00296471
ENSSSCG00000032312	RAB11A	6336	15633	4443	1901	25402	2972	3499	20305	8107	6202	6007	5212	14672	12493	14797	14922.5	2.89428	0.8096	3.57495	0.000350297	0.00304006
ENSSSCG00000006834	MYBPHL	0	120	0	0	0	0	2	1	0	794	586	1281	122	416	1090	102.82	-5.3782	1.50489	-3.57381	0.000351825	0.00304958
ENSSSCG00000033500	ENSSSCG00000033500	5	10	345	169	3	1515	156	600	1364	132	2	85	246	2	5	562.711	5.04555	1.412	3.57333	0.00035247	0.00305143
ENSSSCG00000016510	UBN2	2071	2217	879	101	12	1225	772	2	12996	1352	488	847	212	2125	920	6262.56	4.89385	1.37106	3.5694	0.000357798	0.00309377
ENSSSCG00000018092	ND6	21091	17502	23082	40556	48935	17497	24129	39639	41329	31760	35346	24872	28483	49816	67997	56296.4	2.74284	0.771263	3.5563	0.00037611	0.00324814
ENSSSCG00000035938	DBX2	0	3	0	0	0	1	0	0	1	56	0	393	195	21	169	19.2485	-5.71644	1.60853	-3.55383	0.000379659	0.00327479
ENSSSCG00000010261	PPA1	0	1	16	3	1	0	1	4	2	1	1588	393	82	0	158	49.4375	-4.98939	1.40433	-3.55285	0.000381082	0.00327818
ENSSSCG00000014414	ENSSSCG00000014414	22	724	3714	5397	135	4222	2795	145	18562	351	906	1722	180	702	2861	4118.99	4.24774	1.19563	3.55272	0.000381269	0.00327818
ENSSSCG00000015380	CDCA7L	1627	1179	5348	33	5051	2647	4936	4231	15	989	435	66	2769	2242	2427	4289.86	3.92529	1.10491	3.5526	0.000381442	0.00327818
ENSSSCG00000003949	CDC20	0	382	551	3581	4574	103	1	1	277	18	32	1	2	285	670	1616.15	5.82907	1.64098	3.55219	0.000382045	0.00327937
ENSSSCG00000023654	BRDT	0	1359	1761	458	841	9253	4325	3693	38760	250	835	1477	1181	3202	1884	7425.63	4.77393	1.3442	3.5515	0.000383044	0.00328396
ENSSSCG00000023562	SNRPE	0	1	1	108	1490	417	165	124	3269	290	285	22	101	132	268	1837.54	5.55759	1.56502	3.55113	0.000383584	0.00328462
ENSSSCG00000015659	YOD1	1465	36	13	4135	11182	271	4714	2095	7452	916	198	2768	2156	2160	2671	6745.83	4.24989	1.19697	3.55055	0.000384429	0.00328555
ENSSSCG00000008136	RANBP2	2112	2559	4967	20515	9537	64	18	3334	12585	2072	4011	786	701	6858	3908	10012.5	4.05112	1.14103	3.55042	0.000384623	0.00328555
ENSSSCG00000004582	BNIP2	3	8	2098	7295	9089	6638	10	6	9	541	858	420	1457	13	1520	7592.65	5.63826	1.58829	3.54988	0.000385405	0.00328826
ENSSSCG00000040833	BRF2	0	61	0	1	0	0	3	1	2	283	224	1095	707	62	2	56.8649	-4.85675	1.36872	-3.54838	0.000387602	0.00330302
ENSSSCG00000022222	MTX2	1	0	0	243	165	1	0	0	13	4	0	0	0	1	4	67.6131	7.64681	2.1576	3.54413	0.000393918	0.00335281
ENSSSCG00000022714	OSER1	0	8	740	51	135	173	872	1	902	10	125	123	46	0	0	581.989	5.83341	1.64665	3.54259	0.00039622	0.00336835
ENSSSCG00000037270	TCTEX1D4	0	0	0	0	0	0	0	0	0	38	13	3	44	113	17	4.88545	-5.18176	1.46312	-3.54158	0.000397734	0.00337716
ENSSSCG00000033739	ENSSSCG00000033739	0	0	3	1	0	0	0	0	1	1	20	18	44	92	560	14.02	-5.13503	1.45072	-3.53964	0.000400668	0.00339392
ENSSSCG00000012657	AIFM1	1	1	0	1	0	0	0	0	0	786	928	0	1	0	1	47.1348	-7.69876	2.17487	-3.53986	0.000400332	0.00339392
ENSSSCG00000012597	PLS3	1	145	50	79	2	3	5	3	3304	1148	1624	2499	2516	2180	2670	303.896	-3.45555	0.976354	-3.53923	0.000401289	0.00339512
ENSSSCG00000032566	ZHX3	0	0	0	3	0	0	0	1	4	7	897	1138	2167	0	690	99.0642	-6.46883	1.82876	-3.53727	0.00040429	0.00341234
ENSSSCG00000011642	RYK	2	2	1	1	0	0	0	0	0	22	0	448	34	3	590	23.2207	-5.62597	1.59036	-3.53755	0.000403864	0.00341234
ENSSSCG00000031636	ENSSSCG00000031636	2	248	1629	9176	8495	23	5998	1226	34	438	373	616	1775	1297	1272	3546.11	4.29294	1.21445	3.53489	0.000407947	0.00343911
ENSSSCG00000016275	NCL	65	2884	3373	4711	269	5539	6263	16	1882	592	2712	428	2030	3083	2627	5994.66	4.06445	1.14997	3.5344	0.000408706	0.0034414
ENSSSCG00000004792	FAM98B	0	236	0	0	0	8	9	0	160	0	1	0	2	6	0	69.3402	8.05791	2.28105	3.53254	0.000411581	0.00346149
ENSSSCG00000009772	ENSSSCG00000009772	1	1	0	1	1	44	0	0	500	0	0	0	0	0	0	31.1203	9.7414	2.75928	3.53042	0.000414902	0.00348527
ENSSSCG00000039638	ENSSSCG00000039638	22808	53526	24776	25775	38273	11353	15038	36923	12195	13056	31069	18062	40300	60487	61381	37848.7	2.30505	0.653095	3.52943	0.000416462	0.00349423
ENSSSCG00000034414	PSME3IP1	2913	2582	6386	3100	5554	3098	2785	6504	4699	6398	4436	4667	6289	5292	4154	7506.69	2.66992	0.756549	3.52907	0.000417017	0.00349474
ENSSSCG00000008729	LYAR	0	464	222	590	4093	1657	988	1712	711	877	1160	224	120	605	386	2599.26	4.38096	1.24185	3.52776	0.000419094	0.00350799
ENSSSCG00000016056	GLS	13082	2924	6248	3870	21249	1377	6673	7993	6197	3859	6881	9850	10044	13579	8238	13559.2	2.92301	0.829815	3.52248	0.000427521	0.0035743
ENSSSCG00000030089	RBM18	12	123	90	608	5157	601	4086	2	62	6	468	2	983	19	561	2011.57	5.106	1.44973	3.52205	0.000428224	0.00357595
ENSSSCG00000016019	NCKAP1	6	3261	2655	3847	6	1099	1501	5315	7077	33	882	1683	1829	90	2635	4260.28	4.28159	1.21631	3.52015	0.000431309	0.00359701
ENSSSCG00000005478	ENSSSCG00000005478	0	0	2	48	0	352	419	76	280	8	55	0	1	5	71	384.609	6.49162	1.84428	3.51987	0.000431764	0.00359701
ENSSSCG00000004691	EIF3J	0	239	25	1834	417	3339	780	530	3111	464	464	222	209	269	152	1529.96	4.54045	1.29094	3.51717	0.000436175	0.00362949
ENSSSCG00000005446	EPB41L4B	1	0	0	0	0	0	0	1	1	165	2	2222	0	45	0	59.648	-7.49401	2.13381	-3.51203	0.000444694	0.00369603
ENSSSCG00000007692	ENSSSCG00000007692	3280	270	15	2249	392	1899	1497	568	5125	1265	187	844	2657	2198	1005	4538.13	4.05779	1.15678	3.50783	0.000451781	0.00374762
ENSSSCG00000008591	ATAD2B	0	1261	2300	10655	2	2105	1203	1489	6876	72	153	759	1395	1105	2917	5377.15	4.84711	1.38184	3.50772	0.000451961	0.00374762
ENSSSCG00000008943	SLC4A4	4690	4124	1843	3395	138	79	12840	1419	8640	1220	4110	4596	2604	1249	2209	6138.67	3.474	0.990792	3.50629	0.000454403	0.00376346
ENSSSCG00000023130	ASCC1	1447	2	1	0	1	1	0	0	0	434	7	358	216	626	81	43.377	-4.76268	1.35919	-3.50407	0.00045821	0.00379055
ENSSSCG00000015300	ZNF804B	0	22	0	0	0	1	0	0	1	17	913	521	96	1	303	41.0102	-5.55392	1.58605	-3.50172	0.000462259	0.00381711
ENSSSCG00000016406	ESYT2	6	106	0	20	2576	15	1	0	0	0	0	1	0	0	5	17.0135	6.56641	1.87527	3.50158	0.0004625	0.00381711
ENSSSCG00000000031	MCAT	0	0	0	159	527	1969	82	3	75	1	38	11	3	0	24	171.031	6.15563	1.75818	3.50114	0.000463274	0.00381904
ENSSSCG00000025943	C6orf136	1	113	5	2	915	0	1	58	0	707	274	54	922	724	1287	94.2203	-3.6937	1.05542	-3.49975	0.000465689	0.00383448
ENSSSCG00000003712	OSBPL1A	638	942	31	3453	8234	105	3484	658	7228	1331	2677	1534	1928	1698	2042	5535.92	3.86629	1.10559	3.49704	0.000470453	0.00386921
ENSSSCG00000023105	NET1	0	1454	1	0	3	0	7	0	0	41	1059	264	119	62	52	36.3148	-4.55541	1.30287	-3.49643	0.00047153	0.00387355
ENSSSCG00000010058	ENSSSCG00000010058	0	1	358	2667	264	527	403	2	770	64	50	259	384	236	143	1040.51	4.86329	1.39132	3.49546	0.000473244	0.00388313
ENSSSCG00000010299	ANXA7	0	5	1	3	6	1	3390	5	3	152	912	8	1506	1408	1544	115.739	-4.01535	1.15112	-3.48821	0.000486257	0.00398528
ENSSSCG00000033672	H1-4	0	0	1442	1	5	30	0	0	1	0	0	0	0	0	0	22.4431	9.26236	2.65621	3.48706	0.000488354	0.00399783
ENSSSCG00000038161	ENSSSCG00000038161	0	0	0	487	0	4	0	0	262	0	1	0	0	0	0	52.4833	10.6752	3.06166	3.48675	0.000488936	0.00399797
ENSSSCG00000006625	RFX5	0	1	1	4	1	1	4274	1	3	184	429	15	876	100	673	50.1379	-3.89238	1.11646	-3.48635	0.000489663	0.00399929
ENSSSCG00000021439	CCDC66	1447	7134	8418	4460	3274	655	2044	8316	10100	6766	5496	2233	3616	5144	5767	7166.83	2.69845	0.774571	3.4838	0.000494351	0.00403292
ENSSSCG00000003464	DNAJC16	0	24	0	0	0	0	0	1	0	19	763	260	321	183	1	32.8429	-5.6908	1.63398	-3.48278	0.000496244	0.0040437
ENSSSCG00000036083	PCGF5	1	1	3	5829	4859	12	10	4	172	52	171	11	50	160	4	677.086	5.52442	1.58778	3.47934	0.000502644	0.00409114
ENSSSCG00000004861	TSHZ1	0	0	0	0	0	0	0	0	0	0	29	23	207	294	56	11.4322	-6.38038	1.83417	-3.47861	0.000504014	0.00409758
ENSSSCG00000024990	MPI	0	2	1	3	0	12	10	3046	0	0	0	0	2	0	0	9.55953	6.98875	2.01146	3.47446	0.000511878	0.00415673
ENSSSCG00000016116	WDR12	230	42	2	2670	1	1818	3	0	3031	7	102	3	1	87	1077	2690.31	6.24748	1.79948	3.47182	0.000516947	0.00419308
ENSSSCG00000021834	ERCC6L	0	3	10969	3	1	2	2	0	2	191	394	36	988	764	582	64.4245	-3.87443	1.11634	-3.47065	0.000519192	0.00419896
ENSSSCG00000007337	CTNNBL1	0	514	9	429	1261	147	3360	2	99	71	2	103	212	406	10	744.609	4.87127	1.40361	3.47052	0.000519452	0.00419896
ENSSSCG00000002447	CPSF2	171	142	19	2	7183	7052	5	7	4799	284	1731	1573	906	587	914	8384.33	5.43428	1.56568	3.47087	0.00051877	0.00419896
ENSSSCG00000017298	TANC2	1	3	0	0	7	0	1	0	2	10	737	95	632	63	500	42.3415	-4.58343	1.32246	-3.46584	0.000528582	0.00426301
ENSSSCG00000009794	MLXIP	1	74	2	24	1	7	1	0	0	3428	873	1529	12	1328	2	207.862	-4.97879	1.43646	-3.46602	0.00052823	0.00426301
ENSSSCG00000000019	NUP50	1	2035	3676	3377	7641	57	1102	7236	2832	770	2892	826	1140	1270	2128	3774.34	3.65403	1.05464	3.46473	0.000530757	0.00427567
ENSSSCG00000018061	ENSSSCG00000018061	841	416	1381	3427	5986	994	655	968	1066	1176	2290	659	1055	3716	2003	3336.58	3.17291	0.916801	3.46084	0.000538483	0.00433298
ENSSSCG00000003903	ENSSSCG00000003903	2	1	1346	3	1558	4	1630	9	2	6	55	219	42	124	74	548.504	5.03051	1.45394	3.4599	0.000540371	0.00434323
ENSSSCG00000024205	ARHGEF26	0	107	0	0	2	0	2	82	0	568	112	1285	1315	119	912	99.7481	-4.62914	1.33904	-3.45705	0.000546133	0.00438456
ENSSSCG00000010416	ZNF32	876	0	0	0	0	2	1150	0	0	0	0	0	1	1	0	87.0747	10.5765	3.06115	3.45508	0.000550135	0.00440813
ENSSSCG00000038487	TMPO	268	241	238	719	397	26	2	447	262	119	44	211	368	375	134	391.099	3.21963	0.931879	3.45499	0.000550315	0.00440813
ENSSSCG00000008429	EPCAM	2320	452	1810	3795	361	3	30	5	1075	2	339	403	910	357	530	1546.47	4.33886	1.25604	3.4544	0.000551522	0.0044128
ENSSSCG00000015531	ENSSSCG00000015531	501	4771	6833	117	2923	33	7113	16560	13790	1663	2547	1089	5188	3273	6187	7479.26	3.5509	1.02932	3.44975	0.0005611	0.00448436
ENSSSCG00000004761	ZFYVE19	0	0	0	0	0	0	1	0	0	69	76	0	114	1	480	14.7064	-6.30112	1.82808	-3.44686	0.000567147	0.00452247
ENSSSCG00000004276	SMAP1	1	8	0	0	0	0	0	0	0	7	124	341	96	32	3	13.7424	-5.10773	1.48179	-3.447	0.000566859	0.00452247
ENSSSCG00000016075	SF3B1	20	1189	9638	2073	11	5245	4410	1048	776	1390	515	1392	2228	2433	1677	5168.97	3.9935	1.16012	3.44231	0.000576777	0.00458891
ENSSSCG00000023269	EXOC1	2	4	0	1	3	2	0	4963	2	492	892	1428	789	38	383	99.388	-4.07169	1.18278	-3.44247	0.000576433	0.00458891
ENSSSCG00000037558	YY1	0	4	1092	5	12	2387	1810	3	2858	10	6	160	235	367	3	1227.06	5.70686	1.65838	3.44123	0.000579075	0.00460035
ENSSSCG00000012961	ENSSSCG00000012961	236	225	648	391	18	27	0	437	951	95	105	365	109	151	163	524.302	3.93799	1.14443	3.44102	0.000579516	0.00460035
ENSSSCG00000037268	APCS	0	0	0	0	0	1	0	1	0	225	406	0	312	0	249	27.1176	-6.95239	2.02068	-3.44062	0.000580375	0.00460201
ENSSSCG00000000116	POLR2F	0	12	54	17	90	477	0	0	1	0	0	4	1	0	0	25.1988	7.22278	2.09979	3.43977	0.000582212	0.00460802
ENSSSCG00000006231	CHD7	13	11	1234	58	803	932	19	11	3	29	78	162	22	6	50	258.962	4.40987	1.28206	3.43966	0.000582436	0.00460802
ENSSSCG00000006274	PRKDC	0	15	1	0	0	2	0	1	3	0	3	1169	6	1448	2031	94.3835	-5.88035	1.71031	-3.43818	0.000585647	0.00462308
ENSSSCG00000013475	NCLN	0	3	0	0	565	7	1	0	7610	7	0	0	1	1	2	132.168	8.15344	2.37126	3.43845	0.000585062	0.00462308
ENSSSCG00000013757	C19orf53	0	0	0	622	0	1539	0	0	1148	0	9	0	2	0	2	471.666	10.2217	2.97477	3.43612	0.000590118	0.00465318
ENSSSCG00000014071	BTF3	6	7090	8698	5321	13772	17934	3386	7223	10521	4195	5621	11795	9507	6881	6314	21784.4	3.86101	1.12382	3.43561	0.000591223	0.0046567
ENSSSCG00000014901	PCF11	8	1892	3915	4678	6939	6	218	764	1575	1142	954	336	592	1999	113	2982.22	4.01728	1.16949	3.43507	0.000592408	0.00466085
ENSSSCG00000006016	EIF3H	3208	2513	1243	5738	8	2976	305	640	3812	3088	799	521	2459	121	124	5108.48	4.15569	1.21072	3.43241	0.000598251	0.00470159
ENSSSCG00000028925	CEP95	10156	21569	23728	12979	20288	11753	2004	10095	2080	11106	14533	11198	23829	15345	10509	21071.5	2.78328	0.81126	3.43081	0.000601786	0.00472412
ENSSSCG00000038184	ACBD7	0	9	626	1	0	0	0	11	0	23	54	6	117	373	186	15.6633	-3.89619	1.1358	-3.43034	0.000602819	0.00472698
ENSSSCG00000013074	RAB3IL1	0	0	2	6797	2	23	2	0	0	0	1	1	1	1	1	16.7493	6.71	1.95653	3.42953	0.000604617	0.00473583
ENSSSCG00000010738	ZRANB1	0	158	2814	184	4103	3562	55	59	1941	56	155	1516	35	1131	1126	4323.42	5.08692	1.48346	3.4291	0.000605593	0.00473823
ENSSSCG00000003888	STIL	668	2020	113	15	9906	4585	3857	4	13	785	572	208	2056	2207	1323	6060.37	4.75163	1.38794	3.42351	0.000618171	0.00482655
ENSSSCG00000005656	ENSSSCG00000005656	2	37	1484	4658	2686	3509	957	13	7257	61	655	1835	570	2427	2629	6395.62	4.67684	1.36611	3.42348	0.000618246	0.00482655
ENSSSCG00000006892	DNTTIP2	138	3006	3776	6309	2732	4576	3627	2717	5105	4672	3193	3580	3598	4354	3698	7391.98	3.12085	0.911894	3.42238	0.000620756	0.0048408
ENSSSCG00000013638	ILF3	3	213	8	3227	22687	440	9186	11	808	9	297	3	1007	811	36	1724.34	4.78448	1.39824	3.42179	0.000622113	0.00484604
ENSSSCG00000012027	ADAMTS5	0	0	1	3867	2	3	2	1	10	0	1	0	0	0	1	6.3424	6.38517	1.86656	3.42083	0.000624307	0.00485778
ENSSSCG00000034876	PET100	0	0	1	86	0	36	0	0	9	0	0	0	0	0	0	36.999	9.99965	2.92413	3.41971	0.000626888	0.0048725
ENSSSCG00000009945	FICD	0	335	0	612	24	0	0	3	1	0	1	1	0	0	1	14.5258	7.19527	2.10732	3.41442	0.000639183	0.00496261
ENSSSCG00000009914	ENSSSCG00000009914	3491	3401	890	16	4805	926	26	2171	1956	294	2743	2294	1082	714	732	3593.55	3.76088	1.10213	3.41237	0.000644003	0.00499456
ENSSSCG00000030015	ENSSSCG00000030015	1	1	1	0	4	0	2	1424	0	904	0	342	211	233	70	51.1859	-4.75614	1.39427	-3.4112	0.00064677	0.00501052
ENSSSCG00000015411	PTPN12	0	902	4454	3606	21	10177	1634	480	9765	4	1277	109	151	2177	917	4343.91	4.97661	1.45938	3.41007	0.000649453	0.0050203
ENSSSCG00000000697	CHD4	3	734	68	1284	3205	9516	18	578	13218	207	2259	1181	662	5045	3950	12449.7	4.96132	1.45479	3.41033	0.00064885	0.0050203
ENSSSCG00000024813	MAP3K3	2191	29	470	2065	4	4	1	0	4901	46	710	102	97	270	0	2521.43	6.00606	1.76177	3.40911	0.000651753	0.00503259
ENSSSCG00000039555	JOSD1	0	10	81	3	1	1820	1	2	2	2025	1130	2562	1163	0	781	201.268	-4.60334	1.35071	-3.4081	0.000654174	0.00504339
ENSSSCG00000028423	ENSSSCG00000028423	1177	1052	762	8924	285	5918	770	1792	23258	3521	3490	5404	5309	3754	5266	14369.6	3.97817	1.16733	3.40793	0.000654578	0.00504339
ENSSSCG00000009509	IPO5	0	5	4	5738	10484	2725	802	5	315	0	3	10	1865	4	4	5036.01	6.62035	1.94296	3.40735	0.000655966	0.00504858
ENSSSCG00000003128	LIG1	0	601	2588	2	2	0	0	0	2	0	0	2	0	0	0	16.9703	7.93169	2.32866	3.40612	0.000658925	0.00506585
ENSSSCG00000017785	NUFIP2	841	4158	2624	4391	7780	8566	2747	2009	11144	5131	5751	2233	4772	11195	8801	13584.3	3.40166	0.999014	3.40502	0.00066159	0.00508081
ENSSSCG00000008404	MTIF2	0	2	0	288	6	26	2	0	0	0	0	0	1	1	1	19.6439	7.67474	2.25491	3.40357	0.000665115	0.00510234
ENSSSCG00000004391	CEP57L1	37	30	0	10	0	1	1	6	0	578	1042	1126	1864	1297	548	147.77	-4.17765	1.22758	-3.40315	0.000666125	0.00510455
ENSSSCG00000016522	PTN	0	0	0	0	0	27	55	2	20	0	0	0	0	0	0	29.9872	9.69381	2.85144	3.39961	0.000674811	0.00515993
ENSSSCG00000002383	FOS	0	0	0	0	20	392	55	10	46	2	0	0	0	1	0	25.262	7.92346	2.33053	3.39985	0.000674217	0.00515993
ENSSSCG00000009042	OTUD4	1446	5415	13	9183	13388	49	6976	13302	11701	2413	2450	5221	7695	1494	3519	9944.7	3.69313	1.08689	3.3979	0.000679057	0.00518679
ENSSSCG00000009061	NAA15	4	3350	60	3102	7258	6793	914	10	2761	3347	1038	477	1153	566	1798	8011.31	4.61582	1.35888	3.39679	0.000681805	0.00519656
ENSSSCG00000035544	ENSSSCG00000035544	286	5055	3484	14921	2155	8680	2199	6650	34520	7917	11350	1879	10936	9257	7666	22044.4	3.71386	1.09332	3.39687	0.000681624	0.00519656
ENSSSCG00000035798	PRTG	0	1	0	0	0	0	0	0	0	0	0	414	255	103	263	21.0227	-7.00573	2.06273	-3.39633	0.000682951	0.00519969
ENSSSCG00000032941	SIK2	0	14	0	2	1	0	0	0	1	1	82	1421	1010	4	0	54.6512	-6.06969	1.7873	-3.39602	0.00068374	0.0052001
ENSSSCG00000010513	LCOR	6807	4279	6265	1371	17858	16	5274	1668	932	1373	5073	255	6314	3224	3550	7328.12	3.53514	1.0414	3.3946	0.000687279	0.0052214
ENSSSCG00000028227	RPN2	3	3	0	450	0	65	6	3363	1	1	2	1	3	110	3	176.163	5.65962	1.66775	3.39356	0.000689908	0.0052357
ENSSSCG00000032896	ENSSSCG00000032896	0	1970	2876	101	1128	13	2302	2338	90	100	703	169	82	705	84	754.156	3.62629	1.06867	3.39327	0.000690641	0.0052357
ENSSSCG00000040768	TRHR	0	1	0	1	0	1	0	1	0	176	0	6	1460	0	2	33.2644	-6.66576	1.96573	-3.39098	0.000696423	0.00527387
ENSSSCG00000015238	ARHGAP32	504	19	1	2	2	0	0	1	0	61	193	858	722	611	0	54.0535	-4.63619	1.36833	-3.3882	0.000703523	0.00532195
ENSSSCG00000023793	NUP42	16	21	0	2	0	2	2	3445	2	1511	1556	1473	717	1129	1181	192.422	-3.90552	1.15374	-3.3851	0.000711533	0.00537679
ENSSSCG00000011036	STAM	998	476	5156	3733	10156	15	5001	2992	49	796	1637	2354	1262	969	3501	3839.56	3.44674	1.01913	3.38206	0.000719442	0.00543075
ENSSSCG00000006869	TRMT13	1891	764	42	4	559	417	6	0	320	9	9	24	461	534	15	1017.15	5.07577	1.50175	3.3799	0.000725121	0.00546778
ENSSSCG00000031639	ZCCHC17	31	550	225	2608	5354	182	1100	98	108	28	910	921	702	618	929	1831.78	3.81408	1.12864	3.37936	0.000726552	0.00547274
ENSSSCG00000003398	UBE4B	6039	4	5	5020	5	20	3069	4	19	631	54	103	548	130	281	2231.04	5.09766	1.50928	3.37754	0.00073137	0.00550317
ENSSSCG00000034261	TMEM59	2145	1140	1281	4	1185	2679	1	3	6	963	26	25	96	1	2	2758.4	5.65275	1.67431	3.37617	0.000735027	0.00552481
ENSSSCG00000003820	USP1	3395	18128	20830	18736	4623	6006	8650	3753	15895	9577	21371	11102	13809	14140	12911	17517.6	2.54949	0.75551	3.37453	0.000739425	0.00555133
ENSSSCG00000014976	ARHGAP42	4859	8158	3357	3922	1442	14	10749	6339	1116	1283	1009	3400	5919	4373	3654	3995.76	2.58325	0.765574	3.37427	0.000740125	0.00555133
ENSSSCG00000039314	MCL1	0	2159	3397	3030	3367	700	339	10	11	0	22	58	1225	340	3	1822.3	5.30132	1.57146	3.37349	0.000742218	0.00555524
ENSSSCG00000038251	DNAJC15	3	458	1083	112	2527	1343	4	869	3647	400	533	1000	1758	360	637	2988.63	4.29102	1.27192	3.37366	0.000741772	0.00555524
ENSSSCG00000000203	KCNH3	13	0	0	0	0	6	0	668	0	0	0	0	0	1	0	23.3941	9.61952	2.85486	3.36953	0.000752976	0.00562981
ENSSSCG00000008878	PPID	0	1	2	10	1914	1	777	0	381	0	0	67	17	8	113	628.85	6.68059	1.98352	3.36805	0.000757011	0.005654
ENSSSCG00000034815	U2AF2	159	0	18	0	4	0	0	2	387	1	0	2	0	0	0	39.3871	8.38041	2.48907	3.36688	0.000760226	0.00566605
ENSSSCG00000016958	PIK3R1	6257	2911	196	6884	4886	9313	5793	455	1615	6908	4680	2129	2101	4352	4522	11427.3	3.61872	1.07479	3.36691	0.00076016	0.00566605
ENSSSCG00000021893	ROCK1	1619	204	3527	5745	6306	9912	14954	729	3875	3960	5263	4476	6018	5887	8092	12655.3	3.47121	1.03185	3.36405	0.000768074	0.00571852
ENSSSCG00000034120	CDKN2B	48	4292	9	21	9	12	8	540	7	5436	5478	10775	8863	15358	8486	1310	-3.51859	1.04665	-3.36178	0.000774429	0.00575976
ENSSSCG00000009865	TBX3	0	1	2	4575	436	2	2334	0	1	47	0	97	1	0	4	744.342	6.94965	2.06843	3.35986	0.000779824	0.00578772
ENSSSCG00000003037	ENSSSCG00000003037	0	0	0	3	0	15	86	0	20	0	0	0	0	0	0	24.2269	9.38741	2.79388	3.35998	0.000779471	0.00578772
ENSSSCG00000029954	THRAP3	3639	29	1086	430	3	22	2095	1322	5030	6	1089	13	608	148	125	1216.86	4.31123	1.2835	3.35898	0.000782319	0.00580015
ENSSSCG00000022664	ZSCAN16	0	1	0	0	0	0	0	0	0	0	2	716	286	0	480	30.6818	-7.54598	2.24678	-3.35858	0.000783451	0.00580114
ENSSSCG00000002008	DCAF11	0	11	5	3	34189	5	4	7	7	0	1	7	2	1	1	7.50298	4.00342	1.19208	3.35835	0.000784093	0.00580114
ENSSSCG00000035520	ENSSSCG00000035520	15483	17508	31087	89	50	46807	34623	25543	22984	4	16	18671	21819	25	34	50232.3	5.304	1.57979	3.3574	0.000786778	0.00581451
ENSSSCG00000010968	ENSSSCG00000010968	1123	0	0	0	0	85	0	0	10	1	0	0	0	0	0	62.5701	10.2777	3.06146	3.35714	0.000787544	0.00581451
ENSSSCG00000016842	NIPBL	14	6858	6010	12130	4185	29089	5759	8448	12762	2691	4732	1331	4842	8880	4867	8642.71	3.2493	0.968141	3.35623	0.000790135	0.00582755
ENSSSCG00000023714	SLC31A2	3	280	2	3	6	2	5412	370	2	2704	2336	131	720	1795	808	237.061	-3.34559	0.998972	-3.34903	0.000810946	0.00597482
ENSSSCG00000015077	RNF214	1	256	0	2	6	0	1	11	2	883	485	459	576	976	417	97.2155	-3.7405	1.11741	-3.34747	0.000815531	0.00600234
ENSSSCG00000000545	KLHL42	933	0	0	0	1	0	1	1	0	488	504	466	44	423	86	51.5	-4.82937	1.44306	-3.34663	0.00081801	0.00601433
ENSSSCG00000015872	GPD2	2	2	1	1749	0	0	1	1	1	73	1	101	277	274	190	20.5106	-3.75459	1.12214	-3.34591	0.00082013	0.00602365
ENSSSCG00000004487	MTO1	0	1	0	5975	5	11	1	3	0	0	1	1	1	1	1	9.02782	5.72226	1.71081	3.34477	0.000823501	0.00604214
ENSSSCG00000001376	DHX16	2	121	6	2	935	0	0	41	0	677	266	67	1018	625	1358	94.4458	-3.70282	1.10734	-3.3439	0.000826095	0.00605489
ENSSSCG00000035867	GFOD1	2473	178	75	2	1	2	1	2	0	534	286	2437	971	2124	2199	198.784	-3.75019	1.12171	-3.3433	0.000827894	0.0060618
ENSSSCG00000005090	MNAT1	106	14	2	92	3045	285	13	431	4406	90	592	760	100	862	692	2557.36	4.69727	1.4055	3.34207	0.000831575	0.00608245
ENSSSCG00000003155	PPP1R15A	0	1	44	2433	69	0	53	0	4	1	1	0	14	0	1	23.64	5.56949	1.66709	3.34085	0.000835237	0.00610292
ENSSSCG00000036601	ENSSSCG00000036601	0	0	0	0	1	0	0	1	0	0	112	139	6	993	0	24.7958	-6.84582	2.04982	-3.33972	0.000838619	0.00612131
ENSSSCG00000017205	SAP30BP	1274	158	0	5022	103	278	1196	15	1873	339	18	0	259	851	218	1824.92	5.02174	1.50396	3.33901	0.000840773	0.00613071
ENSSSCG00000023373	ZNHIT3	0	179	336	564	4175	941	2	0	879	282	1	397	3	1	146	2002.17	5.92132	1.77553	3.33496	0.000853127	0.00621439
ENSSSCG00000008593	KLHL29	0	0	1	0	0	0	921	2	1377	0	0	0	0	2	0	68.7266	10.2042	3.06136	3.33321	0.000858489	0.00624701
ENSSSCG00000024132	TMEM47	4870	298	5	3	2	9	9	2	3	1717	236	1302	2259	2561	3479	278.307	-3.52963	1.05946	-3.33155	0.000863634	0.00627799
ENSSSCG00000012179	ENSSSCG00000012179	0	1	2	2	59	8295	0	0	4	0	2	0	0	0	1	15.0492	7.24282	2.1744	3.33095	0.000865498	0.00628508
ENSSSCG00000033144	YTHDF3	4	2722	478	14146	132	4114	2697	5519	10912	871	1257	3404	4734	3391	5079	9009.48	3.93268	1.18109	3.32971	0.000869371	0.00630673
ENSSSCG00000010814	ESRRG	1795	3569	4054	412	6301	22	3691	4669	2777	1159	2128	454	2412	4465	4651	3855.18	2.94774	0.88542	3.3292	0.000870971	0.00631186
ENSSSCG00000006729	TENT5C	40418	23364	49141	19983	36052	5287	22236	10619	5909	21539	21246	42974	23253	28235	35259	34003.8	2.4108	0.724787	3.32623	0.000880308	0.006373
ENSSSCG00000011493	ATXN7	2	4	3967	2279	3	2276	214	8508	9023	187	382	2698	1023	8	1	5520.03	5.22379	1.57092	3.32531	0.000883195	0.00638736
ENSSSCG00000036509	RWDD3	0	289	0	1	0	0	2	1160	1	0	0	1	0	0	0	8.11395	7.36624	2.2154	3.32502	0.000884128	0.00638758
ENSSSCG00000008614	SMC6	2304	2127	1166	379	2	1288	734	1313	5302	1240	3100	314	794	47	39	3687.33	4.1703	1.2547	3.32375	0.000888164	0.00639013
ENSSSCG00000027110	RPP38	0	0	2	12	1	1	1	1	2	0	0	1	1	0	0	3.08552	5.3167	1.59972	3.32353	0.000888874	0.00639013
ENSSSCG00000010700	NSMCE4A	1	141	87	4	2	4952	2	0	2	722	558	1298	1516	517	1003	139.453	-3.46635	1.0428	-3.32408	0.000887098	0.00639013
ENSSSCG00000013505	FSD1	1	0	0	0	1	0	0	0	0	612	636	3	0	265	0	40.0988	-7.22066	2.17258	-3.32354	0.00088884	0.00639013
ENSSSCG00000032820	BRD1	0	17	1	3	0	0	0	1500	0	82	29	309	69	65	186	18.0414	-3.68838	1.10979	-3.32349	0.000888998	0.00639013
ENSSSCG00000025238	SHOX2	0	3	0	0	0	0	0	0	0	0	210	0	283	415	584	27.8946	-7.06665	2.12693	-3.32246	0.000892278	0.00640719
ENSSSCG00000022361	BANK1	0	0	0	0	0	0	0	0	0	323	1	0	95	20	191	16.6408	-6.90792	2.08119	-3.31922	0.000902687	0.00647536
ENSSSCG00000006821	GSTM3	0	22	149	0	1	250	67	0	231	6	2	30	8	0	2	96.5463	5.80664	1.75024	3.31763	0.00090784	0.00650572
ENSSSCG00000013313	PRRG4	0	2	2	1	0	3	1	1	0	0	623	1	2	71	1040	35.6265	-5.41204	1.63167	-3.31687	0.000910328	0.00651695
ENSSSCG00000036952	GTPBP8	1	12	5	2571	9182	5	1186	2	4636	506	977	6	688	401	1	4121.95	5.54036	1.67156	3.31448	0.00091814	0.00656623
ENSSSCG00000007309	RBM39	27	1486	1753	2406	676	1897	5702	4594	16	344	2758	982	2412	676	400	2536.92	3.33958	1.00837	3.31187	0.000926762	0.0066212
ENSSSCG00000034686	TAFA2	0	7	1	1	1	0	2	3642	0	429	1444	1	1090	753	1213	107.042	-4.52773	1.36818	-3.3093	0.000935294	0.00667541
ENSSSCG00000016329	ENSSSCG00000016329	0	0	1	0	0	0	0	4	0	22	3	7	29	152	90	6.13352	-4.53131	1.37188	-3.30299	0.00095659	0.00682053
ENSSSCG00000034479	RITA1	0	1	0	0	0	0	0	0	0	0	88	3	68	64	156	7.18086	-5.47194	1.65748	-3.30137	0.000962142	0.00683731
ENSSSCG00000006631	TMOD4	0	0	0	399	1	3273	1187	0	2	1	17	0	0	1	1	130.481	7.65101	2.31766	3.30117	0.000962811	0.00683731
ENSSSCG00000004542	NARS1	0	2341	10544	1644	1070	8559	17	11	16024	989	1663	882	2243	484	713	6869.56	4.87836	1.47765	3.30143	0.000961929	0.00683731
ENSSSCG00000000910	CRADD	0	0	0	964	0	25	2476	3	244	0	0	0	1	43	0	387.718	8.27406	2.50609	3.30158	0.000961432	0.00683731
ENSSSCG00000035355	F2R	2	42	6	9319	4284	7823	2015	703	12	2093	962	1451	406	1384	801	7688.65	4.84323	1.46742	3.30051	0.000965095	0.00684666
ENSSSCG00000003736	ASXL3	5	4	2	2	0	0	1	37	0	38	64	5	0	1038	1487	51.5527	-4.78054	1.44866	-3.29998	0.000966912	0.00685267
ENSSSCG00000008398	PPP4R3B	2837	951	2873	3182	3071	14	5878	1611	9522	2767	2812	2440	1742	4235	3658	6099.67	3.28983	0.997034	3.29962	0.000968171	0.00685473
ENSSSCG00000012003	ENSSSCG00000012003	0	0	2	0	0	0	0	0	0	0	163	0	281	664	245	25.5264	-6.89362	2.08947	-3.29921	0.000969558	0.00685768
ENSSSCG00000010638	TCF7L2	380	40	170	0	1870	7	51	54	1612	152	547	0	18	19	18	1118.99	5.3635	1.62601	3.29857	0.000971783	0.00686655
ENSSSCG00000013320	PAX6	3109	4207	3058	980	4473	3696	4254	4614	6061	5058	9052	2806	4154	5356	5889	7947.37	2.75681	0.835984	3.29768	0.000974872	0.00688151
ENSSSCG00000034144	ENSSSCG00000034144	0	1	2	0	0	0	1	0	1	0	0	231	57	322	124	15.3313	-5.37601	1.6305	-3.29716	0.000976685	0.00688743
ENSSSCG00000002428	TTC8	0	0	0	1	0	0	1	0	0	99	0	405	62	366	0	21.1822	-6.38176	1.93674	-3.29511	0.000983831	0.00693091
ENSSSCG00000010566	FBXW4	0	3	0	0	0	1	0	0	0	2	0	381	117	4	407	19.2852	-6.12535	1.86028	-3.2927	0.000992313	0.00698371
ENSSSCG00000036339	FAM126B	343	1074	6996	4341	876	2256	2655	3214	9025	4866	1063	2542	3992	2617	5517	6587.5	3.11757	0.946944	3.29224	0.000993915	0.00698762
ENSSSCG00000012717	ENSSSCG00000012717	0	1	0	0	0	0	0	0	0	0	0	1	123	672	0	14.9671	-8.89562	2.7024	-3.29175	0.00099566	0.00698762
ENSSSCG00000010544	DNMBP	0	1	0	0	0	1	0	1	0	3	0	0	242	467	299	19.3666	-6.28804	1.91027	-3.2917	0.000995833	0.00698762
ENSSSCG00000034984	PSMB4	11	339	142	926	1037	2427	3051	288	994	998	106	897	871	1943	769	2740.6	3.81473	1.15906	3.29124	0.000997479	0.00699224
ENSSSCG00000033697	RPS2	1374	18	2777	291	316	16	14	0	69	251	117	3	2	1	1	600.978	5.12654	1.55847	3.28947	0.00100375	0.00702924
ENSSSCG00000026082	DNAJC3	0	6	1	3	0	0	0	4	0	3	324	0	1	327	446	21.7515	-5.22566	1.58925	-3.28813	0.00100855	0.00704892
ENSSSCG00000020853	BTBD3	47	5481	8289	21	4529	4300	5161	9075	21322	2687	4536	5080	5635	7250	5427	13360.5	3.71888	1.13099	3.28815	0.00100847	0.00704892
ENSSSCG00000016395	RIF1	1	3605	4357	2440	711	4846	11761	1523	7081	1802	439	2301	6626	2900	3927	7863.31	3.75663	1.14328	3.28584	0.00101677	0.00709233
ENSSSCG00000014999	KBTBD3	0	0	254	0	0	0	0	2	0	0	133	55	907	50	4	21.6768	-5.9126	1.7993	-3.28606	0.00101601	0.00709233
ENSSSCG00000039508	REC114	0	1	13	1	0	0	0	0	0	54	237	131	58	124	10	14.265	-4.3482	1.32401	-3.28412	0.00102302	0.00712888
ENSSSCG00000012521	GPRASP2	0	1	0	0	0	1	0	6	0	0	0	222	2	1111	294	32.4144	-6.47496	1.97248	-3.28265	0.00102837	0.00715909
ENSSSCG00000005278	ENSSSCG00000005278	0	1	0	1	0	1	0	0	0	550	0	0	439	2	147	30.2997	-6.64624	2.02628	-3.28003	0.00103798	0.00721178
ENSSSCG00000010996	BAG1	31	49	1510	167	3940	22	3569	3502	5	295	23	16	32	2	1577	1386.87	4.49487	1.37032	3.28017	0.00103746	0.00721178
ENSSSCG00000008509	RASGRP3	2	952	4	4	2	8	9	4217	6	3808	4278	6224	5368	3952	5100	708.272	-3.60431	1.0994	-3.27844	0.00104383	0.0072397
ENSSSCG00000023715	GNS	1925	14625	17863	4630	1560	43	12509	8288	7859	3395	5688	6132	9713	7952	4125	7210.46	2.45719	0.749515	3.27837	0.00104407	0.0072397
ENSSSCG00000016553	COPG2	872	1762	47	2	1029	277	2692	94	1489	375	353	518	1405	482	664	1487.6	3.57449	1.09041	3.27811	0.00104506	0.0072397
ENSSSCG00000023818	MRPS27	1	91	0	0	0	0	103	0	16	0	0	0	0	0	0	15.9419	8.79536	2.68369	3.27734	0.00104792	0.00725236
ENSSSCG00000013361	ENSSSCG00000013361	14	1716	5092	3867	836	17	79	5	336	435	431	2	179	386	1	1035.71	4.26635	1.3031	3.274	0.00106037	0.0073273
ENSSSCG00000001065	ATXN1	0	1	0	0	0	0	0	0	0	72	52	1	0	58	274	9.62692	-5.88755	1.79834	-3.27388	0.00106082	0.0073273
ENSSSCG00000013471	ENSSSCG00000013471	1	1324	2	0	0	0	2	1	1	724	1454	1122	1802	1155	448	154.376	-4.38365	1.33929	-3.27311	0.00106369	0.00734
ENSSSCG00000015602	INTS7	0	2	0	1	2	1	52	0	1	1209	460	42	910	263	229	83.2863	-4.38891	1.34142	-3.27183	0.00106853	0.00736622
ENSSSCG00000039351	PIGH	0	0	3	670	365	256	2598	48	1804	3	0	0	5	44	499	1173.74	6.28458	1.92123	3.27113	0.0010712	0.00737395
ENSSSCG00000032622	SLC39A14	0	2	0	4	0	0	0	0	0	145	133	0	122	169	218	17.554	-5.26124	1.60846	-3.27098	0.00107174	0.00737395
ENSSSCG00000009134	EGF	1	27	0	0	0	0	0	1	0	6	554	1	558	65	226	28.2051	-5.09859	1.55909	-3.27023	0.0010746	0.00738642
ENSSSCG00000008382	USP34	1947	14181	20909	1174	12499	1044	33869	7896	20820	4259	16967	6421	19572	16006	10794	17053.1	2.78434	0.851588	3.26958	0.00107705	0.00739612
ENSSSCG00000012315	SYNJ2	0	17	3	1	0	1	1935	6	2	0	1	732	60	856	201	41.1376	-4.35082	1.33229	-3.26568	0.00109203	0.00748441
ENSSSCG00000010247	DDX21	987	5099	3384	2899	1173	62	10294	2236	1851	3020	3332	1152	1926	3195	3691	2963.5	2.25692	0.691073	3.26582	0.00109148	0.00748441
ENSSSCG00000013591	TIMM44	0	2	0	0	0	0	0	0	0	0	140	11	1	1	1120	23.3397	-6.96548	2.13332	-3.26509	0.00109428	0.00749024
ENSSSCG00000002377	EIF2B2	0	0	2	9780	2	1778	1	2	37	0	0	0	2	2	1	13.9033	6.5695	2.01215	3.26491	0.001095	0.00749024
ENSSSCG00000034019	ENSSSCG00000034019	0	7	0	1	2	0	0	1	2	32	0	653	0	1232	262	45.9742	-5.59206	1.71297	-3.26455	0.0010964	0.007491
ENSSSCG00000030177	EBNA1BP2	0	1	1	0	80	0	1193	1	1	0	0	1	0	3	1	18.5098	6.93295	2.12389	3.26427	0.00109748	0.007491
ENSSSCG00000035912	ABCG5	11	3	4	1673	2	0	0	53	0	91	878	1365	21	351	472	76.5605	-3.83731	1.17563	-3.26406	0.00109829	0.007491
ENSSSCG00000011061	PDSS1	0	1	0	1158	0	21	10	0	188	9	2	0	2	50	1	201.646	6.62587	2.03145	3.26166	0.00110764	0.007533
ENSSSCG00000036201	NPR3	0	18	27	1	0	0	1291	1	0	49	50	49	620	670	738	44.5839	-3.91686	1.20087	-3.26169	0.00110748	0.007533
ENSSSCG00000009570	MPHOSPH8	1	2233	0	1305	952	15	4470	38	1503	122	62	5	54	1270	87	1315.27	4.73212	1.45079	3.26176	0.00110724	0.007533
ENSSSCG00000015252	SNX19	0	0	0	331	0	1	1639	1	0	0	1	0	0	0	1	34.5276	9.1701	2.81264	3.26032	0.00111289	0.00756142
ENSSSCG00000023128	IGF2BP1	0	1	1	0	3	11	0	0	2	0	0	1	1	0	0	9.13051	6.92648	2.12673	3.25688	0.00112645	0.00764625
ENSSSCG00000017817	PRPF8	0	0	1125	5944	255	41	1554	124	2890	96	292	2	1046	465	91	1928.26	5.02358	1.5431	3.25552	0.00113185	0.00766817
ENSSSCG00000013538	KHSRP	1659	440	527	1349	605	1519	1120	1759	64	1640	1739	594	867	264	1029	2049.65	3.11562	0.957004	3.2556	0.00113154	0.00766817
ENSSSCG00000006538	FLAD1	158	193	60	2	1156	98	9	25	1699	166	181	20	415	543	319	1011.23	4.28416	1.3162	3.25494	0.00113417	0.00767653
ENSSSCG00000026407	NCCRP1	2	6	0	0	0	0	1	0	0	0	410	265	107	197	1	21.3103	-5.35563	1.64605	-3.25363	0.00113941	0.0077046
ENSSSCG00000023973	NOC2L	0	0	1	49	5	24	0	0	579	0	0	0	0	0	0	22.8215	9.29596	2.85908	3.25138	0.00114846	0.00775839
ENSSSCG00000037303	ENSSSCG00000037303	0	1	0	0	0	0	0	1372	0	93	368	35	163	57	71	17.8013	-4.65529	1.43223	-3.25038	0.00115252	0.00777843
ENSSSCG00000017065	MRPL22	0	0	0	6	20	116	0	0	2403	2	0	0	0	1	0	85.6833	9.39691	2.89482	3.24611	0.00116995	0.00788853
ENSSSCG00000011260	SCN10A	0	0	0	0	0	0	0	1	1	0	0	812	1	144	237	26.5284	-6.93188	2.1359	-3.24541	0.00117283	0.00790042
ENSSSCG00000030328	NDUFB10	1488	13	2827	286	318	14	17	0	51	211	153	9	0	3	1	621.963	5.23944	1.61473	3.24478	0.00117541	0.00791027
ENSSSCG00000013718	ENSSSCG00000013718	0	5	3	5	1	1	2	5	1	0	18	807	3	13	296	27.3456	-4.20571	1.2964	-3.24416	0.00117799	0.00792009
ENSSSCG00000034044	RASD1	0	0	0	0	53	36	0	0	15	0	0	0	0	0	1	42.2275	9.71034	2.99395	3.24333	0.00118143	0.00792815
ENSSSCG00000003718	TAF4B	835	120	1110	121	189	502	5745	3975	11940	0	610	376	1086	1069	514	1300.13	3.53474	1.08984	3.24335	0.00118134	0.00792815
ENSSSCG00000014036	TMED9	0	0	0	0	0	49	17	0	95	0	0	0	0	0	0	35.2676	9.92726	3.0623	3.24177	0.0011879	0.007964
ENSSSCG00000010617	SORCS3	0	0	0	0	0	0	0	0	0	506	0	8	26	93	1	19.857	-7.15709	2.20998	-3.23853	0.00120148	0.00804139
ENSSSCG00000013285	API5	1	288	4	9937	2086	185	2006	1134	4309	1434	845	584	671	6	802	3433.95	4.36579	1.3481	3.23847	0.00120172	0.00804139
ENSSSCG00000000289	NFE2	0	0	0	144	0	446	0	0	53	0	0	1	0	0	0	33.549	9.9152	3.06238	3.23774	0.00120479	0.00805436
ENSSSCG00000007173	IDH3B	0	4273	1434	3186	6429	363	556	5	4723	473	1196	843	851	996	2683	4059.94	4.18421	1.29281	3.23653	0.00120992	0.00807337
ENSSSCG00000011767	TTC14	0	1725	9	11765	5339	167	11	13	36257	913	317	13	9	362	82	2630.95	5.19798	1.60596	3.23668	0.0012093	0.00807337
ENSSSCG00000038747	ENSSSCG00000038747	8	0	1	3	3	6773	2267	0	2699	7	176	0	192	11	1	1139.18	6.62498	2.04851	3.23406	0.00122046	0.008136
ENSSSCG00000028420	EIF4E	1716	2427	1980	5366	601	1329	2414	2468	7652	3478	3279	5748	3475	3025	2341	5608.24	2.81136	0.869502	3.2333	0.00122368	0.00814981
ENSSSCG00000016619	ING3	26868	5598	10020	9047	19306	25725	17476	10024	31	19658	12978	11454	11913	12007	11954	33487	3.48896	1.07953	3.23194	0.00122953	0.00818107
ENSSSCG00000017626	SRSF1	18	618	10	3871	161	9283	6958	467	16426	1625	1352	1365	2026	2660	1489	7123.31	4.31977	1.33716	3.23055	0.00123554	0.00821329
ENSSSCG00000028804	CCDC181	0	0	0	0	1	0	0	0	0	0	883	527	0	226	1	35.6734	-7.53643	2.33346	-3.22973	0.00123908	0.00822909
ENSSSCG00000033574	ENSSSCG00000033574	122	1810	2	2777	3	0	939	4855	3	0	1	373	2	5	35	557.521	5.25316	1.62794	3.22688	0.00125147	0.00830358
ENSSSCG00000030065	ZBTB47	0	0	0	0	0	0	0	0	0	396	589	0	0	933	1	43.7873	-8.28637	2.56949	-3.22491	0.0012601	0.00835186
ENSSSCG00000007237	PDRG1	0	4	27	4574	4	256	6156	4	7	0	0	4	56	3	510	1117.89	6.16685	1.91255	3.22442	0.00126228	0.00835186
ENSSSCG00000024513	KLHL18	0	286	0	1	2	2	0	3	0	2225	2634	100	11	2104	1564	212.161	-4.99569	1.54923	-3.22463	0.00126136	0.00835186
ENSSSCG00000014902	ANKRD42	662	119	10	8926	1058	56	1156	426	402	378	155	255	432	2211	874	1673.62	3.59484	1.11546	3.22275	0.00126966	0.00839283
ENSSSCG00000000205	FAM186B	0	2	0	2	0	0	0	0	0	1	130	0	2	681	234	20.1472	-5.97476	1.85555	-3.21994	0.00128218	0.00846765
ENSSSCG00000000215	SMARCD1	172	7	6587	4	6612	3150	4	1543	3	5	5	645	552	2027	943	4133.38	5.06662	1.57406	3.21882	0.00128721	0.008487
ENSSSCG00000006799	LRIF1	3795	680	0	229	3366	1	2988	3	3971	177	161	1087	1430	3	8	3387.83	5.18388	1.61053	3.21875	0.00128751	0.008487
ENSSSCG00000039472	SLC30A1	27018	13107	15262	28296	167602	1525	15638	17966	17836	27335	23942	52558	33882	28744	26259	61237	3.13828	0.975407	3.2174	0.00129358	0.00851113
ENSSSCG00000008574	KIF3C	4	28	1	1	1	1	2	2913	1	96	1	241	76	191	860	33.8627	-3.30003	1.02563	-3.21755	0.00129288	0.00851113
ENSSSCG00000005944	NDRG1	0	160	0	0	3	20	1	0	0	0	0	0	0	0	0	18.7562	9.00959	2.80285	3.21444	0.00130699	0.00859136
ENSSSCG00000028643	SLC6A20	5378	15848	13381	2387	15622	24	7295	14342	246	2879	4029	9441	8297	1697	2464	7670.55	2.89148	0.899675	3.21392	0.00130935	0.00859891
ENSSSCG00000032531	SMG1	13	8886	3620	6145	57	2125	1998	4840	3000	1346	618	991	5536	2827	2843	4131.34	3.16138	0.984057	3.2126	0.00131541	0.0086084
ENSSSCG00000013522	SAFB	78	61	1176	4602	332	23	2036	1737	17850	2	358	7	524	758	884	902.74	3.59004	1.11747	3.21264	0.00131521	0.0086084
ENSSSCG00000010172	ENSSSCG00000010172	1	0	1	46	306	0	315	0	0	2	0	0	0	0	1	28.5226	7.85736	2.44584	3.21254	0.00131566	0.0086084
ENSSSCG00000005423	ABCA1	0	1	1	1	0	0	0	1	0	0	68	0	2	794	0	16.6949	-6.65236	2.07054	-3.21286	0.00131421	0.0086084
ENSSSCG00000006726	ENSSSCG00000006726	2891	693	94	5	103	597	1118	2503	409	160	226	68	576	2395	563	1509.22	3.61961	1.12726	3.21098	0.00132281	0.00864717
ENSSSCG00000040879	CNBP	13	3028	4828	8584	9011	11018	4462	5178	9053	3959	14323	708	5206	5159	9397	15337.4	3.5692	1.11168	3.21064	0.0013244	0.00864956
ENSSSCG00000001342	TRIM39	0	1	0	1	0	2	0	1	1	189	69	0	1017	1	3	28.1751	-5.5515	1.7293	-3.21025	0.00132619	0.00865329
ENSSSCG00000017529	CBX1	2	5	0	6	4	2	4	262	5	31	533	330	2365	241	1033	97.4964	-3.42036	1.06612	-3.20822	0.00133558	0.0087065
ENSSSCG00000017231	NAT9	0	212	0	11	11	0	10	0	0	0	0	0	0	0	0	9.80888	8.10687	2.52807	3.20675	0.00134246	0.00874328
ENSSSCG00000015944	TLK1	1	2248	2457	543	1	80	48	6188	3785	9	315	47	384	41	505	481.889	3.62027	1.1294	3.20548	0.00134836	0.0087662
ENSSSCG00000011229	STT3B	1966	7700	3871	6634	15	10025	1164	12267	16794	2611	4714	6052	11513	5633	11674	15682.7	3.53217	1.10192	3.20546	0.00134845	0.0087662
ENSSSCG00000026382	PPP2R5E	4346	731	6343	3509	6	21	555	2287	1519	1627	50	251	785	2142	833	2479.05	3.56155	1.11119	3.20518	0.0013498	0.00876689
ENSSSCG00000016692	TAX1BP1	19803	45465	51235	17990	23074	1742	34384	92852	50515	25894	55302	46759	45330	50909	56092	45128.7	2.13513	0.666404	3.20396	0.00135552	0.00879594
ENSSSCG00000028322	ENSSSCG00000028322	0	0	2	3930	15979	3	1	3	5	0	3	62	79	28	3	409.034	6.25986	1.95411	3.20344	0.00135797	0.00880381
ENSSSCG00000009430	AKAP11	5062	7135	6295	7869	4370	936	12946	1205	11727	4685	11467	9256	7019	8836	8083	10322.7	2.54168	0.793542	3.20296	0.00136022	0.00881032
ENSSSCG00000040974	ENSSSCG00000040974	0	9	2	0	1	0	1	11	0	3	1	1	851	9	224	20.4722	-4.7122	1.47146	-3.20239	0.00136293	0.00881976
ENSSSCG00000000272	SP1	409	180	3082	3425	58	1	3149	21	7489	52	209	913	528	438	106	921.842	3.62022	1.13144	3.19967	0.00137587	0.00889537
ENSSSCG00000022112	DOCK9	0	4	0	0	0	2	0	1	2382	208	529	555	133	625	177	52.852	-4.45826	1.39422	-3.19768	0.00138538	0.00894864
ENSSSCG00000003334	UBE2J2	0	1	464	5	3	0	1	0	255	0	0	0	4	0	0	22.6787	7.67828	2.40233	3.19618	0.00139262	0.00898725
ENSSSCG00000033687	ATG101	0	1	1	9	539	0	4	1	3	0	0	0	0	0	0	2.37813	6.04849	1.89267	3.19574	0.00139471	0.00899249
ENSSSCG00000000842	KANSL2	4	23	3	142	982	3045	6473	322	4	986	1082	74	43	137	33	2903.46	4.9192	1.53993	3.19444	0.00140101	0.0090249
ENSSSCG00000010987	UBAP2	1	754	3092	1275	4522	54	2782	578	1840	431	1034	1176	996	1579	1671	2361.69	3.37995	1.05816	3.19418	0.0014023	0.00902498
ENSSSCG00000026784	LMNB2	0	0	1	819	2	72	9	1	284	8	11	5	1	148	5	239.163	5.47181	1.71343	3.19348	0.0014057	0.00903863
ENSSSCG00000034058	ARHGDIA	0	0	0	216	9	24	0	0	0	2	0	1	0	0	1	40.8222	7.98705	2.5018	3.19252	0.00141038	0.00906048
ENSSSCG00000038947	ENSSSCG00000038947	14	596	101	7140	82	750	740	1889	8677	2023	1187	1387	1916	1413	158	4666.26	3.96151	1.24191	3.18985	0.00142346	0.00913626
ENSSSCG00000006342	UHMK1	5	6	774	7546	8875	2033	732	3	6	1754	11	2	155	603	436	4349.36	5.10485	1.60111	3.18832	0.00143104	0.00917654
ENSSSCG00000024765	ENSSSCG00000024765	199	17	4178	359	4	3645	3604	1996	3152	243	1132	3327	2458	157	512	4410.06	4.08094	1.28018	3.18778	0.00143371	0.00918534
ENSSSCG00000034217	SKA2	0	1	2	2308	3129	45	2	0	1839	159	307	10	196	144	229	1645.48	5.58425	1.75408	3.18358	0.00145465	0.00930264
ENSSSCG00000012842	RPLP2	0	0	0	67	0	21	1	1	0	0	0	0	0	0	0	21.5064	9.21152	2.89338	3.18365	0.0014543	0.00930264
ENSSSCG00000013648	TYK2	1196	0	853	1	0	0	0	0	0	1	0	0	0	0	0	39.3359	9.74608	3.06208	3.18283	0.00145843	0.00931844
ENSSSCG00000008300	STAMBP	0	0	0	0	0	1	0	1	0	0	192	1	365	833	0	27.1137	-6.94304	2.18298	-3.18054	0.00147002	0.00938399
ENSSSCG00000017421	ACLY	0	4	0	0	0	1	0	2	0	1	8	14	144	0	697	16.4238	-5.53825	1.74187	-3.17949	0.00147533	0.00940939
ENSSSCG00000010555	HIF1AN	3954	4992	5109	433	1884	3475	1055	1424	2114	452	1539	7873	4782	3734	2186	5469.17	2.96713	0.93336	3.17898	0.00147795	0.0094176
ENSSSCG00000000403	BAZ2A	3079	2711	7237	197	2	377	0	1098	7715	14	2051	680	558	356	2411	4299.43	4.53892	1.42814	3.1782	0.00148191	0.00943432
ENSSSCG00000021731	WWC2	0	0	2	2254	0	2	6	3	2	1354	599	1	2	627	29	76.1029	-4.71881	1.48618	-3.17513	0.00149772	0.00950106
ENSSSCG00000002714	WDR59	1	0	0	0	0	0	0	0	1	126	1	120	429	0	22	15.8706	-5.89158	1.85529	-3.17555	0.00149554	0.00950106
ENSSSCG00000008762	STIM2	0	0	1	1	0	4	0	0	0	329	6	85	10	266	936	38.3328	-5.46901	1.7226	-3.17486	0.00149911	0.00950106
ENSSSCG00000025703	REV3L	3132	1677	2109	4264	3545	14	4412	1708	23074	513	878	835	4160	1953	4724	2870.63	2.79243	0.879493	3.17504	0.00149814	0.00950106
ENSSSCG00000014356	DNAJC18	0	0	0	0	1	1	1	0	0	0	1083	204	400	0	1	35.9528	-6.65382	2.0953	-3.17559	0.0014953	0.00950106
ENSSSCG00000017362	ATXN7L3	0	0	0	655	0	2293	0	0	1	1	1	0	0	0	0	67.2378	9.71785	3.06138	3.17434	0.00150178	0.00950948
ENSSSCG00000011366	SLC25A20	0	1	1	0	4	0	0	1	0	2	123	669	2	4	160	22.4356	-4.98331	1.57002	-3.17404	0.0015033	0.00951062
ENSSSCG00000013837	AKAP8	19	3	1789	3632	2531	2373	3273	797	6	1460	983	401	184	1159	888	3059.03	4.0081	1.26323	3.17289	0.00150929	0.00953998
ENSSSCG00000003601	HCRTR1	0	1	0	0	0	0	0	0	0	0	0	679	100	197	4	21.6469	-7.04295	2.22021	-3.17221	0.00151285	0.0095539
ENSSSCG00000036885	ZNF654	1	42	15	3354	2	1259	3488	144	5797	22	1172	678	1502	739	743	3637.32	4.62298	1.45844	3.16981	0.00152537	0.0096244
ENSSSCG00000027349	ENSSSCG00000027349	0	2	0	119	0	1	0	5	0	2	67	1	6	73	465	12.3851	-4.50597	1.42284	-3.16688	0.00154082	0.00971323
ENSSSCG00000031433	COX11	0	0	0	0	1	1	2	0	0	0	3	1	208	568	477	24.1573	-5.7953	1.8305	-3.16596	0.0015457	0.00973529
ENSSSCG00000040459	ENSSSCG00000040459	0	0	0	0	0	0	0	0	1	63	342	486	0	138	0	23.8572	-6.95219	2.19611	-3.16568	0.0015472	0.00973605
ENSSSCG00000009062	MGARP	0	0	0	0	0	0	0	0	1178	1	96	34	1	19	132	5.60911	-5.36256	1.6943	-3.16506	0.00155049	0.00974811
ENSSSCG00000032477	NRAS	14056	23993	37049	34020	66965	22824	52457	49332	1114	27436	44341	56685	28797	45335	30540	50620.1	2.55953	0.808925	3.16412	0.00155555	0.00977123
ENSSSCG00000032532	CHRM2	0	1	0	1	1	12	1	1	2	0	3988	2217	1587	489	620	195.143	-5.01968	1.58662	-3.16375	0.00155748	0.00977467
ENSSSCG00000034814	MRTO4	914	0	0	1	0	51	0	0	17	1	0	0	0	0	0	41.5667	9.6846	3.062	3.16283	0.00156243	0.00979704
ENSSSCG00000015247	ZBTB44	1139	2974	1481	169	8	1526	38	1781	3689	1783	1352	802	1394	444	738	3003.97	3.60906	1.1413	3.16223	0.00156564	0.00980848
ENSSSCG00000040872	ENSSSCG00000040872	0	0	0	0	0	0	0	1	0	0	0	559	0	452	0	21.7714	-9.55086	3.02272	-3.15969	0.00157935	0.00988558
ENSSSCG00000038953	UBE2B	0	1	20	2	1	1	3	1	1	7	604	1	20	261	243	25.3767	-3.77791	1.19653	-3.15739	0.00159186	0.00993774
ENSSSCG00000009681	INTS9	1	1	1826	1	1	0	0	0	0	0	10	0	17	602	392	19.5935	-5.29785	1.67786	-3.1575	0.0015913	0.00993774
ENSSSCG00000017108	ENSSSCG00000017108	0	1	0	0	0	0	0	0	0	1	12	144	15	2	60	5.09367	-4.97863	1.57682	-3.15739	0.00159189	0.00993774
ENSSSCG00000038957	ENSSSCG00000038957	0	45	0	174	2	64	0	380	0	0	1	0	19	0	0	73.3182	7.05371	2.23504	3.15596	0.00159971	0.00997776
ENSSSCG00000017212	SUMO2	1389	583	750	75	952	669	11	1878	1895	689	1649	1040	632	508	1140	1907.14	3.25347	1.03118	3.1551	0.00160446	0.00999853
ENSSSCG00000040697	ENSSSCG00000040697	1764	6379	3498	4540	3763	2237	9340	22959	10842	4528	4907	14279	10131	11934	9989	9888.3	2.29422	0.728161	3.15071	0.00162876	0.0101411
ENSSSCG00000016658	ANLN	2581	3082	1622	8607	16	1833	659	2366	2445	28	3591	1465	3121	3028	2432	4160.48	3.27287	1.03924	3.1493	0.00163665	0.0101812
ENSSSCG00000003995	ZNF606	0	13	0	0	4	1	3	0	0	1	547	0	349	238	1422	49.9627	-5.25202	1.66796	-3.14877	0.00163958	0.0101905
ENSSSCG00000008892	ENSSSCG00000008892	0	1	0	0	0	0	588	0	0	4	10	245	258	515	155	24.1184	-5.03505	1.60045	-3.14602	0.00165509	0.0102778
ENSSSCG00000002799	CNOT1	3	1088	4577	4178	10	4863	3094	1657	34425	941	2016	969	3281	1122	1750	4599.05	3.80471	1.20955	3.14556	0.00165769	0.010285
ENSSSCG00000017682	MYO19	0	196	19	519	4382	832	0	0	759	309	12	355	27	1	163	1912.4	5.79492	1.84316	3.14402	0.00166643	0.0103301
ENSSSCG00000010669	PDZD8	6453	4783	5	212	10861	12	44	770	11053	2523	1233	2305	2373	1999	2357	8354.74	4.21284	1.34172	3.13988	0.00169018	0.0104682
ENSSSCG00000006628	PSMD4	0	0	0	5	0	0	4	0	0	1	16	360	81	473	174	23.1915	-5.06695	1.61433	-3.13873	0.0016968	0.0105
ENSSSCG00000034167	SLC5A3	2	0	0	1367	46	25	3	0	0	4	1	0	0	1	1	28.5661	6.61761	2.10934	3.1373	0.00170514	0.0105423
ENSSSCG00000016903	GZMA	5	37	1096	2	0	2	0	49	0	343	248	330	354	164	473	50.7096	-2.99048	0.95345	-3.13648	0.0017099	0.0105625
ENSSSCG00000014074	GFM2	2971	176	2258	31	90	4	1920	2473	4548	3	607	89	629	1860	2463	2760.23	4.06705	1.29704	3.13565	0.00171472	0.0105831
ENSSSCG00000003268	TSEN34	0	1	86	0	6	0	0	0	22	0	0	0	0	0	0	13.1427	8.51047	2.71507	3.13453	0.00172129	0.0106051
ENSSSCG00000009040	SMAD1	0	0	20	1	1	0	1	0	0	0	594	675	404	63	5	38.3704	-5.18532	1.65415	-3.13474	0.00172007	0.0106051
ENSSSCG00000006325	MGST3	0	0	0	0	0	0	0	0	0	10	90	4	5	75	8	3.99771	-4.88435	1.56064	-3.1297	0.00174982	0.0107715
ENSSSCG00000037483	RFTN2	0	0	0	0	140	40	0	0	0	0	0	0	0	0	0	27.7563	9.57786	3.06282	3.12714	0.00176516	0.0108565
ENSSSCG00000000104	DDX17	2389	4927	2310	20062	17773	56544	9218	2918	5262	4977	5166	17272	7286	4094	5764	10924.4	2.72635	0.872492	3.12478	0.0017794	0.0109345
ENSSSCG00000039544	ENSSSCG00000039544	426	51	73	693	234	360	447	4	261	203	976	90	71	28	111	637.996	3.58263	1.14674	3.12419	0.00178293	0.0109467
ENSSSCG00000014325	CDC23	0	0	6	5146	1	4	5416	3	2	1	1	1	1	0	2	4.44298	4.04773	1.29636	3.12237	0.00179398	0.0110051
ENSSSCG00000003756	LPAR3	0	1	0	1	0	0	1	1068	0	0	53	30	129	294	206	14.0508	-4.40203	1.41063	-3.12061	0.00180475	0.0110615
ENSSSCG00000038712	ZNF577	0	43	0	1	0	458	9	2	9	780	8	123	2266	19	457	85.6135	-4.26672	1.36777	-3.11947	0.00181178	0.011095
ENSSSCG00000016070	GTF3C3	0	0	1	1	1	1	0	0	3658	0	2	99	787	571	437	37.2388	-5.03186	1.61378	-3.11806	0.00182048	0.0111386
ENSSSCG00000008412	PSME4	3879	4350	2725	7630	4537	10	98	13	1290	1352	1151	1754	1307	2709	1341	3634.15	3.43492	1.10181	3.11753	0.00182372	0.0111488
ENSSSCG00000004806	ENSSSCG00000004806	4706	5833	5632	14019	2084	494	1306	9455	16587	5175	7862	6572	7489	9259	12151	11007.8	2.69618	0.865454	3.11533	0.00183736	0.0112225
ENSSSCG00000006748	TSPAN2	0	0	1	1	1	0	2	1	0	0	0	0	228	1349	1	30.1706	-6.29251	2.02107	-3.11345	0.00184913	0.0112749
ENSSSCG00000004063	TMEM242	572	18	92	7	0	1	1	12	0	305	255	235	691	717	755	71.6221	-3.0744	0.987407	-3.11361	0.00184812	0.0112749
ENSSSCG00000039918	ENSSSCG00000039918	35	16	3	977	2	1358	1	0	972	55	109	24	122	201	865	1422.97	5.14906	1.65451	3.11213	0.00185746	0.0113062
ENSSSCG00000022864	EIF6	0	22	0	1555	1	1	155	0	2	1	0	0	0	7	1	14.0279	5.65069	1.81565	3.1122	0.00185697	0.0113062
ENSSSCG00000003354	CCNL2	0	0	15	352	5178	2	0	2	6	0	12	0	0	0	2	40.6852	6.53367	2.09998	3.1113	0.00186268	0.0113282
ENSSSCG00000006899	RPL5	540	757	2905	6167	6	163	799	2668	891	922	1661	1196	1049	1153	525	1609.95	2.74964	0.884108	3.11007	0.00187043	0.0113656
ENSSSCG00000011710	EIF2A	2	127	2	1	0	0	9	0	1	514	332	480	400	378	7	55.4867	-3.83674	1.23446	-3.10804	0.00188335	0.0114343
ENSSSCG00000006263	ATP6V1H	0	0	1	0	1	1	0	0	0	0	486	6	0	1035	4	31.0567	-6.5619	2.1124	-3.10637	0.001894	0.0114891
ENSSSCG00000024249	GABRR2	273	6437	2023	2025	5261	8951	1200	11832	3251	6722	9504	2846	3537	4861	4807	10194.4	3.0872	0.994772	3.10342	0.00191296	0.0115942
ENSSSCG00000007979	LUC7L	0	0	0	214	0	38	0	0	0	0	0	0	0	0	0	26.3685	9.50304	3.06295	3.10258	0.00191841	0.0116172
ENSSSCG00000006562	GATAD2B	37	812	1039	1010	1243	114	3769	5617	3867	509	1327	2257	1758	1694	3037	2546.05	2.84011	0.915769	3.10134	0.00192646	0.011656
ENSSSCG00000029593	FOXN2	2621	3671	5385	13947	36400	12449	8219	21299	8241	8575	13696	29488	17127	16370	18583	25480.3	2.79657	0.901992	3.10044	0.00193236	0.0116817
ENSSSCG00000023298	SRXN1	0	0	0	0	1	3	1	1	11	0	1	0	0	0	0	6.33494	6.90304	2.22697	3.09975	0.00193682	0.0116986
ENSSSCG00000001528	ENSSSCG00000001528	0	0	1	16	41	31	0	0	112	10	0	1	0	1	13	72.8129	6.28369	2.02754	3.09916	0.00194069	0.011712
ENSSSCG00000032711	DMAC2	0	0	0	0	2	11	0	3	19	0	0	0	0	0	0	14.9062	8.67352	2.80115	3.09642	0.00195875	0.011811
ENSSSCG00000025906	ALKBH1	0	0	0	0	2	182	455	1	15	0	0	0	0	0	4	39.7626	8.49671	2.74464	3.09574	0.00196319	0.0118276
ENSSSCG00000032726	SREK1	3	0	1670	2022	34	5190	335	56	3545	113	817	0	10	433	73	1623.56	5.10336	1.6501	3.09276	0.00198307	0.0119372
ENSSSCG00000021287	GCFC2	0	1805	1	0	1	0	0	1	1	137	633	1	439	595	526	49.8429	-4.36225	1.41091	-3.0918	0.00198949	0.0119555
ENSSSCG00000008377	CCT4	0	0	3	0	36	3	3	5	7766	2	2	1	0	2	0	10.8187	5.36876	1.73635	3.09198	0.00198825	0.0119555
ENSSSCG00000026045	ENSSSCG00000026045	10	33	42	2	0	2	44	14	1	112	3	87	1860	642	977	79.6446	-3.26669	1.05666	-3.09152	0.00199133	0.0119564
ENSSSCG00000000078	TNRC6B	1852	1233	13	17	32	2844	5204	1086	5	204	685	326	2240	980	1498	2982.31	4.05804	1.31282	3.09107	0.00199434	0.0119644
ENSSSCG00000027686	YTHDF2	5	38	10	6663	9552	7237	11749	19	170	385	1917	28	5418	2088	2728	9024.58	4.60894	1.49155	3.09003	0.00200137	0.0119963
ENSSSCG00000031912	ENSSSCG00000031912	1	0	0	1	17	10	0	0	13	2	0	0	0	2	0	15.82	6.65882	2.15577	3.08883	0.00200947	0.0120347
ENSSSCG00000007845	UQCRC2	0	0	0	678	8	17	1	0	19	7	0	0	0	0	0	89.8331	7.99036	2.58734	3.08825	0.00201341	0.0120403
ENSSSCG00000011471	FLNB	340	185	2843	1934	2802	44	36	0	42	799	71	39	403	177	147	1133.34	4.0748	1.31948	3.08819	0.00201382	0.0120403
ENSSSCG00000035090	RAC1	329	1218	1598	9	829	407	202	3348	150	609	670	507	848	895	752	893.967	2.52419	0.817478	3.08777	0.00201661	0.0120469
ENSSSCG00000038391	ENSSSCG00000038391	609	290	1120	12	6	2018	1034	890	2655	1301	862	392	1720	1013	647	2781.46	3.71994	1.205	3.08709	0.00202124	0.0120643
ENSSSCG00000017232	SLC9A3R1	0	220	0	9	6	2	0	0	0	0	0	0	0	0	0	9.33184	8.02576	2.60207	3.08438	0.00203976	0.0121646
ENSSSCG00000009047	SMARCA5	568	18119	22318	8791	10439	6451	6509	20422	7551	6222	11372	8752	17737	26768	20608	14860.6	2.2247	0.721834	3.08201	0.0020561	0.0122208
ENSSSCG00000007350	PPP1R16B	0	1	0	0	0	1736	1	1	41	0	1	0	0	0	0	14.7151	8.18232	2.65466	3.08225	0.00205441	0.0122208
ENSSSCG00000030467	PHC3	3	1824	4	3185	1785	6	1640	3623	598	434	121	199	66	985	1370	1266.55	3.58831	1.16412	3.08241	0.00205333	0.0122208
ENSSSCG00000025673	ENSSSCG00000025673	0	0	0	1	10	0	63	0	12	0	0	0	0	0	0	11.3034	8.29592	2.6912	3.08261	0.00205194	0.0122208
ENSSSCG00000001974	G2E3	3761	98	6	3965	3	193	2106	4	1861	545	95	1185	1400	309	201	2331.28	4.16913	1.35411	3.07887	0.00207789	0.01234
ENSSSCG00000021620	STIP1	0	366	3079	335	6	408	5640	24	3	5	57	8	493	428	529	919.25	4.40867	1.43206	3.07856	0.00208003	0.0123423
ENSSSCG00000036049	PEG10	5810	2277	5204	4	3367	26	3160	578	55	202	504	1436	2087	1390	2592	2874.19	3.48417	1.13221	3.07731	0.00208881	0.012384
ENSSSCG00000036695	IGF2BP3	44455	64634	52208	51464	114994	40331	124425	78857	16055	82963	118092	110203	92902	110459	92294	103859	2.17414	0.706893	3.07562	0.00210064	0.0124437
ENSSSCG00000014292	HSPA4	0	307	185	3856	5	4	3806	10	2830	347	893	6	211	427	184	1749.26	4.62012	1.50259	3.07477	0.00210665	0.0124689
ENSSSCG00000015483	EEF1AKNMT	95	388	0	2286	0	21	1	2	0	0	7	0	2	21	0	48.8386	5.77732	1.87939	3.07404	0.00211184	0.0124891
ENSSSCG00000001078	MBOAT1	0	0	0	0	0	0	0	10	3	0	339	445	476	23	218	31.8663	-5.47313	1.78069	-3.07361	0.00211487	0.0124966
ENSSSCG00000037030	RPL15	17	1792	139	2694	6472	520	1318	3618	80	1520	826	799	1254	874	2584	2533.29	3.17669	1.03379	3.07287	0.00212012	0.0125172
ENSSSCG00000022101	BRCA1	171	1677	6526	4142	4	8	16453	17	8869	277	1451	229	6206	1145	1419	5394.02	4.08397	1.32915	3.07261	0.00212196	0.0125176
ENSSSCG00000016034	COL3A1	0	0	0	0	8	141	4	2	30	0	0	0	0	0	0	12.8028	8.46575	2.75584	3.07193	0.00212678	0.0125268
ENSSSCG00000004388	ARMC2	0	0	5	0	0	0	0	0	0	9	147	2	572	35	3	14.6751	-5.51249	1.79449	-3.07189	0.00212706	0.0125268
ENSSSCG00000039833	ENSSSCG00000039833	3	11	0	3	0	0	1	0	0	0	3	1144	1600	196	0	60.8421	-5.90985	1.92416	-3.07139	0.00213063	0.0125374
ENSSSCG00000001695	VEGFA	23	0	1	1	4224	1	0	0	1	1	0	0	0	1	1	6.69762	6.06736	1.97636	3.06997	0.00214079	0.0125508
ENSSSCG00000028397	TMEM106C	0	0	305	1	1	22	0	0	3	0	0	2	1	0	1	16.7416	6.97284	2.27134	3.06992	0.00214117	0.0125508
ENSSSCG00000035082	PHF5A	250	3	85	1294	100	8485	1375	40	2025	392	311	70	689	667	489	1122.26	3.68033	1.19862	3.07048	0.00213715	0.0125508
ENSSSCG00000008378	FAM161A	0	4101	11	5	1	2	5	476	1	1557	1284	597	1333	1348	1749	202.098	-3.28273	1.06935	-3.06983	0.00214177	0.0125508
ENSSSCG00000013270	CRY2	0	0	0	0	0	1	1	0	0	0	73	1	187	281	58	12.045	-5.5032	1.79253	-3.07008	0.00214001	0.0125508
ENSSSCG00000024970	ETV3	1	0	0	0	3	0	0	0	1	195	96	0	1126	37	139	33.3908	-5.36573	1.75156	-3.0634	0.0021884	0.012799
ENSSSCG00000024800	DSC2	0	4	3	4	3	2	4	1	8	0	4	5	2	0	2	6.14988	3.65053	1.1917	3.06331	0.00218904	0.012799
ENSSSCG00000039265	COX6A1	1	2620	3507	2108	1650	6042	1255	52	872	628	216	526	919	1445	1116	1391.6	3.0693	1.00198	3.06324	0.00218956	0.012799
ENSSSCG00000027551	NUDT15	2	2	1	1630	0	0	1	0	1	0	400	4	467	72	683	32.6413	-4.39891	1.43699	-3.06119	0.00220457	0.0128761
ENSSSCG00000016629	ST7	0	2	0	0	0	0	0	0	0	3	0	1	6	332	391	13.5571	-6.18187	2.01992	-3.06045	0.00221002	0.0128973
ENSSSCG00000014217	FEM1C	12319	35911	17549	18113	35643	2332	7726	23369	17177	22541	20437	32524	29596	27876	30357	26931.5	2.12143	0.693259	3.06008	0.0022128	0.0129029
ENSSSCG00000009890	MAPKAPK5	0	0	0	2	6	0	0	9	1	1	30	1	771	1063	411	44.0999	-4.90405	1.6029	-3.05949	0.00221718	0.0129177
ENSSSCG00000032177	MYO3B	0	0	0	0	0	0	1	1	1	0	268	119	0	191	15	12.8247	-5.49819	1.79767	-3.05851	0.00222441	0.0129491
ENSSSCG00000022032	ENSSSCG00000022032	0	59	0	16	2	0	1	1	3	3	224	1166	136	312	352	51.7808	-3.84954	1.25937	-3.05672	0.00223771	0.0130159
ENSSSCG00000011923	NEPRO	0	20	1	2498	12087	5	1457	4	5922	481	1818	11	1004	733	13	5272.93	5.30466	1.73584	3.05595	0.00224345	0.0130386
ENSSSCG00000012077	MX1	0	1374	0	2	0	1	0	60	3	730	311	368	546	393	543	74.7399	-3.73397	1.22261	-3.0541	0.00225739	0.0131088
ENSSSCG00000029918	CEPT1	0	789	1	11	4	1	30	2	4	1565	3462	174	1049	2643	1645	256.423	-3.65917	1.19854	-3.05302	0.00226553	0.0131453
ENSSSCG00000010872	AKT3	206	4680	8287	1750	224	967	9347	8067	1654	2994	2189	764	6218	4468	3416	3353.58	2.20081	0.721201	3.05159	0.00227635	0.0131972
ENSSSCG00000016946	CENPK	0	241	1	8	0	0	0	0	0	682	302	313	465	320	363	61.9103	-4.42245	1.44979	-3.05042	0.00228522	0.0132378
ENSSSCG00000024938	SH3BP5	0	1	1	1	0	1	1	346	1	810	384	486	964	1316	685	111.592	-3.93604	1.2905	-3.05002	0.00228828	0.0132447
ENSSSCG00000000191	ENSSSCG00000000191	0	0	1741	4	1	2	8515	337	4	2	21	1	69	27	11	94.6713	4.63209	1.51904	3.04935	0.00229339	0.0132634
ENSSSCG00000013321	ELP4	4	51	23	4	5646	6	0	7	4	17	453	634	333	1076	431	72.2571	-2.85441	0.93632	-3.04854	0.00229954	0.0132881
ENSSSCG00000000997	PPP1R3G	0	0	2	3815	2	2	1	0	8	0	1	0	0	0	0	4.86722	6.50051	2.13447	3.04549	0.00232301	0.0134128
ENSSSCG00000004311	RNGTT	21	2211	5	4270	11	8070	8824	2828	8940	1	290	5713	4434	478	3133	10288.2	4.54506	1.49307	3.0441	0.00233381	0.0134642
ENSSSCG00000003971	SCMH1	0	0	0	0	0	0	1	0	0	0	1	576	265	0	0	18.4457	-8.2663	2.71628	-3.04324	0.00234046	0.0134915
ENSSSCG00000017082	SPARC	0	0	0	1	10	646	102	22	0	0	0	2	1	0	0	10.5407	6.70766	2.20508	3.04191	0.00235081	0.0135401
ENSSSCG00000004065	TIAM2	0	0	2	0	0	3	0	15	0	309	108	0	742	73	374	36.8389	-5.17286	1.70132	-3.0405	0.00236188	0.0135928
ENSSSCG00000009298	CDK8	0	172	2	1423	6	2	1161	1386	1	0	108	112	57	11	103	280.773	4.50665	1.48239	3.04013	0.00236473	0.0135982
ENSSSCG00000033528	BPTF	1	4370	2774	3736	0	172	5437	4031	3792	1565	861	286	273	1013	1416	2719.15	3.75125	1.23425	3.0393	0.00237131	0.0136249
ENSSSCG00000036284	USP46	12682	11217	19811	3248	25233	9074	25525	8196	1309	13634	23652	25502	14059	5998	11087	21187.2	2.57139	0.846897	3.03625	0.00239538	0.0137521
ENSSSCG00000025965	SPDL1	2727	3842	399	1455	1873	24	1011	2055	28	455	1062	813	563	2548	1962	1632.47	2.71212	0.893561	3.03519	0.00240387	0.0137896
ENSSSCG00000003106	AP2S1	0	0	1	861	0	14	0	1	2552	0	9	0	0	0	2	97.8554	8.16214	2.69058	3.03359	0.0024166	0.0138514
ENSSSCG00000038044	GYG2	2373	0	0	0	0	63	4	0	0	2	0	0	0	0	0	44.083	9.28705	3.06191	3.03309	0.00242066	0.0138522
ENSSSCG00000005426	FSD1L	0	0	28	233	0	31	0	0	0	0	0	0	0	0	0	22.7979	9.29199	3.06335	3.03328	0.00241914	0.0138522
ENSSSCG00000033998	SLC43A3	0	1	1	2153	0	0	0	1	0	1	131	115	3	38	0	6.39435	-4.85118	1.60134	-3.02946	0.00244994	0.0140085
ENSSSCG00000028922	GABRA2	0	2	0	2	0	0	1	0	1	0	532	192	0	0	941	33.3176	-6.13371	2.02524	-3.02863	0.00245667	0.0140243
ENSSSCG00000010888	ENSSSCG00000010888	0	0	1	0	0	0	0	0	0	289	702	0	0	0	0	24.8763	-9.15504	3.02267	-3.02879	0.00245535	0.0140243
ENSSSCG00000005930	SLC45A4	0	0	0	0	0	0	0	0	0	763	0	101	0	17	23	29.392	-7.71166	2.54704	-3.0277	0.00246425	0.0140506
ENSSSCG00000016205	NHEJ1	1	589	3013	2	0	0	0	0	0	0	0	1	0	1	0	15.6862	7.94267	2.62345	3.02757	0.00246527	0.0140506
ENSSSCG00000032973	RNF113A	0	0	12	2	0	0	0	0	0	1	207	615	152	1	177	25.6051	-5.23207	1.72855	-3.02686	0.00247112	0.0140726
ENSSSCG00000006553	UBAP2L	4910	3094	22	2658	10	1372	3255	7	3300	747	2085	448	120	3327	2101	4063.75	3.82008	1.26266	3.02543	0.00248283	0.0141243
ENSSSCG00000010604	SH3PXD2A	188	406	7047	1957	1890	0	363	1113	965	704	570	518	745	1545	1010	1508.72	3.09505	1.02314	3.02504	0.00248603	0.0141243
ENSSSCG00000000669	GDF3	0	1	5630	0	2	0	1	0	27	0	1	1	0	0	0	10.1886	7.15646	2.36576	3.02502	0.00248618	0.0141243
ENSSSCG00000021023	SCAF4	31	39	5184	2719	5	3	760	1028	1350	9	1057	123	41	722	722	1141.26	3.77712	1.24921	3.02361	0.00249774	0.0141786
ENSSSCG00000007236	TTLL9	0	0	1	430	6	3	328	0	0	0	0	0	6	0	0	28.1132	7.41132	2.45249	3.02196	0.00251147	0.0142337
ENSSSCG00000015557	NMNAT2	0	5	0	0	0	0	2	12	1	0	288	428	630	2	0	28.4663	-5.3689	1.77656	-3.02207	0.00251051	0.0142337
ENSSSCG00000009904	DYNLL1	41	16	898	9	73	0	2472	805	17	22	226	193	42	115	1	291.321	3.8312	1.26871	3.01977	0.00252967	0.0143253
ENSSSCG00000008979	NUP54	0	0	1119	1379	1	1819	20	1272	770	193	387	147	354	669	425	1805.33	4.70676	1.55885	3.01938	0.00253296	0.0143325
ENSSSCG00000024916	DHX36	862	182	108	1726	2245	3	1193	541	5392	699	2754	231	782	1451	1882	3076.32	3.57446	1.18428	3.01824	0.00254244	0.0143746
ENSSSCG00000040220	USP33	2	2371	2	121	7	6	19	44	9	2011	4329	4752	6783	4043	3470	618.859	-3.21724	1.06669	-3.0161	0.00256046	0.014448
ENSSSCG00000010316	KAT6B	595	1051	25	11002	912	3887	6388	286	2446	2585	1615	4429	3988	1525	2235	5913.17	3.32773	1.10343	3.01579	0.0025631	0.014448
ENSSSCG00000023719	IFT20	0	145	6	81	602	1901	2266	4	5	264	694	79	464	343	240	1681.96	4.60702	1.52766	3.01573	0.00256359	0.014448
ENSSSCG00000010746	ADAM12	1	384	2	2	0	0	10	10	4	1046	1351	1073	2649	69	4	151.715	-3.97935	1.31951	-3.01578	0.00256316	0.014448
ENSSSCG00000020988	ENSSSCG00000020988	0	1	0	1	0	0	1	0	1	387	0	0	265	0	333	24.5901	-6.05493	2.00799	-3.01542	0.00256624	0.0144515
ENSSSCG00000015734	IMP4	0	440	480	1681	1465	37	1	0	0	54	48	143	44	8	259	571.392	4.97969	1.65175	3.0148	0.00257147	0.0144694
ENSSSCG00000012416	CHIC1	0	1	0	0	0	0	0	0	0	0	970	0	948	0	117	39.6753	-7.90861	2.62361	-3.0144	0.00257484	0.0144768
ENSSSCG00000031868	XK	0	148	9824	6	2	5	1	1	5	2177	35	22	2917	1	340	146.79	-4.07819	1.35305	-3.01406	0.00257775	0.0144817
ENSSSCG00000040559	ZNF691	0	1	0	5	4482	22	2	0	1	0	3	0	0	0	0	16.3698	7.27666	2.4148	3.01335	0.00258377	0.0144925
ENSSSCG00000015110	DPAGT1	0	0	0	0	0	0	1	0	0	0	524	1	315	0	0	16.8523	-8.13567	2.69984	-3.01339	0.00258344	0.0144925
ENSSSCG00000039612	ENSSSCG00000039612	0	0	2	3479	4	30	0	0	0	0	0	0	0	0	0	21.8072	9.2265	3.06349	3.01177	0.00259734	0.014557
ENSSSCG00000037719	PDPK1	3803	2720	831	108	4583	4679	1295	2060	8	499	1676	3400	4211	4033	2511	5771.55	3.45973	1.14887	3.01141	0.00260034	0.0145623
ENSSSCG00000002425	PTPN21	12	1488	516	3	1	956	1449	3	2869	0	163	624	7	19	1211	1896.68	4.93931	1.64038	3.01108	0.0026032	0.0145668
ENSSSCG00000025820	SLC15A4	0	0	0	288	1	31	0	0	0	0	0	0	0	0	0	21.7356	9.22101	3.0635	3.00996	0.00261282	0.0145975
ENSSSCG00000017779	PHF12	4831	2	4628	9	9	1	2538	1852	24	347	539	733	60	698	230	1658.1	4.17377	1.38663	3.01001	0.00261236	0.0145975
ENSSSCG00000008516	DPY30	2	111	0	0	2	1	0	6	1	483	817	376	213	23	33	52.65	-3.82296	1.27081	-3.00829	0.00262726	0.0146551
ENSSSCG00000031888	DDIT4	0	323	0	0	0	27	37	0	0	1	0	0	3	0	0	29.9169	7.86582	2.61452	3.00851	0.00262529	0.0146551
ENSSSCG00000010083	PPIL2	0	515	10416	2459	5	224	155	3286	5	293	253	253	26	568	782	1038.75	3.82684	1.27283	3.00655	0.00264228	0.0147272
ENSSSCG00000025892	PRR3	0	4	0	0	1	0	8	0	0	73	0	117	309	138	233	18.5168	-4.5784	1.52424	-3.00373	0.00266695	0.0148531
ENSSSCG00000027166	BICD2	0	3	1	2138	0	0	1	29	0	3	4	24	288	235	343	18.0078	-3.76799	1.25561	-3.00093	0.00269155	0.0149782
ENSSSCG00000038731	STX18	470	121	670	3	0	4	3472	756	681	0	194	46	145	14	730	687.905	4.39558	1.46604	2.99826	0.00271525	0.015083
ENSSSCG00000000084	ATF4	3	314	102	2	8006	16	5195	2437	677	381	1507	1336	7	26	31	2586.34	4.42656	1.47646	2.99809	0.00271677	0.015083
ENSSSCG00000015310	AKAP9	6069	13432	3521	6240	17	2657	770	3634	22747	2932	8924	4809	6333	9780	10042	13535.4	3.25801	1.08665	2.99821	0.00271568	0.015083
ENSSSCG00000007650	STAG3	907	1	0	1	1	1947	0	1	3853	385	14	0	0	122	1	2950.56	6.94524	2.31704	2.99747	0.00272233	0.015102
ENSSSCG00000040815	DUSP5	0	1	2	0	1	7	3191	0	1	0	0	0	0	1	0	5.57385	6.64564	2.21748	2.99693	0.00272711	0.0151167
ENSSSCG00000037451	PPFIA1	3464	3736	3912	8	230	2150	1348	3208	161	361	2414	2761	1168	619	3303	3093.86	3.11843	1.04066	2.99659	0.00273014	0.0151216
ENSSSCG00000039309	YIPF5	0	8	3	7128	4609	1230	18	2	4	435	359	430	13	152	906	2670.69	5.06783	1.69167	2.99576	0.00273765	0.0151412
ENSSSCG00000005180	BNC2	366	147	4602	1520	2152	2	98	1050	1715	383	1176	443	1627	1025	1456	1706.54	3.09912	1.03452	2.99572	0.00273796	0.0151412
ENSSSCG00000016868	ENSSSCG00000016868	0	98	0	0	4	0	111	0	4	0	0	0	4	0	1	13.2058	6.55815	2.19023	2.99428	0.00275094	0.0151905
ENSSSCG00000012030	CLDN8	0	1	0	1114	0	0	94	2	1	0	0	1	1	0	1	7.48987	6.3108	2.10764	2.99425	0.00275118	0.0151905
ENSSSCG00000035639	TERB1	0	0	1	0	0	1	2	1268	0	1	100	1	387	190	28	14.4873	-4.2718	1.42729	-2.99294	0.00276301	0.015241
ENSSSCG00000008445	SRBD1	0	114	1109	1	1	270	228	2597	1587	1	95	48	443	531	358	912.843	4.41897	1.47655	2.99277	0.00276463	0.015241
ENSSSCG00000029985	ARL10	0	4	0	0	0	0	0	0	0	0	757	93	481	0	8	27.111	-6.88917	2.30399	-2.9901	0.00278889	0.0153628
ENSSSCG00000016114	FAM117B	0	774	1330	4	5304	5	4071	11	2323	820	817	2	126	449	572	2471.28	4.5897	1.53529	2.98947	0.00279459	0.0153822
ENSSSCG00000027270	ENSSSCG00000027270	0	542	1	1	0	36	2	8	369	1	0	67	8	2	58	173.421	5.32326	1.78164	2.98785	0.00280948	0.0154521
ENSSSCG00000002470	DDX24	0	427	73	256	8119	616	2249	5	14	153	70	163	155	471	326	676.516	3.94041	1.31934	2.98666	0.00282041	0.0155002
ENSSSCG00000007179	STK35	11035	11154	10775	5835	46064	52	36623	16794	7148	8267	17925	21599	18096	14491	14054	22058.7	2.72196	0.911461	2.98637	0.0028231	0.0155029
ENSSSCG00000006062	YWHAZ	1194	1300	622	3140	5238	4549	29	740	578	2908	4374	1787	2092	2396	1509	5567.17	3.33537	1.11821	2.98278	0.00285644	0.0156655
ENSSSCG00000015056	REXO2	1	44	222	3	1	0	1	135	0	684	888	480	711	383	1845	122.129	-3.32042	1.11323	-2.9827	0.00285714	0.0156655
ENSSSCG00000004110	TAB2	15	6831	3416	5788	7202	144	3254	7955	3398	2541	3412	2875	592	3921	6534	4715.55	2.73466	0.917247	2.98138	0.00286956	0.0157215
ENSSSCG00000012437	ATP7A	0	1	0	0	1	0	1	0	0	1	0	129	512	2	1	12.6414	-5.48005	1.83881	-2.98021	0.00288049	0.0157691
ENSSSCG00000005173	HAUS6	1	1	2	6	0	5	3	0	7	336	8	1377	746	500	10	74.4088	-3.98423	1.33742	-2.97905	0.00289141	0.0158167
ENSSSCG00000032573	ENSSSCG00000032573	0	0	0	0	1	0	0	0	0	1	0	624	525	21	0	24.8017	-7.00687	2.35356	-2.97713	0.00290958	0.0159038
ENSSSCG00000004403	CDC40	936	465	5216	5557	4882	2874	8120	2707	4333	2642	5220	7581	8412	4479	7396	7088.23	2.49734	0.839048	2.97639	0.00291663	0.01593
ENSSSCG00000036546	RNF141	1	0	0	218	0	37	0	0	3	0	0	1	0	0	0	27.0003	9.05582	3.04773	2.97134	0.00296506	0.016182
ENSSSCG00000032574	RTTN	1487	3	3678	0	5172	2	1232	3	0	223	252	239	772	2	39	1807.7	5.15335	1.73479	2.97059	0.00297233	0.0162092
ENSSSCG00000002998	SNRPA	0	0	288	42	0	79	0	0	0	0	1	0	0	0	0	17.5413	9.09865	3.06417	2.96936	0.00298417	0.0162487
ENSSSCG00000003136	CYTH2	40	0	0	0	677	15	0	0	0	0	0	0	0	0	0	19.8506	9.09765	3.06378	2.96943	0.00298357	0.0162487
ENSSSCG00000010219	ARID5B	6	0	0	0	0	0	0	1	0	1188	34	9	602	1	17	54.4015	-5.77066	1.94392	-2.96856	0.00299194	0.0162785
ENSSSCG00000008486	GALM	0	1	1	188	1	10	1436	0	0	0	1	4	1	9	0	26.72	5.84532	1.9703	2.96671	0.00301006	0.0163532
ENSSSCG00000010053	ENSSSCG00000010053	1	30	1	2	1241	5	4	1	0	0	58	1004	379	1231	1665	93.6513	-3.92632	1.32347	-2.96668	0.00301031	0.0163532
ENSSSCG00000030186	KIF2A	2	1091	418	18272	7	7441	1657	2989	6839	3462	5615	1889	3314	2595	1947	10129	3.92393	1.32338	2.96507	0.00302609	0.0164264
ENSSSCG00000029492	ENSSSCG00000029492	0	198	3	4	8920	5	2	20	2	209	727	191	268	1455	692	86.5512	-2.89744	0.978242	-2.96189	0.00305758	0.0165845
ENSSSCG00000001951	ENSSSCG00000001951	2	0	0	1087	0	21	1	0	446	24	0	0	0	0	7	285.459	7.64636	2.58384	2.9593	0.00308338	0.0167117
ENSSSCG00000012512	ZMAT1	1	0	1	0	0	0	0	0	0	379	212	0	0	716	0	31.3709	-7.04424	2.3808	-2.95877	0.00308866	0.0167275
ENSSSCG00000002867	CEBPG	0	0	1	1	0	1	0	0	0	155	0	210	19	232	0	15.8666	-5.59573	1.89148	-2.95839	0.00309251	0.0167355
ENSSSCG00000031872	ENSSSCG00000031872	0	34	0	2	0	0	0	0	0	3	41	254	5	1008	188	30.5693	-5.03654	1.70295	-2.95754	0.00310105	0.0167689
ENSSSCG00000040154	MRPL36	0	0	1	0	0	28	0	0	1368	0	0	0	0	0	0	19.4754	9.06015	3.06386	2.9571	0.00310548	0.01678
ENSSSCG00000005477	FKBP15	0	2087	366	5990	2	5253	10885	230	7	2162	1120	513	254	1713	287	5298.5	4.49255	1.5215	2.95272	0.00314991	0.0170071
ENSSSCG00000022919	KIF5C	0	4	0	1071	0	0	0	0	1	1	474	0	0	4	991	28.3328	-6.57717	2.2283	-2.95166	0.00316074	0.0170526
ENSSSCG00000011950	NXPE3	0	0	0	1	1	0	0	0	0	8	81	0	185	0	617	16.6674	-5.9625	2.02161	-2.94939	0.00318402	0.017152
ENSSSCG00000010574	LDB1	0	1	0	2	0	0	0	52	0	266	985	0	180	269	33	40.4291	-5.05683	1.71448	-2.94948	0.00318305	0.017152
ENSSSCG00000027676	NOP56	0	2747	1287	2843	6670	295	564	3	1778	457	1127	801	977	917	2485	2933.98	3.7574	1.27445	2.94825	0.00319577	0.0172022
ENSSSCG00000001984	KHNYN	0	0	0	2	1	5	1	4	2	0	2	1	0	1	0	4.86485	4.93065	1.67427	2.94495	0.00323007	0.0173736
ENSSSCG00000021871	FDXACB1	0	0	0	1	1	3	0	1976	6	0	1	0	0	0	0	4.58572	6.38419	2.16802	2.94471	0.00323257	0.0173738
ENSSSCG00000016716	GSDME	0	0	0	1929	0	0	1	4	0	39	1	1	25	134	166	7.71405	-4.20083	1.42714	-2.94354	0.00324487	0.0174267
ENSSSCG00000018501	SNORA72	0	1	2	1	1	2	0	0	3	0	1	0	0	0	0	2.91932	5.46984	1.8598	2.94109	0.00327056	0.0175513
ENSSSCG00000031705	GOLPH3	3136	8375	5055	4688	3857	869	596	14022	7746	4355	3670	8079	9718	5569	12410	7191.72	2.18405	0.743227	2.9386	0.00329699	0.0176797
ENSSSCG00000006711	ENSSSCG00000006711	0	0	0	13	117	4	0	0	2163	0	2	0	0	0	0	30.4113	8.75944	2.98628	2.93323	0.00335455	0.017934
ENSSSCG00000017954	SOX15	0	0	0	0	42	0	0	0	25	0	0	0	0	0	0	18.313	8.98914	3.06404	2.93376	0.00334888	0.017934
ENSSSCG00000029879	LTF	0	0	0	0	0	0	0	0	0	254	0	0	503	2	204	21.4516	-7.25966	2.47464	-2.93362	0.00335029	0.017934
ENSSSCG00000038579	DKKL1	0	2	0	0	113	90	0	0	0	1	0	0	0	0	0	25.455	8.98475	3.06301	2.9333	0.00335377	0.017934
ENSSSCG00000031776	ENSSSCG00000031776	3153	673	1815	3	1	24	3181	151	2	4	8	427	671	231	806	1144.7	4.15819	1.4178	2.93285	0.00335866	0.0179425
ENSSSCG00000037637	GGH	0	0	0	0	0	0	0	0	0	1	41	0	163	81	72	6.6458	-5.59406	1.90803	-2.93186	0.0033694	0.0179863
ENSSSCG00000033422	ENSSSCG00000033422	0	5	0	0	0	0	1	0	1	0	327	1	0	53	687	20.7984	-5.74779	1.96201	-2.92953	0.0033947	0.0181076
ENSSSCG00000014204	DCP2	3253	8854	2577	1867	23417	104	5115	25658	183	1629	5444	8536	11026	6150	2742	8436.82	2.80212	0.956592	2.92927	0.0033976	0.0181094
ENSSSCG00000011548	BRPF1	0	616	0	0	81	1	136	0	0	4	0	4	0	0	0	45.1405	7.04115	2.40433	2.92852	0.00340574	0.0181392
ENSSSCG00000004684	SPG11	0	88	6537	1959	3878	2265	1092	3	1026	244	1388	1405	2557	759	1040	3540.66	3.91534	1.33739	2.92761	0.00341579	0.018179
ENSSSCG00000014013	ENSSSCG00000014013	1	0	0	0	0	0	0	0	0	7	234	0	39	610	0	17.6751	-6.51978	2.22826	-2.92595	0.00343401	0.0182485
ENSSSCG00000025401	CDK10	0	0	0	0	0	17	0	0	18	0	0	0	0	0	0	18.1928	8.96598	3.0641	2.92614	0.00343195	0.0182485
ENSSSCG00000030222	ANAPC7	1989	3155	7511	1451	10778	20	1127	2704	56	177	2356	3795	2239	2211	4338	3952.07	2.99409	1.02361	2.92503	0.00344428	0.0182893
ENSSSCG00000038460	FOXF1	0	0	0	0	1	39	0	0	50	0	0	0	0	0	0	17.9921	8.9604	3.06411	2.92431	0.00345226	0.018318
ENSSSCG00000025488	MCM3	1641	1690	2829	5191	413	2617	3154	805	10	2745	1725	3289	1951	585	252	3516.48	3.06557	1.04853	2.92368	0.00345919	0.018341
ENSSSCG00000009446	PCDH17	132	1069	71	0	8	1	14	1	111	0	78	0	0	3	0	106.726	5.35405	1.83229	2.92206	0.00347725	0.0184229
ENSSSCG00000009791	RSRC2	301	1990	5740	304	5	111	460	3437	3285	8	663	12	927	47	1180	701.08	3.0208	1.03498	2.9187	0.00351492	0.0185692
ENSSSCG00000002655	MAP1LC3B	4	1138	2	645	1809	251	2	224	566	244	240	232	367	387	861	931.469	3.60808	1.23618	2.91874	0.00351444	0.0185692
ENSSSCG00000040181	ELL	0	12	0	0	0	0	0	0	0	19	194	5	2	280	124	12.7433	-4.99329	1.71081	-2.91866	0.00351537	0.0185692
ENSSSCG00000021271	CFAP44	4810	12716	6554	4677	44	77	4868	10302	12379	4095	4577	3383	3425	8401	9751	8028.29	2.77488	0.950679	2.91884	0.00351341	0.0185692
ENSSSCG00000024563	CEP83	4864	1390	638	11	6	4377	865	13801	4	580	1947	1018	458	4644	1607	4862.48	3.88381	1.33104	2.91787	0.00352431	0.0186026
ENSSSCG00000040413	ENSSSCG00000040413	0	1370	911	3651	58	5	116	789	5389	61	288	182	90	569	463	539.16	3.3477	1.14762	2.91709	0.00353315	0.0186353
ENSSSCG00000034704	ZNF532	10348	5258	3443	1095	624	3491	8725	2293	72	5729	4732	2963	3154	4997	3693	6726.29	2.80783	0.964072	2.91247	0.00358582	0.018899
ENSSSCG00000008513	BIRC6	3761	3985	18	1877	721	666	7445	2060	515	1113	3883	437	3073	3430	706	2857.82	2.71396	0.93231	2.91101	0.00360267	0.0189737
ENSSSCG00000033753	UBXN2A	331	2658	2669	8127	2244	47	3149	430	153	1284	1320	3645	1645	1132	834	2158.32	2.52513	0.86844	2.90766	0.00364139	0.0191349
ENSSSCG00000021285	RNF216	1746	2679	7017	5695	7	35	10	5	5684	994	1541	3	2216	1258	62	3562.94	4.11949	1.41667	2.90787	0.00363901	0.0191349
ENSSSCG00000016998	NPM1	1713	2630	6765	2603	19821	5559	15242	766	686	6455	10629	8929	8263	6640	4770	11770.9	2.81675	0.968609	2.90804	0.00363707	0.0191349
ENSSSCG00000011603	TMEM43	1	2	2463	4	8	84	2	4117	3	0	64	1	251	0	25	281.002	4.85405	1.67033	2.90604	0.00366036	0.0192203
ENSSSCG00000028249	SKA3	0	0	0	0	0	68	140	0	255	0	15	0	0	6	1	148.677	7.77639	2.67632	2.90563	0.00366519	0.0192314
ENSSSCG00000027525	DHCR24	0	5	0	0	0	0	1	1	1	0	668	0	0	599	1	26.0898	-6.14102	2.11369	-2.90536	0.00366835	0.0192337
ENSSSCG00000015293	ENSSSCG00000015293	0	0	0	0	0	0	0	1	0	28	0	0	640	3	98	14.2736	-6.45361	2.22147	-2.90511	0.00367124	0.0192346
ENSSSCG00000007743	ENSSSCG00000007743	414	6	2485	5304	503	11996	547	11	4250	609	3274	274	803	989	163	2605.07	3.63281	1.25072	2.90458	0.00367748	0.019253
ENSSSCG00000025218	TXNL4B	0	3	0	2188	0	1	2	0	9190	0	26	0	17	6	10	225.301	7.02257	2.41858	2.90359	0.00368907	0.0192766
ENSSSCG00000033326	RPL37	0	0	1089	216	101	21	62	1	16	3	62	44	25	110	4	124.714	3.97917	1.37029	2.9039	0.00368549	0.0192766
ENSSSCG00000007590	PMS2	189	10	1	295	769	62	0	180	22	67	96	84	104	0	0	311.038	4.62343	1.59236	2.9035	0.00369016	0.0192766
ENSSSCG00000030511	LGR5	0	0	0	0	0	2051	646	0	0	1	0	0	1	1	0	48.1842	8.84248	3.04753	2.90152	0.00371356	0.0193845
ENSSSCG00000036716	ENSSSCG00000036716	0	0	0	1	0	555	6	0	119	0	0	0	3	0	0	42.8896	8.85932	3.05578	2.8992	0.00374117	0.0195142
ENSSSCG00000007496	RTF2	91	19	4	2559	923	7702	6271	2	2170	168	1452	547	358	1357	273	1878.95	3.78899	1.30752	2.89783	0.0037575	0.0195849
ENSSSCG00000009776	SBNO1	176	1378	8648	238	22134	25247	5105	568	388	4800	1891	845	2258	2702	4834	6511.4	3.33566	1.15142	2.89701	0.00376738	0.019622
ENSSSCG00000006702	FMO5	0	16	1	2	0	0	0	1	0	0	0	368	206	0	1490	39.7084	-5.97574	2.06401	-2.89521	0.00378902	0.0196934
ENSSSCG00000013429	STK11	0	0	0	0	0	778	0	13	0	0	322	100	232	31	118	16.3558	-5.3545	1.8493	-2.89541	0.00378658	0.0196934
ENSSSCG00000013296	SLC1A2	0	0	1	0	0	0	0	0	0	504	0	0	0	0	79	18.8142	-8.75098	3.02277	-2.89502	0.00379138	0.0196934
ENSSSCG00000039185	EPB41L5	5	560	10	224	8	8	9	3337	6	2539	7227	3595	9186	6032	4017	805.862	-2.96001	1.02247	-2.89495	0.00379223	0.0196934
ENSSSCG00000029311	MYPN	0	1	0	0	0	0	0	0	0	0	2	199	0	462	31	14.06	-6.41968	2.21781	-2.89461	0.00379634	0.0197003
ENSSSCG00000003307	NLRP9	942	17748	13745	6038	15370	3921	6553	16125	1992	8362	16222	10409	16557	17216	8778	11342.2	1.96203	0.678415	2.89208	0.00382698	0.0198447
ENSSSCG00000005399	RNF20	322	9598	25728	18265	20618	1299	8931	10769	12476	5294	22433	16358	18857	14125	11116	16106.6	2.36278	0.817525	2.89017	0.00385039	0.0199515
ENSSSCG00000004432	HDAC2	1	15	12	13316	24	25143	21	3109	17036	7	2282	2679	2045	267	1983	7714.47	4.73009	1.63728	2.889	0.00386468	0.0199963
ENSSSCG00000013391	ENSSSCG00000013391	0	0	0	18	5	0	1	0	1	15	972	479	503	450	4	53.418	-4.45847	1.54323	-2.88905	0.00386404	0.0199963
ENSSSCG00000028879	PLOD3	0	0	0	0	12	9	0	0	22	0	0	0	0	0	0	16.757	8.85179	3.0644	2.88859	0.00386978	0.020008
ENSSSCG00000021514	OCLN	0	121	2	3	1	565	120	38	7	11	1066	3075	203	1457	1072	168.268	-3.31008	1.14618	-2.88792	0.00387793	0.0200355
ENSSSCG00000035781	ENSSSCG00000035781	0	1	0	0	0	0	0	0	0	0	0	0	64	613	0	12.7694	-8.72062	3.02297	-2.88479	0.00391675	0.0202213
ENSSSCG00000014076	FAM169A	6	675	11	13	5	10	12	3821	11	4801	2828	4233	9741	7400	4024	837.674	-3.07816	1.06756	-2.88335	0.00393469	0.0202991
ENSSSCG00000024780	ZFAND1	0	3	0	0	1	0	0	0	0	0	0	1	12	306	720	19.2021	-6.1437	2.13247	-2.88102	0.00396384	0.0204141
ENSSSCG00000025086	ENSSSCG00000025086	0	0	0	2	1	14	2	0	0	0	0	0	0	0	0	10.2922	8.11475	2.81676	2.88088	0.00396565	0.0204141
ENSSSCG00000026761	CCT8	3141	2177	6303	428	6048	56	1677	2922	1474	2084	2941	2674	2870	4997	3882	3659.53	2.39113	0.829981	2.88095	0.00396479	0.0204141
ENSSSCG00000034696	ENSSSCG00000034696	0	0	1	0	0	0	0	0	1	0	134	1435	1	0	0	37.1366	-7.47136	2.59486	-2.87929	0.00398567	0.0205023
ENSSSCG00000010525	ENSSSCG00000010525	0	1	1	0	0	0	8	2	0	417	0	0	0	1331	117	42.3458	-6.05353	2.10321	-2.87824	0.00399901	0.020556
ENSSSCG00000021988	TUSC3	1	147	70	1	2	16	106	126	3	1942	540	1052	412	437	610	160.623	-2.67865	0.93153	-2.87553	0.00403347	0.020718
ENSSSCG00000011612	RPN1	0	0	0	0	10	66	10	0	37	0	0	0	0	0	0	16.1378	8.80421	3.06454	2.87293	0.0040668	0.0208741
ENSSSCG00000008595	APOB	0	8	0	0	0	0	0	0	0	538	53	468	78	0	0	32.3037	-6.71242	2.33744	-2.87169	0.00408278	0.0209409
ENSSSCG00000008646	RNF144A	0	0	0	0	22	16	0	7	0	0	0	0	0	0	0	16.2108	8.79908	3.06455	2.87125	0.00408856	0.0209553
ENSSSCG00000023709	PTPRJ	0	2	0	0	0	1	1102	0	0	96	580	267	7	0	149	26.1816	-4.91331	1.71209	-2.86978	0.00410753	0.0210373
ENSSSCG00000000519	GLIPR1	1573	4529	13633	1501	17580	19	25	4561	5498	1695	3816	3111	7935	5585	5218	7847.55	3.13388	1.09224	2.86922	0.00411489	0.0210451
ENSSSCG00000039341	ENSSSCG00000039341	0	3	9	7818	2	3	3	1	4	1	2	4	3	1	4	5.10828	2.97366	1.0364	2.86921	0.00411499	0.0210451
ENSSSCG00000013644	KRI1	0	0	1	22	214	20	0	0	0	0	0	0	0	0	0	16.1687	8.79172	3.06457	2.86882	0.00412001	0.0210555
ENSSSCG00000016873	NIM1K	0	3	1	0	0	0	0	0	1	0	274	276	0	0	450	20.8473	-6.04935	2.10956	-2.86759	0.00413606	0.0211022
ENSSSCG00000031938	NEDD8	0	0	3	1236	354	1192	1	28	2	0	0	0	282	86	119	1043.13	6.28908	2.19345	2.86721	0.00414107	0.0211022
ENSSSCG00000036438	GPX3	409	271	1293	1	2407	1	0	126	0	89	113	318	0	64	7	721.484	5.04301	1.75882	2.86727	0.00414033	0.0211022
ENSSSCG00000002706	ADAT1	1	2	1	0	4	779	1222	1	190	0	8	0	353	13	0	707.084	6.1114	2.1311	2.86772	0.00413439	0.0211022
ENSSSCG00000037816	TMEM167B	0	4	1	2	0	16	1	42	18	0	0	0	17	1	0	19.2653	5.22492	1.82278	2.86645	0.00415104	0.0211328
ENSSSCG00000040355	TICRR	2848	5703	7493	394	9297	30	2411	8862	104	1151	4242	4862	4300	2613	1842	4146.53	2.62747	0.916678	2.8663	0.00415306	0.0211328
ENSSSCG00000026817	ZNF646	1	0	0	2	1	1659	0	1	0	239	0	311	215	0	1	20.1343	-5.31695	1.85587	-2.86494	0.00417094	0.0212004
ENSSSCG00000038880	RPL23	0	0	0	15	46	0	0	0	27	0	0	0	0	0	2	21.4878	8.25636	2.8822	2.8646	0.00417533	0.0212004
ENSSSCG00000022081	PHLDB2	3	0	0	1	9	13	0	0	0	2	0	0	0	0	0	11.9204	7.36257	2.57006	2.86474	0.00417348	0.0212004
ENSSSCG00000013746	CALR	272	38	11	2643	16	431	114	153	6	392	351	108	306	12	373	688.203	3.59864	1.25726	2.86229	0.00420597	0.0213406
ENSSSCG00000005371	TRMO	0	242	847	45	256	104	986	320	121	53	25	591	237	143	191	330.244	2.92132	1.02085	2.86165	0.00421443	0.0213682
ENSSSCG00000034262	FIGN	0	0	0	1	0	0	0	0	0	345	0	0	1	43	257	17.4088	-6.50527	2.27359	-2.86123	0.00422005	0.0213814
ENSSSCG00000021315	ENSSSCG00000021315	2	0	0	1	0	0	2	0	1	322	0	1	16	760	1	26.872	-5.25297	1.83711	-2.85937	0.00424487	0.0214461
ENSSSCG00000005459	ECPAS	57	2155	6104	3	1540	8	730	2401	3888	107	1883	787	1076	7	2292	2317.76	3.57739	1.25083	2.86002	0.00423617	0.0214461
ENSSSCG00000029352	CCNL1	2	2	2	2227	5	57	1160	2	112	13	55	418	131	25	73	410.353	4.07569	1.42538	2.85936	0.00424495	0.0214461
ENSSSCG00000027898	ATP2B1	373	5472	4163	3573	2512	48	1524	826	1002	2162	1858	1447	2172	3142	3514	2181.13	2.01304	0.70392	2.85976	0.00423968	0.0214461
ENSSSCG00000015212	FEZ1	0	0	0	0	0	0	0	0	0	1	25	44	76	4	7	3.16667	-4.54641	1.59067	-2.85818	0.00426084	0.021511
ENSSSCG00000004507	SMAD7	0	2	0	0	198	9	1	1	4	0	0	0	0	2	2	7.89044	5.93822	2.07923	2.85597	0.00429051	0.0216242
ENSSSCG00000038507	ENSSSCG00000038507	0	0	1	1	1370	24	0	0	0	0	1	0	1	1	3	16.9134	6.575	2.30214	2.85604	0.00428962	0.0216242
ENSSSCG00000039061	EIF2AK4	2092	4511	132	4478	14	1635	3901	4	51	991	455	1417	3072	592	803	2677.5	3.41112	1.19444	2.85583	0.00429244	0.0216242
ENSSSCG00000032437	ENSSSCG00000032437	611	11	781	246	845	25	820	349	259	51	153	1298	325	512	230	629.363	2.79139	0.978025	2.85411	0.00431572	0.0217196
ENSSSCG00000008538	SPDYA	0	3	0	0	0	0	0	0	0	4	357	0	0	10	707	20.6111	-6.62747	2.32218	-2.85398	0.0043175	0.0217196
ENSSSCG00000021325	MCFD2	0	0	2	0	1	0	3	1	1	0	0	0	527	471	283	24.3389	-5.28046	1.85233	-2.85071	0.00436215	0.0219285
ENSSSCG00000038914	SEC61B	56	38	0	272	418	0	0	0	1	12	72	3	32	11	3	138.994	4.99531	1.75265	2.85014	0.00436994	0.0219521
ENSSSCG00000003120	NAPA	0	764	2	1518	1	28	0	4	0	0	66	0	15	15	0	196.39	6.05288	2.12388	2.84992	0.00437309	0.0219523
ENSSSCG00000016185	ARPC2	1	417	7833	86	5203	6285	768	96	800	611	688	334	1408	564	2365	2066.08	3.41278	1.19793	2.84889	0.00438715	0.0220073
ENSSSCG00000013351	NAV2	1	7	38	0	0	0	0	0	0	17	4	1273	2	131	816	49.9893	-4.91346	1.72511	-2.84821	0.00439664	0.0220393
ENSSSCG00000004422	CCN6	0	19	4	5	1	29	2	60	2	33	428	2215	3042	1534	1144	190.361	-3.47553	1.22123	-2.84592	0.00442827	0.0221821
ENSSSCG00000035332	ZNF436	8977	9322	2437	12	4048	133	7406	4964	10	588	1762	709	5163	3400	4956	4468.88	3.11238	1.09397	2.84503	0.00444066	0.0222285
ENSSSCG00000020931	MSH6	8	5282	3272	38	6718	17	162	11	11214	451	162	89	1683	468	1777	1944.76	3.74906	1.31831	2.84385	0.00445718	0.0222954
ENSSSCG00000009747	STX2	1	39	0	1	0	0	0	7	0	966	0	0	146	5	821	52.1705	-5.46156	1.92138	-2.84251	0.00447591	0.0223592
ENSSSCG00000021072	EPG5	0	1	0	39	2	1165	339	0	0	0	0	3	4	5	7	30.0642	5.76977	2.02983	2.84249	0.00447626	0.0223592
ENSSSCG00000004969	KIF23	587	2652	4919	18	5694	2880	5692	9840	3220	2864	5477	1559	7276	4625	5947	6093.44	2.67516	0.941647	2.84094	0.00449813	0.0224525
ENSSSCG00000031456	ARL5B	423	16924	3154	18349	16527	2152	8048	7882	39	3767	6701	8379	11850	6638	7830	9508.72	2.59042	0.911959	2.8405	0.00450424	0.0224672
ENSSSCG00000036796	VWA7	0	1	0	0	0	0	0	0	0	0	501	0	0	0	54	11.6095	-8.58286	3.02303	-2.83916	0.00452321	0.02254
ENSSSCG00000010189	NUP133	3716	6739	14	3190	14365	79	1759	384	5714	3526	4613	3196	2728	5446	2657	7321.89	3.2036	1.12842	2.83902	0.00452521	0.02254
ENSSSCG00000011500	KBTBD8	1806	10	2375	11923	996	7	1105	3715	3898	1624	1415	2806	1911	2165	2873	3816.61	3.08086	1.08573	2.8376	0.00454538	0.022617
ENSSSCG00000017759	ALDOC	0	0	0	0	0	1	1	2061	0	0	3	57	187	400	16	13.6494	-4.67207	1.64655	-2.83748	0.00454706	0.022617
ENSSSCG00000017012	SLIT3	0	25	1	0	2	0	0	0	1	418	1673	0	73	5	0	52.7514	-5.59061	1.97138	-2.83588	0.00456993	0.0227022
ENSSSCG00000011645	CEP63	0	53	0	22	0	0	5	129	0	1638	347	0	970	820	795	117.983	-4.49496	1.58506	-2.83583	0.00457061	0.0227022
ENSSSCG00000002145	TTC5	0	418	7	5	3	3	2	135	3	106	683	17	853	1452	2940	132.708	-3.15725	1.11404	-2.83405	0.0045962	0.0228133
ENSSSCG00000029666	HOXA13	62	1891	0	1	0	0	1	0	0	0	0	0	0	0	0	14.8116	8.68509	3.06489	2.83374	0.00460072	0.0228197
ENSSSCG00000005510	PHF19	1	149	3624	1	9	3	252	947	6	4244	1164	2259	2657	2620	1474	421.747	-2.80436	0.990099	-2.8324	0.00461998	0.0228806
ENSSSCG00000017339	NMT1	1	8	0	349	0	0	1	5	0	5	181	0	71	62	131	9.74039	-3.54358	1.25117	-2.83221	0.00462269	0.0228806
ENSSSCG00000017902	CAMTA2	0	0	0	0	0	0	0	0	0	102	204	297	12	0	0	15.0628	-6.75238	2.38412	-2.83223	0.00462246	0.0228806
ENSSSCG00000013534	MLLT1	0	5	5840	5	2	2	2	9	1	1	809	4	0	908	901	55.872	-3.86729	1.36605	-2.83101	0.00464015	0.0229351
ENSSSCG00000000611	ENSSSCG00000000611	341	3090	4640	15994	216	8351	2859	1365	54803	3340	9064	3855	7228	1308	5327	8876.57	3.08203	1.08867	2.83101	0.00464019	0.0229351
ENSSSCG00000027105	TUBGCP5	0	29	4	2	0	3	0	0	1	720	464	0	230	463	2	51.1202	-4.5058	1.5922	-2.82993	0.00465582	0.0229962
ENSSSCG00000011409	ENSSSCG00000011409	0	7	0	0	0	0	0	0	1	0	13	309	55	1	211	12.884	-5.08974	1.79875	-2.8296	0.0046606	0.0230038
ENSSSCG00000033509	SAMD11	1	1	1	54	0	0	0	0	455	0	0	1	1	0	0	5.85874	6.4009	2.26269	2.82888	0.00467106	0.0230393
ENSSSCG00000037653	RAB5A	0	6	1	841	1353	851	2	2	466	46	3	14	1	207	1055	1170.84	4.94594	1.74935	2.82731	0.00469409	0.0231368
ENSSSCG00000030289	PTPN11	2706	1	4	1727	10	18	577	3827	5	67	306	535	424	837	72	1013.28	3.80441	1.34682	2.82474	0.00473192	0.0232746
ENSSSCG00000001701	HSP90AB1	198	2074	180	70	13134	1110	5879	632	193	1847	3463	1188	2577	1983	3553	4668.57	3.21705	1.13883	2.82487	0.00473004	0.0232746
ENSSSCG00000006636	GABPB2	3282	2	1	221	3	11185	4	0	2333	749	0	2994	17	911	66	9503.92	5.76379	2.04015	2.82518	0.00472541	0.0232746
ENSSSCG00000001100	CARMIL1	525	7879	1161	1062	2803	39	3689	3003	1081	1791	4211	638	2400	2441	3081	2187.1	2.0117	0.712293	2.82425	0.00473908	0.0232936
ENSSSCG00000039593	ENSSSCG00000039593	0	0	1	1	11	0	802	2	1	0	0	1	0	0	0	3.04482	5.88722	2.08481	2.82386	0.00474488	0.0233059
ENSSSCG00000006766	PHTF1	84	4945	8965	921	2035	3298	4051	5283	3943	4251	4902	3086	4456	6094	7538	5882.42	2.41586	0.855765	2.82305	0.00475696	0.0233185
ENSSSCG00000026499	NMT2	1334	1	0	8	0	0	1	240	0	1	0	2	2	1	2	6.88859	4.7685	1.68915	2.82302	0.00475733	0.0233185
ENSSSCG00000023807	ACO1	0	0	1	51	0	0	1814	1	1	1	0	0	1	0	1	5.69903	5.90811	2.09282	2.82304	0.00475707	0.0233185
ENSSSCG00000007311	ENSSSCG00000007311	6	1277	2601	123	717	3230	4322	9773	690	2440	2145	2675	1016	1780	2275	3657.21	2.97801	1.05538	2.82175	0.00477617	0.0233946
ENSSSCG00000023784	SEMA3C	0	3	0	0	0	0	0	1	0	208	1	47	0	0	307	13.8839	-5.92549	2.10247	-2.81835	0.00482714	0.0236279
ENSSSCG00000011906	IGSF11	2	0	37	2	0	0	1	0	0	0	936	737	507	14	49	49.92	-4.75871	1.68909	-2.81732	0.00484262	0.0236873
ENSSSCG00000008433	STPG4	20	3279	2015	3199	3009	10774	3357	2674	2292	2044	2450	3252	1780	1693	3331	2754.92	2.32946	0.827238	2.81595	0.0048633	0.0237717
ENSSSCG00000035101	KLF5	1	4	5089	801	194	3830	4679	3	4	23	378	562	25	445	129	760.049	3.86597	1.37299	2.81573	0.0048666	0.0237717
ENSSSCG00000003930	RPS8	0	0	0	21	1	103	4	0	9	0	0	0	0	0	0	5.86312	7.3402	2.60844	2.81402	0.00489259	0.0238822
ENSSSCG00000036311	RPAIN	0	4	3	3032	2274	44	1078	379	368	637	317	142	128	58	663	1118.11	3.91745	1.39275	2.81274	0.00491216	0.0239612
ENSSSCG00000032721	TRAF3IP3	0	0	83	1	1538	15	0	0	0	0	0	0	0	0	0	14.3249	8.61994	3.0651	2.81229	0.00491899	0.023963
ENSSSCG00000000722	RAD51AP1	117	165	180	1782	24	2341	4107	16	19	317	809	645	375	1927	1825	2283.9	3.59832	1.27951	2.81227	0.00491931	0.023963
ENSSSCG00000015303	ENSSSCG00000015303	0	0	0	0	0	0	0	1	0	0	267	385	5	1	0	14.8806	-6.51102	2.3159	-2.81145	0.00493192	0.0240026
ENSSSCG00000038932	PPM1E	0	36	0	3	1	2	6	2206	0	103	0	152	51	1359	339	44.3698	-3.73775	1.32955	-2.8113	0.00493422	0.0240026
ENSSSCG00000013336	CCDC34	40	766	5	7	2	29	817	1835	6	9626	6825	3315	3162	6450	3700	957.315	-2.92092	1.03953	-2.80983	0.00495672	0.0240954
ENSSSCG00000033524	KRR1	1785	4074	7140	1999	13195	12	14	5165	6792	1616	2342	2107	9297	4741	5060	7070.54	3.12513	1.11258	2.80891	0.00497089	0.0241478
ENSSSCG00000008603	MATN3	0	0	381	1	0	20	4	0	0	0	0	0	0	0	0	14.2781	8.60523	3.06514	2.80745	0.00499361	0.0242414
ENSSSCG00000003444	ENSSSCG00000003444	0	0	1	3347	0	1	89	0	1	0	0	0	0	0	0	7.72378	7.75547	2.76346	2.80643	0.00500935	0.0243012
ENSSSCG00000027487	LAT2	0	0	4	0	0	0	0	1	0	2	105	102	43	0	133	8.05922	-4.70354	1.67643	-2.80569	0.00502086	0.0243403
ENSSSCG00000013726	TNPO2	2846	1590	881	60	424	2	7570	1354	2814	794	17	2277	698	2229	2007	2624.53	3.24854	1.1583	2.80458	0.00503829	0.0243845
ENSSSCG00000025953	OGFOD1	1905	259	3	435	9572	19	4	2594	3552	27	342	1276	2583	3637	1231	4163.64	3.92172	1.39861	2.80401	0.00504712	0.0243845
ENSSSCG00000000483	MDM1	0	1	33	3	1	3	3	1	1	0	3	71	1899	140	278	48.1683	-3.88876	1.38681	-2.8041	0.0050458	0.0243845
ENSSSCG00000033295	EIF2S1	1	3	1	11	4	266	28	2	1	115	3	11	134	885	497	37.8761	-3.13212	1.11702	-2.80401	0.0050472	0.0243845
ENSSSCG00000011679	ATR	822	44	31	3	0	1	1	3	1	541	8	1	40	282	460	38.1061	-3.29922	1.17659	-2.80404	0.00504659	0.0243845
ENSSSCG00000033577	MED30	0	0	2	13	1	0	0	6	1	89	888	1	411	0	157	34.2289	-4.42664	1.57941	-2.80272	0.00506734	0.024465
ENSSSCG00000031794	TNFAIP8L3	0	1	3	4	12936	6	3	1	0	0	0	2	2	0	2	5.10166	4.50244	1.60695	2.80185	0.00508102	0.0245025
ENSSSCG00000000941	METTL25	0	1	0	1	1	0	1	0	0	1	60	1	10	117	37	4.81061	-3.71595	1.3263	-2.80174	0.00508282	0.0245025
ENSSSCG00000004289	CEP162	0	1094	144	2213	1923	5	7758	16	4659	186	2464	27	943	1433	1072	3052.05	3.99539	1.42612	2.80157	0.00508549	0.0245025
ENSSSCG00000025984	TTLL5	2303	1	0	2	3056	2	985	0	4596	0	77	0	1291	233	2	2967.11	6.06625	2.16646	2.80007	0.00510916	0.0245998
ENSSSCG00000017068	FAXDC2	179	89	3	3363	6429	7	5676	2914	2603	1303	2302	2227	1209	1040	1187	3462.94	3.37704	1.20618	2.79977	0.00511389	0.0246058
ENSSSCG00000009172	PPP3CA	4	556	0	0	8	157	6	0	26	6	0	0	0	0	0	26.9847	6.48952	2.31938	2.79795	0.00514282	0.0247282
ENSSSCG00000007438	NCOA5	6	0	1	5	749	2	0	0	0	243	1027	21	313	321	366	54.464	-3.80256	1.35928	-2.79747	0.00515038	0.0247477
ENSSSCG00000015455	CUL1	60	1539	1906	1561	104	47	5	986	1995	15	67	405	1327	1699	700	1169.78	3.18335	1.1384	2.79633	0.00516866	0.0248187
ENSSSCG00000011893	COX17	0	0	0	97	0	91	2	0	1	0	0	0	0	1	1	10.4376	7.22556	2.58479	2.79541	0.00518336	0.0248724
ENSSSCG00000011672	RASA2	2	4	0	0	0	1	0	13	0	3	0	282	192	1	601	22.5512	-4.63449	1.66001	-2.79184	0.00524092	0.0251145
ENSSSCG00000010351	CCSER2	0	4196	2935	4294	6565	4	12	10416	2460	586	1495	1393	2521	1778	1633	3477.49	3.50569	1.25562	2.79198	0.00523858	0.0251145
ENSSSCG00000031262	TXNIP	0	0	0	1	0	0	0	0	0	1	0	0	0	661	63	13.7668	-7.55698	2.7084	-2.7902	0.00526763	0.0252254
ENSSSCG00000038754	ENSSSCG00000038754	12	279	145	3	1435	3663	43	127	593	97	379	534	280	239	146	597.846	3.37285	1.20949	2.78865	0.00529288	0.0253292
ENSSSCG00000010594	NT5C2	5	658	254	4	5	2	4	2891	3	908	1568	1356	1139	2297	2504	255.856	-2.57974	0.925233	-2.78821	0.00530003	0.0253355
ENSSSCG00000040334	CBX6	1	0	0	2	557	0	21	0	5	940	257	3	180	689	79	60.6895	-4.04424	1.45052	-2.78813	0.00530135	0.0253355
ENSSSCG00000029741	ENSSSCG00000029741	1665	2497	1141	5	9430	337	285	816	145	1743	2238	829	1077	2059	1998	3174.82	3.15535	1.13279	2.78548	0.00534489	0.0255263
ENSSSCG00000009015	GATB	0	3	1	0	0	0	0	0	0	0	0	4	46	46	620	12.9978	-5.73338	2.05904	-2.78449	0.00536121	0.0255828
ENSSSCG00000024972	CCDC25	1	2359	28	420	1383	1236	1183	1207	1207	145	224	520	1720	2372	1901	1951.33	3.20226	1.1501	2.78432	0.00536397	0.0255828
ENSSSCG00000027389	HERPUD2	1182	4	0	26	0	1	0	17	0	616	904	1	362	1698	661	99.1713	-4.03929	1.45183	-2.7822	0.00539922	0.0257336
ENSSSCG00000022190	UBE2V2	0	50	34	3	126	3	191	173	13	1121	2801	3272	641	1855	2125	316.345	-2.78378	1.00088	-2.78134	0.00541353	0.0257671
ENSSSCG00000033800	PELI2	0	0	0	0	0	0	0	1	0	3	483	0	72	16	0	11.958	-6.19746	2.22814	-2.78146	0.00541156	0.0257671
ENSSSCG00000011314	LZTFL1	0	156	0	0	0	0	0	0	0	568	0	1	127	11	0	22.0688	-7.29607	2.62497	-2.77949	0.00544443	0.0258968
ENSSSCG00000033860	ZMAT3	1	0	0	2	0	1	2	1	1	93	307	0	1	3	259	16.077	-4.22312	1.51958	-2.77914	0.00545025	0.025906
ENSSSCG00000015776	RWDD4	0	0	0	9	272	25	34	1	0	0	4	0	0	0	0	20.9071	7.2921	2.62406	2.77894	0.0054537	0.025906
ENSSSCG00000040421	HMG20B	689	836	2964	5	13990	4	2477	2358	6	159	392	216	51	788	1021	650.13	2.91107	1.0484	2.77667	0.00549195	0.0260702
ENSSSCG00000028973	PHACTR4	57	2	0	6	1181	1276	356	1	29	0	112	0	2	150	88	326.392	4.96432	1.78831	2.77598	0.00550357	0.0261078
ENSSSCG00000000097	ENSSSCG00000000097	5	12	50	185	597	310	29	39	706	108	638	609	28	71	47	660.087	3.60269	1.29895	2.77353	0.00554519	0.0262876
ENSSSCG00000034898	MYDGF	175	0	4	0	372	217	107	11	0	1	37	213	15	27	33	291.038	4.71001	1.69892	2.77236	0.00556509	0.0263643
ENSSSCG00000032468	ENSSSCG00000032468	6900	2457	26	152	30	3252	156	5930	6935	2287	4666	1785	3416	2898	4299	7004.21	3.41222	1.23103	2.77183	0.00557416	0.0263893
ENSSSCG00000021739	HSD17B12	65	59	4534	4	4	6	0	4	3	64	2444	1540	3273	2983	2680	294.768	-3.19896	1.15418	-2.77162	0.00557784	0.0263893
ENSSSCG00000004645	GABPB1	4	0	468	2195	1	2392	744	153	1027	555	719	1021	681	810	331	2422.41	4.07886	1.47242	2.77017	0.00560268	0.0264891
ENSSSCG00000014927	NOX4	3022	906	3375	5	5980	5	2214	2411	5	1	1264	2669	780	596	659	2590.15	3.6941	1.33367	2.76987	0.00560782	0.0264957
ENSSSCG00000029621	BMPR1B	1	1026	456	1078	1690	3	554	3232	719	665	544	600	284	567	1153	999.044	2.84123	1.02617	2.76876	0.00562708	0.026569
ENSSSCG00000036996	TRIM71	0	0	1	1	0	3	4800	0	10	0	0	0	0	0	1	5.8011	6.78269	2.45488	2.76294	0.00572829	0.0270288
ENSSSCG00000035048	C1QBP	0	4	4	3031	2319	50	1181	5	314	623	238	71	76	42	595	1105.48	4.11478	1.49013	2.76135	0.0057563	0.0271429
ENSSSCG00000024892	NSG1	489	5	711	4	3	2	3340	1086	736	0	16	452	72	222	709	716.418	3.97274	1.43917	2.76045	0.0057722	0.0271997
ENSSSCG00000007962	SNRNP25	0	1	1	0	0	0	2	1	8	0	0	1	0	0	1	3.12919	5.3556	1.94058	2.7598	0.00578372	0.0272177
ENSSSCG00000009541	ABHD13	0	6	0	1	0	1	0	1	2	1	2	0	530	0	1502	38.1205	-5.29783	1.9196	-2.75985	0.0057827	0.0272177
ENSSSCG00000033691	RAB26	0	0	1840	1	571	0	136	0	1	0	0	1	0	0	20	95.5245	7.37275	2.67421	2.75699	0.00583368	0.0274177
ENSSSCG00000036488	KLF3	110	4941	166	5076	5756	261	1544	28	1023	2226	1455	1322	749	3492	749	2863.15	2.92133	1.05962	2.75697	0.00583397	0.0274177
ENSSSCG00000014339	CTNNA1	1935	1702	100	2781	3	4	2669	3154	4625	127	2773	847	1844	2134	1806	2899.84	3.25824	1.18242	2.75557	0.00585898	0.027517
ENSSSCG00000000936	SLC6A15	0	34	41	3	1374	1	6	532	1	8	1161	483	2259	2134	2834	195.577	-3.16717	1.14951	-2.75523	0.00586514	0.0275276
ENSSSCG00000038406	ENSSSCG00000038406	0	0	14	0	37	12	0	0	0	2	0	0	0	0	0	17.3458	7.93362	2.88123	2.75355	0.00589523	0.0276505
ENSSSCG00000000702	ZNF384	0	0	0	466	0	0	0	0	6871	1	0	2	0	1	0	47.6445	8.32334	3.0237	2.7527	0.00591066	0.0277045
ENSSSCG00000033398	ENSSSCG00000033398	0	0	0	0	0	0	0	3	0	420	52	75	2	0	0	17.4443	-6.41073	2.33073	-2.75052	0.00595005	0.0278707
ENSSSCG00000012250	MED14	338	18347	6332	1257	10966	4645	6839	12465	5327	6399	7397	7858	14591	13783	14802	10710.9	2.20892	0.803202	2.75014	0.0059569	0.0278843
ENSSSCG00000011253	OXSR1	5255	2030	671	8080	20	2455	4778	871	174	3618	1976	3647	2576	2472	2653	4687.77	2.86495	1.04228	2.74874	0.0059825	0.0279836
ENSSSCG00000013395	BTBD10	511	4567	6481	4336	183	3484	1233	4066	4382	1891	5090	4436	7431	4970	7739	5827.98	2.42511	0.882326	2.74855	0.00598603	0.0279836
ENSSSCG00000025599	FTSJ1	0	1	0	1078	0	3	1	15	3	1	619	212	834	363	43	46.0941	-3.64291	1.32582	-2.74766	0.00600225	0.0280294
ENSSSCG00000036767	ENSSSCG00000036767	0	0	268	42	61	0	234	0	1	10	0	0	0	0	0	48.4233	6.57342	2.39244	2.74758	0.00600375	0.0280294
ENSSSCG00000010094	SNAP29	0	1	0	34	0	22	33	0	0	0	0	6	2	0	3	21.4496	5.90543	2.14964	2.74717	0.00601125	0.0280459
ENSSSCG00000010835	AIDA	2062	3730	3249	471	3084	301	5382	6806	4	724	954	3808	2738	1923	3999	2540.37	2.3597	0.859413	2.74571	0.00603797	0.028152
ENSSSCG00000019612	SNORD24	0	3	0	0	0	18	0	0	57	0	0	0	0	0	0	12.5678	8.41622	3.0658	2.74519	0.00604754	0.0281781
ENSSSCG00000021217	FKBP3	0	0	6	40	5	9893	5	6	4	1	13	1	2	2	4	7.89685	3.37698	1.23031	2.74482	0.00605439	0.0281914
ENSSSCG00000001499	DST	4704	3936	1217	362	3984	6	6056	2960	5	641	1531	259	2594	3274	3411	2957.84	2.98261	1.08673	2.74457	0.00605911	0.0281948
ENSSSCG00000011896	ADPRH	204	0	0	0	0	18	0	0	0	0	0	0	0	0	0	12.4903	8.4068	3.06584	2.74209	0.006105	0.0283897
ENSSSCG00000027595	ENSSSCG00000027595	1708	211	0	1	0	0	1	1	0	0	0	0	0	0	0	5.64713	7.32919	2.67338	2.74154	0.00611517	0.0284183
ENSSSCG00000011695	AGTR1	0	0	0	1492	1	2	1305	1	2	0	0	0	1	0	0	2.54162	5.10573	1.86334	2.74009	0.00614225	0.0285254
ENSSSCG00000003586	EPB41	1600	3572	5229	1442	479	5693	4281	5510	1295	27	1570	3906	4210	3697	3461	2352.3	2.01148	0.734557	2.73836	0.00617467	0.0286571
ENSSSCG00000026034	NUP153	3	7546	1170	2419	2687	893	7153	393	12176	4032	4873	1615	2954	4346	5959	7109.94	3.07271	1.12256	2.73723	0.00619593	0.0287181
ENSSSCG00000003352	ENSSSCG00000003352	1	13	11	543	0	0	0	54	0	5	142	138	81	216	455	23.6174	-2.9477	1.07686	-2.73731	0.00619435	0.0287181
ENSSSCG00000023110	UBXN1	0	0	0	0	38	78	0	0	10	0	0	0	0	0	0	12.0847	8.389	3.06591	2.73622	0.0062149	0.0287189
ENSSSCG00000002736	TAT	0	0	0	1	0	0	0	0	0	0	0	0	0	934	283	22.83	-8.27189	3.02258	-2.7367	0.00620594	0.0287189
ENSSSCG00000004733	PLA2G4D	0	0	1	0	0	0	0	0	0	0	0	885	275	0	35	26.496	-7.19496	2.6296	-2.73614	0.00621641	0.0287189
ENSSSCG00000011933	NECTIN3	4	101	2012	768	6126	6	3	46	1738	18	149	314	44	993	644	853.89	3.6772	1.34376	2.73649	0.00620982	0.0287189
ENSSSCG00000033499	ENSSSCG00000033499	0	4	1	0	0	0	0	13	0	0	1	482	321	3	1	17.6943	-5.12291	1.87208	-2.73648	0.00621011	0.0287189
ENSSSCG00000015045	NCAM1	0	0	0	0	14	13	0	2	0	0	0	0	0	0	0	12.2122	8.38252	3.06593	2.73409	0.00625537	0.02888
ENSSSCG00000034617	RPS27A	0	0	1	278	0	21	0	1	0	1	0	0	2	1	0	14.7314	6.78638	2.48303	2.7331	0.00627403	0.0289473
ENSSSCG00000016578	FLNC	0	0	323	1	0	1	15	2	7	2	3	1	2	2	1	4.78845	3.4953	1.27924	2.73231	0.0062891	0.0289979
ENSSSCG00000030581	VGLL4	28	34	1	2	0	0	0	14	1	753	1125	242	300	227	20	73.9489	-3.55282	1.30056	-2.73177	0.00629947	0.0290268
ENSSSCG00000002337	ZFYVE1	3	12	3	5	5121	7	15	573	14	649	1709	1108	1204	899	1400	187.164	-2.5244	0.924839	-2.72956	0.00634189	0.0291822
ENSSSCG00000008629	ROCK2	37	635	147	3	3	3	74	1358	2	2695	998	1794	3808	1595	1466	354.958	-2.49619	0.91468	-2.72904	0.00635196	0.0291822
ENSSSCG00000034697	ENSSSCG00000034697	0	1401	0	0	0	17	0	0	1	0	0	0	0	0	0	12.1518	8.3669	3.06599	2.72894	0.00635382	0.0291822
ENSSSCG00000033570	ENSSSCG00000033570	0	0	1	0	0	0	0	0	0	0	1	40	0	467	125	12.0804	-6.07194	2.22445	-2.72964	0.00634036	0.0291822
ENSSSCG00000000145	ENSSSCG00000000145	2	0	2	256	1	0	24	0	3229	11	2	1	0	0	2	29.1751	5.34618	1.95885	2.72925	0.00634788	0.0291822
ENSSSCG00000031152	ENSSSCG00000031152	1	1695	3160	403	812	5326	1216	49	1085	604	243	431	821	1265	993	1027.56	2.75171	1.00857	2.72834	0.00636546	0.0292167
ENSSSCG00000031212	CHML	0	0	0	113	1	0	0	0	440	0	0	0	0	0	0	11.7534	8.36031	3.06602	2.72677	0.00639582	0.029337
ENSSSCG00000036296	RPS25	305	2	135	832	36	215	5	2	2	41	461	7	1	100	4	334.869	4.00513	1.46923	2.726	0.00641078	0.0293865
ENSSSCG00000012234	SRPX	3	787	2579	19	7	51	35	1599	19	5441	8099	4902	5766	9050	11042	1173.19	-2.64725	0.971388	-2.72522	0.00642588	0.0294177
ENSSSCG00000033690	DERL1	30	1431	19	1803	5038	2	5	1439	0	218	156	98	60	4	71	287.439	3.54598	1.3011	2.72538	0.00642284	0.0294177
ENSSSCG00000034568	ENSSSCG00000034568	0	0	0	0	0	24	0	0	2321	0	0	0	1	0	0	16.6717	8.34962	3.06446	2.72466	0.00643671	0.0294482
ENSSSCG00000008989	CNOT6L	9	5969	5721	1218	8942	3598	2130	10659	10733	3662	6771	5924	9111	10381	7580	10182.5	2.7731	1.018	2.72408	0.00644811	0.0294813
ENSSSCG00000003694	EMILIN2	0	3460	0	2	0	1	0	7	1	205	29	0	317	538	3	25.8635	-4.07013	1.49459	-2.72324	0.00646448	0.029537
ENSSSCG00000005233	DMRT2	0	3	0	0	0	0	1	0	1	0	90	0	0	113	851	19.7673	-5.86622	2.15453	-2.72274	0.00647437	0.0295631
ENSSSCG00000017207	NUP85	1	16	1066	1	0	0	0	0	2	554	0	981	857	830	705	92.3809	-4.26966	1.56836	-2.72238	0.00648132	0.0295758
ENSSSCG00000000018	KIAA0930	0	1	1	1	2	1	1	1	2	0	0	0	2	0	1	2.1798	4.0074	1.47284	2.72087	0.00651109	0.0296733
ENSSSCG00000038399	ATP5PF	0	41	389	478	0	367	0	0	0	0	3	4	21	1	17	68.5604	5.71629	2.10082	2.72098	0.00650891	0.0296733
ENSSSCG00000030515	GABRA4	0	0	0	0	0	1	0	3	3	987	0	0	7	245	284	45.6588	-5.83836	2.14672	-2.71967	0.00653477	0.029762
ENSSSCG00000004762	DNAJC17	0	8	0	0	0	0	0	0	6	5	244	233	175	542	296	31.8659	-4.38412	1.61259	-2.71868	0.00655433	0.0298319
ENSSSCG00000015791	CFAP97	3	589	205	6	11	5	25	5448	4	883	635	1749	1109	449	1401	184.771	-2.14736	0.79043	-2.7167	0.00659371	0.0299918
ENSSSCG00000008549	SLC4A1AP	0	91	2318	18	985	486	1	63	65	462	13	47	303	57	395	724.647	3.90445	1.43742	2.71628	0.00660191	0.0300099
ENSSSCG00000016000	ENSSSCG00000016000	0	0	0	0	23	16	0	0	0	0	0	0	0	0	1	16.284	8.32312	3.06454	2.71595	0.00660864	0.0300211
ENSSSCG00000031521	ENSSSCG00000031521	0	1	6	0	0	0	0	2	0	1	0	57	258	0	547	16.1361	-5.27895	1.9447	-2.71453	0.00663704	0.0301261
ENSSSCG00000001533	TAF11	0	32	0	1	2	4	0	18	1	69	456	310	171	2	308	32.913	-3.30149	1.21635	-2.71425	0.00664261	0.0301261
ENSSSCG00000005343	RNF38	32933	55225	20867	24627	28419	31437	31969	67708	10482	25997	27272	128449	93449	39351	44105	56321.8	2.07055	0.762932	2.71394	0.00664878	0.0301261
ENSSSCG00000009649	NEFL	0	1	3	2	2	1	2	3	2	0	3	1	1	0	2	2.58368	3.07549	1.13321	2.71397	0.00664823	0.0301261
ENSSSCG00000012874	LTO1	0	0	0	93	1	118	23	0	0	0	0	0	0	0	0	11.4259	8.32003	3.06617	2.71349	0.00665789	0.030148
ENSSSCG00000003489	EMC1	1	5	3	34	2	0	1	0	2	0	1	0	4	0	7	5.42411	3.97682	1.4668	2.71122	0.00670356	0.0303355
ENSSSCG00000012157	PHKA2	0	6	0	1	0	0	0	0	0	2	0	350	1	20	164	11.917	-5.12695	1.89148	-2.71054	0.00671731	0.0303649
ENSSSCG00000004677	DUOXA1	0	1	0	0	0	7	1	1	1	0	2	0	1	0	1	5.41536	5.22066	1.9261	2.71048	0.00671866	0.0303649
ENSSSCG00000008909	CLOCK	6003	20623	11172	3090	306	6183	5904	15071	10466	11991	9578	16309	11052	13033	13419	13345.8	2.20511	0.814067	2.70876	0.00675353	0.030503
ENSSSCG00000016234	CUL3	4380	4932	1410	3591	15993	19636	51	5687	31	1693	2704	5724	4246	4441	3430	5930.15	2.94586	1.08785	2.70798	0.00676945	0.0305554
ENSSSCG00000033334	COPS7B	0	1342	2	0	1365	2929	14	6	0	51	13	53	11	135	126	351.349	4.78659	1.7683	2.70689	0.00679158	0.0306357
ENSSSCG00000017869	ITGAE	1550	2239	325	0	2296	26	5	1427	3	475	208	530	871	191	70	1061.79	3.64392	1.34627	2.70668	0.00679591	0.0306358
ENSSSCG00000003877	FAF1	0	202	1	1	1691	1	3	61	2	5	493	1	877	2596	1011	105.835	-3.49699	1.29302	-2.70451	0.0068405	0.0308171
ENSSSCG00000000838	SLC41A2	1	371	2101	9	7464	3	4513	876	799	136	2645	133	740	754	2165	2556.4	3.63578	1.34482	2.70354	0.00686051	0.0308817
ENSSSCG00000005124	IFT74	0	44	0	0	0	0	0	1	0	0	588	255	167	81	271	29.0142	-4.86672	1.80023	-2.70339	0.00686356	0.0308817
ENSSSCG00000009162	SLC9B1	0	40	0	0	1	0	0	0	0	1	321	15	585	141	157	24.4132	-4.53492	1.67771	-2.70304	0.00687078	0.0308945
ENSSSCG00000011689	PLOD2	869	14736	7729	17	14	6219	17	234	9004	2165	2647	3182	5150	6048	3486	8942.34	3.57125	1.32158	2.70225	0.00688714	0.0309219
ENSSSCG00000005198	KDM4C	0	0	0	2	1	0	636	0	1	0	271	190	614	1	34	23.2457	-4.51011	1.6691	-2.70212	0.00688999	0.0309219
ENSSSCG00000039426	FSTL1	887	1	0	1	25	81	22	5	482	5	331	134	1	12	0	454.958	4.80441	1.77785	2.70237	0.00688467	0.0309219
ENSSSCG00000004361	GRIK2	0	0	0	1	0	0	0	2	0	0	0	0	706	416	8	20.8225	-6.42576	2.37905	-2.70098	0.00691361	0.0310082
ENSSSCG00000036160	ZNF250	0	37	0	241	0	72	0	388	0	0	1	0	27	0	0	85.3865	6.79705	2.51733	2.7001	0.00693192	0.0310526
ENSSSCG00000006547	SHE	1	2	164	5	1	1	7530	61	2	848	1548	73	20	150	401	88.0694	-2.95412	1.09409	-2.70008	0.00693228	0.0310526
ENSSSCG00000017743	CRLF3	8	1768	5	8	3722	6787	7	1904	5030	1985	3209	2647	4451	295	1215	7733.66	4.01631	1.48809	2.69896	0.00695556	0.0311371
ENSSSCG00000026571	RAB8B	7029	2223	76	6050	3	15	1675	5152	7275	1407	5170	1586	1152	4514	3125	5540.23	3.27315	1.21289	2.69864	0.00696232	0.0311477
ENSSSCG00000015729	TSN	2332	3066	1462	551	2209	9124	160	1857	462	456	627	2880	3307	1902	1554	1756.57	2.21854	0.82239	2.69767	0.00698264	0.0312189
ENSSSCG00000002455	GOLGA5	1	29	17	0	1	1	0	232	1	565	38	19	160	1331	567	67.5412	-3.30316	1.22469	-2.69713	0.00699409	0.0312503
ENSSSCG00000004583	ENSSSCG00000004583	546	728	2498	2	2	15	453	390	788	852	130	174	224	73	219	642.228	3.12777	1.15991	2.69657	0.00700567	0.0312822
ENSSSCG00000012491	CENPI	0	29	0	4	3	26	4	2	3	459	994	1496	1285	2380	275	166.456	-3.44671	1.2783	-2.69632	0.00701102	0.0312864
ENSSSCG00000026433	CCDC73	3811	8456	1713	19608	898	987	2463	15476	11261	6126	7275	13436	9675	9760	11525	9889.15	2.20852	0.819239	2.69582	0.00702162	0.0313139
ENSSSCG00000010250	VPS26A	0	1	0	1	5239	1	2	173	1	187	35	458	1041	537	784	69.935	-3.31249	1.22979	-2.69353	0.00707002	0.0314705
ENSSSCG00000017473	TOP2A	25	3536	8721	5131	8	338	1940	4531	2526	397	3751	829	1089	5365	988	2660.8	2.67537	0.993258	2.69353	0.00707007	0.0314705
ENSSSCG00000003555	HMGN2	5681	4161	17861	627	2285	1258	4159	4415	33	3916	5363	4560	5522	3875	3294	4734.66	2.23466	0.829614	2.69361	0.0070682	0.0314705
ENSSSCG00000030616	RESF1	7017	7437	5522	7939	503	27	4638	11489	945	1423	4270	2967	6395	8836	7940	4635.95	2.07503	0.770582	2.6928	0.00708537	0.0315188
ENSSSCG00000037019	CAMK4	0	0	1	0	0	31	2032	0	0	0	1	0	0	0	1	21.5962	8.24702	3.06353	2.692	0.00710241	0.0315747
ENSSSCG00000034810	PEF1	0	0	1	0	0	0	0	0	0	0	0	706	116	184	0	22.2739	-6.94531	2.58087	-2.69107	0.0071223	0.0316215
ENSSSCG00000038362	ENSSSCG00000038362	0	945	3	782	3796	49	407	0	227	0	419	453	2	0	49	1122	5.16362	1.91885	2.691	0.00712389	0.0316215
ENSSSCG00000026618	CAVIN2	0	5	0	1	2	0	0	1	0	0	445	0	0	0	1762	41.6383	-6.43395	2.39102	-2.69088	0.00712636	0.0316215
ENSSSCG00000035715	GCH1	0	83	1	0	1	0	1	0	0	16	241	562	115	4	507	32.6162	-4.02454	1.49632	-2.68962	0.00715327	0.0316813
ENSSSCG00000003015	EXOSC5	0	0	1	2	4	1	1	0	175	1	605	190	2	21	10	19.8707	-4.13823	1.53846	-2.68985	0.00714832	0.0316813
ENSSSCG00000028513	ENSSSCG00000028513	8	1408	248	12	2289	941	3321	8624	285	879	121	2205	455	363	2657	1922.16	3.00415	1.1169	2.68972	0.00715118	0.0316813
ENSSSCG00000006685	ENSSSCG00000006685	0	2	0	115	92	331	51	0	38	1	2	3	17	57	27	53.142	4.07556	1.51631	2.68782	0.00719212	0.0318136
ENSSSCG00000001752	CHRNA3	0	14	1	0	0	10	1	77	0	384	514	70	1453	542	431	79.065	-3.63525	1.35239	-2.68801	0.00718786	0.0318136
ENSSSCG00000003863	ZFYVE9	1995	62	4	3	46	0	47	1	2	25	1930	28	1924	3383	444	172.123	-3.26279	1.21537	-2.68461	0.00726149	0.0319908
ENSSSCG00000012277	TIMP1	0	0	0	0	3	15	0	0	0	0	0	0	0	0	0	11.0821	8.23211	3.06653	2.6845	0.00726385	0.0319908
ENSSSCG00000028135	PRTFDC1	0	0	0	0	0	16	0	0	367	0	0	0	0	0	0	11.1025	8.23252	3.06653	2.68464	0.00726087	0.0319908
ENSSSCG00000001814	IQGAP1	2	158	185	0	0	2	1873	340	1	519	1313	527	1105	3821	1467	210.426	-2.94168	1.09568	-2.68481	0.00725719	0.0319908
ENSSSCG00000016646	IFRD1	0	41	4	8590	20	2407	3	2	675	305	989	1407	48	377	524	2874.54	4.50386	1.6775	2.68486	0.00725599	0.0319908
ENSSSCG00000028005	ENSSSCG00000028005	0	0	0	0	0	16	0	0	65	0	0	0	0	0	0	11.1025	8.23252	3.06653	2.68464	0.00726087	0.0319908
ENSSSCG00000011628	DNAJC13	15	10885	15517	900	16	51	14451	19604	20335	2516	4627	15	7474	8623	6482	10502.6	3.46465	1.29039	2.68495	0.00725402	0.0319908
ENSSSCG00000037241	RGS2	79	93	2	3	3	1	17	354	1	593	1092	2858	1180	1092	172	188.918	-2.82042	1.05087	-2.68389	0.00727708	0.0320291
ENSSSCG00000002768	CENPT	0	0	0	0	0	22	556	1	0	0	0	0	0	0	1	15.308	8.22413	3.06483	2.68339	0.00728798	0.0320572
ENSSSCG00000031736	MGST2	1037	5	0	0	8	0	12	0	0	201	159	430	6	99	1154	47.5268	-3.8616	1.43921	-2.68313	0.00729359	0.0320619
ENSSSCG00000013062	MTA2	0	0	72	0	0	11	0	0	257	0	0	0	0	0	0	10.9417	8.22696	3.06655	2.6828	0.00730082	0.0320737
ENSSSCG00000017773	SUPT6H	2259	2534	37	8957	177	28	16	769	15774	67	558	543	344	3734	593	1735.56	3.24053	1.20839	2.68168	0.00732534	0.0321615
ENSSSCG00000031764	VMAC	0	1	1	2	0	0	0	0	1	1	0	1	76	10	435	10.0185	-4.51422	1.68487	-2.67926	0.00737843	0.0323745
ENSSSCG00000013583	CAMSAP3	0	3	0	1	0	0	0	0	0	2	0	4	54	1	427	8.9643	-5.04926	1.88537	-2.67812	0.00740368	0.0324651
ENSSSCG00000037263	SIAH1	1425	519	2	677	0	709	1502	1261	2355	1124	702	696	508	945	1317	2010.65	3.38541	1.26483	2.67657	0.0074381	0.0325662
ENSSSCG00000027016	C19orf47	0	1	774	2466	1	539	1	2	0	1	39	79	0	413	76	673.451	5.21117	1.94676	2.67685	0.00743183	0.0325662
ENSSSCG00000031360	ADO	463	0	0	18	0	13	0	0	0	0	0	0	0	0	0	10.8573	8.20772	3.06664	2.67646	0.00744054	0.0325662
ENSSSCG00000010209	FAM13C	165	2218	836	7	55	9	9	1765	8	3360	5959	3901	6981	7339	5376	894.317	-2.37549	0.887657	-2.67613	0.00744778	0.0325777
ENSSSCG00000012062	TTC3	1312	4049	673	450	440	3488	1391	4754	6	1114	1439	397	549	1536	1219	1004.89	2.0554	0.768188	2.67565	0.00745856	0.0326047
ENSSSCG00000028964	PIM2	18	4	33	464	0	96	2	12	67	111	91	43	35	33	22	152.483	3.50817	1.3118	2.67431	0.00748822	0.0327141
ENSSSCG00000038248	LSM11	0	1	0	0	0	2	0	1357	0	0	1	46	611	234	25	18.6647	-4.7686	1.78407	-2.67288	0.00752042	0.0328345
ENSSSCG00000033228	SPAG9	1	2	1	215	2	1190	4578	2862	1777	138	344	1652	989	94	585	1971.07	3.95869	1.48129	2.67245	0.00752995	0.0328559
ENSSSCG00000004037	MAP3K4	0	1362	0	2665	1	1147	1192	682	13	241	211	350	0	25	695	1247	4.57435	1.7124	2.6713	0.00755583	0.0329281
ENSSSCG00000028585	CBLL1	7545	22169	12586	9328	16930	7304	12899	41395	9884	22334	18083	42857	40329	24138	23761	21994.5	1.68873	0.632166	2.67134	0.00755491	0.0329281
ENSSSCG00000022226	FASLG	0	50	0	0	1	0	0	1	0	0	1039	233	325	0	841	49.9247	-5.37326	2.01193	-2.6707	0.00756923	0.0329663
ENSSSCG00000031929	ENSSSCG00000031929	0	0	0	0	0	0	0	0	0	0	465	251	2	4	0	15.8924	-6.82459	2.55804	-2.6679	0.00763261	0.0332218
ENSSSCG00000004942	TIPIN	1004	1008	1	1968	1913	2	2	253	2892	935	210	775	1187	1157	558	2036.74	3.57216	1.33918	2.66743	0.00764335	0.0332481
ENSSSCG00000008840	GSX2	0	2	0	0	0	0	0	33	0	0	546	2	276	97	244	23.6149	-4.93043	1.84921	-2.66623	0.00767068	0.033326
ENSSSCG00000008195	COX5B	0	0	2	0	2	37	0	0	28	0	0	0	0	0	0	10.4908	8.17729	3.06677	2.66642	0.00766638	0.033326
ENSSSCG00000005268	RORB	4879	18847	23463	10665	5781	138	8967	8156	8403	5425	6846	10705	11972	23839	24459	10736.7	1.83784	0.689477	2.66555	0.00768621	0.033373
ENSSSCG00000035479	DISP1	0	0	0	457	1	15	0	0	0	0	0	0	0	0	0	10.6331	8.1693	3.0668	2.66378	0.00772669	0.0335282
ENSSSCG00000022649	SLC7A11	0	259	3	5	1	2	1	4	5	1	755	102	995	925	828	79.4815	-3.22673	1.21161	-2.66316	0.00774096	0.0335489
ENSSSCG00000014377	PCDHB1	0	0	0	0	0	0	0	1	0	11	286	5	0	121	0	8.87146	-5.76754	2.16563	-2.66322	0.00773966	0.0335489
ENSSSCG00000037571	ENSSSCG00000037571	5343	17	4822	14	5773	36	5606	3709	3599	1408	785	5793	3582	2848	2371	4954.17	3.07847	1.15613	2.66273	0.007751	0.0335631
ENSSSCG00000017398	COASY	0	0	0	1150	0	21	1	0	0	0	0	0	0	1	0	14.6655	8.16097	3.06503	2.66261	0.00775372	0.0335631
ENSSSCG00000029380	ZFP2	767	139	1	2	18	3	0	120	1	993	1046	707	378	260	68	103.904	-2.85021	1.07089	-2.66153	0.00777872	0.0336173
ENSSSCG00000004262	KPNA5	0	0	0	0	0	0	2	30	0	1	165	30	631	572	0	27.2489	-5.13081	1.92782	-2.66146	0.00778031	0.0336173
ENSSSCG00000032664	HPCA	0	1	0	1441	1	1	35	1	1	0	1	0	4	1	0	4.04232	4.49175	1.68771	2.66145	0.0077805	0.0336173
ENSSSCG00000034879	MAML2	0	0	0	0	0	12	29	0	0	0	0	0	0	0	0	10.4868	8.15888	3.06685	2.66034	0.00780608	0.0337072
ENSSSCG00000020710	PRDM2	39	85	796	2840	1893	7198	6286	19812	9	2241	3884	4594	5656	2042	3849	7184.43	3.22909	1.21392	2.66006	0.00781272	0.0337153
ENSSSCG00000009744	SFSWAP	821	764	2	1195	1631	299	2055	2919	5	320	63	56	1343	429	2667	1228.1	3.01473	1.13362	2.65938	0.00782846	0.0337626
ENSSSCG00000027477	TBC1D2B	0	1	56	1	2	0	0	6	1	1	171	1746	219	41	0	53.2314	-4.28537	1.61206	-2.65831	0.00785331	0.0338285
ENSSSCG00000031342	ENSSSCG00000031342	0	0	1	411	0	6	0	16	1	0	0	0	0	0	0	4.95141	7.00478	2.63502	2.65834	0.00785256	0.0338285
ENSSSCG00000031631	GNL2	0	0	1	0	4815	16	1	0	1	0	0	2	2	0	0	11.6614	6.43371	2.42074	2.65774	0.0078666	0.0338652
ENSSSCG00000020965	LYSMD1	1	136	0	1	0	0	0	0	0	731	0	0	0	132	0	28.0338	-6.89479	2.59493	-2.65703	0.00788335	0.0339166
ENSSSCG00000012557	NUP62CL	0	0	0	0	0	13	0	0	4	0	0	0	0	0	0	10.4422	8.14552	3.06691	2.65594	0.00790881	0.0340055
ENSSSCG00000016498	MKRN1	9227	3978	7225	2864	6815	35	12	2582	11	771	1480	5618	6241	1211	663	4863.64	3.16163	1.19119	2.65417	0.00795037	0.0341634
ENSSSCG00000037485	SOX2	0	0	0	1	0	0	0	0	0	6	0	48	1	0	700	13.975	-6.18347	2.32994	-2.65392	0.00795633	0.0341682
ENSSSCG00000011639	SRPRB	0	0	3	125	6057	1	0	0	1	0	0	4	0	1	0	14.0537	6.36798	2.40014	2.65317	0.00797388	0.0341931
ENSSSCG00000004425	LAMA4	0	0	0	0	1939	15	0	0	0	0	0	0	0	0	0	10.4086	8.13679	3.06695	2.65306	0.00797663	0.0341931
ENSSSCG00000038079	CLPP	0	0	0	0	0	15	0	0	146	0	0	0	0	0	0	10.4086	8.13679	3.06695	2.65306	0.00797663	0.0341931
ENSSSCG00000012247	ATP6AP2	1317	2080	5439	1792	716	5	17	1954	3404	1282	880	1119	2758	2261	2646	2448.41	2.69334	1.01542	2.65244	0.0079912	0.0342349
ENSSSCG00000032798	GTF3C2	0	48	7478	1574	23	273	5259	10557	4800	27	2920	579	2877	2131	1075	3240.18	3.43914	1.29672	2.65218	0.00799733	0.0342404
ENSSSCG00000029507	RASGEF1B	1	206	241	3	0	0	0	1	0	4465	2585	28	707	106	230	244.96	-4.30918	1.62513	-2.65159	0.0080114	0.0342799
ENSSSCG00000011714	MED12L	7712	2353	310	746	25087	16	651	70	85	1169	196	57	2038	2141	1359	2243.99	3.24839	1.2254	2.65088	0.0080283	0.0343314
ENSSSCG00000010823	IARS2	1715	4834	5287	11	5152	13	14	7423	6783	1948	1713	1771	3511	3568	4382	4884.13	3.0927	1.16686	2.65045	0.00803854	0.0343545
ENSSSCG00000007061	PAK5	0	2	0	3	0	1	0	0	0	1	4	151	0	93	336	12.5022	-4.59425	1.73361	-2.6501	0.00804676	0.0343663
ENSSSCG00000012328	HUWE1	19	553	4	14957	8	3949	6	4	355	75	425	994	723	913	10	1747.92	4.09871	1.5469	2.64964	0.00805784	0.0343663
ENSSSCG00000000327	ENSSSCG00000000327	0	2	0	1	0	0	0	0	0	0	654	0	0	324	0	20.1437	-7.35791	2.77708	-2.64951	0.00806075	0.0343663
ENSSSCG00000007360	CHD6	0	1	3439	1900	3	430	6	864	1	22	499	225	278	111	321	702.118	3.92671	1.48187	2.64984	0.00805302	0.0343663
ENSSSCG00000031818	ENSSSCG00000031818	0	20	0	145	0	7455	2	1	1	0	3	0	8	0	0	16.0455	5.6653	2.13975	2.64764	0.00810553	0.0345181
ENSSSCG00000012840	CD151	0	0	0	0	0	7	0	0	15	0	0	0	0	0	0	10.1876	8.1203	3.06702	2.64762	0.00810612	0.0345181
ENSSSCG00000002884	LSR	0	310	6	1	0	0	1	3	0	646	200	4	1479	862	1175	98.9407	-3.93066	1.48512	-2.6467	0.00812822	0.0345914
ENSSSCG00000004695	WDR76	0	156	330	2206	484	2132	598	315	5	376	51	95	339	401	187	451.23	3.06669	1.15891	2.64619	0.00814044	0.0346018
ENSSSCG00000003264	CNOT3	1	848	1475	189	1	1	280	190	0	4	0	2	15	0	246	140.407	4.22059	1.59487	2.64635	0.00813651	0.0346018
ENSSSCG00000010476	MYOF	0	200	9235	13	1966	747	966	4221	7	144	1084	325	213	2177	2	1647.69	3.69507	1.3972	2.64463	0.00817796	0.0347195
ENSSSCG00000004656	ENSSSCG00000004656	0	0	0	0	0	9	0	0	11	0	0	0	0	0	0	10.154	8.11143	3.06706	2.64469	0.00817662	0.0347195
ENSSSCG00000006065	ANKRD46	1	587	1961	4713	4	424	28	7227	2709	234	961	2607	411	4	1163	2139.06	3.51037	1.3275	2.64433	0.00818518	0.0347293
ENSSSCG00000014088	IQGAP2	2	1260	187	3	5	5	4	163	3	1497	3505	433	1391	2353	1033	275.773	-2.68241	1.01485	-2.64315	0.00821376	0.0348297
ENSSSCG00000007705	ENSSSCG00000007705	0	3908	13629	3343	3014	999	258	3370	140	1071	1854	2406	1445	2489	2481	2838.87	2.78508	1.05378	2.64293	0.00821915	0.0348317
ENSSSCG00000001095	GMNN	1	2	26	3283	1	2	210	0	3	2614	1684	119	1442	1164	827	220.367	-3.28472	1.24342	-2.64168	0.00824949	0.0349184
ENSSSCG00000000500	ENSSSCG00000000500	1	0	0	0	3	0	0	0	0	341	537	1	0	28	37	25.2484	-5.3202	2.01388	-2.64177	0.0082474	0.0349184
ENSSSCG00000025770	ST6GAL1	0	0	0	0	0	0	0	0	0	306	0	0	7	58	37	12.4217	-6.4716	2.45022	-2.64124	0.00826037	0.0349396
ENSSSCG00000008936	AMTN	0	0	0	0	0	1450	0	0	54	0	0	1	1	0	0	19.2305	8.09193	3.06388	2.64107	0.00826437	0.0349396
ENSSSCG00000037288	YPEL1	52	135	10167	1	0	535	881	3344	4	651	3	369	12	532	23	1044.06	3.99567	1.51327	2.64043	0.00828018	0.0349855
ENSSSCG00000011235	UBP1	474	1649	995	263	4	4	5907	34	27	629	260	204	616	463	462	741.095	2.91953	1.10614	2.63939	0.00830554	0.0350717
ENSSSCG00000017089	ANXA6	0	0	0	0	0	13	0	0	3	0	0	0	0	0	0	10.0869	8.09333	3.06715	2.63872	0.00832204	0.0351204
ENSSSCG00000004710	ADAL	0	0	0	1	0	0	0	1	0	1	59	25	0	128	4	4.49414	-4.38741	1.66311	-2.63807	0.00833793	0.0351665
ENSSSCG00000015327	CASD1	9561	10183	9098	2103	6047	9459	7658	25045	30	6399	11875	13774	13416	12381	13299	13769.7	2.43641	0.923772	2.63746	0.00835295	0.0351985
ENSSSCG00000011943	BBX	5	0	11	10	1	1	2095	2	0	382	52	122	1	451	66	31.5073	-3.13817	1.18989	-2.63736	0.00835548	0.0351985
ENSSSCG00000004901	PIGN	4220	2497	974	13	1431	7	83	2729	6897	2207	2205	1906	2327	2338	2473	4253.69	3.14599	1.19297	2.63711	0.00836167	0.0352036
ENSSSCG00000026699	ZNF180	1538	0	0	3	0	0	0	1	0	402	464	843	0	56	0	46.1488	-5.42361	2.05702	-2.63664	0.00837316	0.035231
ENSSSCG00000022080	RHOA	3	0	302	1216	4	104	0	0	810	22	383	49	144	67	4	513.502	4.57623	1.73583	2.63633	0.00838082	0.0352423
ENSSSCG00000010357	WAPL	1	6968	6114	4332	36	7365	3136	9961	12076	3343	7992	5061	6418	8708	7407	11603.5	3.13912	1.19093	2.63586	0.00839254	0.0352706
ENSSSCG00000038542	ENSSSCG00000038542	0	1	0	0	26	0	0	0	11	0	0	0	0	0	0	9.77179	8.0802	3.06721	2.63438	0.00842902	0.0354029
ENSSSCG00000002869	LSM14A	1	814	2009	781	180	4	5213	3198	4715	47	1140	170	598	1068	737	807.856	2.72804	1.03586	2.63359	0.00844863	0.0354642
ENSSSCG00000011845	PCYT1A	3251	212	132	7979	10165	76	793	1862	11	2066	1660	3487	1322	3377	2336	4353.79	3.0808	1.17126	2.63033	0.00853026	0.0357856
ENSSSCG00000029443	TKTL1	32	0	1	0	0	0	1	0	4747	0	0	0	1	0	1	7.70984	6.77037	2.57453	2.62975	0.0085447	0.0358249
ENSSSCG00000011463	IL17RD	0	1	0	0	0	1	11	0	0	0	851	96	93	117	1	25.7404	-4.82045	1.83412	-2.6282	0.00858372	0.0359672
ENSSSCG00000022906	ENSSSCG00000022906	0	0	2	0	0	12	0	0	4	0	0	0	0	0	0	9.84021	8.05837	3.06731	2.62718	0.00860963	0.0360544
ENSSSCG00000016769	CDK13	64	693	4590	12	4087	54	3481	3198	1470	2359	815	599	1170	2256	2037	2271.81	2.68996	1.02506	2.62421	0.00868497	0.0363484
ENSSSCG00000015818	DDHD2	51	7485	4253	11	2413	20	5131	6235	3345	3079	1587	250	2648	2842	838	2940.69	2.77016	1.05587	2.62357	0.00870127	0.0363951
ENSSSCG00000009886	TRAFD1	2038	11	2	258	8	1993	1783	2614	1792	2002	1036	1038	151	1024	1525	2890.03	3.46274	1.32022	2.62285	0.0087198	0.036451
ENSSSCG00000033231	ENSSSCG00000033231	0	0	0	0	0	14	0	0	0	0	0	0	0	0	0	9.71471	8.03426	3.06742	2.61922	0.00881308	0.036603
ENSSSCG00000036305	SMIM1	0	0	0	0	6	64	0	0	23	0	0	0	0	0	0	9.52012	8.03688	3.06741	2.62008	0.00879082	0.036603
ENSSSCG00000016260	SLC16A14	0	0	0	0	0	14	0	0	0	0	0	0	0	0	0	9.71471	8.03426	3.06742	2.61922	0.00881308	0.036603
ENSSSCG00000009004	SFRP2	0	0	0	0	0	14	0	0	0	0	0	0	0	0	0	9.71471	8.03426	3.06742	2.61922	0.00881308	0.036603
ENSSSCG00000000681	P3H3	0	0	0	0	0	14	0	0	0	0	0	0	0	0	0	9.71471	8.03426	3.06742	2.61922	0.00881308	0.036603
ENSSSCG00000029843	NPHP4	0	0	0	0	0	14	0	0	0	0	0	0	0	0	0	9.71471	8.03426	3.06742	2.61922	0.00881308	0.036603
ENSSSCG00000008266	LOXL3	0	0	0	0	0	14	0	0	0	0	0	0	0	0	0	9.71471	8.03426	3.06742	2.61922	0.00881308	0.036603
ENSSSCG00000013311	KIAA1549L	0	2	0	0	0	0	0	0	0	0	0	528	0	24	523	22.3213	-6.89378	2.63135	-2.61986	0.00879652	0.036603
ENSSSCG00000000028	ENSSSCG00000000028	0	0	0	0	0	14	0	0	0	0	0	0	0	0	0	9.71471	8.03426	3.06742	2.61922	0.00881308	0.036603
ENSSSCG00000029324	COLEC10	0	0	0	0	0	14	0	0	0	0	0	0	0	0	0	9.71471	8.03426	3.06742	2.61922	0.00881308	0.036603
ENSSSCG00000031102	C1orf174	0	0	0	0	0	14	0	0	0	0	0	0	0	0	0	9.71471	8.03426	3.06742	2.61922	0.00881308	0.036603
ENSSSCG00000035042	ENSSSCG00000035042	0	192	405	574	24	0	199	181	2101	51	62	42	59	103	220	121.98	2.75522	1.05266	2.61739	0.00886062	0.0367573
ENSSSCG00000006219	MTFR1	823	7193	7641	2219	201	20780	1184	3216	16020	3581	5543	6167	6553	5502	7555	7754.17	2.65304	1.0136	2.61744	0.00885908	0.0367573
ENSSSCG00000040751	ENSSSCG00000040751	608	174	0	0	0	1	0	5	0	1	1	0	0	0	0	5.36176	6.26802	2.39562	2.61645	0.00888494	0.0368366
ENSSSCG00000004254	DCBLD1	2183	11176	17083	421	1903	18	1466	23672	5731	3541	2500	4081	7090	6052	9588	5473.58	2.22209	0.84937	2.61616	0.00889249	0.0368463
ENSSSCG00000001862	ETFA	4	658	13	4	7	7	496	63	128	4450	7292	509	2833	2618	3847	598.222	-2.74708	1.05018	-2.61582	0.00890125	0.036861
ENSSSCG00000004634	AP4E1	0	1	4	101	2	4	4277	18	2	141	2836	158	674	1053	225	123.925	-3.02996	1.15857	-2.61527	0.00891574	0.0368994
ENSSSCG00000021005	UBQLN1	2	2363	5726	7992	5737	41	3263	1978	12	1451	3446	1817	1307	1747	1474	3000.25	2.88269	1.10334	2.61269	0.00898325	0.037157
ENSSSCG00000012400	SNX12	2097	3141	3791	3863	7	1	6	1468	7083	1290	1391	2060	3366	947	2475	3944.62	3.33109	1.27538	2.61183	0.00900591	0.0372218
ENSSSCG00000010226	JMJD1C	0	14	0	5	12916	8898	3	3	34	3	780	5	973	207	763	2969.56	5.23189	2.00325	2.6117	0.00900944	0.0372218
ENSSSCG00000012878	ENSSSCG00000012878	0	1	0	8	1724	1	20	0	0	0	0	0	1	0	0	3.04342	5.90063	2.25955	2.61142	0.00901668	0.03723
ENSSSCG00000001501	VPS52	0	9	6020	9	3631	336	4	9	2	51	36	122	29	497	1647	1372.12	4.30471	1.64931	2.61	0.00905424	0.0373633
ENSSSCG00000002747	PMFBP1	4	875	28	3	2	2	1	161	0	1504	372	680	887	2470	1186	190.489	-2.92795	1.12201	-2.60954	0.00906629	0.0373912
ENSSSCG00000037788	ENSSSCG00000037788	0	0	0	1	0	13	0	0	1	0	0	0	0	0	0	9.47818	7.9994	3.06759	2.60771	0.00911496	0.03757
ENSSSCG00000024065	TMTC2	0	2	1	0	0	0	1297	0	1	0	1	221	1	0	287	10.8407	-5.19859	1.99434	-2.60666	0.00914288	0.0376631
ENSSSCG00000039560	ENSSSCG00000039560	26	1400	610	6	45	7	222	4968	3	1049	3316	3430	4721	3242	3991	545.51	-2.0992	0.806077	-2.60421	0.00920855	0.0379116
ENSSSCG00000001497	ZNF451	5725	7873	9845	3339	37	32	14958	8055	10331	6938	8156	4600	4239	6693	7103	8208.04	2.52881	0.97147	2.60307	0.00923921	0.0380124
ENSSSCG00000024776	ENSSSCG00000024776	0	133	433	1610	9179	25	14	161	922	98	35	488	88	828	143	581.699	3.36074	1.29115	2.6029	0.0092438	0.0380124
ENSSSCG00000000844	NFYB	0	240	17	3	1	1	1	183	2	714	606	1	51	515	2024	97.7067	-3.19801	1.22954	-2.60097	0.00929595	0.0382047
ENSSSCG00000025682	ACTR6	2	18	0	4	2	28	2	0	4	1540	3021	1133	793	318	247	191.252	-3.54739	1.36466	-2.59948	0.00933654	0.0383492
ENSSSCG00000030547	PIP5K1A	0	0	12	2	4388	2696	0	3	17	0	0	3	2	0	1	6.99356	5.15142	1.98207	2.59901	0.0093494	0.0383798
ENSSSCG00000040166	FLRT2	0	0	0	0	18	101	15	2	0	1	0	0	0	1	0	5.25993	6.2174	2.39301	2.59815	0.00937266	0.0384529
ENSSSCG00000003941	SZT2	0	0	0	0	12	1	0	0	16	0	0	0	0	0	0	9.07359	7.96648	3.06776	2.59684	0.00940856	0.0385778
ENSSSCG00000011079	PIP4K2A	1	13	1566	1674	1442	0	220	27	0	7	86	106	0	667	15	601.552	4.47973	1.7257	2.59589	0.00943459	0.0386621
ENSSSCG00000012251	ENSSSCG00000012251	7564	9615	9482	8132	11716	637	2727	6815	34	6227	5842	6329	9113	9103	9695	7747.88	2.17507	0.838096	2.59526	0.00945205	0.0387113
ENSSSCG00000010508	TM9SF3	132	2574	104	143	1768	4344	1478	5213	6119	1191	6149	5179	6146	2571	3880	6460.5	2.92326	1.12656	2.59486	0.00946301	0.0387337
ENSSSCG00000029478	CUL4B	4014	12828	2437	5021	20	11392	17124	17441	30	4147	10261	8661	6144	10982	10065	12582.5	2.85331	1.10018	2.5935	0.00950045	0.038842
ENSSSCG00000029201	AJUBA	0	0	1	0	0	0	0	0	0	39	6	0	1	259	1	6.45138	-5.1726	1.99435	-2.59362	0.0094971	0.038842
ENSSSCG00000003211	NR1H2	2	41	0	0	0	0	0	0	0	531	87	1	134	249	7	28.9218	-4.57684	1.76495	-2.59318	0.00950921	0.0388554
ENSSSCG00000035505	YTHDC1	2	781	129	8671	1471	665	3234	131	20	375	1162	8	573	3817	586	2084.74	3.31714	1.28135	2.5888	0.0096312	0.0393311
ENSSSCG00000009390	SPRYD7	0	0	0	2	2	2	2	2298	3	3	227	25	1207	1	194	34.7131	-3.63298	1.40367	-2.5882	0.00964797	0.0393769
ENSSSCG00000028902	RB1CC1	4	1445	1280	3108	8	6	2205	5179	4760	39	253	123	2820	1950	3569	2561.85	3.31444	1.28116	2.58707	0.0096796	0.0394832
ENSSSCG00000003150	NUCB1	0	0	0	0	9	22	0	0	275	0	0	0	2	0	0	17.3224	7.92631	3.0643	2.58666	0.0096911	0.0395073
ENSSSCG00000006100	VIRMA	124	5987	5087	72	12342	55	10241	4134	8010	3177	2510	5486	7918	6616	7377	7634.07	2.74348	1.06098	2.58579	0.00971558	0.0395615
ENSSSCG00000011963	TOMM70	8773	1711	11344	22	12047	41	7642	7198	9114	3751	8817	11743	9754	4072	3674	10264.3	2.77516	1.07317	2.58595	0.00971124	0.0395615
ENSSSCG00000023403	ENSSSCG00000023403	0	0	0	0	0	13	0	0	0	0	0	0	0	0	0	9.0208	7.9239	3.06798	2.58278	0.00980082	0.0396801
ENSSSCG00000015214	STT3A	3	418	9	2	1690	618	1	7	2339	58	1661	235	761	592	237	1723.6	3.93785	1.52382	2.58419	0.00976084	0.0396801
ENSSSCG00000035940	SPSB1	0	0	0	0	0	13	0	0	0	0	0	0	0	0	0	9.0208	7.9239	3.06798	2.58278	0.00980082	0.0396801
ENSSSCG00000022655	PTGES2	0	0	0	0	0	13	0	0	0	0	0	0	0	0	0	9.0208	7.9239	3.06798	2.58278	0.00980082	0.0396801
ENSSSCG00000034767	LAMA1	307	0	0	0	0	13	0	0	0	0	0	0	0	0	0	9.0208	7.9239	3.06798	2.58278	0.00980082	0.0396801
ENSSSCG00000035371	ENSSSCG00000035371	0	0	0	0	3	12	0	0	0	0	0	0	0	0	0	9.0004	7.92406	3.06798	2.58283	0.00979933	0.0396801
ENSSSCG00000033580	ENSSSCG00000033580	0	0	0	0	0	13	0	0	0	0	0	0	0	0	0	9.0208	7.9239	3.06798	2.58278	0.00980082	0.0396801
ENSSSCG00000006568	DENND4B	0	0	0	0	0	13	0	0	0	0	0	0	0	0	0	9.0208	7.9239	3.06798	2.58278	0.00980082	0.0396801
ENSSSCG00000027288	DAGLB	0	0	0	0	0	13	0	0	0	0	0	0	0	0	0	9.0208	7.9239	3.06798	2.58278	0.00980082	0.0396801
ENSSSCG00000040793	CTSD	0	0	0	0	0	13	0	0	0	0	0	0	0	0	0	9.0208	7.9239	3.06798	2.58278	0.00980082	0.0396801
ENSSSCG00000000105	KDELR3	1	0	4	25	16	4	0	0	0	6	2	1	2	3	0	9.70343	4.08066	1.58127	2.58062	0.00986238	0.0399065
ENSSSCG00000040773	TOB1	0	97	0	214	1365	0	83	1	118	7	87	9	4	11	0	76.1744	4.24908	1.64759	2.57898	0.00990938	0.0400738
ENSSSCG00000014044	NSD1	219	3582	2008	7776	1558	18	7076	9	2181	1192	2013	600	6396	1964	1405	2969.14	2.7083	1.05036	2.57845	0.00992437	0.0401115
ENSSSCG00000022725	FLOT1	1	51	1	1214	305	413	81	3	59	56	426	5	5	568	219	533.411	3.70981	1.44004	2.57619	0.0099895	0.0403346
ENSSSCG00000025440	ELOA	0	1315	684	1482	6620	1353	1	2	1266	1177	2550	751	626	644	31	3227.92	3.91875	1.52117	2.57614	0.00999097	0.0403346
ENSSSCG00000011640	TF	0	1	0	1	0	0	0	0	0	0	0	0	74	0	669	13.4158	-7.07301	2.74611	-2.57564	0.0100054	0.0403696
ENSSSCG00000000874	GAS2L3	0	0	0	2549	2	12	1	0	0	0	1	0	1	2	0	8.92734	6.10606	2.37089	2.57543	0.0100116	0.0403716
ENSSSCG00000029998	KLF7	2786	2094	1120	2306	7826	2263	1746	3129	19	5247	3904	4599	2824	2201	3183	5059.3	2.537	0.985246	2.57499	0.0100242	0.0403994
ENSSSCG00000022933	EFR3B	0	0	0	0	5316	8	1	1	1	0	0	1	0	1	2	6.08354	5.45415	2.11837	2.57469	0.0100329	0.0404115
ENSSSCG00000024770	LIG3	0	277	653	1446	134	0	45	75	824	68	62	5	377	241	742	541.104	3.59076	1.39531	2.57344	0.0100692	0.0405346
ENSSSCG00000010377	PTPN20	0	8	0	0	0	0	0	0	0	0	135	646	1	225	0	22.5926	-6.19421	2.40736	-2.57303	0.0100813	0.0405601
ENSSSCG00000008451	ENSSSCG00000008451	2250	2274	1545	1184	3388	6	12	3722	1124	1206	1235	2415	2576	1928	1330	2267.81	2.55418	0.992822	2.57264	0.0100925	0.0405824
ENSSSCG00000030153	SMURF1	1013	0	37	0	0	15	0	0	0	0	0	0	1	0	0	12.1269	7.88684	3.06599	2.57237	0.0101006	0.0405918
ENSSSCG00000017213	JPT1	0	0	0	0	0	8	0	0	9	0	0	0	0	0	0	8.74943	7.89095	3.06815	2.57189	0.0101145	0.0406244
ENSSSCG00000017127	CYBC1	0	0	0	4	0	12	0	0	0	0	0	0	0	0	0	8.73499	7.87878	3.06821	2.56787	0.0102325	0.0410754
ENSSSCG00000016597	POT1	1	31	0	105	1	0	1	1	1	533	1395	1381	2	1095	272	118.563	-3.65559	1.42409	-2.56696	0.0102595	0.0411604
ENSSSCG00000002311	SUSD6	891	1404	229	13299	7521	9899	157	8780	4911	5009	14412	13897	7569	4574	3813	13236.9	2.88382	1.12373	2.5663	0.010279	0.0412151
ENSSSCG00000027770	TDRKH	0	0	0	3	2	1	0	2	1	0	166	8	2	885	1	22.3548	-4.42448	1.72462	-2.56548	0.0103032	0.0412419
ENSSSCG00000027550	PLCD1	0	0	0	0	0	12	5	0	0	0	0	0	0	0	0	8.69928	7.87255	3.06825	2.56581	0.0102935	0.0412419
ENSSSCG00000009396	PHF11	1305	1163	0	5	1	3	3	18	3	2370	1840	4220	2633	1925	1411	383.718	-3.17041	1.23574	-2.5656	0.0102996	0.0412419
ENSSSCG00000040786	SPTBN1	35	4891	5076	41	118	185	7094	5267	3075	930	854	3601	893	3423	2791	2540.97	2.51244	0.979517	2.56498	0.0103181	0.0412783
ENSSSCG00000010319	SAMD8	0	5	0	2935	1256	4423	1093	2	26	2	3	2	2	2	922	700.778	4.76767	1.8591	2.56451	0.0103321	0.0412877
ENSSSCG00000023247	OPTN	1	0	4	7	0	0	0	0	0	179	331	0	96	221	1	20.2333	-4.47398	1.74457	-2.56451	0.0103321	0.0412877
ENSSSCG00000004897	ZCCHC2	209	7022	3877	31	10718	20	17047	17562	2026	3139	5366	4669	2296	3955	6953	5818.36	2.61133	1.01898	2.56268	0.0103867	0.0414444
ENSSSCG00000001805	WHAMM	2	36	339	205	6	1	385	147	1	2666	270	1372	1924	2544	4871	372.151	-2.62083	1.02288	-2.56222	0.0104006	0.0414444
ENSSSCG00000023277	NDUFA1	70	0	0	125	250	22	183	113	0	101	14	18	67	16	45	123.537	3.58364	1.39856	2.56238	0.0103956	0.0414444
ENSSSCG00000011018	MTPAP	0	0	0	2	2	2	2	0	1	1	39	799	346	0	6	28.5806	-4.39668	1.71596	-2.56223	0.0104002	0.0414444
ENSSSCG00000034625	ENSSSCG00000034625	0	0	0	0	0	0	0	0	0	349	0	0	4	116	1	14.3022	-6.67072	2.60317	-2.56254	0.010391	0.0414444
ENSSSCG00000015001	SLC35F2	0	2	4	0	0	0	1	5	0	2	3	0	0	106	512	11.7224	-4.60568	1.79768	-2.56201	0.0104068	0.0414456
ENSSSCG00000029420	ZNF569	453	4248	2	5	2	25	4509	3	2	70	139	1	847	4	279	597.219	3.89425	1.52048	2.56119	0.0104314	0.0414967
ENSSSCG00000003383	ZBTB48	1	0	4	13159	4	3	0	0	2	0	0	0	2	0	4	4.31972	4.47027	1.74537	2.56122	0.0104306	0.0414967
ENSSSCG00000013048	SPINDOC	0	1	0	0	0	0	0	0	0	27	28	0	8	30	21	2.63544	-4.01937	1.57005	-2.56003	0.0104663	0.0416121
ENSSSCG00000002035	C14orf119	31	45	8900	375	94	1122	1198	4	394	750	98	1510	1987	148	442	1594.62	3.17049	1.23862	2.55969	0.0104766	0.0416296
ENSSSCG00000017386	BECN1	2	3	467	4	2	9	8	3	6	345	864	2147	492	2515	995	186.979	-2.86544	1.11983	-2.55881	0.0105032	0.041712
ENSSSCG00000001075	DEK	246	2674	232	6181	569	5721	2854	6268	11261	5443	7497	7715	9571	8064	4131	10158.1	2.73159	1.06803	2.55759	0.0105401	0.0418352
ENSSSCG00000021966	TOPBP1	3864	4402	6380	6914	7	36	1144	486	7917	2096	2327	1979	3487	5995	7033	5431.04	2.81521	1.10132	2.55621	0.0105819	0.0419773
ENSSSCG00000034418	CREBL2	1	87	9	4	0	2	6	1031	2	987	1773	121	1081	1888	1809	192.629	-2.9573	1.15724	-2.55546	0.0106046	0.042044
ENSSSCG00000011804	RFC4	8	407	45	0	2	11	19	97	2	851	337	294	1374	448	743	116.799	-2.33006	0.912106	-2.55459	0.0106312	0.0421257
ENSSSCG00000032490	ENSSSCG00000032490	2136	2878	2943	1798	2395	1667	7	2	3	674	1434	15	4140	1031	909	2757.19	3.39811	1.3305	2.554	0.0106492	0.0421499
ENSSSCG00000037188	PCP2	0	0	0	80	0	43	0	0	0	0	0	0	0	0	0	8.16205	7.83727	3.06844	2.55416	0.0106446	0.0421499
ENSSSCG00000008389	PAPOLG	10	3989	4925	13468	2800	1790	4885	5360	63	5520	2512	3151	1115	4175	3760	4576.1	2.49495	0.976954	2.55381	0.0106552	0.0421499
ENSSSCG00000004636	TRPM7	9	2918	2099	224	1454	2641	676	3192	3162	1579	848	1547	5018	3668	5591	3975.1	2.7067	1.05999	2.55351	0.0106643	0.0421623
ENSSSCG00000017752	WSB1	1	67	6137	7	9	72	2164	37	17	6	3	85	642	230	621	534.035	3.52482	1.38098	2.55241	0.010698	0.0422719
ENSSSCG00000004898	TNFRSF11A	0	1	1	2	0	2	3460	1	1	0	0	0	0	0	0	2.04315	4.92644	1.93204	2.54986	0.0107767	0.0425593
ENSSSCG00000015568	RNF2	4364	20490	176	628	2741	10729	31	12166	5293	6183	6612	13105	6503	5409	10283	12933.9	2.89283	1.13502	2.54869	0.0108127	0.0426776
ENSSSCG00000000719	NDUFA9	0	0	0	0	0	11	10	0	0	0	0	0	0	0	0	8.37777	7.81952	3.06854	2.54829	0.0108252	0.0427032
ENSSSCG00000022204	AGRN	0	0	0	0	0	12	1	0	0	0	0	0	0	0	0	8.40137	7.8183	3.06854	2.54788	0.0108378	0.0427291
ENSSSCG00000004120	SHPRH	0	0	1	0	1	1	0	0	0	1	0	0	711	1026	0	33.1568	-6.11176	2.3997	-2.54689	0.0108688	0.0428273
ENSSSCG00000020671	SLC18A2	1	2	1	4	365	1679	3	8481	8	1	187	17	385	3	17	303.757	4.062	1.59544	2.546	0.0108964	0.0429122
ENSSSCG00000013303	ABTB2	0	0	9	0	0	0	0	2	0	0	15	365	11	124	14	12.19	-4.59969	1.80683	-2.54573	0.010905	0.0429223
ENSSSCG00000032834	ZNF169	0	0	0	0	0	0	0	0	1	0	0	950	0	1	118	24.9115	-7.19314	2.82698	-2.54447	0.0109445	0.0429511
ENSSSCG00000008728	ZBTB49	0	0	0	0	0	12	0	0	0	0	0	0	0	0	0	8.32689	7.80438	3.06862	2.54329	0.0109815	0.0429511
ENSSSCG00000030428	TWNK	2	871	2	2142	849	1780	1	2	17	36	671	959	238	1341	432	1748.97	3.88535	1.52799	2.54278	0.0109974	0.0429511
ENSSSCG00000039557	TRIM54	0	0	0	0	0	12	0	0	0	0	0	0	0	0	0	8.32689	7.80438	3.06862	2.54329	0.0109815	0.0429511
ENSSSCG00000004570	TPM1	29	0	341	0	25	88	45	4	19	0	101	0	27	0	1	102.035	4.64049	1.8249	2.54288	0.0109944	0.0429511
ENSSSCG00000039063	ssc-mir-9840	0	0	0	0	0	12	0	0	0	0	0	0	0	0	0	8.32689	7.80438	3.06862	2.54329	0.0109815	0.0429511
ENSSSCG00000006149	RALYL	0	0	0	0	0	12	0	0	0	0	0	0	0	0	0	8.32689	7.80438	3.06862	2.54329	0.0109815	0.0429511
ENSSSCG00000036988	PSMG4	0	0	0	0	0	12	0	0	0	0	0	0	0	0	0	8.32689	7.80438	3.06862	2.54329	0.0109815	0.0429511
ENSSSCG00000017396	PSMC3IP	591	1	0	27	1	0	0	88	1	23	148	913	27	816	488	57.5033	-3.31739	1.30375	-2.54449	0.0109436	0.0429511
ENSSSCG00000038364	ENSSSCG00000038364	0	0	0	0	0	12	0	0	0	0	0	0	0	0	0	8.32689	7.80438	3.06862	2.54329	0.0109815	0.0429511
ENSSSCG00000037602	ENSSSCG00000037602	5	30	517	7	108	35	186	79	96	132	26	19	124	14	339	138.931	2.55649	1.00488	2.54408	0.0109566	0.0429511
ENSSSCG00000009093	BBS7	0	16	3	3991	70	4099	2307	184	2021	1393	1234	1248	1991	599	2634	4359.92	3.81065	1.49842	2.54311	0.0109871	0.0429511
ENSSSCG00000010133	ARVCF	0	0	0	0	0	12	0	0	0	0	0	0	0	0	0	8.32689	7.80438	3.06862	2.54329	0.0109815	0.0429511
ENSSSCG00000017566	ACSF2	0	0	0	0	0	12	0	0	0	0	0	0	0	0	0	8.32689	7.80438	3.06862	2.54329	0.0109815	0.0429511
ENSSSCG00000021410	STRAP	1	1	459	5789	39	11845	19	2773	3763	160	850	952	352	2031	1306	2163.33	3.58183	1.40877	2.54253	0.0110053	0.0429584
ENSSSCG00000026498	R3HDM2	1	164	2	111	3602	1	3	562	0	5	1	41	0	26	22	33.1048	3.35546	1.32001	2.542	0.0110222	0.0430004
ENSSSCG00000009477	EDNRB	0	0	2	0	0	0	0	1	0	24	30	0	378	0	2	8.39232	-5.14739	2.02516	-2.54173	0.0110307	0.0430099
ENSSSCG00000027506	POLD3	1368	738	4988	2704	98	2	1117	2669	5	676	745	205	1793	1223	1158	1139.82	2.50413	0.985999	2.53969	0.011095	0.043237
ENSSSCG00000034190	ENSSSCG00000034190	28	1854	2087	15	4296	888	4	688	1954	1138	1759	2169	983	1861	1007	2642.35	3.03657	1.19597	2.539	0.0111169	0.0432983
ENSSSCG00000013928	ENSSSCG00000013928	150	3462	1859	1446	4	2213	8	2548	3650	612	1658	4849	2174	678	2205	3515.37	3.04935	1.2013	2.53837	0.011137	0.0433527
ENSSSCG00000028201	CWF19L2	1	703	6	3223	6	6	492	58	3	2317	1463	3665	3114	2263	4638	472.266	-2.59871	1.02395	-2.53793	0.011151	0.0433834
ENSSSCG00000007362	SRSF6	4	1394	1527	2671	209	393	1015	2	9689	778	113	4	1040	3	2	853.464	3.48277	1.37246	2.53761	0.0111613	0.0433994
ENSSSCG00000035385	ENSSSCG00000035385	0	1	1	1500	1	1	0	0	1	0	103	263	0	290	16	15.9174	-4.02265	1.58562	-2.53695	0.0111821	0.0434567
ENSSSCG00000025571	POLR2G	955	0	0	0	0	0	0	0	291	11	0	0	0	0	0	103.786	7.52453	2.96651	2.53649	0.0111969	0.0434903
ENSSSCG00000016036	WDR75	3589	2072	1279	2168	7312	31	6679	2974	1232	1296	4215	7125	4358	5274	4260	4407.07	2.20637	0.870235	2.53538	0.0112326	0.0436049
ENSSSCG00000024693	MRPL17	0	0	0	140	3	9	34	0	0	0	0	1	12	0	0	23.9733	6.03312	2.37988	2.53505	0.0112431	0.0436216
ENSSSCG00000009345	PDS5B	2	1060	2574	865	4800	84	1637	3526	14	935	342	892	3014	1163	1380	1743.61	2.71001	1.06912	2.53481	0.0112509	0.0436282
ENSSSCG00000026055	ENSSSCG00000026055	0	3	0	2	0	47	0	0	1	1	0	0	98	134	442	12.8659	-4.84595	1.91308	-2.53307	0.011307	0.0438214
ENSSSCG00000030685	ARID2	2216	6696	4023	1839	33	8	10629	6903	4621	1108	3338	3942	4666	2420	7474	4146.96	2.40001	0.947641	2.53262	0.0113215	0.0438536
ENSSSCG00000005724	SETX	0	841	5169	50	1	2260	2224	866	1937	217	1379	2421	941	1651	1326	2873.36	3.44528	1.36177	2.53	0.0114063	0.0441099
ENSSSCG00000001881	MAN2C1	0	0	0	0	0	10	15	0	0	0	0	0	0	0	0	8.05625	7.76473	3.06885	2.53018	0.0114005	0.0441099
ENSSSCG00000038031	CPSF6	170	2953	6190	14281	14	856	7186	15	3283	49	3237	8065	1555	1689	891	4493.61	3.04208	1.20233	2.53016	0.0114009	0.0441099
ENSSSCG00000001832	ACAN	0	155	0	6	0	91	17	0	0	0	0	0	0	0	0	5.87924	7.37818	2.91753	2.52891	0.0114416	0.0442221
ENSSSCG00000009468	KCTD12	0	0	0	0	0	1	0	0	0	2	0	1	0	312	497	15.5742	-6.27628	2.48208	-2.52863	0.0114507	0.0442331
ENSSSCG00000022784	PLEKHO1	0	5	0	0	0	0	0	0	0	11	267	0	0	9	461	14.5791	-5.86171	2.31924	-2.52743	0.01149	0.0443365
ENSSSCG00000008524	GALNT14	0	2	0	0	0	0	0	1	0	48	1	0	4	1	195	5.32696	-4.6715	1.84825	-2.52753	0.0114867	0.0443365
ENSSSCG00000028355	ENSSSCG00000028355	133	249	853	1	2409	74	33	173	204	361	95	493	432	506	1182	812.968	2.95033	1.16743	2.52719	0.0114979	0.0443429
ENSSSCG00000036537	NFIC	4	2335	1	15	3259	72	20	1	830	73	323	0	171	95	339	437.576	3.77638	1.49449	2.52687	0.0115083	0.0443588
ENSSSCG00000005007	ENSSSCG00000005007	0	0	0	2	0	46	0	0	0	1	24	0	67	93	120	5.8533	-4.47353	1.77077	-2.52632	0.0115265	0.0443909
ENSSSCG00000008536	ENSSSCG00000008536	309	128	260	3741	246	922	37	1657	545	958	12	1080	953	2480	613	1535.05	2.80384	1.10989	2.52624	0.0115292	0.0443909
ENSSSCG00000002701	MON1B	0	623	17	2	2	5	1846	287	6	893	1084	2443	1063	931	616	200.237	-2.52097	0.998014	-2.52599	0.0115374	0.0443982
ENSSSCG00000033601	ENSSSCG00000033601	5400	17	4771	11	5657	9	5771	3662	3324	1405	779	5887	3726	3037	2320	4840.86	3.01158	1.1926	2.52523	0.0115624	0.0444702
ENSSSCG00000012088	ENSSSCG00000012088	0	0	0	0	0	62	0	0	22	0	0	0	0	0	0	7.81774	7.74779	3.06895	2.52458	0.0115838	0.0445284
ENSSSCG00000027124	ENSSSCG00000027124	1	0	2	0	0	0	0	0	0	119	132	0	17	0	48	8.38653	-4.87685	1.93243	-2.52369	0.011613	0.0446164
ENSSSCG00000015769	SPCS3	398	4972	2	2	2	60	3408	3	6886	0	355	2	666	1	105	557.384	4.06083	1.60953	2.52299	0.0116363	0.0446816
ENSSSCG00000014117	THBS4	1	1	28	0	1	0	7	0	1	0	72	1	54	426	868	28.7451	-3.81407	1.51198	-2.52256	0.0116505	0.0447119
ENSSSCG00000016695	HIBADH	1	268	7886	1681	8166	5	1346	2882	4	595	2051	1791	314	1480	2286	2729.88	3.2331	1.2819	2.52212	0.0116649	0.0447428
ENSSSCG00000012293	PRICKLE3	0	0	56	1554	1	0	0	0	5	0	1	0	0	0	1	4.61381	6.03669	2.39434	2.52124	0.0116944	0.0448315
ENSSSCG00000016887	ITGA2	10	3354	620	5	4873	1012	294	2230	2945	980	26	3003	1073	4398	1143	3264.54	3.14966	1.24935	2.52104	0.0117007	0.0448317
ENSSSCG00000006202	CSPP1	612	4754	655	5698	9623	95	2859	893	1531	4882	3120	4654	2151	2798	4491	4399.41	2.3272	0.923186	2.52083	0.0117077	0.0448341
ENSSSCG00000011309	KIF15	6670	4144	2929	11	2	58	3524	5805	4376	2922	2040	3880	2176	1225	1882	4146.9	2.9407	1.16699	2.5199	0.0117388	0.0449198
ENSSSCG00000034681	ENSSSCG00000034681	0	0	1	0	1730	28	0	0	0	0	0	0	1	0	2	19.5291	7.70489	3.05776	2.51978	0.0117428	0.0449198
ENSSSCG00000010990	NOL6	0	57	54	1467	223	549	378	0	2142	0	1146	2	0	1	1	1398.33	5.23161	2.07815	2.51744	0.0118212	0.0451952
ENSSSCG00000004751	CHP1	2	558	5035	305	2635	2	206	5448	3	756	133	0	533	758	492	1079.94	3.46386	1.37609	2.51718	0.01183	0.0452045
ENSSSCG00000005052	WDHD1	4244	13700	1422	5891	534	31	322	9317	11033	600	8804	2773	6300	8278	9245	7040.51	2.57686	1.0239	2.5167	0.0118459	0.0452109
ENSSSCG00000011683	PAQR9	87	3901	5962	5046	2504	3106	255	1973	77	2623	3122	2026	4294	4314	4921	4172.42	2.45946	0.977263	2.51668	0.0118466	0.0452109
ENSSSCG00000012452	ENSSSCG00000012452	0	20	244	14	1	5	1	410	3	29	1095	716	1467	970	2438	157.254	-2.78419	1.10635	-2.51656	0.0118508	0.0452109
ENSSSCG00000025629	COLEC11	1	0	0	0	0	11	0	0	0	0	0	0	0	0	0	7.86903	7.72133	3.0691	2.51583	0.0118753	0.04528
ENSSSCG00000029544	RAB2B	1338	1211	5468	308	13	3	396	11811	438	1296	578	232	2129	1028	874	1240.97	2.44254	0.971215	2.51493	0.0119055	0.0453704
ENSSSCG00000004899	RELCH	0	855	1211	2	2	1	2275	2	2	41	1	1	11	267	202	259.581	4.01096	1.59507	2.5146	0.0119168	0.045389
ENSSSCG00000004509	LIPG	0	0	0	0	0	2	675	0	26	0	0	1	0	0	0	10.6506	7.71095	3.06671	2.51441	0.0119232	0.045389
ENSSSCG00000025281	ARL6IP1	332	2257	2712	607	2529	173	65	2335	2	1292	872	816	1835	590	468	1207.65	2.40904	0.958247	2.514	0.011937	0.0454171
ENSSSCG00000009052	ZNF330	0	0	0	3060	1	9	0	1	0	0	1	0	0	0	1	6.53291	6.43969	2.56417	2.51142	0.0120248	0.0457266
ENSSSCG00000008117	ZNF2	0	0	0	0	1	0	45	6	0	0	809	454	1192	572	69	65.0137	-4.56846	1.81954	-2.51077	0.0120467	0.0457693
ENSSSCG00000010995	CHMP5	19	89	2	8	4	3	10	1632	1	547	1231	1885	2691	3277	1247	273.177	-2.6859	1.06978	-2.51071	0.012049	0.0457693
ENSSSCG00000002034	ACIN1	43	1	2290	42	2	2458	2	0	497	241	29	53	28	119	1	312.617	3.94965	1.57359	2.50996	0.0120743	0.045841
ENSSSCG00000037168	TMEM92	0	0	3	68	0	1547	0	0	1	0	0	0	0	0	0	7.43096	7.70156	3.06922	2.50929	0.0120975	0.0459042
ENSSSCG00000008297	TPRKB	0	2	1	2	0	1	1688	1	3	0	0	0	0	0	2	2.12152	4.49393	1.79163	2.50828	0.0121319	0.0460103
ENSSSCG00000027514	ELP5	0	0	0	52	0	1870	1	4	0	0	0	0	0	0	1	5.49436	6.78963	2.70748	2.50773	0.0121509	0.0460574
ENSSSCG00000039054	CRTAP	0	0	0	0	0	0	29	0	15	0	0	0	0	0	0	7.49015	7.6947	3.06926	2.50702	0.0121754	0.0460762
ENSSSCG00000024096	RIPK2	0	0	0	0	0	0	0	0	0	578	0	25	0	278	0	25.7532	-7.51087	2.99555	-2.50734	0.0121643	0.0460762
ENSSSCG00000034090	CRTC3	0	4	1	0	1	0	0	126	0	197	1069	207	1	2	423	45.3645	-4.09459	1.63323	-2.50706	0.0121742	0.0460762
ENSSSCG00000021232	SYNC	0	0	0	0	0	11	1	0	0	0	0	0	0	0	0	7.70746	7.68935	3.06929	2.50525	0.0122364	0.0462825
ENSSSCG00000009511	STK24	2530	345	41	2	1	0	1	169	2	56	1247	921	1014	538	702	113.472	-2.57562	1.0285	-2.50426	0.0122707	0.0463626
ENSSSCG00000035734	ENSSSCG00000035734	1	0	0	0	2	4	1	0	0	0	0	0	1	0	0	3.5531	5.96844	2.38323	2.50435	0.0122675	0.0463626
ENSSSCG00000027587	SPAG1	122	810	3701	22	24	88	2787	1893	1487	188	1943	518	380	425	2779	1194.63	2.51921	1.00613	2.50386	0.0122848	0.0463911
ENSSSCG00000030359	ARHGEF3	0	0	0	1	0	0	0	0	0	1	51	1	307	0	1	6.76389	-5.14494	2.05532	-2.50323	0.0123065	0.0464481
ENSSSCG00000037330	ENSSSCG00000037330	0	0	0	0	0	11	0	0	0	0	0	0	0	0	0	7.63298	7.67408	3.06939	2.5002	0.0124124	0.0465992
ENSSSCG00000003882	SLC5A9	0	0	0	0	0	11	0	0	0	0	0	0	0	0	0	7.63298	7.67408	3.06939	2.5002	0.0124124	0.0465992
ENSSSCG00000018042	SLC47A2	0	0	0	0	0	11	0	0	0	0	0	0	0	0	0	7.63298	7.67408	3.06939	2.5002	0.0124124	0.0465992
ENSSSCG00000015271	PRELP	0	0	0	0	0	11	0	0	0	0	0	0	0	0	0	7.63298	7.67408	3.06939	2.5002	0.0124124	0.0465992
ENSSSCG00000022741	PDGFRB	0	0	0	0	0	11	0	0	0	0	0	0	0	0	0	7.63298	7.67408	3.06939	2.5002	0.0124124	0.0465992
ENSSSCG00000006453	KIRREL1	0	0	0	0	0	11	0	0	0	0	0	0	0	0	0	7.63298	7.67408	3.06939	2.5002	0.0124124	0.0465992
ENSSSCG00000000994	GMDS	0	0	0	0	0	11	0	0	0	0	0	0	0	0	0	7.63298	7.67408	3.06939	2.5002	0.0124124	0.0465992
ENSSSCG00000032969	ENSSSCG00000032969	0	0	0	0	0	11	0	0	0	0	0	0	0	0	0	7.63298	7.67408	3.06939	2.5002	0.0124124	0.0465992
ENSSSCG00000005920	ENSSSCG00000005920	0	0	0	0	0	11	0	0	0	0	0	0	0	0	0	7.63298	7.67408	3.06939	2.5002	0.0124124	0.0465992
ENSSSCG00000039609	ANKRD33B	1	3	7763	2	7	6298	216	4	1162	1	0	0	13	190	934	812.663	4.68243	1.8719	2.50144	0.012369	0.0465992
ENSSSCG00000016437	ENSSSCG00000016437	0	1	0	367	1263	0	0	1	491	0	169	5	11	204	23	503.687	5.33743	2.13727	2.49731	0.012514	0.0469558
ENSSSCG00000029411	CAPN2	0	1	0	0	72	49	0	2	0	0	0	0	0	0	3	16.2921	7.46372	2.98943	2.4967	0.0125354	0.0470111
ENSSSCG00000031112	TM4SF5	0	0	0	202	43	0	6	0	0	0	0	0	0	1	0	10.1195	7.65223	3.06696	2.49505	0.012594	0.0471851
ENSSSCG00000015453	PDIA4	344	975	1509	85	686	38	518	23	1101	121	598	979	1692	1195	440	895.908	2.39436	0.959658	2.49502	0.0125951	0.0471851
ENSSSCG00000008750	PACRGL	1	15	0	1575	0	6	8	2	0	0	587	1808	2	410	133	72.357	-3.89635	1.56249	-2.49367	0.0126429	0.0473334
ENSSSCG00000008056	ENSSSCG00000008056	0	14	2765	2471	0	74	1	1	32	321	3	5	9	165	21	457.245	4.30857	1.72803	2.49334	0.0126548	0.0473334
ENSSSCG00000011106	CREM	1	6	4338	4	13	1696	1885	2	6069	1046	2974	1	676	400	1453	3821.75	4.08185	1.63703	2.49345	0.0126507	0.0473334
ENSSSCG00000029875	ZNF461	0	0	0	0	0	1	0	0	0	0	1	231	0	1	519	15.4666	-6.26419	2.51316	-2.49256	0.0126827	0.0474005
ENSSSCG00000013786	ZNF333	0	0	0	4	1	0	0	0	0	0	329	0	279	518	3	22.4609	-5.39474	2.16443	-2.49246	0.0126861	0.0474005
ENSSSCG00000001667	ZNF318	3224	6	2	2	0	9	0	0	1	683	1140	501	1	500	2121	119.623	-3.72468	1.49497	-2.49148	0.0127212	0.0475062
ENSSSCG00000016611	CADPS2	0	7701	7706	1269	2965	369	5643	4623	2157	1571	2874	2868	3450	4040	3831	3292.08	2.31258	0.928447	2.4908	0.0127456	0.0475724
ENSSSCG00000021443	SGK1	0	0	0	749	0	8	1	12	0	0	0	0	0	0	1	5.93361	6.79519	2.72923	2.48978	0.0127822	0.0476838
ENSSSCG00000032398	VGLL3	860	1083	3005	15	8	5811	49	15328	5163	2487	6816	2566	4278	4429	2131	7102.7	3.17149	1.27456	2.48831	0.0128353	0.0477812
ENSSSCG00000014119	SERINC5	0	0	0	699	0	0	124	0	42	0	18	0	0	0	0	95.8575	7.3812	2.96614	2.48849	0.0128287	0.0477812
ENSSSCG00000034927	ENSSSCG00000034927	26	3	16	153	4	1164	5183	85	20770	777	1052	2	19	396	68	1286.63	3.81546	1.53323	2.48851	0.0128281	0.0477812
ENSSSCG00000007681	CUX1	0	27	0	1	1	0	0	0	0	0	9	1	1024	0	845	34.7076	-5.36445	2.15584	-2.48833	0.0128344	0.0477812
ENSSSCG00000024437	AP2M1	89	1578	4595	14	2246	31	1721	62	2	30	619	1542	155	116	1193	1007.32	3.01284	1.21118	2.48753	0.0128634	0.0478604
ENSSSCG00000003288	HSPBP1	0	0	1	0	0	7	0	1	3	0	0	1	2	2	2	6.12659	4.70707	1.89262	2.48706	0.0128802	0.0478734
ENSSSCG00000014028	CLK4	0	53	0	0	110	15	0	0	208	2	11	0	0	17	57	112.028	5.48124	2.20391	2.48706	0.0128804	0.0478734
ENSSSCG00000037789	PRLHR	0	0	0	7	1388	1	0	1	4	0	0	0	0	0	1	2.87154	5.71072	2.29719	2.48596	0.0129203	0.0479966
ENSSSCG00000014184	PAM	1	0	0	1	0	25	693	1	1	9	0	0	2	1	0	18.5045	5.03322	2.02563	2.48477	0.0129637	0.0481324
ENSSSCG00000037129	ENSSSCG00000037129	415	2004	1	2100	1	2	1	2468	1	2	0	2	3	202	668	441.608	4.15465	1.67333	2.48286	0.0130332	0.0483652
ENSSSCG00000023139	METTL23	0	49	0	14	0	0	1	0	1	36	56	385	9	288	417	27.7036	-3.47403	1.39948	-2.48238	0.0130509	0.0484054
ENSSSCG00000004937	SLC24A1	0	0	0	12	0	0	1	1	0	0	603	258	118	12	18	22.8586	-4.43431	1.78689	-2.48157	0.0130805	0.0484896
ENSSSCG00000015523	RALGPS2	11374	43296	15591	2688	9027	5102	15680	51758	17333	16256	43205	31257	32392	39000	40684	23197.4	1.56749	0.632219	2.47935	0.0131623	0.0487135
ENSSSCG00000005000	FANCM	25	2299	9662	4686	15	1281	11	7454	10	111	661	2443	3154	840	1607	2240.81	2.96094	1.19416	2.47951	0.0131564	0.0487135
ENSSSCG00000037332	ENSSSCG00000037332	0	251	1	2	0	2	0	115	0	0	1766	963	38	2176	1342	136.897	-4.09514	1.65156	-2.47956	0.0131545	0.0487135
ENSSSCG00000004728	CAPN3	0	1930	2	0	0	0	0	2	1	0	0	0	3	329	236	11.044	-4.82899	1.94782	-2.47918	0.0131684	0.0487135
ENSSSCG00000017095	SEMA5A	0	0	1401	0	0	0	0	0	20	0	0	0	0	0	0	7.10704	7.6085	3.0698	2.4785	0.0131935	0.0487649
ENSSSCG00000028875	HAVCR2	0	0	909	3043	2	1	1	2401	3	0	1	92	465	15	5	423.448	4.65673	1.8789	2.47843	0.0131961	0.0487649
ENSSSCG00000012913	PPP1CA	2	36	5	0	2	0	29	0	11	3	1	1	21	3	1	8.74818	3.1574	1.27435	2.47766	0.0132249	0.0488203
ENSSSCG00000001080	CDKAL1	0	259	1331	0	1	1	0	178	196	1	22	67	115	19	99	148.994	3.92185	1.58279	2.4778	0.0132193	0.0488203
ENSSSCG00000038941	SNAPC5	1653	100	27	1	1	0	1	318	0	128	1387	124	580	457	968	89.0044	-2.74421	1.10786	-2.47704	0.0132479	0.0488795
ENSSSCG00000032669	ENSSSCG00000032669	0	1180	5050	907	625	2	15	4855	3	71	183	1087	18	211	461	660.823	3.20618	1.29471	2.47637	0.0132726	0.0489454
ENSSSCG00000016884	PELO	0	5	392	2311	2271	546	1	0	116	2	603	3	880	2	483	1221.32	4.40004	1.77942	2.47274	0.013408	0.0493933
ENSSSCG00000010034	ENSSSCG00000010034	2	1	0	16	0	1	0	0	0	115	6	98	922	62	22	27.3244	-3.78052	1.52887	-2.47276	0.0134076	0.0493933
ENSSSCG00000004344	MMS22L	14936	28926	28176	9017	6852	11715	1253	19634	9404	23206	20201	16018	27174	40019	37292	23580.5	1.92733	0.77983	2.47147	0.0134559	0.0495438
ENSSSCG00000013315	EIF3M	4435	7978	14	6405	6448	2244	8629	6938	1273	4555	7247	5469	13493	4944	6382	7063.51	2.21067	0.894657	2.47097	0.0134748	0.0495876
ENSSSCG00000017904	ENO3	0	0	0	0	0	0	0	0	0	0	195	268	2	0	3	10.5493	-6.23435	2.52399	-2.47003	0.0135101	0.0496915
ENSSSCG00000007688	ENSSSCG00000007688	9	8	2565	17	19	1	3	471	0	303	499	1548	1021	347	803	124.308	-2.37216	0.960816	-2.46891	0.0135527	0.0498224
ENSSSCG00000009114	PRSS12	0	1	0	1	2	0	0	0	1	0	25	218	58	0	199	11.2065	-4.27904	1.73395	-2.4678	0.0135948	0.0499512

## Sheet: IVF 8-cell vs. IVF 4-cell
ID	NAME	IVF 8-cell-1-1	IVF 8-cell-1-2	IVF 8-cell-1-3	IVF 4-cell-1-1	IVF 4-cell-1-2	IVF 4-cell-1-4	IVF 4-cell-2-2	IVF 4-cell-2-3	IVF 4-cell-3-1	IVF 4-cell-3-2	IVF 4-cell-3-3	IVF 4-cell-3-4	baseMean	log2FoldChange	lfcSE	stat	pvalue	padj
ENSSSCG00000023097	ZNF408	1503	0	139	0	0	0	0	0	0	0	0	0	1307.86	30	3.22244	9.30973	1.28e-20	3.21e-17
ENSSSCG00000004215	KIAA0408	508	377	0	0	0	0	0	0	0	0	0	0	488.987	29.2855	3.12374	9.37514	6.91e-21	3.21e-17
ENSSSCG00000009741	PUS1	551	124	0	0	0	0	0	0	0	0	0	0	485.171	29.2057	3.15986	9.2427	2.4e-20	4.01e-17
ENSSSCG00000002381	NEK9	3533	4051	6044	2	1	1	3	8	2	30	2	3	5287.05	12.3609	1.5165	8.15092	3.61e-16	3.61e-13
ENSSSCG00000036438	GPX3	0	0	0	409	271	1293	1	2407	1	0	126	0	283.064	-23.3057	2.85081	-8.17511	2.96e-16	3.61e-13
ENSSSCG00000028466	UTP3	0	0	0	0	2	5	2	2995	493	279	1	1	122.562	-22.166	2.83312	-7.82389	5.12e-15	4.27e-12
ENSSSCG00000032782	PNPO	1858	592	3972	2	0	2	1	1	2	1	0	0	2753.11	13.5543	1.83118	7.40194	1.34e-13	8.39e-11
ENSSSCG00000006661	VPS45	0	0	0	0	1332	2203	3	4	262	1	1	0	134.602	-21.4476	2.89302	-7.41358	1.23e-13	8.39e-11
ENSSSCG00000005173	HAUS6	11791	6020	644	1	1	2	6	0	5	3	0	7	11095.5	13.787	1.87027	7.37169	1.68e-13	9.17e-11
ENSSSCG00000029709	ENSSSCG00000029709	0	0	0	0	0	0	1469	1223	3604	2	3	66	174.439	-22.6531	3.07769	-7.36041	1.83e-13	9.17e-11
ENSSSCG00000032062	WDR55	0	0	0	0	0	1	1078	1	97	2022	0	5761	153.196	-22.4762	3.07717	-7.3042	2.79e-13	1.27e-10
ENSSSCG00000001049	HIVEP1	0	0	0	2533	542	3059	0	0	0	2	1	89	102.263	-21.9271	3.01889	-7.2633	3.78e-13	1.58e-10
ENSSSCG00000016872	HMGCS1	0	0	0	0	42	1878	2	1	1840	1	5	1	51.4294	-21.0003	2.91916	-7.19395	6.29e-13	2.1e-10
ENSSSCG00000016744	TMED4	0	0	0	0	186	1	2	1	299	2699	0	1	69.546	-21.3721	2.968	-7.20087	5.98e-13	2.1e-10
ENSSSCG00000040593	BLOC1S5	0	0	0	69	3	0	1055	1	0	0	39	234	80.7409	-21.5842	2.99324	-7.21097	5.56e-13	2.1e-10
ENSSSCG00000010261	PPA1	4	3177	4643	0	1	16	3	1	0	1	4	2	1780.95	12.3661	1.73358	7.13331	9.8e-13	3.06e-10
ENSSSCG00000000941	METTL25	99	1744	600	0	1	0	1	1	0	1	0	0	524.97	12.8215	1.80767	7.09284	1.31e-12	3.87e-10
ENSSSCG00000008974	SDAD1	1331	2960	8042	0	191	3	21	3	5	3	3	5	3803.58	11.0377	1.56275	7.06304	1.63e-12	4.48e-10
ENSSSCG00000012056	CHAF1B	0	0	0	207	2	728	1	0	0	432	0	1	62.179	-21.2561	3.01201	-7.05712	1.7e-12	4.48e-10
ENSSSCG00000029803	KDM2B	0	0	0	1	1	1	0	0	260	3541	1	13	59.9036	-21.2008	3.02332	-7.01242	2.34e-12	5.86e-10
ENSSSCG00000022230	CD9	1	12190	4044	0	2	4	4	1	4	3	1	4	3045.25	12.3779	1.76978	6.99403	2.67e-12	6.27e-10
ENSSSCG00000040863	IPMK	3328	12769	3886	1	2	2	99	9	5	2	3	3	5909.19	11.4062	1.63187	6.98966	2.76e-12	6.27e-10
ENSSSCG00000040188	TNFSF12	0	0	0	0	635	2094	0	0	2	535	28	0	86.0119	-21.6954	3.13161	-6.92787	4.27e-12	9.29e-10
ENSSSCG00000017529	CBX1	478	8061	6616	2	5	0	6	4	2	4	262	5	3501.3	10.9574	1.60168	6.84121	7.85e-12	1.64e-09
ENSSSCG00000027051	EMC7	2519	3157	11458	2	2	3	55	12	3	15	0	16	5776.06	11.3284	1.65789	6.83302	8.31e-12	1.66e-09
ENSSSCG00000008796	RBM47	3163	16	6596	0	0	1	0	1	0	3	1	4	4483.18	14.2363	2.08698	6.82148	9.01e-12	1.73e-09
ENSSSCG00000034966	TTC33	831	587	707	0	0	0	1	0	0	0	2	0	989.015	14.2749	2.11474	6.75021	1.48e-11	2.74e-09
ENSSSCG00000024800	DSC2	0	1447	18696	0	4	3	4	3	2	4	1	8	5355.69	12.9428	1.93422	6.69146	2.21e-11	3.95e-09
ENSSSCG00000006926	GTF2B	0	0	0	0	499	0	66	953	0	0	1	457	66.2001	-21.3413	3.2027	-6.66352	2.67e-11	4.46e-09
ENSSSCG00000004044	IGF2R	0	0	0	267	709	0	0	0	2	687	1	0	69.0199	-21.3865	3.20804	-6.66654	2.62e-11	4.46e-09
ENSSSCG00000033860	ZMAT3	2	856	4029	1	0	0	2	0	1	2	1	1	1242.37	12.8656	1.9331	6.65546	2.82e-11	4.56e-09
ENSSSCG00000021325	MCFD2	60	6	5697	0	0	2	0	1	0	3	1	1	1613.39	13.5498	2.05669	6.58816	4.45e-11	6.96e-09
ENSSSCG00000008582	ENSSSCG00000008582	0	0	0	0	2	1	2	1083	2	21	0	2112	88.3481	-19.8674	3.03768	-6.54031	6.14e-11	9.21e-09
ENSSSCG00000016273	HTR2B	0	0	0	0	1	0	1635	2563	1	1	1	1	66.8377	-21.347	3.26534	-6.53747	6.26e-11	9.21e-09
ENSSSCG00000022773	ENSSSCG00000022773	7428	5283	6111	1	3	307	5	8	4	2	2	4	8799.15	11.2515	1.73204	6.49606	8.25e-11	1.18e-08
ENSSSCG00000004454	ME1	0	0	0	0	3	3	3	0	1930	1942	86	1	77.787	-20.1902	3.11749	-6.47644	9.39e-11	1.31e-08
ENSSSCG00000006861	EXTL2	0	0	0	0	1	21	1575	441	0	15	0	0	36.6428	-20.5398	3.22731	-6.36436	1.96e-10	2.65e-08
ENSSSCG00000001963	EGLN3	0	0	0	1507	0	0	2	4	1	3	3164	1	38.526	-19.5381	3.08552	-6.33219	2.42e-10	3.18e-08
ENSSSCG00000035934	TXNDC16	0	6786	4171	0	36	4	4	2	3	4	1	6	2222.32	11.4565	1.81221	6.32182	2.58e-10	3.32e-08
ENSSSCG00000009293	ENSSSCG00000009293	0	667	4412	0	2	2	0	1	1	1	0	0	1315.44	13.476	2.17301	6.20151	5.59e-10	7e-08
ENSSSCG00000029502	ENSSSCG00000029502	385	1343	118	0	10	0	1	0	0	0	3	0	570.889	12.4472	2.02495	6.14693	7.9e-10	9.64e-08
ENSSSCG00000013745	FARSA	0	341	5824	0	1	0	0	0	0	1	0	0	1650.32	16.2489	2.66936	6.0872	1.15e-09	1.37e-07
ENSSSCG00000002462	ENSSSCG00000002462	0	0	0	0	0	0	665	174	0	90	0	1	44.631	-20.7949	3.42216	-6.07654	1.23e-09	1.43e-07
ENSSSCG00000040889	LAMTOR5	0	0	0	0	1	235	0	0	27	412	0	0	28.5595	-20.2044	3.36929	-5.99665	2.01e-09	2.29e-07
ENSSSCG00000022868	KCTD4	1857	1	2342	0	0	0	1	1	0	0	0	2	2211.22	14.4189	2.41449	5.97184	2.35e-09	2.57e-07
ENSSSCG00000013662	PPAN	0	0	0	0	2	0	254	298	4131	0	0	0	35.3481	-20.4936	3.43226	-5.97088	2.36e-09	2.57e-07
ENSSSCG00000003585	GJB5	0	8326	669	0	0	0	3	0	0	1	1	1	1504.73	13.9264	2.34067	5.94976	2.69e-09	2.8e-07
ENSSSCG00000004540	ONECUT2	4	29	16	3940	12651	9577	7074	3609	1494	7229	20273	3949	2831.78	-6.23725	1.04881	-5.94698	2.73e-09	2.8e-07
ENSSSCG00000028249	SKA3	0	0	0	0	0	0	0	0	68	140	0	255	52.0726	-21.0165	3.53425	-5.94652	2.74e-09	2.8e-07
ENSSSCG00000009541	ABHD13	2080	844	0	0	6	0	1	0	1	0	1	2	1891.74	13.4306	2.27289	5.90904	3.44e-09	3.44e-07
ENSSSCG00000001045	ELOVL2	406	4575	0	1	27	1	3	0	1	1	0	1	1069.9	11.6948	1.99087	5.87421	4.25e-09	4.17e-07
ENSSSCG00000036307	OAF	0	0	0	321	0	0	0	20	544	0	0	0	41.0049	-20.6944	3.53436	-5.8552	4.76e-09	4.58e-07
ENSSSCG00000038776	GET3	988	10642	8559	0	3	7	163	2	5	2	3	19	4879.56	10.4325	1.78799	5.83474	5.39e-09	5.09e-07
ENSSSCG00000008593	KLHL29	0	0	0	0	0	1	0	0	0	921	2	1377	36.2839	-20.5319	3.53443	-5.8091	6.28e-09	5.82e-07
ENSSSCG00000038953	UBE2B	0	2911	629	0	1	20	2	1	1	3	1	1	635.464	10.6507	1.84028	5.78756	7.14e-09	6.5e-07
ENSSSCG00000006151	SNX16	0	0	0	0	0	0	525	4352	8	0	0	1	23.3962	-19.9399	3.46278	-5.75834	8.49e-09	7.59e-07
ENSSSCG00000034815	U2AF2	0	0	0	159	0	18	0	4	0	0	2	387	20.3454	-19.533	3.40867	-5.73039	1e-08	8.8e-07
ENSSSCG00000035134	MRPS7	738	1	87	0	1	0	0	2	0	0	2	0	647.677	13.1165	2.2984	5.70679	1.15e-08	9.93e-07
ENSSSCG00000032170	DAPK3	0	0	0	0	0	0	660	0	1	2431	1	0	27.0497	-20.1353	3.53464	-5.69657	1.22e-08	1.04e-06
ENSSSCG00000039563	GIMD1	1586	2203	0	0	0	1	2	0	0	0	0	0	1689.54	15.3271	2.70376	5.66882	1.44e-08	1.2e-06
ENSSSCG00000009114	PRSS12	2	537	962	0	1	0	1	2	0	0	0	1	350.884	11.7115	2.07081	5.65553	1.55e-08	1.27e-06
ENSSSCG00000008310	EXOC6B	0	0	0	0	0	0	0	0	446	596	1	0	23.4592	-19.9293	3.53477	-5.63807	1.72e-08	1.37e-06
ENSSSCG00000003477	NECAP2	0	0	0	0	0	0	0	0	39	0	1144	717	23.2919	-19.9321	3.53477	-5.63886	1.71e-08	1.37e-06
ENSSSCG00000038987	CCDC59	1931	15920	2555	2	5	6	267	29	12	174	3	6	4881.55	9.24847	1.64396	5.62574	1.85e-08	1.44e-06
ENSSSCG00000023783	MRPL27	0	0	0	0	0	0	348	1	867	0	1	1	14.3541	-19.2846	3.46007	-5.57346	2.5e-08	1.92e-06
ENSSSCG00000027907	ENSSSCG00000027907	2236	5331	2476	1	5	37	171	3	27	2	2	10	3429.2	9.3584	1.68977	5.53828	3.05e-08	2.28e-06
ENSSSCG00000008423	PPP1R21	0	0	0	2133	0	0	0	0	1	443	0	3	18.0205	-19.5872	3.53505	-5.54086	3.01e-08	2.28e-06
ENSSSCG00000017764	KIAA0100	0	0	0	0	1242	0	0	0	0	1	0	355	15.3878	-19.3784	3.53526	-5.48146	4.22e-08	3.1e-06
ENSSSCG00000021749	MCF2L2	0	0	0	0	0	1	395	0	0	0	0	395	16.0753	-19.3315	3.5352	-5.46828	4.54e-08	3.3e-06
ENSSSCG00000033838	ssc-mir-6529	0	1428	3172	0	0	0	1	0	1	2	1	3	1096.64	12.342	2.26408	5.45123	5e-08	3.58e-06
ENSSSCG00000012173	SAT1	0	0	0	0	0	0	308	0	94	0	5	6	13.3123	-19.1763	3.53548	-5.42394	5.83e-08	4.11e-06
ENSSSCG00000038419	ENSSSCG00000038419	0	0	0	0	0	0	0	0	101	317	0	0	12.4711	-19.0969	3.53559	-5.40133	6.61e-08	4.6e-06
ENSSSCG00000000164	CRY1	5848	7538	31	150	184	5	8	5	20	6	163	5	6173.85	9.32845	1.73178	5.38661	7.18e-08	4.92e-06
ENSSSCG00000009137	GAR1	778	1874	3283	0	2	3	16	4	15	1	0	9	1859.95	10.0222	1.86173	5.38328	7.31e-08	4.95e-06
ENSSSCG00000025107	CCDC58	244	1	1268	0	5	0	0	0	0	1	0	0	553.913	13.0434	2.43483	5.35701	8.46e-08	5.65e-06
ENSSSCG00000011018	MTPAP	0	252	5426	0	0	0	2	2	2	2	0	1	1527.96	12.503	2.34166	5.3394	9.33e-08	6.14e-06
ENSSSCG00000014119	SERINC5	0	0	0	0	0	0	699	0	0	124	0	42	38.4518	-18.8322	3.5344	-5.32826	9.92e-08	6.44e-06
ENSSSCG00000035518	ENSSSCG00000035518	2062	1	2999	0	0	0	10	0	2	0	3	0	2564.99	13.2756	2.49509	5.32068	1.03e-07	6.63e-06
ENSSSCG00000008807	GUF1	112	583	14	0	0	0	0	0	0	0	1	0	190.973	12.4281	2.34397	5.30217	1.14e-07	7.25e-06
ENSSSCG00000002998	SNRPA	0	0	0	0	0	288	42	0	79	0	0	0	9.45494	-18.7276	3.53615	-5.29603	1.18e-07	7.4e-06
ENSSSCG00000027361	OVOL1	0	1583	2441	0	0	0	0	0	0	0	0	1	920.295	15.0866	2.85013	5.2933	1.2e-07	7.42e-06
ENSSSCG00000017346	EFTUD2	2522	2969	0	0	0	0	2	7	2	0	1	1	2602.95	12.7331	2.40733	5.28931	1.23e-07	7.49e-06
ENSSSCG00000038232	ENSSSCG00000038232	0	0	0	613	3	0	0	0	0	219	0	1	8.77597	-18.6264	3.53634	-5.26715	1.39e-07	8.35e-06
ENSSSCG00000035440	ENSSSCG00000035440	0	0	0	0	800	930	2	1	0	0	0	0	10.0477	-18.5175	3.53601	-5.23684	1.63e-07	9.73e-06
ENSSSCG00000018039	ENSSSCG00000018039	1	5	1	42	2545	4836	1665	7819	1305	11119	829	4970	2213.43	-8.62202	1.64951	-5.22703	1.72e-07	1.01e-05
ENSSSCG00000023423	UBALD2	508	14	193	0	0	0	0	0	0	0	0	0	484.285	13.9921	2.68309	5.21491	1.84e-07	1.07e-05
ENSSSCG00000013648	TYK2	0	0	0	1196	0	853	1	0	0	0	0	0	22.9903	-18.3839	3.53479	-5.20084	1.98e-07	1.14e-05
ENSSSCG00000010563	BTRC	125	34	6179	1	466	4	2	4	1	23	4	15	1813.87	9.15577	1.76434	5.18935	2.11e-07	1.2e-05
ENSSSCG00000020790	ENSSSCG00000020790	0	0	0	0	0	0	177	0	56	0	0	0	7.1913	-18.3491	3.53688	-5.18794	2.13e-07	1.2e-05
ENSSSCG00000026527	HCN1	160	3299	3714	0	0	105	4	3	0	1	1	1	1679.91	10.498	2.02939	5.17299	2.3e-07	1.28e-05
ENSSSCG00000013446	SCAMP4	696	4429	690	0	0	1	2	1	9	2	0	0	1482.12	11.0795	2.14528	5.16459	2.41e-07	1.33e-05
ENSSSCG00000037549	GCLM	2207	2	6231	18	427	5	2	1	2	2	0	3	3581.22	10.2644	1.99117	5.15494	2.54e-07	1.38e-05
ENSSSCG00000013320	PAX6	4	8	7	3109	4207	3058	980	4473	3696	4254	4614	6061	2713.3	-7.13871	1.39096	-5.13223	2.86e-07	1.54e-05
ENSSSCG00000011746	SKIL	0	8147	3877	0	292	3	38	2	7	2	3	4	2362.8	9.86599	1.96332	5.02515	5.03e-07	2.68e-05
ENSSSCG00000011755	NCEH1	7	206	806	0	0	0	0	0	0	0	0	0	259.498	13.0947	2.6085	5.01999	5.17e-07	2.69e-05
ENSSSCG00000005528	NDUFA8	173	5024	1	0	3	1	27	2	2	0	0	1	945.476	10.5689	2.10444	5.02218	5.11e-07	2.69e-05
ENSSSCG00000011356	UQCRC1	0	2818	76	0	0	0	2	0	0	1	0	1	468.205	12.581	2.51125	5.00988	5.45e-07	2.81e-05
ENSSSCG00000009268	CRYL1	0	4362	79	0	1	1	123	0	0	1	2	0	714.481	11.4714	2.29776	4.99245	5.96e-07	3.04e-05
ENSSSCG00000029464	KDM5A	5	18	15	7322	4609	343	2496	17677	5975	8067	11391	13769	5975.1	-7.47806	1.50186	-4.9792	6.38e-07	3.23e-05
ENSSSCG00000032806	NUDCD2	2440	545	33	0	36	127	94	1	1	15	90	0	2166.53	9.3763	1.8915	4.95706	7.16e-07	3.58e-05
ENSSSCG00000011705	COMMD2	0	1048	2311	20	36	2	1	2	3	1	1	2	803.776	9.22413	1.87209	4.92717	8.34e-07	4.13e-05
ENSSSCG00000034607	OGN	1234	0	134	2	0	0	0	0	0	0	3	0	1079.51	13.6808	2.7865	4.90966	9.12e-07	4.39e-05
ENSSSCG00000008127	SNRNP200	5480	5406	37	0	118	1	4	4	39	1	0	1	5508.35	10.5998	2.15768	4.91259	8.99e-07	4.39e-05
ENSSSCG00000033027	CIAO2B	3	1590	1711	0	0	14	4	7	4	0	3	0	725.776	10.133	2.0633	4.91106	9.06e-07	4.39e-05
ENSSSCG00000017642	MTMR4	0	1324	802	0	0	0	1	0	0	0	0	0	429.921	13.422	2.75698	4.86836	1.13e-06	5.36e-05
ENSSSCG00000018045	ULK2	0	0	0	0	1554	1	0	0	0	239	1	0	9.44134	-17.1817	3.53616	-4.85885	1.18e-06	5.57e-05
ENSSSCG00000003682	ANKRD12	16	19	18	22098	6059	4908	4977	10920	5510	4300	17952	14106	7366.73	-6.85137	1.41944	-4.82681	1.39e-06	6.49e-05
ENSSSCG00000003377	ACOT7	800	1412	1	0	0	0	5	3	0	0	0	0	900.616	12.4399	2.59698	4.79015	1.67e-06	7.72e-05
ENSSSCG00000020404	U5	1237	881	0	0	0	1	6	0	0	0	0	0	1185.1	13.5667	2.84052	4.77612	1.79e-06	8.2e-05
ENSSSCG00000000158	RTCB	906	7250	2	0	1	1	5	19	12	1	0	10	1922.02	10.0127	2.09904	4.77012	1.84e-06	8.38e-05
ENSSSCG00000025406	PIK3C2A	8	20	14	955	9170	14343	2277	1340	3984	6730	7949	11765	3526.54	-6.42596	1.35019	-4.75931	1.94e-06	8.76e-05
ENSSSCG00000016170	BARD1	54	4752	4	5	111	2	7	3	3	95	307	5	811.956	7.72933	1.63948	4.7145	2.42e-06	0.000108256
ENSSSCG00000015090	MPZL3	0	729	21	0	0	1	1	0	0	0	1	0	121.505	11.1022	2.36121	4.70189	2.58e-06	0.000114148
ENSSSCG00000008943	SLC4A4	2	8	5	4690	4124	1843	3395	138	79	12840	1419	8640	2433.55	-7.55959	1.61007	-4.69519	2.66e-06	0.000116917
ENSSSCG00000014289	UQCRQ	1615	68	206	0	0	1	205	2	0	1	2	0	1434.28	10.6379	2.28257	4.6605	3.15e-06	0.000137257
ENSSSCG00000010183	COG2	1	696	22	0	0	1	0	0	0	0	0	0	117.335	11.5602	2.48338	4.65503	3.24e-06	0.000138545
ENSSSCG00000035684	TMED10	11358	21519	10583	7	7454	24	37	20	54	34	6590	19	16101.2	7.9651	1.71059	4.65636	3.22e-06	0.000138545
ENSSSCG00000005367	TSTD2	21735	12761	15138	3	4909	826	31	1238	25	1831	10179	11	24919.7	7.58261	1.64175	4.61862	3.86e-06	0.000163821
ENSSSCG00000016564	UBE2H	8	23	18	3865	15717	2237	3623	3548	377	6248	25258	648	1886.07	-5.35875	1.16194	-4.61189	3.99e-06	0.000165022
ENSSSCG00000004246	ENSSSCG00000004246	0	0	0	0	533	0	2	0	0	0	0	979	6.668	-16.3169	3.53711	-4.61306	3.97e-06	0.000165022
ENSSSCG00000006997	TRIML2	0	0	0	0	589	0	0	717	0	0	2	0	7.30259	-16.3186	3.53683	-4.61392	3.95e-06	0.000165022
ENSSSCG00000037509	ENSSSCG00000037509	50	1442	0	0	0	0	0	0	0	0	1	0	271.055	12.9272	2.81096	4.59884	4.25e-06	0.000174262
ENSSSCG00000035341	C6orf89	49	4	27	0	1	0	1	0	0	1	7	0	49.6063	9.0688	1.97271	4.59712	4.28e-06	0.000174271
ENSSSCG00000004947	LCTL	1279	1765	1	1	0	0	23	0	0	1	0	0	1361.95	11.828	2.57948	4.58542	4.53e-06	0.000181378
ENSSSCG00000032495	ENSSSCG00000032495	0	0	0	0	509	0	1	0	0	0	2079	0	6.33078	-16.2254	3.53729	-4.58695	4.5e-06	0.000181378
ENSSSCG00000006726	ENSSSCG00000006726	0	0	0	2891	693	94	5	103	597	1118	2503	409	631.593	-10.1641	2.21941	-4.57966	4.66e-06	0.000184962
ENSSSCG00000011506	UBA3	198	3586	3	3	264	1	2	1	1	6	322	2	745.444	8.0268	1.77384	4.5251	6.04e-06	0.000237854
ENSSSCG00000016092	SGO2	0	10	6	382	1880	658	733	3123	340	6209	3868	7537	1665.75	-7.34043	1.62449	-4.5186	6.22e-06	0.000243358
ENSSSCG00000027916	ENSSSCG00000027916	0	1395	30	0	0	0	0	0	0	2	0	0	229.645	12.9283	2.863	4.51566	6.31e-06	0.000244847
ENSSSCG00000037458	ENSSSCG00000037458	0	1169	45	0	0	0	1	0	0	0	0	1	197.982	11.8649	2.62904	4.51302	6.39e-06	0.000246005
ENSSSCG00000008188	MGAT4A	4	11	13	1714	4021	7421	2830	207	1500	6149	12720	300	1364.49	-5.71412	1.26986	-4.4998	6.8e-06	0.000259818
ENSSSCG00000024316	COX5A	3120	3542	13	0	1	1	16	0	23	0	35	0	3207.64	10.6287	2.36695	4.49045	7.11e-06	0.000269434
ENSSSCG00000010995	CHMP5	1613	5437	20	19	89	2	8	4	3	10	1632	1	2255.61	8.07272	1.80588	4.47024	7.81e-06	0.000293964
ENSSSCG00000039769	SPIRE1	1	5	3	2914	1011	4556	540	7523	12	2472	6355	48	1301.73	-7.46329	1.67284	-4.46146	8.14e-06	0.000303992
ENSSSCG00000005997	COL14A1	5	21	17	3948	7601	15062	2851	4798	1842	10568	7742	29	2418.36	-6.03938	1.35641	-4.45249	8.49e-06	0.000314628
ENSSSCG00000027894	FAM76A	24165	8589	11313	742	303	2893	900	3	2	28	5	4	25090	8.46252	1.90475	4.44285	8.88e-06	0.000326638
ENSSSCG00000028643	SLC6A20	5	22	14	5378	15848	13381	2387	15622	24	7295	14342	246	3070.24	-6.46718	1.4578	-4.43628	9.15e-06	0.000332951
ENSSSCG00000013249	CKAP5	1	7	7	1567	641	2168	8	5331	2097	7208	7038	1083	1658.16	-7.13212	1.60793	-4.43559	9.18e-06	0.000332951
ENSSSCG00000014133	RPS23	61	37	52	0	0	0	0	0	0	0	0	0	71.6563	11.2374	2.53576	4.43159	9.35e-06	0.000336749
ENSSSCG00000004344	MMS22L	27	62	54	14936	28926	28176	9017	6852	11715	1253	19634	9404	7963.7	-5.80212	1.31385	-4.41614	1e-05	0.000359142
ENSSSCG00000022982	VPS50	21	69	37	25883	40026	35334	4839	13477	505	14763	33335	631	7105.99	-5.92715	1.34632	-4.40249	1.07e-05	0.000379794
ENSSSCG00000015380	CDCA7L	1	8	4	1627	1179	5348	33	5051	2647	4936	4231	15	1603.82	-7.35757	1.67655	-4.38853	1.14e-05	0.000402151
ENSSSCG00000026281	SCAP	60	0	1783	0	0	1	16	1	1	0	0	1	540.454	10.5412	2.4063	4.38065	1.18e-05	0.00041405
ENSSSCG00000005015	SOS2	1	19	6	175	7910	6501	1087	9721	15	6681	5877	1292	1618.4	-6.57302	1.51252	-4.34575	1.39e-05	0.000482322
ENSSSCG00000034500	MSX2	412	76	2779	0	5	0	1	32	0	0	2	0	1124.45	10.2911	2.37543	4.3323	1.48e-05	0.000504865
ENSSSCG00000017835	CLUH	48	1192	172	0	67	1	0	3	0	0	0	2	278.167	9.2235	2.12956	4.33118	1.48e-05	0.000504865
ENSSSCG00000005096	HIF1A	5	39	24	4482	10104	10120	8091	2774	36	2653	18683	10148	3100.29	-5.91232	1.36476	-4.33214	1.48e-05	0.000504865
ENSSSCG00000040355	TICRR	2	15	5	2848	5703	7493	394	9297	30	2411	8862	104	1608.24	-6.6101	1.53235	-4.31371	1.61e-05	0.000542803
ENSSSCG00000008170	RPL31	3	3864	73	0	30	0	4	7	6	0	1	68	639.686	8.92258	2.07602	4.29793	1.72e-05	0.000578988
ENSSSCG00000014319	SMAD5	43	75	128	12653	25870	20656	22015	27776	2931	28555	28361	2692	8078.66	-5.0024	1.17055	-4.27354	1.92e-05	0.000641811
ENSSSCG00000016489	WEE2	10	58	24	1910	18494	23436	1214	17635	1487	16960	32401	126	3980.55	-5.76661	1.35448	-4.25744	2.07e-05	0.000685244
ENSSSCG00000015206	CCDC15	1	8	5	5604	648	3970	2898	2044	6	367	5216	586	1237.83	-6.86207	1.62236	-4.22969	2.34e-05	0.000767857
ENSSSCG00000036028	TMED8	4	11	5	1658	3761	9	1716	17842	7072	512	5945	473	3481.69	-7.50034	1.77357	-4.22896	2.35e-05	0.000767857
ENSSSCG00000016887	ITGA2	0	3	2	10	3354	620	5	4873	1012	294	2230	2945	1077.63	-8.2853	1.96191	-4.22309	2.41e-05	0.000783025
ENSSSCG00000001511	PHF1	0	4099	2254	0	2372	11	5	0	0	2	1	6	1273.28	9.50997	2.25567	4.21603	2.49e-05	0.00080272
ENSSSCG00000006347	DUSP12	133	127	0	0	0	1	0	0	0	0	0	0	132.539	11.7217	2.78506	4.20879	2.57e-05	0.00082355
ENSSSCG00000037816	TMEM167B	292	3595	2	0	4	1	2	0	16	1	42	18	824.133	8.60453	2.04859	4.20022	2.67e-05	0.000849913
ENSSSCG00000029918	CEPT1	2468	919	0	0	789	1	11	4	1	30	2	4	2243.3	9.05833	2.15982	4.19402	2.74e-05	0.000857085
ENSSSCG00000008826	FRYL	3	11	13	15	3828	3881	952	17709	45	15595	2762	10696	3593.82	-7.25311	1.72897	-4.19506	2.73e-05	0.000857085
ENSSSCG00000005984	ZHX1	0	10	2	1873	5526	2319	490	6	48	2443	1869	7521	1438.68	-7.70077	1.83588	-4.1946	2.73e-05	0.000857085
ENSSSCG00000025423	KCNK5	0	44	363	0	1	0	0	0	0	0	0	0	106.48	11.5735	2.76325	4.18836	2.81e-05	0.000873282
ENSSSCG00000009522	PCCA	717	0	83	1	38	0	0	1	0	0	0	0	629.156	11.3832	2.72037	4.18443	2.86e-05	0.000883076
ENSSSCG00000005252	PTAR1	2330	184	1031	0	0	0	109	1	2	0	8	0	2285.24	10.3967	2.48974	4.1758	2.97e-05	0.000896827
ENSSSCG00000000576	ENSSSCG00000000576	5020	1685	2879	8	1023	4138	82	166	13	749	1527	95	5501.23	6.2837	1.50511	4.17491	2.98e-05	0.000896827
ENSSSCG00000001089	GPLD1	351	5665	5334	155	1118	508	11	36	88	510	833	480	2815.83	5.65287	1.35431	4.174	2.99e-05	0.000896827
ENSSSCG00000025856	TMEM106A	1	1	3	2429	2046	201	247	736	2463	2478	467	6	1052.28	-7.64864	1.83129	-4.17665	2.96e-05	0.000896827
ENSSSCG00000016510	UBN2	0	1	4	2071	2217	879	101	12	1225	772	2	12996	2215.9	-9.1176	2.18387	-4.17497	2.98e-05	0.000896827
ENSSSCG00000017421	ACLY	7	161	1	0	4	0	0	0	1	0	2	0	32.0297	8.7831	2.1054	4.1717	3.02e-05	0.000900525
ENSSSCG00000010593	CNNM2	4	20	11	2778	6978	14512	993	1325	57	5577	6839	292	1323.27	-5.51899	1.32745	-4.15758	3.22e-05	0.00095235
ENSSSCG00000012310	BMP15	5	19	4	179	5369	16602	3009	3382	25	4546	2987	3229	1554.45	-5.97162	1.43694	-4.15579	3.24e-05	0.000954174
ENSSSCG00000015558	SMG7	7	15	8	16	7247	3754	7550	5611	29	14544	16027	8706	2801.47	-6.4933	1.56502	-4.14903	3.34e-05	0.000977078
ENSSSCG00000015531	ENSSSCG00000015531	2	30	9	501	4771	6833	117	2923	33	7113	16560	13790	2735.38	-6.65389	1.60916	-4.13502	3.55e-05	0.00103258
ENSSSCG00000003288	HSPBP1	90	0	5242	0	0	1	0	0	7	0	1	3	1514.66	11.2745	2.7287	4.13181	3.6e-05	0.00104107
ENSSSCG00000037016	ID1	0	24	321	0	2	0	0	0	68	3	2	0	92.3958	9.4469	2.28721	4.13032	3.62e-05	0.0010418
ENSSSCG00000037445	ENSSSCG00000037445	74	695	2950	0	439	4	2	1	0	0	5	15	988.892	8.58501	2.08896	4.10971	3.96e-05	0.00113278
ENSSSCG00000011683	PAQR9	3	8	6	87	3901	5962	5046	2504	3106	255	1973	77	1365.55	-6.40375	1.56271	-4.09784	4.17e-05	0.00118569
ENSSSCG00000010874	ADSS2	6079	2410	17830	2	122	3	960	2242	6	7	4	6	10523.5	8.03688	1.96278	4.09465	4.23e-05	0.00118863
ENSSSCG00000011500	KBTBD8	2	6	3	1806	10	2375	11923	996	7	1105	3715	3898	1422.88	-7.12803	1.74051	-4.09537	4.21e-05	0.00118863
ENSSSCG00000010211	CCDC6	4	31	11	496	12186	7123	2166	63	2423	1137	12215	4173	1751.55	-5.6744	1.3893	-4.08437	4.42e-05	0.00123554
ENSSSCG00000014240	CSNK1G3	10	17	15	15348	13095	8994	1021	1894	25	9201	16895	1018	3190.34	-6.13281	1.50331	-4.07953	4.51e-05	0.00125454
ENSSSCG00000035332	ZNF436	2	8	7	8977	9322	2437	12	4048	133	7406	4964	10	1993.85	-7.09096	1.74171	-4.07126	4.68e-05	0.00129273
ENSSSCG00000037772	ATP5PB	1320	1485	16	0	0	0	0	1	11	0	6	0	1357.78	10.7016	2.63291	4.06456	4.81e-05	0.00130872
ENSSSCG00000003111	SAE1	658	391	5225	1	63	0	1	1	10	483	44	2	2072.95	8.05892	1.98198	4.0661	4.78e-05	0.00130872
ENSSSCG00000006220	ARMC1	73717	103401	72005	6949	25276	31053	23848	16390	1628	9614	37269	29543	107526	5.01875	1.23475	4.06457	4.81e-05	0.00130872
ENSSSCG00000010896	ASPM	1	5	7	1064	3543	11	392	1334	681	49	5494	9576	1699.83	-7.30008	1.80098	-4.05338	5.05e-05	0.00136547
ENSSSCG00000021828	TAPT1	3	7	5	2220	8375	6692	8160	192	15	6125	5681	10	1221.14	-6.37146	1.57409	-4.04771	5.17e-05	0.00139149
ENSSSCG00000016399	STAM2	3097	5	1489	2	575	3	4	18	4	659	2	3	3061.54	7.96498	1.97132	4.04044	5.34e-05	0.00142764
ENSSSCG00000029478	CUL4B	8	18	13	4014	12828	2437	5021	20	11392	17124	17441	30	4358.83	-6.7926	1.68321	-4.0355	5.45e-05	0.00145024
ENSSSCG00000006153	FABP5	62	0	2498	0	0	0	21	0	0	1	1	0	737.903	11.206	2.7795	4.03168	5.54e-05	0.00146118
ENSSSCG00000033885	PDCL3	8	5635	7426	0	2	4	538	4	19	10	3	3	2963.43	8.33101	2.0666	4.03125	5.55e-05	0.00146118
ENSSSCG00000005688	PTGES	0	81	470	0	0	0	0	0	0	0	0	0	141.664	12.2122	3.04157	4.01511	5.94e-05	0.00155335
ENSSSCG00000017061	ENSSSCG00000017061	27	3181	1	0	1	0	1	1	1	46	0	0	529.979	9.49994	2.36648	4.01439	5.96e-05	0.00155335
ENSSSCG00000014073	HEXB	0	57	107	0	1	0	1	0	1	0	0	0	38.6452	9.35135	2.34852	3.9818	6.84e-05	0.00175512
ENSSSCG00000008842	KIT	0	2377	394	0	5	1	1	1	4	1	305	1	490.034	8.20458	2.0605	3.98183	6.84e-05	0.00175512
ENSSSCG00000037674	ENSSSCG00000037674	170413	124753	52068	12703	5889	5281	14480	18005	13565	3470	6871	14790	186902	5.9123	1.48433	3.98313	6.8e-05	0.00175512
ENSSSCG00000005052	WDHD1	6	17	12	4244	13700	1422	5891	534	31	322	9317	11033	2511.34	-6.24799	1.57062	-3.97803	6.95e-05	0.00177406
ENSSSCG00000035213	ZBTB18	780	1472	14880	0	1377	1223	8	312	3	12	8	12	5048.61	7.57798	1.90631	3.9752	7.03e-05	0.00178622
ENSSSCG00000015523	RALGPS2	24	70	214	11374	43296	15591	2688	9027	5102	15680	51758	17333	7778.52	-4.82999	1.21722	-3.96805	7.25e-05	0.00181305
ENSSSCG00000016134	FASTKD2	0	0	0	2040	892	2268	3	1961	12	2	933	1	493.755	-9.80912	2.47141	-3.96903	7.22e-05	0.00181305
ENSSSCG00000013607	ENSSSCG00000013607	0	1	0	0	0	2741	4825	2767	3026	1448	3	2256	1500.91	-10.5492	2.65761	-3.96944	7.2e-05	0.00181305
ENSSSCG00000026064	LSM5	1	490	37	0	0	0	0	0	1	9	1	1	89.4455	8.702	2.19733	3.96026	7.49e-05	0.00185248
ENSSSCG00000015101	FOXR1	0	9	7	849	3671	8463	10	708	23730	1799	1328	2342	878.159	-6.36772	1.60827	-3.95936	7.52e-05	0.00185248
ENSSSCG00000015135	SORL1	0	2	1	3592	146	1731	289	690	4	3541	79	4	698.56	-8.28069	2.0914	-3.9594	7.51e-05	0.00185248
ENSSSCG00000002042	OXA1L	2	94	660	3	38	3	2687	2	9	1	106	5	205.172	6.28015	1.58799	3.95477	7.66e-05	0.00187916
ENSSSCG00000023010	ENSSSCG00000023010	15138	10601	11781	7	5852	2459	24	27	30	5696	10139	21	18196.3	6.7403	1.7074	3.94771	7.89e-05	0.00192014
ENSSSCG00000004489	EEF1A1	193729	145839	61662	14784	7146	7186	17783	22616	16453	6027	7518	18629	214625	5.80652	1.47102	3.94727	7.9e-05	0.00192014
ENSSSCG00000015020	BTG4	38	287	64	11743	52136	26798	2196	26821	3457	4216	67324	13935	8595.36	-4.89528	1.24302	-3.93822	8.21e-05	0.00198443
ENSSSCG00000029034	COX4I1	37	9	14	0	0	0	0	0	0	0	0	0	36.5233	10.2599	2.60633	3.93654	8.27e-05	0.00198871
ENSSSCG00000028920	POLDIP2	0	312	3633	39	47	4	2	0	21	17	2	1	1056.24	8.16774	2.07956	3.92763	8.58e-05	0.00205397
ENSSSCG00000035258	RABL3	815	1	673	13	36	16	68	3	17	85	0	0	885.741	7.70563	1.96549	3.92045	8.84e-05	0.00210274
ENSSSCG00000009077	PLK4	35	85	52	29706	35438	21372	7502	110	11839	18698	34791	2075	9073.38	-5.71641	1.45839	-3.91969	8.87e-05	0.00210274
ENSSSCG00000014121	ZFYVE16	614	5	65	0	0	0	14	0	0	0	0	0	537.896	11.3482	2.89956	3.91377	9.09e-05	0.00214474
ENSSSCG00000015405	CD36	1	1	1	134	2082	4608	6	3	1281	516	355	1117	615.469	-7.53682	1.92871	-3.90769	9.32e-05	0.00218914
ENSSSCG00000022986	CCSER1	9	37	28	4439	17895	8312	1555	111	685	1914	33218	4470	2256.84	-5.14135	1.31906	-3.89775	9.71e-05	0.00227028
ENSSSCG00000039645	ENSSSCG00000039645	0	53	204	0	0	0	0	1	0	0	0	0	64.3994	10.6831	2.74343	3.89407	9.86e-05	0.00229431
ENSSSCG00000007058	PLCB4	19	628	0	0	0	0	0	0	0	0	0	0	115.696	11.9198	3.06448	3.88968	0.000100378	0.00232541
ENSSSCG00000035863	PLIN2	1784	1231	68	4	9	81	171	0	0	1	0	0	1730.89	9.03824	2.32506	3.88731	0.000101363	0.00233742
ENSSSCG00000006472	CRABP2	287	1073	9045	2	0	8	1	4	307	23	10	21	2926.39	7.97503	2.05649	3.87798	0.000105327	0.00240664
ENSSSCG00000011524	CHL1	1	8	3	2165	3006	153	4086	1135	6	52	3427	985	732.46	-6.35408	1.63835	-3.87833	0.000105174	0.00240664
ENSSSCG00000015755	AGPAT5	4010	4789	29	0	1125	1	6	3	4	646	1317	8	4212.93	7.76082	2.00194	3.87664	0.000105907	0.00240891
ENSSSCG00000015379	DNAH11	3	14	10	4986	6005	1303	31	4354	2743	5110	3189	11	1930.6	-6.41925	1.65896	-3.86943	0.000109089	0.00247004
ENSSSCG00000005063	OTX2	3	11	6	261	6581	4983	289	13806	12	5485	5722	19	1660.78	-6.554	1.70206	-3.85062	0.000117819	0.0026557
ENSSSCG00000008640	IAH1	3	194	891	4	232	16641	14	5	7	95	98	3	294.133	5.63936	1.46671	3.84491	0.000120597	0.00270613
ENSSSCG00000012018	CHODL	10	50	33	5852	40247	13375	4830	12889	66	2877	22964	99	3243.88	-5.39912	1.40996	-3.82927	0.000128525	0.00287116
ENSSSCG00000007607	KPNA7	8	29	15	3415	13424	13529	470	8778	171	5033	7095	76	2017.25	-5.43854	1.42117	-3.82681	0.000129814	0.00288707
ENSSSCG00000014146	RASA1	6	24	17	2067	14357	11560	4384	1254	60	3469	16858	41	1389.89	-5.08786	1.33115	-3.82214	0.000132299	0.0029293
ENSSSCG00000009858	FBXO21	2	9	8	56	6068	7333	1959	10659	10	623	13064	22	1403.49	-6.45557	1.69085	-3.81796	0.000134562	0.00296629
ENSSSCG00000001095	GMNN	1640	359	55	1	2	26	3283	1	2	210	0	3	1477.78	7.75048	2.03196	3.81428	0.00013658	0.00299756
ENSSSCG00000009457	DACH1	1	19	103	0	0	0	0	0	0	0	0	0	32.0885	10.0806	2.64659	3.80891	0.000139581	0.0030191
ENSSSCG00000009779	MPHOSPH9	5	69	10	14863	2198	2723	4885	4456	21	2348	7866	6736	3518.9	-6.01784	1.57915	-3.81081	0.000138512	0.0030191
ENSSSCG00000005180	BNC2	1	4	3	366	147	4602	1520	2152	2	98	1050	1715	635.203	-6.53242	1.71498	-3.80904	0.000139508	0.0030191
ENSSSCG00000009362	TRPC4	0	6	2	0	908	2716	201	4902	37	6632	4177	628	883.172	-7.49256	1.96747	-3.80821	0.000139974	0.0030191
ENSSSCG00000026571	RAB8B	3	9	6	7029	2223	76	6050	3	15	1675	5152	7275	2170.72	-7.02364	1.84623	-3.80432	0.000142196	0.00305386
ENSSSCG00000011848	TFRC	176923	29806	26473	5024	1112	12	9068	11	74	13	10	12084	163374	7.97781	2.09767	3.80318	0.000142848	0.00305475
ENSSSCG00000033944	CYB5B	0	0	3	228	426	410	24	68	1055	548	4589	481	422.033	-7.23299	1.9029	-3.80103	0.000144097	0.00306836
ENSSSCG00000006016	EIF3H	51841	33023	14374	3208	2513	1243	5738	8	2976	305	640	3812	54819.9	6.42924	1.69309	3.79733	0.000146261	0.00310124
ENSSSCG00000030820	STK4	1	4	7	1	2606	2458	4	6772	10	2692	9518	6444	1660.17	-7.33617	1.93527	-3.79077	0.000150179	0.00317086
ENSSSCG00000017779	PHF12	1	0	0	4831	2	4628	9	9	1	2538	1852	24	844.53	-9.41933	2.48892	-3.78451	0.000154012	0.00323814
ENSSSCG00000010010	PES1	0	45	277	0	0	0	0	0	0	0	0	0	83.0567	11.4426	3.0257	3.7818	0.000155696	0.00325984
ENSSSCG00000011309	KIF15	3	11	1	6670	4144	2929	11	2	58	3524	5805	4376	1713.63	-6.99673	1.85094	-3.7801	0.000156766	0.00326856
ENSSSCG00000011591	H1-8	5	7	6	1832	3051	7290	23	4656	9	3124	12932	731	1208.76	-5.88405	1.55855	-3.77534	0.00015979	0.00330799
ENSSSCG00000014878	PAK1	0	3	4	224	2193	2686	2	6061	4	736	559	1480	833.226	-7.3666	1.95139	-3.77505	0.000159979	0.00330799
ENSSSCG00000012019	TMPRSS15	2	8	9	2805	1854	12982	31	32	6	4168	7893	4102	1490.33	-6.51144	1.72542	-3.77383	0.00016076	0.00331046
ENSSSCG00000011045	MINDY3	4	8	8	41	1075	10	1558	16010	1245	473	10586	2445	2095.41	-6.68896	1.77351	-3.7716	0.000162205	0.00331888
ENSSSCG00000025182	ELK4	5	6	10	4213	2991	15	23	9169	18985	10684	12	11	5950.33	-7.98247	2.11672	-3.77115	0.000162495	0.00331888
ENSSSCG00000022417	HNF1B	0	3	0	4	902	430	3	1977	2	2960	3324	1828	563.946	-8.15905	2.16563	-3.76752	0.000164874	0.00335378
ENSSSCG00000000838	SLC41A2	0	5	1	1	371	2101	9	7464	3	4513	876	799	948.1	-8.04599	2.13949	-3.7607	0.000169436	0.00343261
ENSSSCG00000001946	MBIP	291	14394	9882	1	2	5	1706	4	12	211	5	2	5319.26	7.59542	2.02163	3.75709	0.000171902	0.00346855
ENSSSCG00000010823	IARS2	1	16	7	1715	4834	5287	11	5152	13	14	7423	6783	1758.66	-6.75917	1.80257	-3.74974	0.000177018	0.00355743
ENSSSCG00000016828	ENSSSCG00000016828	2	9	10	156	6883	2103	20	6564	74	1424	9304	799	975.353	-5.78198	1.54263	-3.74813	0.000178157	0.00356226
ENSSSCG00000032176	SMURF2	7	26	21	827	10597	11778	33	12465	23	10918	15762	3607	2632.37	-5.79048	1.5452	-3.74739	0.000178682	0.00356226
ENSSSCG00000031105	C9orf85	0	542	47	0	0	1	0	0	0	0	14	0	99.0738	9.97056	2.66469	3.74173	0.00018276	0.00362909
ENSSSCG00000005457	LPAR1	118	1416	0	0	5	0	23	0	0	0	6	0	325.433	9.77975	2.62083	3.73155	0.000190309	0.00373847
ENSSSCG00000015544	ZNF648	1	11	11	1	4203	7434	6282	8595	7	6111	12699	67	1603.32	-6.54848	1.75421	-3.73301	0.000189204	0.00373847
ENSSSCG00000014902	ANKRD42	2	2	1	662	119	10	8926	1058	56	1156	426	402	645.297	-6.69514	1.79433	-3.73128	0.000190509	0.00373847
ENSSSCG00000001858	CIB1	0	42	78	0	6	0	0	1	0	0	1	0	28.2076	8.49896	2.28028	3.72716	0.000193649	0.00378524
ENSSSCG00000039473	ENSSSCG00000039473	45	3567	17489	29	1620	3	1077	6	6	57	27	551	5536.83	6.85714	1.84042	3.72586	0.000194649	0.00378998
ENSSSCG00000004897	ZCCHC2	4	19	18	209	7022	3877	31	10718	20	17047	17562	2026	2222.27	-6.02224	1.61678	-3.72484	0.00019544	0.00379062
ENSSSCG00000038360	ENSSSCG00000038360	47	19	3	1	1524	1	5	1	0	0	2	3	44.9506	6.49045	1.7461	3.71711	0.000201512	0.0038933
ENSSSCG00000001925	ADPGK	0	3	4	3	5017	1871	7	540	38	8303	6455	9423	600.106	-6.88469	1.85424	-3.71295	0.000204856	0.00394269
ENSSSCG00000027506	POLD3	1	4	0	1368	738	4988	2704	98	2	1117	2669	5	507.207	-6.91417	1.86384	-3.70965	0.000207549	0.00397921
ENSSSCG00000008125	NCAPH	0	4	3	4	1119	4097	200	6	103	3161	371	3428	708.631	-7.22689	1.95237	-3.70159	0.000214249	0.00409199
ENSSSCG00000017238	TTYH2	2006	2102	4199	1	150	1	51	285	130	16	0	2	3235.81	7.39624	1.99884	3.70027	0.000215372	0.0040978
ENSSSCG00000011274	CTNNB1	223	2040	5531	18	2405	0	20	3	61	169	1206	41	2100.58	6.38781	1.72759	3.69752	0.000217716	0.00411113
ENSSSCG00000004289	CEP162	0	5	1	0	1094	144	2213	1923	5	7758	16	4659	1142.99	-8.32465	2.25114	-3.69797	0.000217328	0.00411113
ENSSSCG00000008583	ITSN2	5	10	10	9816	4228	5270	5700	421	3	2958	5399	46	1859.77	-6.19095	1.67625	-3.69332	0.000221343	0.00415046
ENSSSCG00000009230	WDFY3	0	2	6	1	5944	305	4	8109	73	275	4812	2937	1180.15	-7.57873	2.05208	-3.69319	0.000221457	0.00415046
ENSSSCG00000022236	FOLR1	1176	276	505	0	0	0	0	1	0	23	0	26	1179.89	9.72986	2.63563	3.69166	0.000222792	0.0041599
ENSSSCG00000001512	CUTA	0	4008	2029	0	530	7	0	0	1	1	2	1	1199.18	8.95182	2.42795	3.68698	0.00022693	0.00422141
ENSSSCG00000015313	ENSSSCG00000015313	87	1	2390	0	10	0	1	0	10	0	0	0	731.071	9.92877	2.69466	3.68461	0.000229051	0.00422941
ENSSSCG00000037811	RNF34	3	27	9	951	9325	4713	26	6177	238	26	12348	6004	1804.96	-6.00257	1.62883	-3.6852	0.00022852	0.00422941
ENSSSCG00000003015	EXOSC5	4426	2110	337	0	0	1	2	4	1	1	0	175	4188.58	9.13789	2.48384	3.67893	0.000234211	0.00430879
ENSSSCG00000014927	NOX4	2	3	3	3022	906	3375	5	5980	5	2214	2411	5	1073.05	-6.95528	1.89433	-3.67163	0.000241011	0.00441764
ENSSSCG00000011336	ELP6	47	155	0	0	0	0	0	0	0	0	0	0	64.3004	11.0714	3.01878	3.66753	0.000244906	0.00445641
ENSSSCG00000036303	ENSSSCG00000036303	455	7	640	0	3	0	33	0	0	0	115	0	563.654	9.22673	2.51563	3.66776	0.000244683	0.00445641
ENSSSCG00000039331	ENSSSCG00000039331	7650	3811	8087	0	1886	5544	2972	106	269	858	1528	354	9741.15	5.92866	1.61734	3.66569	0.000246675	0.00446345
ENSSSCG00000028558	SGPP1	0	1	1	0	5	4	2399	4218	3858	1	1	258	1327.66	-9.84643	2.68641	-3.66527	0.000247077	0.00446345
ENSSSCG00000038491	MEX3B	9	0	244	0	0	0	0	0	0	0	0	0	74.4758	11.2839	3.08253	3.66061	0.000251617	0.0045291
ENSSSCG00000021959	SYCN	2	3	2	216	3281	3082	6	2574	2	1938	4119	391	533.169	-6.12048	1.67307	-3.65824	0.000253956	0.00453917
ENSSSCG00000014970	MTMR2	9	13	9	6839	9931	12772	28	9275	22	11158	3371	88	2557.46	-6.14952	1.68102	-3.6582	0.00025399	0.00453917
ENSSSCG00000024563	CEP83	3	3	4	4864	1390	638	11	6	4377	865	13801	4	1810.46	-7.2421	1.98063	-3.65646	0.00025572	0.00455382
ENSSSCG00000037571	ENSSSCG00000037571	4	14	7	5343	17	4822	14	5773	36	5606	3709	3599	1972.74	-6.4566	1.76676	-3.65449	0.000257698	0.00455661
ENSSSCG00000010738	ZRANB1	2	2	1	0	158	2814	184	4103	3562	55	59	1941	1451.98	-7.82552	2.14127	-3.65462	0.000257564	0.00455661
ENSSSCG00000020964	SEC22B	70	6	6183	2	79	3620	4	2	4	5	2205	10	1795.98	6.98892	1.9134	3.65262	0.00025958	0.00457373
ENSSSCG00000000496	CCT2	921	4457	8441	62	1997	8	538	10	14	36	7712	177	3990.11	5.89458	1.61653	3.64644	0.000265901	0.00465234
ENSSSCG00000021023	SCAF4	0	2	2	31	39	5184	2719	5	3	760	1028	1350	464.607	-7.27599	1.99516	-3.64681	0.000265512	0.00465234
ENSSSCG00000002050	DAD1	0	1752	705	0	0	125	1	3	0	2	1	1	475.065	8.49514	2.33209	3.64271	0.000269783	0.00469903
ENSSSCG00000023324	KMT2A	2	7	3	734	6339	6009	5148	4	22	1231	8633	9	700.398	-6.03252	1.65634	-3.64208	0.000270448	0.00469903
ENSSSCG00000002316	COX16	84	18	0	0	0	0	0	0	0	0	0	0	73.821	11.2681	3.09479	3.641	0.000271585	0.00470246
ENSSSCG00000009994	MTMR3	43	110	123	34156	34907	23061	7848	32124	18188	3570	21527	77	12684.7	-5.58594	1.53644	-3.63564	0.000277286	0.00478462
ENSSSCG00000023229	ETV5	0	4	6	2441	1110	1740	2	6	1188	5077	8	3563	1266.46	-7.46646	2.05707	-3.62966	0.000283795	0.0048801
ENSSSCG00000040786	SPTBN1	4	12	3	35	4891	5076	41	118	185	7094	5267	3075	980.345	-5.76522	1.58908	-3.62802	0.000285605	0.00489441
ENSSSCG00000004653	SECISBP2L	3	27	29	1993	7367	4015	364	1632	23	4502	7404	6810	1713.38	-5.25014	1.45207	-3.61564	0.000299609	0.00511687
ENSSSCG00000027746	ENSSSCG00000027746	5547	31603	92	2	176	7	3088	13	314	6	1320	7	9941.76	7.07874	1.96173	3.60843	0.000308061	0.00523811
ENSSSCG00000002447	CPSF2	1	7	5	171	142	19	2	7183	7052	5	7	4799	2765.25	-8.10256	2.24584	-3.6078	0.000308802	0.00523811
ENSSSCG00000012400	SNX12	1	4	8	2097	3141	3791	3863	7	1	6	1468	7083	1449.88	-7.02645	1.94945	-3.60432	0.000312973	0.00529094
ENSSSCG00000005130	ELAVL2	2	4	0	2400	884	8357	6	93	439	1560	1425	11	717.885	-6.79132	1.88809	-3.59692	0.000322005	0.0054253
ENSSSCG00000008562	SLC35F6	65	0	26	0	0	0	0	0	0	0	0	0	62.0391	11.0174	3.07232	3.58603	0.00033575	0.0054919
ENSSSCG00000040181	ELL	29	85	21	0	12	0	0	0	0	0	0	0	43.8904	9.01347	2.51052	3.59028	0.000330326	0.0054919
ENSSSCG00000026449	ENSSSCG00000026449	111	4251	0	0	0	1	46	38	1	1	0	1	773.608	8.75631	2.43957	3.58929	0.000331583	0.0054919
ENSSSCG00000029403	ENSSSCG00000029403	24	24	29	0	12	0	0	1	0	5	0	0	32.4569	7.58964	2.11455	3.58924	0.000331646	0.0054919
ENSSSCG00000003909	ENSSSCG00000003909	3	10	4	2760	2267	5773	1583	8	84	5064	7973	7	905.992	-5.87148	1.63682	-3.58712	0.000334356	0.0054919
ENSSSCG00000008498	HEATR5B	3	7	5	944	12202	5999	30	6997	33	25	2603	136	1051.3	-6.14918	1.71209	-3.59161	0.000328636	0.0054919
ENSSSCG00000040389	ENSSSCG00000040389	2	3	1	34	1139	1022	18	2848	3	912	680	2926	682.327	-6.64223	1.85211	-3.58631	0.000335394	0.0054919
ENSSSCG00000004070	SCAF8	3	5	5	3	2467	4822	4647	2	219	11	9230	10558	1813.98	-7.03394	1.96152	-3.58596	0.000335835	0.0054919
ENSSSCG00000039876	ENSSSCG00000039876	1	3	1	1	548	823	1241	6214	5088	2211	2	57	695.072	-7.24456	2.01942	-3.58744	0.000333938	0.0054919
ENSSSCG00000011471	FLNB	0	2	0	340	185	2843	1934	2802	44	36	0	42	440.424	-8.2187	2.29496	-3.5812	0.000342017	0.00557477
ENSSSCG00000034491	PRICKLE1	16	24	16	6140	5046	1215	1585	6144	8616	4204	5791	22	3584.15	-5.78615	1.61744	-3.57734	0.000347108	0.00563937
ENSSSCG00000027587	SPAG1	0	6	4	122	810	3701	22	24	88	2787	1893	1487	464.392	-6.12694	1.714	-3.57465	0.000350696	0.00567923
ENSSSCG00000024966	TRIM77	5	38	13	7870	7186	6312	97	244	609	1716	12240	453	1666.65	-5.31377	1.48704	-3.57338	0.000352398	0.00568838
ENSSSCG00000040569	PLA2G10	73	5	77	0	0	3	10	0	0	0	0	0	84.0554	8.84255	2.48274	3.5616	0.000368597	0.00581848
ENSSSCG00000016990	ENSSSCG00000016990	11	2068	0	0	0	1	324	0	1	39	10	1	340.83	8.20174	2.30086	3.56463	0.000364367	0.00581848
ENSSSCG00000034122	TMEM128	9968	5	8272	5	235	7	1174	1966	16	6	2272	135	10945.5	6.96595	1.95373	3.56546	0.000363217	0.00581848
ENSSSCG00000034086	ATP5F1C	5	2676	284	0	1	180	62	1	29	42	100	2	523.665	6.48867	1.81943	3.56632	0.000362026	0.00581848
ENSSSCG00000035120	ALKBH5	2796	11438	7961	764	4196	6653	1985	13	53	1000	6876	16	6900.11	5.13896	1.44267	3.5621	0.000367895	0.00581848
ENSSSCG00000012569	ATG4A	11	239	19	2489	26446	20873	605	19606	3976	4916	22344	1849	4415.7	-4.78846	1.34357	-3.56397	0.000365287	0.00581848
ENSSSCG00000022869	BCAP29	0	1	0	2	1603	4925	1872	2	14	95	1582	2	254.87	-7.98589	2.24211	-3.56177	0.000368357	0.00581848
ENSSSCG00000004679	SORD	1765	14178	1	0	0	1	197	1	15	0	1	105	3765.4	8.84801	2.48498	3.5606	0.000370015	0.00582249
ENSSSCG00000026914	PLAAT3	0	255	26	0	0	0	0	0	0	0	0	0	47.5866	10.6413	2.9903	3.5586	0.000372837	0.00584852
ENSSSCG00000029169	MAPKAP1	580	1575	0	21	43	0	1	1	0	0	309	2	747.055	8.27144	2.32792	3.55315	0.000380646	0.00591076
ENSSSCG00000029741	ENSSSCG00000029741	1	7	2	1665	2497	1141	5	9430	337	285	816	145	404.637	-5.73454	1.61458	-3.55173	0.000382711	0.00591076
ENSSSCG00000010543	ABCC2	0	9	8	2843	2933	7594	29	275	149	1191	6006	11	769.269	-6.07546	1.71022	-3.55245	0.000381661	0.00591076
ENSSSCG00000016769	CDK13	3	8	0	64	693	4590	12	4087	54	3481	3198	1470	839.977	-6.25791	1.7615	-3.55261	0.000381427	0.00591076
ENSSSCG00000022283	CEP135	1	5	2	3403	2191	4783	7	2	8	185	3512	603	701.244	-6.74738	1.89847	-3.55412	0.00037924	0.00591076
ENSSSCG00000032971	SMC1B	9	17	10	6827	2680	4503	5708	12154	6	1433	5037	41	2334.27	-5.90795	1.66399	-3.55047	0.000384541	0.00592075
ENSSSCG00000008334	MXD1	9	49	9	1815	8293	5223	34	3017	8795	8030	12241	947	1428.14	-4.72435	1.33156	-3.54798	0.000388197	0.00594062
ENSSSCG00000032798	GTF3C2	1	3	8	0	48	7478	1574	23	273	5259	10557	4800	1255.79	-6.88502	1.94055	-3.54797	0.000388206	0.00594062
ENSSSCG00000012680	GPC3	0	49	320	0	2	1	1	0	658	8	57	1	97.799	7.00326	1.97861	3.53948	0.000400918	0.00608775
ENSSSCG00000022559	USP14	3792	8207	10517	1052	3603	6024	2285	2334	17	2509	7576	1921	8433.12	4.40662	1.24512	3.53912	0.00040147	0.00608775
ENSSSCG00000008753	ADGRA3	3	5	4	892	9709	3110	225	11	130	2786	10719	12	595.226	-5.53247	1.56263	-3.54048	0.000399395	0.00608775
ENSSSCG00000004986	TRAPPC6B	1413	7	1266	0	17	6	101	3	60	193	0	3	1567.86	7.47823	2.1153	3.5353	0.000407308	0.00615761
ENSSSCG00000026414	ENSSSCG00000026414	37	105	0	0	0	0	0	0	0	0	0	0	47.9187	10.6467	3.01228	3.53444	0.000408643	0.00615918
ENSSSCG00000000267	C12orf10	10	725	1	5	0	49	0	1	0	1	5	2	126.115	7.28888	2.0633	3.53264	0.000411433	0.00618262
ENSSSCG00000017289	DDX42	2	8536	5901	1	1015	2120	388	13	27	69	2542	149	3117.22	5.95359	1.68591	3.53137	0.000413406	0.00619367
ENSSSCG00000038754	ENSSSCG00000038754	0	1	0	12	279	145	3	1435	3663	43	127	593	210.869	-7.71039	2.18527	-3.52835	0.000418154	0.00622928
ENSSSCG00000011106	CREM	1	2	2	1	6	4338	4	13	1696	1885	2	6069	1319.54	-8.05165	2.28204	-3.52828	0.000418273	0.00622928
ENSSSCG00000003775	MSH4	2240	33106	4648	1	777	10	3899	3	5	9	5	11	8590.72	7.20153	2.0423	3.52618	0.000421596	0.00626013
ENSSSCG00000010473	EXOC6	0	3	1	2436	445	1	1022	4010	4	629	8	2	694.255	-8.00862	2.27227	-3.52451	0.000424275	0.00628127
ENSSSCG00000007322	ENSSSCG00000007322	16	22	11	8774	4346	13501	4283	12831	45	5358	3777	26	2985.55	-5.64216	1.60149	-3.52306	0.000426588	0.00629689
ENSSSCG00000004612	RAB27A	1	7	2	792	1920	231	211	579	3	7	4045	3024	606.268	-6.32277	1.79578	-3.5209	0.000430077	0.00632973
ENSSSCG00000011878	CASR	2	34	28	0	0	0	0	0	0	0	0	0	14.7583	8.96577	2.54791	3.51888	0.000433373	0.00635953
ENSSSCG00000008900	SRP72	0	518	1664	1	0	0	1	1	1	0	0	22	541.415	9.02033	2.56511	3.51654	0.000437205	0.00639699
ENSSSCG00000013304	NAT10	1	9	4	3	976	1709	1014	4297	6517	142	4008	243	553.629	-5.74347	1.63489	-3.51305	0.000442986	0.0064439
ENSSSCG00000026269	RAB29	0	0	3	452	1287	940	109	770	1	6487	593	4	426.635	-7.25035	2.06347	-3.51367	0.000441959	0.0064439
ENSSSCG00000000199	SPATS2	2	1	2	394	464	190	2210	8	24	1955	1656	815	354.406	-5.76726	1.64349	-3.50916	0.000449527	0.0065201
ENSSSCG00000021478	CWC25	0	3369	898	4	47	49	20	15	4	65	1759	43	814.759	6.09887	1.73954	3.50603	0.000454845	0.00657817
ENSSSCG00000010151	LYST	0	3	4	75	2325	696	4253	5	7	3052	8790	10	458.916	-6.49661	1.85342	-3.50519	0.000456275	0.00657983
ENSSSCG00000013052	ENSSSCG00000013052	1038	2202	1709	9	53	0	708	7	3	476	847	2	1755.5	6.38332	1.82225	3.50299	0.000460071	0.00659297
ENSSSCG00000030294	ZNF398	1	7	9	648	4006	10108	607	25	18	8	7595	2699	859.302	-5.99019	1.71032	-3.50237	0.000461139	0.00659297
ENSSSCG00000023373	ZNHIT3	0	1	0	0	179	336	564	4175	941	2	0	879	687.051	-9.42196	2.68906	-3.50381	0.00045865	0.00659297
ENSSSCG00000007067	JAG1	4	10	20	3633	10645	4101	28	6936	20	5869	12514	32	1643.68	-5.70582	1.63021	-3.50005	0.000465173	0.00663169
ENSSSCG00000003895	EFCAB14	10829	2788	2927	13548	9286	3270	27	19	48	29	6113	28	10878.4	6.00556	1.71759	3.4965	0.000471406	0.00670147
ENSSSCG00000024892	NSG1	0	0	1	489	5	711	4	3	2	3340	1086	736	315.33	-8.01327	2.29305	-3.49459	0.000474792	0.00673048
ENSSSCG00000009652	KCTD9	8	121	20	4339	5293	17175	63	1571	1223	13176	25436	2924	2673.86	-4.80156	1.37506	-3.49188	0.000479639	0.00677998
ENSSSCG00000029998	KLF7	12	11	5	2786	2094	1120	2306	7826	2263	1746	3129	19	1744.81	-5.47772	1.56956	-3.48997	0.000483073	0.00680929
ENSSSCG00000013936	NDUFA13	9	239	0	0	0	0	0	0	0	0	0	0	45.5255	10.5757	3.03186	3.4882	0.000486288	0.00683535
ENSSSCG00000005459	ECPAS	3	2	4	57	2155	6104	3	1540	8	730	2401	3888	863.424	-6.24627	1.79123	-3.48714	0.000488207	0.0068431
ENSSSCG00000004002	RPS5	1604	5979	3095	0	2	2	813	2	89	2	1	14	3206.93	7.42944	2.13114	3.48614	0.000490049	0.00684974
ENSSSCG00000012783	IDH3G	8	245	0	0	0	0	0	0	0	0	0	0	45.6327	10.5792	3.03597	3.48461	0.000492861	0.00685077
ENSSSCG00000020853	BTBD3	2	16	66	47	5481	8289	21	4529	4300	5161	9075	21322	4578.58	-6.08157	1.74525	-3.48465	0.000492785	0.00685077
ENSSSCG00000011064	ACBD5	1	8	2	3561	2557	2	8	3768	25	8	5318	932	957.804	-6.8919	1.97873	-3.48299	0.000495843	0.00687313
ENSSSCG00000005078	DAAM1	7	9	8	3387	3749	8744	2665	122	21	1555	2076	491	975.967	-5.11425	1.46932	-3.48069	0.000500124	0.00689427
ENSSSCG00000032846	IMPAD1	0	8	8	3350	669	7843	21	6	18	2323	11716	517	933.818	-6.42794	1.8465	-3.48115	0.000499263	0.00689427
ENSSSCG00000008169	TBC1D8	4	4151	164	0	37	0	2	4	2	1	0	63	716.07	7.87551	2.26405	3.4785	0.000504227	0.00693173
ENSSSCG00000007854	DCUN1D3	1	0	0	1010	1	0	33	253	398	425	163	2203	525.182	-8.73138	2.51078	-3.47756	0.000505995	0.00693698
ENSSSCG00000001087	MRS2	369	6146	5575	128	342	665	2	2	2	4	791	562	2932.17	6.17017	1.77547	3.47524	0.000510402	0.00697763
ENSSSCG00000000554	FGFR1OP2	8645	113	11946	4	3861	1970	4850	66	489	1413	9795	831	11282.5	5.53179	1.5926	3.47342	0.000513867	0.00697763
ENSSSCG00000009683	ENSSSCG00000009683	5	10	5	6865	752	7480	19	5	72	1656	6174	2983	1583.7	-6.2205	1.79114	-3.47293	0.000514811	0.00697763
ENSSSCG00000037309	TIGD7	0	8	4	3310	10792	1111	3	6	6	2596	1781	661	778.61	-6.69132	1.92703	-3.47235	0.000515932	0.00697763
ENSSSCG00000037552	ENSSSCG00000037552	0	1	0	1717	1	3609	6	1767	0	2	2	11	451.381	-9.51324	2.73933	-3.47284	0.000514987	0.00697763
ENSSSCG00000017066	GEMIN5	9045	1806	30	3	3097	1	2022	395	8	1525	31	197	8175.08	6.63852	1.91776	3.46161	0.000536958	0.00722295
ENSSSCG00000002355	ENTPD5	0	10	4	0	5632	6328	3074	2989	11	418	2177	699	737.963	-6.43272	1.85815	-3.46189	0.000536388	0.00722295
ENSSSCG00000000886	SLC25A3	272	1210	0	0	0	0	20	10	0	1	0	0	423.435	9.56726	2.76521	3.45987	0.00054043	0.00725017
ENSSSCG00000040926	ENSSSCG00000040926	0	1	2	345	1	331	296	64	1381	1532	0	1276	594.296	-7.88349	2.28172	-3.45507	0.000550148	0.00736081
ENSSSCG00000005060	KTN1	29	56	21	9242	17600	28973	17977	4166	55	3048	26976	130	3704.19	-4.97287	1.44127	-3.45035	0.000559869	0.00744098
ENSSSCG00000008768	ARAP2	5	13	7	1874	15310	6044	1249	8	48	4522	8105	58	933.641	-5.25581	1.52359	-3.44963	0.000561351	0.00744098
ENSSSCG00000000215	SMARCD1	2	3	3	172	7	6587	4	6612	3150	4	1543	3	1452.39	-7.38108	2.13871	-3.45117	0.000558153	0.00744098
ENSSSCG00000007650	STAG3	0	1	0	907	1	0	1	1	1947	0	1	3853	1020.1	-10.7376	3.11299	-3.44928	0.000562088	0.00744098
ENSSSCG00000016563	TMEM209	8001	3053	285	66	8121	40	2937	1260	23	932	1397	4	7710.72	5.81975	1.68853	3.44664	0.000567609	0.00747518
ENSSSCG00000025984	TTLL5	0	1	1	2303	1	0	2	3056	2	985	0	4596	1133.58	-9.62567	2.79279	-3.44661	0.000567659	0.00747518
ENSSSCG00000004751	CHP1	0	3	2	2	558	5035	305	2635	2	206	5448	3	441.026	-6.99988	2.03151	-3.44565	0.000569693	0.00748226
ENSSSCG00000013064	EEF1G	645	3366	157	3	16	0	65	13	139	0	0	0	1135.85	7.94266	2.30638	3.44378	0.000573647	0.00751448
ENSSSCG00000004820	LINS1	1	2	3	2	2053	2	8	887	34	2296	5376	3149	648.905	-6.80017	1.97529	-3.44261	0.000576125	0.00752614
ENSSSCG00000005621	CDK9	0	0	2	3	29	87	7402	4540	11	5	1	538	737.242	-8.49653	2.46853	-3.44195	0.000577546	0.00752614
ENSSSCG00000018008	SCO1	0	0	0	0	901	286	163	157	4449	1492	1	362	151.591	-8.10559	2.35561	-3.44096	0.000579646	0.0075339
ENSSSCG00000038237	UQCC1	2	9	41	0	0	0	0	0	0	0	0	0	14.3544	8.92298	2.59448	3.43922	0.000583391	0.00756292
ENSSSCG00000028821	SASS6	7	9	11	3349	4322	1149	19	6892	539	1415	5964	102	1318.35	-5.4201	1.57642	-3.43823	0.00058554	0.00757117
ENSSSCG00000011952	ENSSSCG00000011952	642	4678	11635	2	2	2	2257	41	9	4	3	15	4572.76	7.07678	2.05942	3.43629	0.000589738	0.0076058
ENSSSCG00000018049	SLC5A10	3	1	5	6	1896	6257	8	6358	5	7	560	8340	1742.06	-7.20044	2.09695	-3.43377	0.000595241	0.00765703
ENSSSCG00000010514	RRP12	2280	4476	1	1	1	0	313	98	1	0	1	73	2666.61	8.04571	2.35013	3.42352	0.000618151	0.00793135
ENSSSCG00000016874	PAIP1	22	53	40	15326	8999	17818	645	1640	5940	5731	21326	30	4473.95	-5.28815	1.54534	-3.42199	0.000621643	0.00795576
ENSSSCG00000012166	SMS	0	1	1	310	1518	1349	5	689	1	3	608	369	202.01	-6.84781	2.00277	-3.41916	0.000628137	0.00801836
ENSSSCG00000025209	ENSSSCG00000025209	0	0	0	1487	255	250	0	258	161	19	28	1	250.161	-8.82779	2.58371	-3.41671	0.000633824	0.00807036
ENSSSCG00000006869	TRMT13	0	0	1	1891	764	42	4	559	417	6	0	320	420.505	-8.41523	2.46419	-3.41502	0.000637785	0.00810019
ENSSSCG00000008517	SPAST	1	1	0	829	963	1201	43	2	2	1692	2820	6	250.196	-6.89353	2.02146	-3.41017	0.000649228	0.00822465
ENSSSCG00000016719	STK31	7283	2407	1	15	490	0	0	504	1	220	0	11	6593.55	8.38749	2.46282	3.40565	0.000660072	0.00834091
ENSSSCG00000004423	TUBE1	0	432	17	9	74	7	7	11	322	4	95	4	79.4732	5.14785	1.51412	3.39989	0.000674125	0.00848124
ENSSSCG00000017795	NSRP1	0	1	2	686	529	1218	3	1734	3	76	1055	12	281.042	-6.79703	1.99929	-3.39971	0.000674567	0.00848124
ENSSSCG00000026180	NRXN1	1	1	0	11	4045	84	634	1586	5	7	4097	5	258.275	-6.93639	2.04122	-3.39815	0.000678424	0.00850836
ENSSSCG00000023419	ENSSSCG00000023419	0	13	125	0	0	0	0	0	0	0	0	0	36.3211	10.2506	3.01937	3.39494	0.000686432	0.00857528
ENSSSCG00000011051	HSPA14	1286	49	10868	1	2358	3	1690	4	3	6	1502	9	4190.99	6.69028	1.97163	3.39328	0.000690615	0.00857528
ENSSSCG00000016057	STAT1	1	3	3	1262	1050	796	12	23855	32	169	323	716	315.473	-5.63674	1.66083	-3.39393	0.000688975	0.00857528
ENSSSCG00000000504	PTPRB	0	3	1	223	28	13	2447	2	7517	5153	1566	6	368.772	-7.08476	2.08774	-3.3935	0.000690062	0.00857528
ENSSSCG00000012042	ATP5PO	2	0	84	0	0	0	0	0	0	0	1	0	24.7232	9.47426	2.79662	3.38775	0.000704675	0.0087282
ENSSSCG00000028816	ENSSSCG00000028816	74	17	0	0	0	0	3	0	0	0	0	0	65.336	9.8706	2.9153	3.3858	0.00070972	0.00876898
ENSSSCG00000005027	FRMD6	5	9	8	3549	3897	10858	14	313	195	2591	1854	74	985.987	-5.40376	1.59694	-3.38382	0.000714856	0.00881069
ENSSSCG00000008089	CKAP2L	6605	1494	75	5	1245	5	1262	376	5816	474	3219	851	6161.39	5.75768	1.70267	3.38156	0.000720745	0.00886145
ENSSSCG00000005589	NR6A1	0	8	4	73	2765	1128	382	2696	1	3672	4790	6	509.929	-6.06837	1.79569	-3.37942	0.000726389	0.00890895
ENSSSCG00000016114	FAM117B	0	1	4	0	774	1330	4	5304	5	4071	11	2323	919.542	-7.85497	2.32593	-3.37713	0.000732462	0.00896146
ENSSSCG00000017125	FOXK2	1279	1123	36	0	299	23	223	1	0	1	1344	2	1298.32	6.99454	2.07268	3.37463	0.000739157	0.00896887
ENSSSCG00000026741	ENSSSCG00000026741	0	4	1	76	1132	582	708	5394	10	3638	848	1	234.319	-6.18427	1.83208	-3.37554	0.0007367	0.00896887
ENSSSCG00000007702	FKBP6	0	2	3	18	447	2359	3	2086	177	295	486	61	304.033	-6.34094	1.87923	-3.37423	0.000740237	0.00896887
ENSSSCG00000022447	F3	0	0	0	388	462	51	111	111	8	30	582	1	78.1286	-7.14843	2.11757	-3.37578	0.000736079	0.00896887
ENSSSCG00000032968	VTI1A	2	242	0	0	0	0	0	0	0	0	0	0	40.0878	10.3924	3.08325	3.3706	0.000750044	0.00900025
ENSSSCG00000001137	H1-3	137	6	26	0	1	1	0	13	281	0	6	0	126.085	7.42946	2.20505	3.36929	0.000753618	0.00900025
ENSSSCG00000002445	ENSSSCG00000002445	443	8792	4847	203	1865	12176	407	32	12	910	7644	15	3408.01	4.90363	1.45433	3.37174	0.000746961	0.00900025
ENSSSCG00000040550	CASC1	1	4	3	10	1621	1093	1262	1132	325	24	4185	6	318.9	-5.53418	1.64108	-3.37227	0.000745506	0.00900025
ENSSSCG00000006653	ENSA	0	2	2	1	752	5347	5291	13	8	3	602	299	416.05	-7.12229	2.11372	-3.36955	0.000752918	0.00900025
ENSSSCG00000013938	GATAD2A	0	2	1	2070	4	6123	10	4	2	779	1	536	517.324	-7.85463	2.33015	-3.37087	0.000749311	0.00900025
ENSSSCG00000002723	AARS1	6101	16285	0	0	2	1841	4	7	27	2	1	0	7794.58	8.68454	2.57964	3.36657	0.000761096	0.00906792
ENSSSCG00000004223	HEY2	1636	4416	13484	1525	3514	319	12	176	17	17	8767	152	6159.66	5.50654	1.63743	3.36291	0.000771249	0.00915742
ENSSSCG00000007043	GPCPD1	2	14	6	1683	13458	5217	24	1038	85	261	5037	8	693.146	-5.35997	1.59402	-3.36255	0.000772269	0.00915742
ENSSSCG00000005582	STRBP	5	628	0	1	1	0	1	561	3	16	0	1	106.187	7.11457	2.11725	3.36029	0.000778615	0.00921085
ENSSSCG00000006068	ENSSSCG00000006068	8	40	17	7570	20051	3688	2920	14	31	20363	27679	37	2555.75	-5.5755	1.66113	-3.35645	0.000789511	0.00927899
ENSSSCG00000038391	ENSSSCG00000038391	0	2	11	609	290	1120	12	6	2018	1034	890	2655	940.75	-6.50617	1.9385	-3.3563	0.000789938	0.00927899
ENSSSCG00000031776	ENSSSCG00000031776	1	2	1	3153	673	1815	3	1	24	3181	151	2	578.342	-7.15733	2.13213	-3.3569	0.000788221	0.00927899
ENSSSCG00000009140	CASP6	0	1784	2418	0	16	310	0	1	1	1	0	2	954.888	8.27159	2.46875	3.35052	0.000806593	0.00932145
ENSSSCG00000011621	SEC61A1	2872	4398	1750	940	793	2721	1691	66	43	19	3043	19	3925.04	5.0724	1.5136	3.35121	0.00080458	0.00932145
ENSSSCG00000034730	PIAS2	2	28	11	1367	4158	1800	238	15	2481	2473	8242	108	1049.12	-5.22612	1.55811	-3.35414	0.000796111	0.00932145
ENSSSCG00000001840	KIF7	0	2	1	1567	484	768	2	2	1	2324	2555	7	342.746	-7.25476	2.16378	-3.35282	0.000799915	0.00932145
ENSSSCG00000024520	ENSSSCG00000024520	1	1	0	0	883	3187	5	19	3	977	2939	1669	379.078	-7.46225	2.22677	-3.35116	0.000804751	0.00932145
ENSSSCG00000015358	CRPPA	0	1	0	3	1893	2175	2001	1	355	5	13	2	243.513	-7.92112	2.36195	-3.35363	0.000797579	0.00932145
ENSSSCG00000032574	RTTN	0	1	1	1487	3	3678	0	5172	2	1232	3	0	745.519	-9.01391	2.69017	-3.35069	0.000806119	0.00932145
ENSSSCG00000015667	MBD5	1	0	4	4	638	1	4	5	3146	3995	528	2552	1189.71	-7.70994	2.30305	-3.3477	0.000814847	0.00939514
ENSSSCG00000001756	IREB2	5169	16771	12418	4	600	1815	3245	11	9	745	111	2531	10965.2	5.87326	1.75822	3.34045	0.000836415	0.00959959
ENSSSCG00000017032	ENSSSCG00000017032	12	33	78	5	4012	15575	107	48012	7815	27250	1861	1980	7438.68	-6.06862	1.81653	-3.34078	0.000835424	0.00959959
ENSSSCG00000002474	PPP4R4	1	9	9	3	8829	2670	17	7929	29	520	15919	21	1041.37	-6.16883	1.84761	-3.33881	0.000841386	0.00963454
ENSSSCG00000011760	TBL1XR1	44	34	29	6844	13399	4894	3957	106	2994	6831	21665	14229	4303.7	-4.8204	1.44421	-3.33775	0.000844591	0.00963656
ENSSSCG00000032182	CGGBP1	6	11	35	10106	13486	1846	20	4114	117	4842	7916	175	2136.16	-5.42966	1.62687	-3.33748	0.000845414	0.00963656
ENSSSCG00000016691	JAZF1	12	29	14	10955	20029	4966	42	406	462	3065	17803	78	2223.67	-5.31724	1.59557	-3.33251	0.000860669	0.00978815
ENSSSCG00000016056	GLS	42113	14856	34610	13082	2924	6248	3870	21249	1377	6673	7993	6197	52519.2	4.80232	1.4428	3.32848	0.000873205	0.009887
ENSSSCG00000025417	BBS2	0	8	4	154	3017	3628	11	2	1349	986	10316	6	619.662	-6.35936	1.91061	-3.32845	0.000873313	0.009887
ENSSSCG00000008538	SPDYA	2	192	0	0	3	0	0	0	0	0	0	0	32.1913	9.50196	2.85764	3.3251	0.000883853	0.00998375
ENSSSCG00000012125	ENSSSCG00000012125	1	4	3	1302	1135	3439	394	324	1150	4	10	3	567.532	-6.36617	1.91609	-3.32249	0.00089219	0.0100552
ENSSSCG00000040608	AKR1B1	1	1	51	0	457	1	1	4	0	1	3	0	15.6172	6.04372	1.82094	3.31902	0.00090334	0.010158
ENSSSCG00000034624	TMEM50B	2	4	8	615	9120	3720	16	2308	17	92	16535	8	683.673	-5.6614	1.70672	-3.31713	0.000909468	0.0102033
ENSSSCG00000034265	DESI1	0	4	5	362	1711	5008	3	98	5	3	2489	3596	684.15	-6.7509	2.03554	-3.31652	0.000911449	0.0102033
ENSSSCG00000012427	ENSSSCG00000012427	47	18	1	0	0	0	1	0	3	0	0	0	43.5458	8.69448	2.6271	3.30954	0.000934502	0.010408
ENSSSCG00000015443	DLD	688	5051	32	0	0	1	114	16	1	348	0	1	1411.43	7.70359	2.32779	3.3094	0.00093497	0.010408
ENSSSCG00000036488	KLF3	4784	25469	26803	110	4941	166	5076	5756	261	1544	28	1023	16587.6	5.31961	1.60784	3.30853	0.000937856	0.010408
ENSSSCG00000013283	ENSSSCG00000013283	0	16	15	855	3965	9919	25	675	338	2854	3416	82	720.944	-5.11789	1.5469	-3.30848	0.000938047	0.010408
ENSSSCG00000034141	ENSSSCG00000034141	1492	7554	1	2	1	2	1	2575	1	0	2	0	2485.83	8.12192	2.45848	3.30363	0.000954414	0.0105661
ENSSSCG00000015106	HYOU1	0	3971	79	0	0	48	8	1	11	0	0	0	655.877	8.90786	2.6983	3.30129	0.000962419	0.0106103
ENSSSCG00000017311	MAPT	0	5	2	289	2803	201	5	4014	2	1079	514	5	448.482	-6.67183	2.02102	-3.30122	0.000962644	0.0106103
ENSSSCG00000037999	PPP1R14B	0	32	278	0	7	15	6	0	0	0	0	0	82.0019	8.26175	2.50426	3.29907	0.000970046	0.010616
ENSSSCG00000011804	RFC4	39	392	131	8	407	45	0	2	11	19	97	2	143.031	5.03458	1.52582	3.29959	0.000968248	0.010616
ENSSSCG00000026746	ENSSSCG00000026746	4	6	2	25	1001	3117	1872	2739	57	376	167	608	504.193	-5.16584	1.56607	-3.29861	0.000971652	0.010616
ENSSSCG00000027659	FUCA1	0	0	0	4	7	2121	19	8	2468	1492	122	2	127.027	-7.85124	2.38	-3.29884	0.000970851	0.010616
ENSSSCG00000031716	PTPRQ	0	0	0	48	2758	1179	4	2	3	715	260	1	104.033	-7.56378	2.29376	-3.29755	0.000975329	0.010633
ENSSSCG00000017947	ACADVL	0	5913	4038	0	0	1	368	1	1	3	0	5	2060.91	8.57824	2.60287	3.29568	0.000981823	0.0106574
ENSSSCG00000028148	DMD	7	12	13	208	4790	833	3763	25307	14	9305	5100	705	840.254	-4.6239	1.403	-3.29572	0.000981693	0.0106574
ENSSSCG00000038868	GPR107	0	115	26	0	0	0	0	0	0	0	0	0	25.3728	9.73667	2.95697	3.29278	0.000992013	0.010697
ENSSSCG00000028227	RPN2	5643	18	864	3	3	0	450	0	65	6	3363	1	5080.53	7.67334	2.33011	3.29312	0.000990804	0.010697
ENSSSCG00000012171	PRDX4	3	557	34	0	3	17	0	2284	1	1	0	0	102.512	7.05344	2.14174	3.29332	0.000990112	0.010697
ENSSSCG00000035059	MCM10	4	30	7	1098	3536	6571	319	26	110	3592	5649	775	708.9	-4.53046	1.37611	-3.29221	0.00099403	0.010697
ENSSSCG00000030685	ARID2	5	14	33	2216	6696	4023	1839	33	8	10629	6903	4621	1627.21	-5.11495	1.55411	-3.29124	0.00099747	0.010711
ENSSSCG00000014362	HBEGF	0	5	1	166	2493	542	53	31	21	1419	37	567	202.266	-5.76989	1.75458	-3.28848	0.00100728	0.0107559
ENSSSCG00000027002	KLHL32	2	8	6	2128	2690	751	8	36	1091	4711	980	8	763.542	-5.78693	1.75988	-3.28826	0.00100809	0.0107559
ENSSSCG00000009792	ZCCHC8	2	1	4	1751	1224	6	1511	3924	4	3	740	624	695.812	-6.35499	1.93244	-3.28859	0.0010069	0.0107559
ENSSSCG00000033823	XPNPEP3	6032	2651	1333	1	1	2	1	208	1072	0	103	1	5977.94	7.52461	2.29001	3.28584	0.0010168	0.0108026
ENSSSCG00000036115	ENSSSCG00000036115	2	10	9	1	6716	9252	248	87	13	2048	2202	3955	951.728	-5.7757	1.7577	-3.28594	0.00101642	0.0108026
ENSSSCG00000014020	CANX	5435	3683	3691	1144	541	1597	4735	1047	73	87	85	28	6678.1	5.24183	1.59577	3.28483	0.00102042	0.0108182
ENSSSCG00000032220	CNOT10	1038	3543	17506	0	44	1087	1079	409	20	15	9053	693	6541.5	5.94067	1.8101	3.28196	0.00103089	0.0108831
ENSSSCG00000022479	UBR5	17	43	10	5044	3941	5600	1494	6	8446	819	5873	3078	3266.79	-5.50681	1.67777	-3.28222	0.00102994	0.0108831
ENSSSCG00000017895	RABEP1	17	17	12	1393	11096	19138	3774	38	16	5235	9851	4259	1851.17	-4.9271	1.50299	-3.2782	0.00104473	0.0109229
ENSSSCG00000006889	ARHGAP29	13	30	39	9656	12954	4543	5729	7335	25	2108	15121	37	2587.81	-5.01769	1.53007	-3.27939	0.00104033	0.0109229
ENSSSCG00000021306	GJC1	2	28	4	2424	7636	2770	3333	8	9	3359	8867	39	854.211	-5.26911	1.60729	-3.27826	0.0010445	0.0109229
ENSSSCG00000014387	DIAPH1	0	1	1	488	2696	517	2	1	7	46	4231	4099	174.016	-6.63242	2.02333	-3.27797	0.00104558	0.0109229
ENSSSCG00000040087	SPRTN	1	1	1	1	32	999	0	1336	2134	3818	5	8	762.509	-7.75123	2.36311	-3.28009	0.00103774	0.0109229
ENSSSCG00000011447	SPCS1	5	1476	62	0	23	1	56	0	14	1	0	1	261.281	7.05617	2.15614	3.27259	0.00106568	0.0111097
ENSSSCG00000024881	TCP11L2	110	0	1014	2	0	0	44	0	2	0	0	1	373.436	8.74484	2.67291	3.27165	0.00106922	0.011116
ENSSSCG00000006508	ASH1L	2344	2	235	6	3348	39	1	19	35	58	2	1203	2114.72	6.45829	1.97426	3.27125	0.00107072	0.011116
ENSSSCG00000036005	CNEP1R1	2001	831	0	1	862	5	10	184	11	2	2009	4	1875.34	6.68657	2.04466	3.27025	0.00107452	0.0111323
ENSSSCG00000003484	PADI6	0	8	4	607	40	13395	191	271	12	10	1922	454	549.112	-6.18333	1.89204	-3.26808	0.00108279	0.0111948
ENSSSCG00000010391	ERCC6	3412	1	307	0	565	0	1641	0	1	2	0	0	2983.37	9.0669	2.77875	3.26294	0.00110263	0.0113652
ENSSSCG00000022806	LIN7C	6323	2861	8	118	1215	1857	4374	404	49	1433	66	22	6158.29	5.59266	1.71415	3.26264	0.00110381	0.0113652
ENSSSCG00000026083	DNAJC24	149	306	1	0	1	4	0	0	1	0	207	2	177.758	7.39414	2.26732	3.26119	0.00110947	0.0114
ENSSSCG00000017804	ABR	1	168	0	0	17	0	1	50	0	0	1	0	27.8441	7.60309	2.33205	3.26026	0.0011131	0.0114138
ENSSSCG00000015414	FAM185A	117	7561	273	0	0	0	1	40	0	2	0	1	1383.39	8.68414	2.66605	3.25731	0.00112473	0.0115096
ENSSSCG00000004500	C18orf25	3209	2641	1535	1	910	1	0	2	1	3	198	0	3607.93	7.53945	2.31516	3.25655	0.00112773	0.0115122
ENSSSCG00000031719	SEMA4B	0	52	17	0	3	1	2	0	0	0	0	0	13.0552	7.36978	2.26339	3.25609	0.0011296	0.0115122
ENSSSCG00000009319	PAN3	2	1	6	336	1922	8872	13	138	6950	3296	947	7	488.208	-5.57821	1.71412	-3.25427	0.00113684	0.0115625
ENSSSCG00000001424	SKIV2L	1	0	84	0	0	0	0	1	0	0	0	0	23.9466	9.25094	2.84898	3.2471	0.00116587	0.0118337
ENSSSCG00000010603	NEURL1	7	6611	25214	3	5081	1104	31	219	96	17	1312	1941	8353.67	5.94302	1.83146	3.24497	0.00117464	0.0118985
ENSSSCG00000022099	TP53INP2	0	0	0	405	133	3218	23	3	30	48	55	58	71.2978	-7.015	2.16242	-3.24405	0.00117841	0.0119127
ENSSSCG00000026818	ENSSSCG00000026818	0	3	0	0	2	1760	4419	10	25	7635	399	2	539.129	-8.1126	2.50183	-3.24267	0.00118415	0.0119465
ENSSSCG00000007004	INTS10	0	3	2	1	844	4600	1398	6	795	3	1169	7	384.65	-6.80614	2.09956	-3.24169	0.00118821	0.0119634
ENSSSCG00000031836	ENSSSCG00000031836	36	0	583	0	0	0	11	0	0	0	0	0	190.642	10.143	3.13418	3.23625	0.00121112	0.0121695
ENSSSCG00000008503	FEZ2	6	7	2	7345	4280	552	11	1265	10	4048	3063	8	1276.82	-6.02038	1.86087	-3.23525	0.00121538	0.0121879
ENSSSCG00000002341	PAPLN	1	6	28	0	0	0	0	0	0	0	0	1	9.59391	7.93821	2.45566	3.23262	0.00122659	0.0122758
ENSSSCG00000037030	RPL15	5282	20299	6975	17	1792	139	2694	6472	520	1318	3618	80	10471.7	5.03678	1.5586	3.23161	0.00123095	0.0122948
ENSSSCG00000040337	AK4	153	4556	1273	1	1599	5	6	5	6	7	3242	21	1264.49	5.82454	1.80441	3.22795	0.00124679	0.0123789
ENSSSCG00000039614	ENSSSCG00000039614	0	2	2	33	797	734	134	793	3	1544	874	2	175.59	-5.85801	1.81461	-3.22824	0.00124552	0.0123789
ENSSSCG00000009208	ENSSSCG00000009208	0	3	1	33	1397	4	3354	0	186	4797	100	15	391.642	-7.17925	2.22347	-3.22884	0.00124292	0.0123789
ENSSSCG00000001868	TSPAN3	3	1	0	57	641	2518	2	1002	31	1133	836	2096	485.403	-6.07129	1.883	-3.22426	0.00126299	0.0125149
ENSSSCG00000011720	MBNL1	13	9308	207	152	0	4	5	6	95	22	4	2	1586.39	6.79964	2.11094	3.22115	0.00127679	0.0126017
ENSSSCG00000004453	SNAP91	0	1	0	0	7	911	3904	1	1	2061	3	1	264.914	-8.74071	2.71312	-3.22165	0.00127454	0.0126017
ENSSSCG00000033443	DEPDC1	56	1377	16169	1	11	2817	8	6	81	14	3596	3483	4885.83	6.22294	1.93605	3.21424	0.00130789	0.0128579
ENSSSCG00000016494	BRAF	1	6	1	2083	1874	2698	1174	4	8	8	3623	2	446.985	-6.17322	1.92044	-3.21448	0.00130679	0.0128579
ENSSSCG00000016750	YKT6	0	64	11	0	1	0	0	0	0	0	0	0	13.182	8.5696	2.66939	3.21033	0.00132584	0.0129703
ENSSSCG00000015091	MPZL2	35959	34153	6	8	27	8	10754	6	1039	9	8	163	36490.6	7.28021	2.26834	3.20949	0.00132968	0.0129703
ENSSSCG00000014338	HSPA9	31	11070	13030	272	2734	342	2595	140	827	18	146	370	5779.08	5.23954	1.6321	3.21031	0.00132591	0.0129703
ENSSSCG00000023451	KCNK2	0	1	0	822	751	2633	6	6	0	510	284	1	205.469	-7.6765	2.39178	-3.20953	0.0013295	0.0129703
ENSSSCG00000040728	EYA1	6	9	5	2236	1475	4007	794	466	13	1714	6212	29	625.819	-4.75544	1.4825	-3.20771	0.00133796	0.0130256
ENSSSCG00000036887	CLPB	21	0	26	0	0	0	0	0	0	0	0	0	24.867	9.69721	3.02539	3.20528	0.0013493	0.013109
ENSSSCG00000004446	RWDD1	3315	351	2896	1	10	121	547	1	275	0	10	1	3737.29	6.97296	2.17582	3.20476	0.00135177	0.013109
ENSSSCG00000015390	ENSSSCG00000015390	2	17	6	676	3959	8749	15	11	12	108	1631	5450	1072.54	-5.87282	1.83667	-3.19753	0.00138609	0.01339
ENSSSCG00000005597	GOLGA1	0	2	0	286	154	1269	619	3	3	30	889	2761	118.527	-6.30315	1.971	-3.19795	0.00138409	0.01339
ENSSSCG00000013772	ASF1B	1119	2152	1	1	331	353	0	0	34	0	2	3	1308.77	7.47833	2.34146	3.19387	0.00140377	0.0135346
ENSSSCG00000016737	ENSSSCG00000016737	2728	10086	127	2	763	52	35	7	56	637	6	1097	4125.63	5.99183	1.87687	3.19246	0.00141068	0.0135721
ENSSSCG00000022442	PAF1	2	2	1	0	675	2116	1539	2	20	2872	7	4429	793.378	-6.94856	2.17689	-3.19196	0.00141309	0.0135721
ENSSSCG00000000522	NAP1L1	14933	42577	8623	1798	185	350	3186	888	4322	216	2080	2885	23519.4	5.19143	1.62748	3.18986	0.00142343	0.0136453
ENSSSCG00000015793	UFSP2	1799	1480	187	0	232	887	1	0	25	0	6	1	1838.45	7.3782	2.31479	3.18741	0.00143551	0.0136825
ENSSSCG00000014806	ANAPC15	24	52	822	0	52	80	74	0	7	1	227	0	263.912	6.23041	1.9543	3.18806	0.00143231	0.0136825
ENSSSCG00000004854	TJP1	6	7	3	752	3366	268	85	3	3190	5771	4243	22	1142.83	-5.79873	1.81926	-3.18741	0.00143553	0.0136825
ENSSSCG00000031612	ZNF570	0	6	4	1	44	4858	3977	3	6	42	36	5195	938.63	-7.184	2.25425	-3.18686	0.00143825	0.0136825
ENSSSCG00000032554	ENSSSCG00000032554	0	4	2	1	914	2	5	4	3	1651	5463	3842	617.121	-7.33146	2.30201	-3.1848	0.00144853	0.0137542
ENSSSCG00000037360	CST3	14	0	35	0	0	2	0	0	0	0	0	0	21.4736	8.7743	2.75618	3.1835	0.00145504	0.0137638
ENSSSCG00000010351	CCSER2	2	17	6	0	4196	2935	4294	6565	4	12	10416	2460	1265.99	-6.11407	1.92034	-3.18384	0.00145336	0.0137638
ENSSSCG00000015305	GTPBP10	60	5036	1	0	9	0	5	1	1	3	1316	12	867.902	7.14973	2.24861	3.17963	0.00147464	0.0138995
ENSSSCG00000005166	MLLT3	2	6	8	4279	1522	51	4	1645	39	3154	4795	4	872.621	-5.90892	1.8584	-3.17957	0.00147495	0.0138995
ENSSSCG00000040697	ENSSSCG00000040697	14	299	22	1764	6379	3498	4540	3763	2237	9340	22959	10842	3415.67	-4.09123	1.28903	-3.17387	0.00150418	0.0141484
ENSSSCG00000006048	DCAF13	2250	15	5899	0	40	3	986	2	9	260	2	362	3617.6	6.75689	2.12995	3.17232	0.00151226	0.0141976
ENSSSCG00000018057	SOCS7	0	9	3	687	1093	3638	10	6	4	3069	3129	8356	387.289	-5.73363	1.80886	-3.16974	0.00152573	0.0142973
ENSSSCG00000004478	MYO6	7	5	4	3395	5008	4112	222	9	10	6033	808	613	931.495	-5.35103	1.69018	-3.16595	0.00154579	0.0144582
ENSSSCG00000023495	PITHD1	3	3	2	2	2659	1233	9	525	21	11	9090	3772	690.271	-6.08062	1.92156	-3.16441	0.00155396	0.0145075
ENSSSCG00000036537	NFIC	0	0	2	4	2335	1	15	3259	72	20	1	830	410.883	-7.65307	2.42024	-3.16212	0.00156626	0.0145951
ENSSSCG00000004946	ZWILCH	5824	9786	31	1	3	5	3803	10	6	46	2184	2	6666.47	6.71513	2.12781	3.15588	0.00160013	0.014883
ENSSSCG00000032097	DUSP16	3	2	4	861	2144	2499	1131	11711	6	591	2019	5	322.519	-4.83838	1.53421	-3.15366	0.00161238	0.0148863
ENSSSCG00000032531	SMG1	14	23	5	13	8886	3620	6145	57	2125	1998	4840	3000	1459.15	-4.85703	1.53958	-3.15478	0.00160618	0.0148863
ENSSSCG00000029989	MED28	1	12	30	4905	7533	4836	780	501	8	225	15159	141	1116.54	-5.05291	1.60203	-3.15406	0.00161017	0.0148863
ENSSSCG00000004942	TIPIN	0	12	1	1004	1008	1	1968	1913	2	2	253	2892	731.017	-6.71269	2.12788	-3.15463	0.00160701	0.0148863
ENSSSCG00000009670	ENSSSCG00000009670	27	80	42	4754	19837	15672	1058	13558	93	2273	23466	521	2880.86	-4.33275	1.37651	-3.14762	0.00164603	0.015169
ENSSSCG00000004893	VPS4B	1425	15	13813	1	77	106	2650	1	25	42	13	485	5170.74	6.38812	2.03041	3.14623	0.00165392	0.0152028
ENSSSCG00000015603	LPGAT1	1	14	3	2	1408	7168	564	3	1393	768	5973	10	650.461	-5.7653	1.83264	-3.1459	0.00165578	0.0152028
ENSSSCG00000026655	PTPN13	3	5	2	2491	6331	99	9	1178	14	557	2676	9	543.333	-5.59947	1.78112	-3.14379	0.00166774	0.0152846
ENSSSCG00000015692	R3HDM1	3	12	10	15	364	149	528	3230	2235	123	4120	22866	893.269	-5.36573	1.70755	-3.14236	0.0016759	0.0153219
ENSSSCG00000007513	RAB22A	0	3	0	1098	1043	4475	9	0	165	2	2847	3	340.004	-7.44014	2.36796	-3.14201	0.00167793	0.0153219
ENSSSCG00000027689	SRM	21	0	16	0	0	0	0	0	0	0	0	0	22.1263	9.527	3.0343	3.13977	0.00169079	0.0154111
ENSSSCG00000026606	PAIP2	575	667	1373	4	2	9	540	14	74	0	6	9	1009.39	6.13203	1.95473	3.13703	0.0017067	0.0154329
ENSSSCG00000039285	MFN1	21807	32964	13167	240	1552	875	11927	3121	3355	1362	5276	10238	30194.1	4.80192	1.53007	3.13836	0.00169897	0.0154329
ENSSSCG00000028694	ATP6V1B2	0	14	7	1897	369	5	3061	953	6317	2442	2569	9	612.317	-5.55539	1.77109	-3.1367	0.0017086	0.0154329
ENSSSCG00000026389	SYNJ2BP	0	3	1	293	366	1078	5	4	2	3588	2290	3	239.993	-6.4619	2.05945	-3.13768	0.00170291	0.0154329
ENSSSCG00000001156	ZNF322	0	0	0	102	1	136	1	0	333	2648	2	52	201.034	-8.51246	2.71338	-3.13721	0.00170563	0.0154329
ENSSSCG00000000559	RASSF8	5	22	16	25	13990	5643	1054	19	23	3523	6192	5010	1218.83	-5.05677	1.61297	-3.13506	0.0017182	0.0154917
ENSSSCG00000009959	ASPHD2	2	3	1	2492	3076	7230	4	9	15	4	839	21	557.814	-6.33393	2.02092	-3.13419	0.00172331	0.0155098
ENSSSCG00000009364	FREM2	0	3	0	73	595	12	1598	5	137	3	6912	12	196.831	-6.63517	2.11776	-3.13311	0.00172965	0.0155389
ENSSSCG00000011864	UMPS	565	0	5947	0	6	1	0	191	39	1	1	40	2136.28	7.76765	2.48077	3.13115	0.00174124	0.0156149
ENSSSCG00000008357	SPRED2	7	17	65	3322	17537	2391	48	10766	20	3777	16490	3297	2335.74	-4.86224	1.55339	-3.13009	0.00174756	0.0156185
ENSSSCG00000011110	CCDC3	2	5	4	403	1979	14667	5	2755	9	4	2458	4	725.086	-6.09666	1.9478	-3.13003	0.00174787	0.0156185
ENSSSCG00000016077	HSPD1	1607	12756	9943	156	7	11	4224	1290	40	24	11	237	6440.41	5.77847	1.84723	3.12817	0.00175898	0.0156897
ENSSSCG00000012405	RPS4X	769	4603	1	0	4	1	507	3	0	3	159	0	1403.22	7.49341	2.39731	3.12575	0.0017735	0.0157909
ENSSSCG00000018093	ENSSSCG00000018093	229	851	1097	49	33	87	384	112	183	200	669	136	735.847	4.14812	1.3273	3.12524	0.00177663	0.0157909
ENSSSCG00000028623	RARRES1	0	2	1	22	130	1407	252	543	2	237	1477	2	124.118	-5.77295	1.84829	-3.12341	0.00178769	0.0158329
ENSSSCG00000036935	ENSSSCG00000036935	0	1	0	1	84	1005	1304	7	1	282	415	3657	103.7	-6.68614	2.14032	-3.1239	0.00178473	0.0158329
ENSSSCG00000014123	FAM151B	25	56	36	5195	7379	8333	5534	9326	100	4720	20446	69	2425.23	-4.32421	1.38487	-3.12246	0.00179345	0.0158558
ENSSSCG00000006771	SLC16A1	18333	28324	14612	223	6175	5542	6428	230	5540	3243	14238	16323	27054.9	4.55196	1.45848	3.12104	0.00180213	0.0158765
ENSSSCG00000017506	FBXL20	1	4	2	1	1848	5305	82	4	922	3	999	234	417.638	-6.11704	1.95992	-3.12107	0.00180195	0.0158765
ENSSSCG00000009798	B3GNT4	0	24	2	38	1107	2195	8	625	799	430	1926	1815	573.645	-5.37478	1.72359	-3.11836	0.00181863	0.0159937
ENSSSCG00000017869	ITGAE	1	1	2	1550	2239	325	0	2296	26	5	1427	3	435.629	-6.62537	2.12534	-3.11733	0.00182497	0.0160213
ENSSSCG00000021587	MESD	0	9	37	0	1	0	0	0	210	0	0	0	11.5809	8.37979	2.69261	3.11215	0.00185732	0.0162768
ENSSSCG00000031876	TMEM159	0	0	0	46	148	337	1	2	37	1039	519	1	72.1633	-7.03537	2.26232	-3.10979	0.00187218	0.0163783
ENSSSCG00000008404	MTIF2	306	4646	361	0	2	0	288	6	26	2	0	0	1112.71	7.50774	2.41955	3.10295	0.001916	0.0166584
ENSSSCG00000027503	OSBPL8	4410	6789	3112	3	41	4	112	9646	40	4	2112	4	5904.19	6.09377	1.96393	3.10285	0.00191668	0.0166584
ENSSSCG00000039793	PATJ	2	12	8	3794	3811	8	2461	1573	4	6	424	1612	949.643	-5.76034	1.85655	-3.10272	0.00191751	0.0166584
ENSSSCG00000032669	ENSSSCG00000032669	0	2	2	0	1180	5050	907	625	2	15	4855	3	297.463	-6.63833	2.13854	-3.10414	0.00190833	0.0166584
ENSSSCG00000040922	IP6K2	1000	925	20	1	612	0	83	1	0	0	0	0	1008.21	8.06054	2.59918	3.10119	0.00192745	0.0166797
ENSSSCG00000040778	NIPA1	0	19	5	1904	6842	7083	2116	28	27	14	6992	5	691.834	-5.65042	1.82225	-3.1008	0.00192996	0.0166797
ENSSSCG00000006927	PKN2	3	6	19	2	4	6	3055	3425	604	3427	179	12491	2218.14	-6.40479	2.06488	-3.10177	0.0019237	0.0166797
ENSSSCG00000004806	ENSSSCG00000004806	6208	33872	17179	4706	5833	5632	14019	2084	494	1306	9455	16587	18194.1	4.00362	1.29252	3.09753	0.0019514	0.0168359
ENSSSCG00000040528	TTC1	349	1787	35	37	779	0	1086	0	22	10	54	3	617.717	5.88998	1.90245	3.09599	0.00196154	0.0168943
ENSSSCG00000036546	RNF141	555	194	4552	1	0	0	218	0	37	0	0	3	1764.8	8.22382	2.66468	3.08623	0.00202711	0.0173651
ENSSSCG00000016070	GTF3C3	17	21	337	0	0	1	1	1	1	0	0	3658	112.643	7.04355	2.2824	3.08603	0.0020285	0.0173651
ENSSSCG00000012731	ENSSSCG00000012731	2	6	2	13	3124	3932	14	13363	10	5	4331	1749	444.517	-5.56969	1.80459	-3.0864	0.00202595	0.0173651
ENSSSCG00000018031	ZNF287	1	5	3	1	154	1625	3256	1	8	157	1898	2237	486.701	-6.0384	1.95684	-3.0858	0.00203009	0.0173651
ENSSSCG00000037288	YPEL1	0	4	2	52	135	10167	1	0	535	881	3344	4	476.974	-6.95548	2.25454	-3.0851	0.00203484	0.017376
ENSSSCG00000026392	BSDC1	1	131	0	0	0	0	0	0	0	0	0	0	21.6306	9.50459	3.08478	3.08113	0.00206217	0.017553
ENSSSCG00000025598	COBLL1	5	16	10	387	3422	1994	20	14	26	3727	7387	5529	1076.34	-5.23577	1.69934	-3.08107	0.00206258	0.017553
ENSSSCG00000003983	SMAP2	793	4	4138	91	21	1	0	0	0	151	0	0	1822.06	8.28328	2.68982	3.0795	0.0020735	0.0176159
ENSSSCG00000014329	CDC25C	1	2	5	0	2609	4045	3372	1728	5	726	1141	2	462.635	-5.93175	1.92657	-3.07893	0.00207748	0.0176199
ENSSSCG00000008747	NCAPG	1854	1454	60378	379	9700	16767	192	33	227	13968	3711	3297	20023	5.03515	1.6391	3.07191	0.00212697	0.0179787
ENSSSCG00000011870	PDIA5	0	4	1	1	22	3	1893	4379	11482	86	4	7	443.886	-7.20418	2.34489	-3.07229	0.00212421	0.0179787
ENSSSCG00000040392	ENSSSCG00000040392	0	0	0	36	404	8	955	1	2	564	216	1	73.8356	-7.06916	2.30244	-3.07029	0.0021385	0.0180456
ENSSSCG00000004469	LCA5	1	8	3	210	130	5	7	655	97	6014	521	624	424.53	-5.56615	1.81594	-3.06516	0.00217553	0.0183272
ENSSSCG00000033178	ENSSSCG00000033178	1	4	5	224	1258	2630	5	1935	5	483	4673	4	348.205	-5.33412	1.74079	-3.0642	0.0021825	0.018355
ENSSSCG00000023391	LONP2	0	2	14	2127	5678	3828	13	2194	2	729	2191	11	671.367	-5.70356	1.86524	-3.05781	0.00222958	0.0187194
ENSSSCG00000016866	GHR	1	6	3	678	4137	6818	268	465	9	15	24	6	372.188	-5.55166	1.81762	-3.05435	0.0022555	0.0189054
ENSSSCG00000026989	ENSSSCG00000026989	0	14	51	0	0	0	0	0	0	0	0	0	16.1988	9.08939	2.97651	3.05371	0.00226029	0.0189138
ENSSSCG00000032949	APH1B	2	12	7	3799	4561	4201	22	14	61	18	12479	13	807.667	-5.59668	1.8344	-3.05097	0.00228107	0.0190559
ENSSSCG00000030130	DPYSL2	4	3	5	4914	1076	87	1891	3	7	7011	5	319	1017.85	-6.05355	1.98491	-3.04979	0.00229004	0.019068
ENSSSCG00000025759	ENSSSCG00000025759	0	1	1	1193	1141	91	6	0	2	867	1124	3	211.964	-6.91654	2.26789	-3.04977	0.00229014	0.019068
ENSSSCG00000005030	NID2	0	2	2	0	533	1	3	2	3195	50	82	11252	723.825	-8.02233	2.63117	-3.04896	0.00229639	0.0190882
ENSSSCG00000001206	ZSCAN26	0	7	13	11	2291	5	3372	8	6	1616	7245	6041	1067.45	-6.21038	2.03759	-3.0479	0.00230449	0.0191239
ENSSSCG00000020870	ENSSSCG00000020870	9158	3964	81	1084	2064	4	31	3	16	5778	1207	30	8797.14	5.9426	1.95105	3.04585	0.00232025	0.0192227
ENSSSCG00000000841	APPL2	1	8	2	4	2755	1593	497	7	2427	3469	2968	7	290.41	-5.15802	1.69473	-3.04356	0.00233795	0.0192736
ENSSSCG00000010597	TAF5	0	5	2	0	1261	3646	9	7	254	1229	3955	9459	289.155	-6.03245	1.98188	-3.0438	0.00233614	0.0192736
ENSSSCG00000017102	TENT4A	0	2	0	1	2855	5003	5	2	3	4	3678	12	216.771	-7.19876	2.36482	-3.04411	0.00233373	0.0192736
ENSSSCG00000033753	UBXN2A	3570	4994	5371	331	2658	2669	8127	2244	47	3149	430	153	6094.11	4.28284	1.40838	3.04096	0.00235822	0.0193769
ENSSSCG00000004232	CLVS2	3	4	0	1473	2219	4120	6	4	7	4	2624	2804	701.184	-6.28244	2.06593	-3.04097	0.00235814	0.0193769
ENSSSCG00000016127	NDUFS1	17132	5750	409	4	13	1167	4477	1529	1133	3956	3	686	16327.1	5.80937	1.91172	3.03881	0.00237512	0.0194838
ENSSSCG00000003586	EPB41	0	8	81	1600	3572	5229	1442	479	5693	4281	5510	1295	2163.69	-4.91576	1.61895	-3.03639	0.00239432	0.0196091
ENSSSCG00000040777	ENSSSCG00000040777	74	1978	9	0	0	7	162	4	1	0	0	2	386.392	7.22533	2.38127	3.03424	0.00241145	0.0197171
ENSSSCG00000011930	ATG3	38	1213	0	0	0	0	30	6	1	54	3	0	228.653	7.35692	2.42648	3.03193	0.00242994	0.0197393
ENSSSCG00000015327	CASD1	58	21	43	9561	10183	9098	2103	6047	9459	7658	25045	30	4889.19	-4.65605	1.53558	-3.03212	0.00242845	0.0197393
ENSSSCG00000006968	LONRF1	0	5	1	229	1143	1165	3924	2	11	3	1994	2	260.782	-6.17054	2.0344	-3.0331	0.00242056	0.0197393
ENSSSCG00000028969	SLC26A4	0	2	2	2095	141	5	3	0	4	729	4032	287	372.936	-6.97123	2.29883	-3.03251	0.0024253	0.0197393
ENSSSCG00000034386	ATP2A2	1	6	5	3	1037	94	2236	2434	5	654	3942	18	380.832	-5.30072	1.74926	-3.03027	0.00244333	0.0198159
ENSSSCG00000033106	GTF2A1L	0	0	1	14	72	23	610	12	1	209	220	519	104.246	-6.42929	2.12297	-3.02845	0.00245815	0.0199039
ENSSSCG00000004130	ENSSSCG00000004130	3	15	4	43	3898	1633	258	900	27	3510	3510	21	374.496	-4.36598	1.44341	-3.02477	0.00248825	0.020115
ENSSSCG00000035376	ENSSSCG00000035376	1289	171	11261	0	5	0	223	1	19	1503	0	4	4275.43	7.43027	2.45804	3.02285	0.00250408	0.0201682
ENSSSCG00000022616	DCP1A	143	10	12380	1	799	2398	1359	11	19	6	5	3138	3682.64	5.97782	1.97783	3.02241	0.0025077	0.0201682
ENSSSCG00000009834	ATXN2	2	8	5	35	2942	3348	6053	20	4559	57	2784	8	440.121	-5.08021	1.6811	-3.02195	0.00251151	0.0201682
ENSSSCG00000014097	ENSSSCG00000014097	2	3	1	463	902	182	370	7	1	1635	20	1627	356.123	-5.69572	1.8848	-3.02192	0.00251177	0.0201682
ENSSSCG00000002404	SPTLC2	0	0	0	0	1	2	340	23	2761	45	3035	369	105.76	-7.58616	2.5107	-3.02153	0.00251498	0.0201682
ENSSSCG00000006284	C1orf112	641	8316	16925	4	2498	23	6204	8	15	63	2994	973	6945.62	5.45007	1.80462	3.02006	0.00252721	0.0202339
ENSSSCG00000011822	OPA1	1471	8970	3604	849	770	1307	149	3275	10	866	3173	507	4207.75	4.30641	1.42665	3.01855	0.00253987	0.0202728
ENSSSCG00000037670	TMEM164	1	5	3	2401	2540	635	1	2367	2	0	5899	35	610.414	-6.36628	2.10908	-3.01851	0.00254017	0.0202728
ENSSSCG00000038954	PLIN3	0	18	43	0	0	0	0	0	0	0	0	0	14.6409	8.94454	2.96412	3.0176	0.00254783	0.0203015
ENSSSCG00000009578	ENSSSCG00000009578	2	49	13	0	8	0	0	0	0	0	0	0	13.1262	7.61234	2.52457	3.0153	0.00256726	0.0204238
ENSSSCG00000027121	ODC1	8279	7353	11146	7	2358	6767	7604	5155	246	11	1729	385	12273.2	4.99166	1.65616	3.014	0.0025783	0.020479
ENSSSCG00000001531	SNRPC	1768	4677	5084	0	2	282	5796	8	17	239	3	98	3789.01	6.08877	2.02189	3.01142	0.00260027	0.0206209
ENSSSCG00000030268	ZFAND5	387	10599	11588	2627	4658	4604	398	1494	40	1859	5234	28	5972.2	4.30367	1.42977	3.01006	0.002612	0.0206484
ENSSSCG00000017091	TNIP1	0	0	2	442	287	1195	111	2618	3	0	137	1	307.308	-7.23378	2.40312	-3.01016	0.00261106	0.0206484
ENSSSCG00000011825	ATP13A3	5461	9297	371	606	14208	7026	2738	31	25	2896	10320	872	7092.88	4.36276	1.44972	3.00937	0.00261791	0.0206625
ENSSSCG00000015898	KCNH7	1	2	2	240	2008	573	7	3	7	3681	1657	6	238.762	-5.59958	1.86155	-3.00802	0.00262952	0.0206881
ENSSSCG00000012126	GPM6B	1	4	1	557	5081	9	4	1	1245	1139	7	3	456.064	-6.46789	2.14996	-3.00837	0.00262651	0.0206881
ENSSSCG00000017682	MYO19	0	1	2	0	196	19	519	4382	832	0	0	759	654.898	-8.17198	2.71715	-3.00756	0.00263356	0.0206881
ENSSSCG00000011546	MTMR14	506	233	0	2	155	20	144	5	10	0	0	0	475.628	6.96084	2.31766	3.00339	0.00266988	0.0208806
ENSSSCG00000004385	SNX3	0	93	69	0	44	0	0	0	1	2	4	0	34.5598	6.8046	2.26561	3.00343	0.00266957	0.0208806
ENSSSCG00000007360	CHD6	0	1	1	0	1	3439	1900	3	430	6	864	1	276.858	-7.30239	2.43145	-3.00331	0.00267059	0.0208806
ENSSSCG00000034706	MFAP3	98	8973	13333	0	1260	350	5050	9	17	8	864	11	5407.3	5.97171	1.99045	3.00019	0.00269813	0.0210631
ENSSSCG00000009043	ABCE1	4592	2429	5955	2	72	806	3161	3	26	4	2567	1409	6258.46	5.61256	1.87189	2.99834	0.00271456	0.0211584
ENSSSCG00000031701	GXYLT1	1	8	0	22	2198	154	5160	3	24	4	576	1334	422.703	-6.05113	2.01884	-2.99733	0.00272356	0.0211955
ENSSSCG00000029539	RAB23	911	0	129	1	7	13	0	0	3	354	1	1	820.275	7.29942	2.43638	2.99601	0.0027354	0.0212545
ENSSSCG00000010672	RAB11FIP2	0	1	3	1938	6441	49	4	1	2	1515	10	3	380.557	-6.87173	2.29609	-2.9928	0.00276432	0.021446
ENSSSCG00000014098	WDR41	0	1	0	707	695	1	610	534	0	2	124	2	164.949	-7.35994	2.4601	-2.99173	0.00277405	0.0214882
ENSSSCG00000016128	EEF1B2	65221	35683	1205	19	373	4946	16798	7837	6756	11300	17	3747	64954.5	5.5684	1.86261	2.98956	0.00279376	0.0215408
ENSSSCG00000034645	C3orf38	2666	8942	111	376	3449	2568	1851	2875	10	1038	2805	291	4277.39	4.26912	1.4277	2.99021	0.00278789	0.0215408
ENSSSCG00000007076	NDUFAF5	0	1	4	663	107	0	8353	3838	23	1	3	1	736.333	-7.54284	2.52269	-2.99	0.00278977	0.0215408
ENSSSCG00000015507	TNN	2	4	1	811	3241	1890	7	235	2	899	1702	4	268.735	-5.18844	1.73599	-2.98875	0.0028012	0.0215649
ENSSSCG00000012920	CORO1B	0	5	53	0	0	0	0	0	0	0	0	0	15.3189	9.00795	3.01528	2.98744	0.00281325	0.0216103
ENSSSCG00000039296	ENSSSCG00000039296	14	1339	0	0	0	0	1	0	0	1	152	7	227.038	7.918	2.65143	2.98631	0.00282362	0.0216103
ENSSSCG00000002266	ENSSSCG00000002266	4	15	27	4483	932	3627	649	4894	11	134	116	2272	1380.23	-5.11127	1.71127	-2.98683	0.00281885	0.0216103
ENSSSCG00000039972	ENSSSCG00000039972	0	2	2	31	791	2	489	1	3	4013	4311	5	244.92	-6.35669	2.12867	-2.98623	0.00282437	0.0216103
ENSSSCG00000037143	ENSSSCG00000037143	12	793	2038	0	3	16	773	5	7	62	387	15	737.239	5.6058	1.87846	2.98424	0.0028428	0.0217181
ENSSSCG00000003981	ZFP69B	1	6	2	2213	5529	6	15	3	5	741	5351	5	437.894	-5.95406	1.99705	-2.98143	0.00286902	0.021885
ENSSSCG00000008614	SMC6	1	4	37	2304	2127	1166	379	2	1288	734	1313	5302	1352.29	-5.2528	1.76228	-2.98068	0.00287612	0.0219058
ENSSSCG00000026753	OSBPL11	2823	13	5431	0	902	409	4	263	4	2586	2	4	4021.99	6.3093	2.1188	2.97778	0.00290348	0.0220805
ENSSSCG00000027722	BMP2K	0	1	0	80	2883	1	3	1122	1	7	454	1	141.727	-7.1405	2.39847	-2.97711	0.0029098	0.0220951
ENSSSCG00000031249	PTTG1IP	2	0	25	1	0	0	0	0	0	0	1	0	8.67597	7.57961	2.54671	2.97624	0.00291808	0.0221244
ENSSSCG00000039655	TAZ	3	1	0	1166	167	1763	10	13	1622	6	1172	15	574.198	-6.27774	2.11032	-2.97478	0.00293195	0.0221959
ENSSSCG00000013074	RAB3IL1	1983	570	0	0	0	2	6797	2	23	2	0	0	1783.08	8.25463	2.77751	2.97195	0.00295912	0.0223594
ENSSSCG00000011048	SUV39H2	6	15	6	5094	7491	5074	29	45	13	312	13614	18	1047.67	-5.26938	1.77324	-2.9716	0.00296249	0.0223594
ENSSSCG00000011762	ACTL6A	272	1181	124	6	173	1	395	0	18	1	1	2	474.423	5.86223	1.9743	2.96927	0.00298512	0.0223951
ENSSSCG00000038873	SLMAP	7	45	6	745	5076	4556	26	11	1350	4399	8388	1412	1041.03	-4.54291	1.52975	-2.96971	0.00298078	0.0223951
ENSSSCG00000016166	SPAG16	0	3	1	320	669	2	865	491	3	7	492	8519	140.866	-5.67937	1.91257	-2.9695	0.00298282	0.0223951
ENSSSCG00000004037	MAP3K4	1	1	1	0	1362	0	2665	1	1147	1192	682	13	438.646	-6.98543	2.35163	-2.97046	0.00297352	0.0223951
ENSSSCG00000004151	ENSSSCG00000004151	4	12	15	1328	1401	6240	23	431	1134	345	6996	11	743.955	-4.7088	1.58637	-2.9683	0.00299457	0.0223988
ENSSSCG00000040178	E2F3	0	4	3	1861	6	3	1	3	2549	2322	28	0	889.959	-7.5954	2.5585	-2.96869	0.00299072	0.0223988
ENSSSCG00000004799	ZNF770	0	1	1	1	76	754	2916	3	1960	1	1679	4	166.136	-6.56525	2.21234	-2.96756	0.00300172	0.0224188
ENSSSCG00000008971	USO1	0	8	2	1180	1188	6	2280	6	4	527	5245	3	339.039	-5.84309	1.97046	-2.96534	0.0030235	0.0225478
ENSSSCG00000040056	ENSSSCG00000040056	61472	128344	186354	47688	54904	56050	99700	34857	41061	26297	64467	27931	152647	3.66015	1.23464	2.96454	0.0030314	0.0225639
ENSSSCG00000036744	ALX1	0	11	7	1321	3150	15153	10	10	11	121	4422	5	674.094	-5.87944	1.98372	-2.96384	0.00303828	0.0225639
ENSSSCG00000001074	KDM1B	1	1	0	0	1264	2096	6	14	265	992	282	5	176.427	-6.36592	2.14793	-2.96375	0.00303919	0.0225639
ENSSSCG00000003401	KIF1B	0	7	2	60	7318	682	248	7	19	17	8646	12	237.736	-5.44123	1.83664	-2.96261	0.00305044	0.0226139
ENSSSCG00000031897	ENSSSCG00000031897	1	1	0	202	93	556	3785	1	1	419	6	2	212.791	-6.62502	2.23777	-2.96055	0.00307093	0.0227322
ENSSSCG00000007284	NCOA6	4	2	6	2183	4375	5795	11	5	292	751	1417	8	596.58	-5.25377	1.77531	-2.95936	0.00308282	0.0227865
ENSSSCG00000015355	DGKB	0	3	0	1954	353	1523	1	4777	2	1	54	1	292.804	-7.22783	2.44501	-2.95616	0.00311493	0.0229898
ENSSSCG00000015786	PRIMPOL	6	19	11	2299	7677	7289	91	878	40	26	13863	79	843.029	-4.65419	1.57524	-2.95459	0.00313089	0.0230059
ENSSSCG00000001471	BRD2	2	13	1	3910	2419	64	31	337	9896	294	473	4	571.571	-5.56063	1.88163	-2.95522	0.00312449	0.0230059
ENSSSCG00000027130	TNFRSF12A	0	0	1	0	2	2	2	6264	11	4	0	14144	505.574	-9.15373	3.09806	-2.95467	0.00313006	0.0230059
ENSSSCG00000031288	ENSSSCG00000031288	0	12	107	0	1	3	5	1	5	1	2874	0	33.1875	5.67859	1.92308	2.95286	0.00314845	0.0230817
ENSSSCG00000014432	GRPEL2	0	1	0	86	590	1355	93	1	5	239	1394	0	85.4293	-6.40685	2.16985	-2.95266	0.00315044	0.0230817
ENSSSCG00000010900	DENND1B	4	8	7	1756	1813	8177	18	6	10	5398	538	227	714.685	-5.19089	1.75884	-2.95131	0.00316427	0.0231491
ENSSSCG00000024628	ALKBH8	331	437	0	0	2	1	12	2	11	2	2	11985	361.22	6.42991	2.18228	2.94642	0.00321476	0.0234842
ENSSSCG00000002645	GALNS	0	11	53	0	0	0	0	2	0	0	0	0	16.4313	8.25577	2.80313	2.94519	0.00322754	0.0235432
ENSSSCG00000007151	CDC25B	4	5	5	2206	413	3074	370	3871	3	11	1839	5	713.093	-5.4487	1.85064	-2.94422	0.00323769	0.0235828
ENSSSCG00000023728	TECTA	10	39	44	980	10638	19933	637	6220	23	5608	10716	34	1696.74	-4.38243	1.48994	-2.94134	0.00326796	0.0237687
ENSSSCG00000025881	PDHB	3831	4854	29	0	301	3	3264	5	4	66	1204	2	4169.52	6.28031	2.13721	2.93856	0.00329741	0.0239134
ENSSSCG00000010454	IFIT5	0	4	2	1015	2091	4004	7	4	3	6	1650	3	280.855	-6.17612	2.10151	-2.93889	0.0032939	0.0239134
ENSSSCG00000012713	ATP11C	2	20	12	53	8861	7373	469	17	11	10701	3484	18	810.073	-5.02292	1.71106	-2.93556	0.00332949	0.0240762
ENSSSCG00000023948	UBTD2	0	4	0	462	624	4	5845	0	7	4	3276	6	344.087	-7.1583	2.43824	-2.93585	0.00332638	0.0240762
ENSSSCG00000009045	HHIP	1	672	8481	282	2117	8	7	6570	156	9	3077	7	2595.77	5.47622	1.86589	2.93491	0.00333647	0.0240919
ENSSSCG00000015539	STX6	0	5	4	1202	5670	1976	458	10	5	4	999	4	305.728	-5.65282	1.92915	-2.93021	0.00338736	0.0244242
ENSSSCG00000004499	ATP5F1A	2031	4206	249	1	412	1	2911	11	32	16	129	3	2585.5	5.77696	1.97231	2.92904	0.00340013	0.024481
ENSSSCG00000021371	ZNF300	0	1	0	0	850	851	0	202	644	0	35	3	194.03	-8.30723	2.83831	-2.92683	0.00342438	0.0246201
ENSSSCG00000003652	AKIRIN1	0	324	1488	1	372	134	0	5	2	0	335	0	472.38	6.70187	2.29108	2.92519	0.0034424	0.0247142
ENSSSCG00000031123	PPIG	3563	10692	82	669	3079	3844	4668	102	187	2959	8885	14	5416.04	4.36795	1.49432	2.92304	0.00346637	0.024787
ENSSSCG00000000478	GRIP1	2	12	8	223	1187	1352	637	1268	13	848	2915	17	284.783	-3.99927	1.36814	-2.92314	0.00346521	0.024787
ENSSSCG00000003795	WLS	2	11	1	50	4638	9636	16	14	26	31	13225	12	494.091	-5.47692	1.874	-2.92258	0.00347141	0.024787
ENSSSCG00000010468	CPEB3	0	3	0	5	1000	1924	2	0	1	2432	641	439	222.904	-6.8286	2.33656	-2.9225	0.00347236	0.024787
ENSSSCG00000027974	MRPL50	0	155	96	0	619	0	1	1	0	1	0	3	52.4473	6.58936	2.25709	2.9194	0.00350705	0.0249281
ENSSSCG00000016836	NADK2	4671	1571	83	7	549	7	4243	7	29	7	4	8	4406.73	6.06803	2.07801	2.92012	0.00349896	0.0249281
ENSSSCG00000015610	SYT14	0	2	4	2094	2147	3	1018	3	1	7	3141	9	365.651	-6.34157	2.17222	-2.9194	0.00350708	0.0249281
ENSSSCG00000011788	VPS8	1	4	1	3	3589	3759	9	9	5	3873	3	99	314.41	-5.93346	2.03385	-2.91735	0.00353014	0.0249856
ENSSSCG00000009904	DYNLL1	0	0	0	41	16	898	9	73	0	2472	805	17	50.1563	-6.512	2.23185	-2.91775	0.00352567	0.0249856
ENSSSCG00000024813	MAP3K3	2	6	1	2191	29	470	2065	4	4	1	0	4901	973.762	-6.82846	2.3405	-2.91753	0.00352816	0.0249856
ENSSSCG00000022264	ENSSSCG00000022264	4	0	2	1473	928	3780	1644	4010	4	2	536	2	693.758	-5.95737	2.04333	-2.91552	0.00355096	0.0250974
ENSSSCG00000017285	ENSSSCG00000017285	0	1	2	640	1715	236	2	0	2	2027	2663	3	219.145	-6.44077	2.20976	-2.91469	0.00356039	0.0251286
ENSSSCG00000032517	DMXL2	0	1	3	1	2	17	8212	8	4	3	3431	7955	383.139	-6.93195	2.37879	-2.91406	0.00356756	0.0251437
ENSSSCG00000009801	BCL7A	3	16	5	773	2757	4498	13	3472	12	7	16689	8	737.859	-5.24667	1.80338	-2.90935	0.0036218	0.0254901
ENSSSCG00000007669	GNB2	2	0	27	0	1	0	0	0	0	0	0	0	9.10181	8.0255	2.76081	2.90694	0.00364987	0.0255201
ENSSSCG00000032028	EIF4B	4987	3740	102	2	542	4	1715	15	332	3	14	842	5090.42	5.82509	2.00426	2.90635	0.00365666	0.0255201
ENSSSCG00000003303	ENSSSCG00000003303	23	33	19	10918	12657	30688	60	3666	427	51	11471	37	2886.65	-5.00336	1.7207	-2.90775	0.00364042	0.0255201
ENSSSCG00000016877	NNT	4	7	31	472	4256	3848	169	11387	8	3087	1217	22	1287.19	-5.03035	1.72991	-2.90786	0.00363907	0.0255201
ENSSSCG00000031572	MFF	1	4	4	481	2269	6609	7	2	12	560	2504	3	322.793	-5.37704	1.84985	-2.90675	0.00365206	0.0255201
ENSSSCG00000001063	MYLIP	0	2	0	18	65	29	1740	998	0	2	5	357	198.928	-7.07698	2.43443	-2.90703	0.00364874	0.0255201
ENSSSCG00000010477	CEP55	5	1	127	3	28	3	2691	17	1	1	0	2	42.7088	5.06984	1.74499	2.90537	0.00366814	0.0255646
ENSSSCG00000034321	TP53INP1	11	15	18	3270	6071	4259	83	31	19	1715	3101	5415	1389.15	-4.79721	1.65173	-2.90435	0.00368017	0.0256127
ENSSSCG00000026552	MFSD14B	2969	1485	1777	17	2073	235	2591	799	52	4	1889	1176	3613.36	4.66349	1.6069	2.90217	0.00370592	0.0257561
ENSSSCG00000009010	ARFIP1	1	4678	6940	2	3826	429	1307	739	10	735	5303	61	2918.32	4.85986	1.67482	2.90172	0.00371118	0.025757
ENSSSCG00000034711	ENSSSCG00000034711	1	6618	14635	579	651	9	419	2419	42	366	9	12	5377.54	5.58842	1.92717	2.8998	0.003734	0.0258794
ENSSSCG00000011065	MASTL	3279	165	14908	2207	5889	4578	948	38	38	6488	5310	46	7723.13	4.61756	1.59305	2.89857	0.00374874	0.0259457
ENSSSCG00000029608	SEC62	1866	529	3	9	3824	73	550	401	14	529	3733	71	1843.12	4.77455	1.64762	2.89784	0.00375741	0.0259697
ENSSSCG00000008944	NPFFR2	0	3	3	0	1127	1496	1	582	1649	592	374	0	497.333	-6.90754	2.38417	-2.89725	0.00376447	0.0259826
ENSSSCG00000023533	ZNF236	63	1	2647	0	412	1	1	1	89	111	9	1	808.505	6.30645	2.17765	2.89599	0.00377959	0.0260511
ENSSSCG00000009030	PRMT9	0	12	169	0	0	0	0	0	0	1	40	60	48.9832	7.49607	2.59181	2.89221	0.00382542	0.0263147
ENSSSCG00000024679	UPF3A	0	9	2	0	4708	4	6261	807	6	4	1732	719	490.02	-6.27694	2.17047	-2.89197	0.00382835	0.0263147
ENSSSCG00000028748	NDC1	2	9	6	1801	2637	3293	15	3	56	1	6150	1070	565.395	-5.29815	1.83411	-2.88868	0.00386865	0.0265552
[truncated: 313 more rows]

## Sheet: PA 1-cell vs. MII
ID	NAME	PA 1-cell-1	PA 1-cell-2	PA 1-cell-3	MII-1	MII-2	MII-3	baseMean	log2FoldChange	lfcSE	stat	pvalue	padj
[truncated: 891 more rows]

[truncated: 3 more sheets: PA 2-cell vs. PA 1-cell, PA 4-cell vs. PA 2-cell, PA 8-cell vs. PA 4-cell]
