# Supplementary material for: Single cell RNA-seq reveals genes vital to in vitro fertilized embryos and parthenotes in pigs
Source: Sci Rep. 2021 Jul 13;11:14393. doi: 10.1038/s41598-021-93904-3 (PMC8277874; doi:10.1038/s41598-021-93904-3)
Supplement: Supplementary file 6 — Supplementary Table S7 [file 41598_2021_93904_MOESM6_ESM.xlsx]

## Sheet: IVF 1-cell vs. MII Up
Table S7. GO and KEGG enrichment of DE mRNAs in pig IVF embryos at different stages
GO
	ONTOLOGY	ID	Description	GeneRatio	BgRatio	pvalue	p.adjust	qvalue	geneID	Count
GO:0004725	MF	GO:0004725	protein tyrosine phosphatase activity	5/94	42/6851	0.000248829	0.0387783	0.0377074	DUSP5/PTPN9/PTP4A2/CDC25B/PTPRB	5
GO:0005525	MF	GO:0005525	GTP binding	9/94	189/6851	0.00107725	0.0387783	0.0377074	GIMAP8/DIRAS3/DIRAS2/RAB11B/RAB8A/GPN3/TUBA1B/RP2/SEPTIN11	9
GO:0032550	MF	GO:0032550	purine ribonucleoside binding	9/94	189/6851	0.00107725	0.0387783	0.0377074	GIMAP8/DIRAS3/DIRAS2/RAB11B/RAB8A/GPN3/TUBA1B/RP2/SEPTIN11	9
GO:0001883	MF	GO:0001883	purine nucleoside binding	9/94	190/6851	0.00111819	0.0387783	0.0377074	GIMAP8/DIRAS3/DIRAS2/RAB11B/RAB8A/GPN3/TUBA1B/RP2/SEPTIN11	9
GO:0032549	MF	GO:0032549	ribonucleoside binding	9/94	190/6851	0.00111819	0.0387783	0.0377074	GIMAP8/DIRAS3/DIRAS2/RAB11B/RAB8A/GPN3/TUBA1B/RP2/SEPTIN11	9
GO:0001882	MF	GO:0001882	nucleoside binding	9/94	192/6851	0.00120385	0.0387783	0.0377074	GIMAP8/DIRAS3/DIRAS2/RAB11B/RAB8A/GPN3/TUBA1B/RP2/SEPTIN11	9
GO:0032561	MF	GO:0032561	guanyl ribonucleotide binding	9/94	195/6851	0.00134225	0.0387783	0.0377074	GIMAP8/DIRAS3/DIRAS2/RAB11B/RAB8A/GPN3/TUBA1B/RP2/SEPTIN11	9
GO:0019001	MF	GO:0019001	guanyl nucleotide binding	9/94	196/6851	0.00139115	0.0387783	0.0377074	GIMAP8/DIRAS3/DIRAS2/RAB11B/RAB8A/GPN3/TUBA1B/RP2/SEPTIN11	9
GO:0004721	MF	GO:0004721	phosphoprotein phosphatase activity	5/94	65/6851	0.00188543	0.0467167	0.0454267	DUSP5/PTPN9/PTP4A2/CDC25B/PTPRB	5
KEGG
None

## Sheet: IVF 1-cell vs. MII Down
GO
	ONTOLOGY	ID	Description	GeneRatio	BgRatio	pvalue	p.adjust	qvalue	geneID	Count
GO:0005881	CC	GO:0005881	cytoplasmic microtubule	2/52	14/7007	0.00464325	0.323913	0.319381	KIF18A/CEP162	2
GO:0005798	CC	GO:0005798	Golgi-associated vesicle	3/52	48/7007	0.00527016	0.323913	0.319381	ADAM10/AFTPH/TMED5	3
GO:0008287	CC	GO:0008287	protein serine/threonine phosphatase complex	2/52	19/7007	0.00852101	0.323913	0.319381	PPP4R3B/PPP2R5A	2
GO:1903293	CC	GO:1903293	phosphatase complex	2/52	19/7007	0.00852101	0.323913	0.319381	PPP4R3B/PPP2R5A	2
GO:0030135	CC	GO:0030135	coated vesicle	3/52	61/7007	0.0102504	0.323913	0.319381	ADAM10/AFTPH/TMED5	3
GO:0030136	CC	GO:0030136	clathrin-coated vesicle	2/52	28/7007	0.0180526	0.405915	0.400236	ADAM10/AFTPH	2
GO:0005874	CC	GO:0005874	microtubule	3/52	76/7007	0.0185275	0.405915	0.400236	SLAIN2/KIF18A/CEP162	3
GO:0005794	CC	GO:0005794	Golgi apparatus	7/52	388/7007	0.0234608	0.405915	0.400236	ADAM10/AFTPH/NDFIP2/TMED5/ARL5B/SCAMP1/SPEF2	7
GO:0030658	CC	GO:0030658	transport vesicle membrane	2/52	36/7007	0.0289776	0.405915	0.400236	AFTPH/SCAMP1	2
GO:0098590	CC	GO:0098590	plasma membrane region	5/52	247/7007	0.0353467	0.405915	0.400236	ADAM10/KIF18A/TRPV4/ALPK2/CYBRD1	5
GO:0046983	MF	GO:0046983	protein dimerization activity	9/44	328/6851	0.000189765	0.0328293	0.0303624	NCOA1/ADAM10/EBF1/CARNMT1/STAT3/TAF9B/SAE1/NCOA2/ABTB2	9
GO:0015085	MF	GO:0015085	calcium ion transmembrane transporter activity	3/44	40/6851	0.00206912	0.178979	0.165529	ATP2A2/TRPV4/CACNB4	3
GO:0140297	MF	GO:0140297	DNA-binding transcription factor binding	4/44	101/6851	0.00384361	0.221648	0.204993	NCOA1/DDX20/STAT3/NCOA2	4
GO:0017124	MF	GO:0017124	SH3 domain binding	2/44	17/6851	0.00515709	0.223044	0.206284	ADAM10/QKI	2
GO:0008134	MF	GO:0008134	transcription factor binding	5/44	188/6851	0.00672683	0.232748	0.215259	NCOA1/RB1/DDX20/STAT3/NCOA2	5
GO:0030374	MF	GO:0030374	nuclear receptor transcription coactivator activity	2/44	22/6851	0.0085831	0.247479	0.228883	NCOA1/NCOA2	2
GO:0070491	MF	GO:0070491	repressing transcription factor binding	2/44	24/6851	0.0101722	0.251398	0.232507	DDX20/STAT3	2
GO:0061629	MF	GO:0061629	RNA polymerase II-specific DNA-binding transcription factor binding	3/44	84/6851	0.0164076	0.267681	0.247566	NCOA1/STAT3/NCOA2	3
GO:0019904	MF	GO:0019904	protein domain specific binding	4/44	155/6851	0.016957	0.267681	0.247566	ADAM10/NDFIP2/QKI/LDB1	4
GO:0046873	MF	GO:0046873	metal ion transmembrane transporter activity	4/44	156/6851	0.0173231	0.267681	0.247566	SLC30A4/ATP2A2/TRPV4/CACNB4	4
GO:0005262	MF	GO:0005262	calcium channel activity	2/44	35/6851	0.0209734	0.267681	0.247566	TRPV4/CACNB4	2
GO:0022857	MF	GO:0022857	transmembrane transporter activity	7/44	451/6851	0.0234981	0.267681	0.247566	SLC2A12/SLC30A4/ATP2A2/SLC1A5/SFXN2/TRPV4/CACNB4	7
GO:0046982	MF	GO:0046982	protein heterodimerization activity	3/44	97/6851	0.0239709	0.267681	0.247566	TAF9B/SAE1/ABTB2	3
GO:0035257	MF	GO:0035257	nuclear hormone receptor binding	2/44	38/6851	0.0244819	0.267681	0.247566	NCOA1/NCOA2	2
GO:0008324	MF	GO:0008324	cation transmembrane transporter activity	5/44	260/6851	0.0245864	0.267681	0.247566	SLC30A4/ATP2A2/SLC1A5/TRPV4/CACNB4	5
GO:0015075	MF	GO:0015075	ion transmembrane transporter activity	6/44	355/6851	0.0247566	0.267681	0.247566	SLC30A4/ATP2A2/SLC1A5/SFXN2/TRPV4/CACNB4	6
GO:0016887	MF	GO:0016887	ATPase activity	3/44	108/6851	0.0316207	0.321787	0.297607	SUPV3L1/KIF18A/DDX20	3
GO:0004386	MF	GO:0004386	helicase activity	2/44	47/6851	0.0363054	0.348935	0.322715	SUPV3L1/DDX20	2
GO:0004222	MF	GO:0004222	metalloendopeptidase activity	2/44	49/6851	0.0391798	0.356743	0.329936	ADAM10/NRDC	2
GO:0008238	MF	GO:0008238	exopeptidase activity	2/44	51/6851	0.0421384	0.364497	0.337107	PM20D2/PEPD	2
GO:0051427	MF	GO:0051427	hormone receptor binding	2/44	54/6851	0.0467286	0.384955	0.356027	NCOA1/NCOA2	2
KEGG
	ID	Description	GeneRatio	BgRatio	pvalue	p.adjust	qvalue	geneID	Count
ssc05223	ssc05223	Non-small cell lung cancer	4/39	66/8760	0.000198274	0.0239912	0.0198274	RB1/STAT3/STAT5A/PLCG2	4

## Sheet: IVF 2-cell vs. IVF 1-cell Up
GO
	ONTOLOGY	ID	Description	GeneRatio	BgRatio	pvalue	p.adjust	qvalue	geneID	Count
GO:0042773	BP	GO:0042773	ATP synthesis coupled electron transport	3/18	38/6187	0.000163707	0.047709	0.0412558	ND4L/COX2/ND2	3
GO:0022904	BP	GO:0022904	respiratory electron transport chain	3/18	43/6187	0.000237316	0.047709	0.0412558	ND4L/COX2/ND2	3
GO:0022900	BP	GO:0022900	electron transport chain	3/18	46/6187	0.000290318	0.047709	0.0412558	ND4L/COX2/ND2	3
GO:0006119	BP	GO:0006119	oxidative phosphorylation	3/18	52/6187	0.00041807	0.0511398	0.0442225	ND4L/COX2/ND2	3
GO:0032835	BP	GO:0032835	glomerulus development	2/18	12/6187	0.000518659	0.0511398	0.0442225	WT1/PECAM1	2
GO:0007530	BP	GO:0007530	sex determination	2/18	14/6187	0.000712659	0.0543093	0.0469633	WT1/RTF2	2
GO:0045333	BP	GO:0045333	cellular respiration	3/18	64/6187	0.000771127	0.0543093	0.0469633	ND4L/COX2/ND2	3
GO:0015980	BP	GO:0015980	energy derivation by oxidation of organic compounds	3/18	87/6187	0.00188129	0.115935	0.100253	ND4L/COX2/ND2	3
GO:0046034	BP	GO:0046034	ATP metabolic process	3/18	99/6187	0.0027237	0.149198	0.129018	ND4L/COX2/ND2	3
GO:0055007	BP	GO:0055007	cardiac muscle cell differentiation	2/18	33/6187	0.00400185	0.197291	0.170605	MYOCD/ALPK2	2
GO:0072009	BP	GO:0072009	nephron epithelium development	2/18	35/6187	0.00449416	0.20142	0.174176	WT1/PECAM1	2
GO:0072006	BP	GO:0072006	nephron development	2/18	38/6187	0.00528258	0.217026	0.18767	WT1/PECAM1	2
GO:0035051	BP	GO:0035051	cardiocyte differentiation	2/18	43/6187	0.00672735	0.243492	0.210557	MYOCD/ALPK2	2
GO:0006091	BP	GO:0006091	generation of precursor metabolites and energy	3/18	143/6187	0.00764833	0.243492	0.210557	ND4L/COX2/ND2	3
GO:0007507	BP	GO:0007507	heart development	3/18	148/6187	0.00840816	0.243492	0.210557	WT1/MYOCD/ALPK2	3
GO:0050731	BP	GO:0050731	positive regulation of peptidyl-tyrosine phosphorylation	2/18	49/6187	0.00867131	0.243492	0.210557	PECAM1/NEDD9	2
GO:0072073	BP	GO:0072073	kidney epithelium development	2/18	50/6187	0.00901711	0.243492	0.210557	WT1/PECAM1	2
GO:0072359	BP	GO:0072359	circulatory system development	4/18	295/6187	0.0091138	0.243492	0.210557	WT1/MYOCD/PECAM1/ALPK2	4
GO:0018193	BP	GO:0018193	peptidyl-amino acid modification	4/18	318/6187	0.0118133	0.243492	0.210557	MYOCD/PADI4/PECAM1/NEDD9	4
GO:0048738	BP	GO:0048738	cardiac muscle tissue development	2/18	58/6187	0.0120016	0.243492	0.210557	MYOCD/ALPK2	2
GO:0055114	BP	GO:0055114	oxidation-reduction process	3/18	172/6187	0.0126696	0.243492	0.210557	ND4L/COX2/ND2	3
GO:0061061	BP	GO:0061061	muscle structure development	3/18	184/6187	0.0151929	0.243492	0.210557	WT1/MYOCD/ALPK2	3
GO:0050730	BP	GO:0050730	regulation of peptidyl-tyrosine phosphorylation	2/18	68/6187	0.016258	0.243492	0.210557	PECAM1/NEDD9	2
GO:0001822	BP	GO:0001822	kidney development	2/18	77/6187	0.0205631	0.243492	0.210557	WT1/PECAM1	2
GO:0018108	BP	GO:0018108	peptidyl-tyrosine phosphorylation	2/18	79/6187	0.0215784	0.243492	0.210557	PECAM1/NEDD9	2
GO:2000241	BP	GO:2000241	regulation of reproductive process	2/18	79/6187	0.0215784	0.243492	0.210557	WT1/RTF2	2
GO:0031589	BP	GO:0031589	cell-substrate adhesion	2/18	80/6187	0.0220938	0.243492	0.210557	PECAM1/NEDD9	2
GO:0072001	BP	GO:0072001	renal system development	2/18	80/6187	0.0220938	0.243492	0.210557	WT1/PECAM1	2
GO:0018212	BP	GO:0018212	peptidyl-tyrosine modification	2/18	81/6187	0.0226144	0.243492	0.210557	PECAM1/NEDD9	2
GO:0051146	BP	GO:0051146	striated muscle cell differentiation	2/18	91/6187	0.0280971	0.243492	0.210557	MYOCD/ALPK2	2
GO:0061098	BP	GO:0061098	positive regulation of protein tyrosine kinase activity	1/18	10/6187	0.0287359	0.243492	0.210557	NEDD9	1
GO:0070884	BP	GO:0070884	regulation of calcineurin-NFAT signaling cascade	1/18	10/6187	0.0287359	0.243492	0.210557	NFAT5	1
GO:0072074	BP	GO:0072074	kidney mesenchyme development	1/18	10/6187	0.0287359	0.243492	0.210557	WT1	1
GO:0106056	BP	GO:0106056	regulation of calcineurin-mediated signaling	1/18	10/6187	0.0287359	0.243492	0.210557	NFAT5	1
GO:1904994	BP	GO:1904994	regulation of leukocyte adhesion to vascular endothelial cell	1/18	10/6187	0.0287359	0.243492	0.210557	NFAT5	1
GO:1905209	BP	GO:1905209	positive regulation of cardiocyte differentiation	1/18	10/6187	0.0287359	0.243492	0.210557	MYOCD	1
GO:0006412	BP	GO:0006412	translation	3/18	239/6187	0.030238	0.243492	0.210557	WT1/RPS28/RPS3	3
GO:0003382	BP	GO:0003382	epithelial cell morphogenesis	1/18	11/6187	0.0315662	0.243492	0.210557	PECAM1	1
GO:0010453	BP	GO:0010453	regulation of cell fate commitment	1/18	11/6187	0.0315662	0.243492	0.210557	RTF2	1
GO:0030866	BP	GO:0030866	cortical actin cytoskeleton organization	1/18	11/6187	0.0315662	0.243492	0.210557	STRIP1	1
GO:0061311	BP	GO:0061311	cell surface receptor signaling pathway involved in heart development	1/18	11/6187	0.0315662	0.243492	0.210557	ALPK2	1
GO:0072273	BP	GO:0072273	metanephric nephron morphogenesis	1/18	11/6187	0.0315662	0.243492	0.210557	WT1	1
GO:1900026	BP	GO:1900026	positive regulation of substrate adhesion-dependent cell spreading	1/18	11/6187	0.0315662	0.243492	0.210557	NEDD9	1
GO:0001655	BP	GO:0001655	urogenital system development	2/18	98/6187	0.0322238	0.243492	0.210557	WT1/PECAM1	2
GO:0007159	BP	GO:0007159	leukocyte cell-cell adhesion	2/18	98/6187	0.0322238	0.243492	0.210557	NFAT5/PECAM1	2
GO:0007517	BP	GO:0007517	muscle organ development	2/18	98/6187	0.0322238	0.243492	0.210557	WT1/MYOCD	2
GO:0043043	BP	GO:0043043	peptide biosynthetic process	3/18	245/6187	0.0322294	0.243492	0.210557	WT1/RPS28/RPS3	3
GO:0006417	BP	GO:0006417	regulation of translation	2/18	100/6187	0.0334449	0.243492	0.210557	WT1/RPS3	2
GO:0000578	BP	GO:0000578	embryonic axis specification	1/18	12/6187	0.0343888	0.243492	0.210557	WT1	1
GO:0006120	BP	GO:0006120	mitochondrial electron transport, NADH to ubiquinone	1/18	12/6187	0.0343888	0.243492	0.210557	ND2	1
GO:0071320	BP	GO:0071320	cellular response to cAMP	1/18	12/6187	0.0343888	0.243492	0.210557	WT1	1
GO:0072210	BP	GO:0072210	metanephric nephron development	1/18	12/6187	0.0343888	0.243492	0.210557	WT1	1
GO:0033173	BP	GO:0033173	calcineurin-NFAT signaling cascade	1/18	13/6187	0.0372035	0.243492	0.210557	NFAT5	1
GO:0061213	BP	GO:0061213	positive regulation of mesonephros development	1/18	13/6187	0.0372035	0.243492	0.210557	WT1	1
GO:0061756	BP	GO:0061756	leukocyte adhesion to vascular endothelial cell	1/18	13/6187	0.0372035	0.243492	0.210557	NFAT5	1
GO:0000902	BP	GO:0000902	cell morphogenesis	3/18	261/6187	0.0378762	0.243492	0.210557	PECAM1/NEDD9/STRIP1	3
GO:0016570	BP	GO:0016570	histone modification	2/18	108/6187	0.0385095	0.243492	0.210557	MYOCD/PADI4	2
GO:0001523	BP	GO:0001523	retinoid metabolic process	1/18	14/6187	0.0400105	0.243492	0.210557	AKR1B1	1
GO:0003338	BP	GO:0003338	metanephros morphogenesis	1/18	14/6187	0.0400105	0.243492	0.210557	WT1	1
GO:0009948	BP	GO:0009948	anterior/posterior axis specification	1/18	14/6187	0.0400105	0.243492	0.210557	WT1	1
GO:0016101	BP	GO:0016101	diterpenoid metabolic process	1/18	14/6187	0.0400105	0.243492	0.210557	AKR1B1	1
GO:0035850	BP	GO:0035850	epithelial cell differentiation involved in kidney development	1/18	14/6187	0.0400105	0.243492	0.210557	WT1	1
GO:0045907	BP	GO:0045907	positive regulation of vasoconstriction	1/18	14/6187	0.0400105	0.243492	0.210557	COX2	1
GO:0048016	BP	GO:0048016	inositol phosphate-mediated signaling	1/18	14/6187	0.0400105	0.243492	0.210557	NFAT5	1
GO:0097720	BP	GO:0097720	calcineurin-mediated signaling	1/18	14/6187	0.0400105	0.243492	0.210557	NFAT5	1
GO:1900024	BP	GO:1900024	regulation of substrate adhesion-dependent cell spreading	1/18	14/6187	0.0400105	0.243492	0.210557	NEDD9	1
GO:1905207	BP	GO:1905207	regulation of cardiocyte differentiation	1/18	14/6187	0.0400105	0.243492	0.210557	MYOCD	1
GO:0014706	BP	GO:0014706	striated muscle tissue development	2/18	111/6187	0.0404811	0.243492	0.210557	MYOCD/ALPK2	2
GO:0022604	BP	GO:0022604	regulation of cell morphogenesis	2/18	111/6187	0.0404811	0.243492	0.210557	NEDD9/STRIP1	2
GO:0045785	BP	GO:0045785	positive regulation of cell adhesion	2/18	111/6187	0.0404811	0.243492	0.210557	NFAT5/NEDD9	2
GO:0016569	BP	GO:0016569	covalent chromatin modification	2/18	113/6187	0.0418168	0.243492	0.210557	MYOCD/PADI4	2
GO:0030865	BP	GO:0030865	cortical cytoskeleton organization	1/18	15/6187	0.0428097	0.243492	0.210557	STRIP1	1
GO:0060421	BP	GO:0060421	positive regulation of heart growth	1/18	15/6187	0.0428097	0.243492	0.210557	WT1	1
GO:0072594	BP	GO:0072594	establishment of protein localization to organelle	2/18	115/6187	0.0431694	0.243492	0.210557	GDAP1/KPNA7	2
GO:0042692	BP	GO:0042692	muscle cell differentiation	2/18	116/6187	0.0438519	0.243492	0.210557	MYOCD/ALPK2	2
GO:0034248	BP	GO:0034248	regulation of cellular amide metabolic process	2/18	117/6187	0.0445385	0.243492	0.210557	WT1/RPS3	2
GO:0003156	BP	GO:0003156	regulation of animal organ formation	1/18	16/6187	0.0456013	0.243492	0.210557	WT1	1
GO:0006721	BP	GO:0006721	terpenoid metabolic process	1/18	16/6187	0.0456013	0.243492	0.210557	AKR1B1	1
GO:0045123	BP	GO:0045123	cellular extravasation	1/18	16/6187	0.0456013	0.243492	0.210557	PECAM1	1
GO:0048806	BP	GO:0048806	genitalia development	1/18	16/6187	0.0456013	0.243492	0.210557	WT1	1
GO:0055025	BP	GO:0055025	positive regulation of cardiac muscle tissue development	1/18	16/6187	0.0456013	0.243492	0.210557	MYOCD	1
GO:0061217	BP	GO:0061217	regulation of mesonephros development	1/18	16/6187	0.0456013	0.243492	0.210557	WT1	1
GO:0090184	BP	GO:0090184	positive regulation of kidney development	1/18	16/6187	0.0456013	0.243492	0.210557	WT1	1
GO:0097327	BP	GO:0097327	response to antineoplastic agent	1/18	16/6187	0.0456013	0.243492	0.210557	RTF2	1
GO:0060537	BP	GO:0060537	muscle tissue development	2/18	121/6187	0.0473256	0.243492	0.210557	MYOCD/ALPK2	2
GO:0022603	BP	GO:0022603	regulation of anatomical structure morphogenesis	3/18	286/6187	0.0476698	0.243492	0.210557	WT1/NEDD9/STRIP1	3
GO:0061005	BP	GO:0061005	cell differentiation involved in kidney development	1/18	17/6187	0.0483851	0.243492	0.210557	WT1	1
GO:0043604	BP	GO:0043604	amide biosynthetic process	3/18	291/6187	0.0497687	0.243492	0.210557	WT1/RPS28/RPS3	3
GO:0031967	CC	GO:0031967	organelle envelope	7/21	341/7007	3.90987e-05	0.001388	0.00082313	GDAP1/ND4L/PHF11/COX2/KPNA7/ND2/RPS3	7
GO:0031975	CC	GO:0031975	envelope	7/21	341/7007	3.90987e-05	0.001388	0.00082313	GDAP1/ND4L/PHF11/COX2/KPNA7/ND2/RPS3	7
GO:0031966	CC	GO:0031966	mitochondrial membrane	5/21	205/7007	0.000283325	0.00662571	0.00392925	GDAP1/ND4L/COX2/ND2/RPS3	5
GO:0005740	CC	GO:0005740	mitochondrial envelope	5/21	224/7007	0.000427205	0.00662571	0.00392925	GDAP1/ND4L/COX2/ND2/RPS3	5
GO:0098803	CC	GO:0098803	respiratory chain complex	3/21	52/7007	0.000466599	0.00662571	0.00392925	ND4L/COX2/ND2	3
GO:0005743	CC	GO:0005743	mitochondrial inner membrane	4/21	137/7007	0.000646339	0.00764834	0.00453571	ND4L/COX2/ND2/RPS3	4
GO:0070469	CC	GO:0070469	respirasome	3/21	62/7007	0.000783253	0.00794442	0.00471129	ND4L/COX2/ND2	3
GO:0019866	CC	GO:0019866	organelle inner membrane	4/21	154/7007	0.00100317	0.00890313	0.00527984	ND4L/COX2/ND2/RPS3	4
GO:0022627	CC	GO:0022627	cytosolic small ribosomal subunit	2/21	25/7007	0.00246215	0.0189039	0.0112106	RPS28/RPS3	2
GO:0098556	CC	GO:0098556	cytoplasmic side of rough endoplasmic reticulum membrane	2/21	26/7007	0.00266252	0.0189039	0.0112106	RPS28/RPS3	2
GO:0098554	CC	GO:0098554	cytoplasmic side of endoplasmic reticulum membrane	2/21	30/7007	0.00353805	0.0190264	0.0112833	RPS28/RPS3	2
GO:0005747	CC	GO:0005747	mitochondrial respiratory chain complex I	2/21	31/7007	0.00377524	0.0190264	0.0112833	ND4L/ND2	2
GO:0030964	CC	GO:0030964	NADH dehydrogenase complex	2/21	31/7007	0.00377524	0.0190264	0.0112833	ND4L/ND2	2
GO:0045271	CC	GO:0045271	respiratory chain complex I	2/21	31/7007	0.00377524	0.0190264	0.0112833	ND4L/ND2	2
GO:0030867	CC	GO:0030867	rough endoplasmic reticulum membrane	2/21	32/7007	0.00401966	0.0190264	0.0112833	RPS28/RPS3	2
GO:0015935	CC	GO:0015935	small ribosomal subunit	2/21	37/7007	0.00534894	0.0237359	0.0140762	RPS28/RPS3	2
GO:0005791	CC	GO:0005791	rough endoplasmic reticulum	2/21	42/7007	0.00685305	0.0286216	0.0169735	RPS28/RPS3	2
GO:0005746	CC	GO:0005746	mitochondrial respirasome	2/21	49/7007	0.00924305	0.0364587	0.0216212	ND4L/ND2	2
GO:0098552	CC	GO:0098552	side of membrane	3/21	166/7007	0.0126918	0.0432206	0.0256312	PECAM1/RPS28/RPS3	3
GO:0022626	CC	GO:0022626	cytosolic ribosome	2/21	58/7007	0.0127836	0.0432206	0.0256312	RPS28/RPS3	2
GO:1990204	CC	GO:1990204	oxidoreductase complex	2/21	58/7007	0.0127836	0.0432206	0.0256312	ND4L/ND2	2
GO:0098562	CC	GO:0098562	cytoplasmic side of membrane	2/21	63/7007	0.0149685	0.0483075	0.0286479	RPS28/RPS3	2
GO:0098800	CC	GO:0098800	inner mitochondrial membrane protein complex	2/21	69/7007	0.017788	0.0549107	0.0325638	ND4L/ND2	2
GO:0005819	CC	GO:0005819	spindle	2/21	82/7007	0.0246004	0.0727763	0.0431587	NEDD9/RPS3	2
GO:0044391	CC	GO:0044391	ribosomal subunit	2/21	98/7007	0.0342141	0.0966814	0.0573351	RPS28/RPS3	2
GO:0045277	CC	GO:0045277	respiratory chain complex IV	1/21	12/7007	0.0354044	0.0966814	0.0573351	COX2	1
GO:0044291	CC	GO:0044291	cell-cell contact zone	1/21	13/7007	0.0383003	0.100716	0.0597276	PECAM1	1
GO:0042788	CC	GO:0042788	polysomal ribosome	1/21	14/7007	0.0411879	0.104441	0.0619367	RPS28	1
GO:0005643	CC	GO:0005643	nuclear pore	1/21	16/7007	0.0469383	0.111752	0.0662726	KPNA7	1
GO:0098798	CC	GO:0098798	mitochondrial protein complex	2/21	117/7007	0.0472193	0.111752	0.0662726	ND4L/ND2	2
GO:0005657	CC	GO:0005657	replication fork	1/21	17/7007	0.0498011	0.112943	0.0669787	RTF2	1
GO:0008137	MF	GO:0008137	NADH dehydrogenase (ubiquinone) activity	2/21	21/6851	0.00181454	0.0492117	0.0405677	ND4L/ND2	2
GO:0050136	MF	GO:0050136	NADH dehydrogenase (quinone) activity	2/21	21/6851	0.00181454	0.0492117	0.0405677	ND4L/ND2	2
GO:0003954	MF	GO:0003954	NADH dehydrogenase activity	2/21	22/6851	0.00199231	0.0492117	0.0405677	ND4L/ND2	2
GO:0016655	MF	GO:0016655	oxidoreductase activity, acting on NAD(P)H, quinone or similar compound as acceptor	2/21	24/6851	0.00237165	0.0492117	0.0405677	ND4L/ND2	2
GO:0016651	MF	GO:0016651	oxidoreductase activity, acting on NAD(P)H	2/21	42/6851	0.00715696	0.118806	0.0979374	ND4L/ND2	2
GO:0016491	MF	GO:0016491	oxidoreductase activity	4/21	393/6851	0.0293402	0.207731	0.171243	ND4L/AKR1B1/COX2/ND2	4
GO:0060590	MF	GO:0060590	ATPase regulator activity	1/21	11/6851	0.0332296	0.207731	0.171243	AHSA1	1
GO:0061608	MF	GO:0061608	nuclear import signal receptor activity	1/21	11/6851	0.0332296	0.207731	0.171243	KPNA7	1
GO:0016597	MF	GO:0016597	amino acid binding	1/21	12/6851	0.0361977	0.207731	0.171243	PADI4	1
GO:0051879	MF	GO:0051879	Hsp90 protein binding	1/21	12/6851	0.0361977	0.207731	0.171243	AHSA1	1
GO:0140142	MF	GO:0140142	nucleocytoplasmic carrier activity	1/21	12/6851	0.0361977	0.207731	0.171243	KPNA7	1
GO:0005048	MF	GO:0005048	signal sequence binding	1/21	13/6851	0.0391572	0.207731	0.171243	KPNA7	1
GO:0003735	MF	GO:0003735	structural constituent of ribosome	2/21	104/6851	0.0397352	0.207731	0.171243	RPS28/RPS3	2
GO:0016620	MF	GO:0016620	oxidoreductase activity, acting on the aldehyde or oxo group of donors, NAD or NADP as acceptor	1/21	14/6851	0.042108	0.207731	0.171243	AKR1B1	1
GO:0004129	MF	GO:0004129	cytochrome-c oxidase activity	1/21	15/6851	0.0450502	0.207731	0.171243	COX2	1
GO:0015002	MF	GO:0015002	heme-copper terminal oxidase activity	1/21	15/6851	0.0450502	0.207731	0.171243	COX2	1
GO:0016675	MF	GO:0016675	oxidoreductase activity, acting on a heme group of donors	1/21	15/6851	0.0450502	0.207731	0.171243	COX2	1
GO:0016676	MF	GO:0016676	oxidoreductase activity, acting on a heme group of donors, oxygen as acceptor	1/21	15/6851	0.0450502	0.207731	0.171243	COX2	1
KEGG
	ID	Description	GeneRatio	BgRatio	pvalue	p.adjust	qvalue	geneID	Count
ssc04714	ssc04714	Thermogenesis	43933	230/8760	0.000194143	0.00504772	0.00286105	ND4L/COX2/ND2/SMARCC1	4
ssc00190	ssc00190	Oxidative phosphorylation	43902	133/8760	0.000680942	0.00885225	0.00501747	ND4L/COX2/ND2	3
ssc05012	ssc05012	Parkinson disease	43902	251/8760	0.00422108	0.0365827	0.0207351	ND4L/COX2/ND2	3
ssc05016	ssc05016	Huntington disease	43902	308/8760	0.00747711	0.0486012	0.0275472	ND4L/COX2/ND2	3

## Sheet: IVF 2-cell vs. IVF 1-cell Down
GO
	ONTOLOGY	ID	Description	GeneRatio	BgRatio	pvalue	p.adjust	qvalue	geneID	Count
GO:0032720	BP	GO:0032720	negative regulation of tumor necrosis factor production	3/37	16/6187	0.000104526	0.0728853	0.0709176	SYT11/ARG2/GHSR	3
GO:1903556	BP	GO:1903556	negative regulation of tumor necrosis factor superfamily cytokine production	3/37	18/6187	0.000151058	0.0728853	0.0709176	SYT11/ARG2/GHSR	3
GO:0006906	BP	GO:0006906	vesicle fusion	3/37	35/6187	0.0011297	0.256572	0.249646	RUBCNL/SYT11/CAV2	3
GO:0090174	BP	GO:0090174	organelle membrane fusion	3/37	37/6187	0.00133015	0.256572	0.249646	RUBCNL/SYT11/CAV2	3
GO:0016050	BP	GO:0016050	vesicle organization	4/37	83/6187	0.00142001	0.256572	0.249646	RUBCNL/SAR1B/SYT11/CAV2	4
GO:0048284	BP	GO:0048284	organelle fusion	3/37	41/6187	0.00179514	0.256572	0.249646	RUBCNL/SYT11/CAV2	3
GO:0061025	BP	GO:0061025	membrane fusion	3/37	47/6187	0.00266415	0.256572	0.249646	RUBCNL/SYT11/CAV2	3
GO:0032680	BP	GO:0032680	regulation of tumor necrosis factor production	3/37	48/6187	0.00283013	0.256572	0.249646	SYT11/ARG2/GHSR	3
GO:0032640	BP	GO:0032640	tumor necrosis factor production	3/37	49/6187	0.00300236	0.256572	0.249646	SYT11/ARG2/GHSR	3
GO:0000959	BP	GO:0000959	mitochondrial RNA metabolic process	2/37	14/6187	0.00302689	0.256572	0.249646	MTO1/TEFM	2
GO:1903555	BP	GO:1903555	regulation of tumor necrosis factor superfamily cytokine production	3/37	50/6187	0.00318092	0.256572	0.249646	SYT11/ARG2/GHSR	3
GO:0032715	BP	GO:0032715	negative regulation of interleukin-6 production	2/37	15/6187	0.00347944	0.256572	0.249646	SYT11/GHSR	2
GO:0071706	BP	GO:0071706	tumor necrosis factor superfamily cytokine production	3/37	52/6187	0.00355735	0.256572	0.249646	SYT11/ARG2/GHSR	3
GO:0080135	BP	GO:0080135	regulation of cellular response to stress	5/37	179/6187	0.00394156	0.256572	0.249646	MAP2K7/FBLN5/FICD/ARG2/TNFRSF19	5
GO:0080134	BP	GO:0080134	regulation of response to stress	7/37	348/6187	0.00398817	0.256572	0.249646	MAP2K7/FBLN5/FICD/SYT11/ARG2/GHSR/TNFRSF19	7
GO:0050710	BP	GO:0050710	negative regulation of cytokine secretion	2/37	18/6187	0.00501316	0.28864	0.280848	SYT11/ARG2	2
GO:0031348	BP	GO:0031348	negative regulation of defense response	3/37	59/6187	0.00508486	0.28864	0.280848	SYT11/ARG2/GHSR	3
GO:0051640	BP	GO:0051640	organelle localization	4/37	130/6187	0.00718695	0.364546	0.354704	EIF6/SAR1B/SYT11/CAV2	4
GO:0032922	BP	GO:0032922	circadian regulation of gene expression	2/37	22/6187	0.00745602	0.364546	0.354704	PPP1CA/ID4	2
GO:0032868	BP	GO:0032868	response to insulin	3/37	68/6187	0.00755536	0.364546	0.354704	GHSR/CAV2/EPM2AIP1	3
GO:0008154	BP	GO:0008154	actin polymerization or depolymerization	3/37	70/6187	0.00818525	0.376132	0.365977	EVL/GHSR/EPS8	3
GO:0032651	BP	GO:0032651	regulation of interleukin-1 beta production	2/37	26/6187	0.0103339	0.39757	0.386836	ARG2/GHSR	2
GO:0001818	BP	GO:0001818	negative regulation of cytokine production	3/37	77/6187	0.0106297	0.39757	0.386836	SYT11/ARG2/GHSR	3
GO:2001023	BP	GO:2001023	regulation of response to drug	2/37	29/6187	0.0127651	0.39757	0.386836	SYT11/CAV2	2
GO:0032652	BP	GO:0032652	regulation of interleukin-1 production	2/37	30/6187	0.0136258	0.39757	0.386836	ARG2/GHSR	2
GO:0051656	BP	GO:0051656	establishment of organelle localization	3/37	85/6187	0.0138918	0.39757	0.386836	EIF6/SAR1B/SYT11	3
GO:0032611	BP	GO:0032611	interleukin-1 beta production	2/37	31/6187	0.0145112	0.39757	0.386836	ARG2/GHSR	2
GO:0140053	BP	GO:0140053	mitochondrial gene expression	2/37	33/6187	0.0163544	0.39757	0.386836	MTO1/TEFM	2
GO:0007009	BP	GO:0007009	plasma membrane organization	2/37	34/6187	0.0173118	0.39757	0.386836	SYT11/CAV2	2
GO:0009116	BP	GO:0009116	nucleoside metabolic process	2/37	34/6187	0.0173118	0.39757	0.386836	UPRT/DERA	2
GO:0061024	BP	GO:0061024	membrane organization	4/37	170/6187	0.0179356	0.39757	0.386836	RUBCNL/SAR1B/SYT11/CAV2	4
GO:0043434	BP	GO:0043434	response to peptide hormone	3/37	94/6187	0.0181743	0.39757	0.386836	GHSR/CAV2/EPM2AIP1	3
GO:0032612	BP	GO:0032612	interleukin-1 production	2/37	35/6187	0.0182925	0.39757	0.386836	ARG2/GHSR	2
GO:0051650	BP	GO:0051650	establishment of vesicle localization	2/37	35/6187	0.0182925	0.39757	0.386836	SAR1B/SYT11	2
GO:0021543	BP	GO:0021543	pallium development	2/37	36/6187	0.0192963	0.39757	0.386836	ID4/WDR62	2
GO:0051648	BP	GO:0051648	vesicle localization	2/37	36/6187	0.0192963	0.39757	0.386836	SAR1B/SYT11	2
GO:0001655	BP	GO:0001655	urogenital system development	3/37	98/6187	0.0202889	0.39757	0.386836	ARG2/PECAM1/ID4	3
GO:0032102	BP	GO:0032102	negative regulation of response to external stimulus	3/37	98/6187	0.0202889	0.39757	0.386836	SYT11/ARG2/GHSR	3
GO:0046330	BP	GO:0046330	positive regulation of JNK cascade	2/37	37/6187	0.020323	0.39757	0.386836	MAP2K7/TNFRSF19	2
GO:1901657	BP	GO:1901657	glycosyl compound metabolic process	2/37	37/6187	0.020323	0.39757	0.386836	UPRT/DERA	2
GO:0050709	BP	GO:0050709	negative regulation of protein secretion	2/37	38/6187	0.0213721	0.39757	0.386836	SYT11/ARG2	2
GO:0015931	BP	GO:0015931	nucleobase-containing compound transport	2/37	42/6187	0.0257881	0.39757	0.386836	EIF6/SLC25A4	2
GO:0010035	BP	GO:0010035	response to inorganic substance	3/37	108/6187	0.0261491	0.39757	0.386836	FBLN5/SYT11/ACO1	3
GO:0002792	BP	GO:0002792	negative regulation of peptide secretion	2/37	43/6187	0.0269455	0.39757	0.386836	SYT11/ARG2	2
GO:1901652	BP	GO:1901652	response to peptide	3/37	112/6187	0.0287229	0.39757	0.386836	GHSR/CAV2/EPM2AIP1	3
GO:0008033	BP	GO:0008033	tRNA processing	2/37	45/6187	0.0293224	0.39757	0.386836	MTO1/RTCB	2
GO:0009967	BP	GO:0009967	positive regulation of signal transduction	6/37	400/6187	0.0296594	0.39757	0.386836	PPP1CA/MAP2K7/PECAM1/GHSR/CAV2/TNFRSF19	6
GO:0050728	BP	GO:0050728	negative regulation of inflammatory response	2/37	46/6187	0.0305414	0.39757	0.386836	SYT11/GHSR	2
GO:0043408	BP	GO:0043408	regulation of MAPK cascade	4/37	202/6187	0.0314095	0.39757	0.386836	MAP2K7/CAV2/DUSP5/TNFRSF19	4
GO:0032675	BP	GO:0032675	regulation of interleukin-6 production	2/37	47/6187	0.0317804	0.39757	0.386836	SYT11/GHSR	2
GO:0032874	BP	GO:0032874	positive regulation of stress-activated MAPK cascade	2/37	48/6187	0.0330391	0.39757	0.386836	MAP2K7/TNFRSF19	2
GO:0070304	BP	GO:0070304	positive regulation of stress-activated protein kinase signaling cascade	2/37	49/6187	0.0343173	0.39757	0.386836	MAP2K7/TNFRSF19	2
GO:0002695	BP	GO:0002695	negative regulation of leukocyte activation	2/37	50/6187	0.0356147	0.39757	0.386836	SYT11/ARG2	2
GO:0072073	BP	GO:0072073	kidney epithelium development	2/37	50/6187	0.0356147	0.39757	0.386836	ARG2/PECAM1	2
GO:0032635	BP	GO:0032635	interleukin-6 production	2/37	51/6187	0.0369309	0.39757	0.386836	SYT11/GHSR	2
GO:0050866	BP	GO:0050866	negative regulation of cell activation	2/37	51/6187	0.0369309	0.39757	0.386836	SYT11/ARG2	2
GO:0051224	BP	GO:0051224	negative regulation of protein transport	2/37	52/6187	0.0382659	0.39757	0.386836	SYT11/ARG2	2
GO:0034470	BP	GO:0034470	ncRNA processing	3/37	126/6187	0.0387587	0.39757	0.386836	MTO1/EIF6/RTCB	3
GO:0097435	BP	GO:0097435	supramolecular fiber organization	4/37	217/6187	0.0393491	0.39757	0.386836	EVL/FBLN5/GHSR/EPS8	4
GO:0032869	BP	GO:0032869	cellular response to insulin stimulus	2/37	53/6187	0.0396192	0.39757	0.386836	GHSR/CAV2	2
GO:0046328	BP	GO:0046328	regulation of JNK cascade	2/37	53/6187	0.0396192	0.39757	0.386836	MAP2K7/TNFRSF19	2
GO:1904950	BP	GO:1904950	negative regulation of establishment of protein localization	2/37	53/6187	0.0396192	0.39757	0.386836	SYT11/ARG2	2
GO:0007015	BP	GO:0007015	actin filament organization	3/37	128/6187	0.0403217	0.39757	0.386836	EVL/GHSR/EPS8	3
GO:0000165	BP	GO:0000165	MAPK cascade	4/37	219/6187	0.0404879	0.39757	0.386836	MAP2K7/CAV2/DUSP5/TNFRSF19	4
GO:2000377	BP	GO:2000377	regulation of reactive oxygen species metabolic process	2/37	54/6187	0.0409907	0.39757	0.386836	FBLN5/ARG2	2
GO:0007254	BP	GO:0007254	JNK cascade	2/37	55/6187	0.0423801	0.39757	0.386836	MAP2K7/TNFRSF19	2
GO:0060429	BP	GO:0060429	epithelium development	5/37	327/6187	0.0434498	0.39757	0.386836	PPP1CA/ARG2/PECAM1/ID4/TNFRSF19	5
GO:0007623	BP	GO:0007623	circadian rhythm	2/37	56/6187	0.0437872	0.39757	0.386836	PPP1CA/ID4	2
GO:1903531	BP	GO:1903531	negative regulation of secretion by cell	2/37	56/6187	0.0437872	0.39757	0.386836	SYT11/ARG2	2
GO:0023014	BP	GO:0023014	signal transduction by protein phosphorylation	4/37	226/6187	0.0446228	0.39757	0.386836	MAP2K7/CAV2/DUSP5/TNFRSF19	4
GO:0006914	BP	GO:0006914	autophagy	3/37	135/6187	0.0460428	0.39757	0.386836	RUBCNL/SYT11/ATG3	3
GO:0061919	BP	GO:0061919	process utilizing autophagic mechanism	3/37	135/6187	0.0460428	0.39757	0.386836	RUBCNL/SYT11/ATG3	3
GO:0021537	BP	GO:0021537	telencephalon development	2/37	59/6187	0.0481118	0.39757	0.386836	ID4/WDR62	2
GO:0045121	CC	GO:0045121	membrane raft	3/39	82/7007	0.0104268	0.402491	0.402491	PECAM1/GHSR/CAV2	3
GO:0098857	CC	GO:0098857	membrane microdomain	3/39	82/7007	0.0104268	0.402491	0.402491	PECAM1/GHSR/CAV2	3
GO:0098589	CC	GO:0098589	membrane region	3/39	85/7007	0.0114967	0.402491	0.402491	PECAM1/GHSR/CAV2	3
GO:0030133	CC	GO:0030133	transport vesicle	3/39	90/7007	0.0134164	0.402491	0.402491	SAR1B/SYT11/CAV2	3
GO:0098805	CC	GO:0098805	whole membrane	5/39	316/7007	0.0295806	0.421024	0.421024	RUBCNL/SAR1B/PECAM1/GHSR/CAV2	5
GO:0098562	CC	GO:0098562	cytoplasmic side of membrane	2/39	63/7007	0.0476504	0.421024	0.421024	CAV2/EPM2AIP1	2
GO:0004721	MF	GO:0004721	phosphoprotein phosphatase activity	3/40	65/6851	0.00627085	0.257091	0.230962	PPP1CA/DUSP1/DUSP5	3
GO:0008138	MF	GO:0008138	protein tyrosine/serine/threonine phosphatase activity	2/40	21/6851	0.00650759	0.257091	0.230962	DUSP1/DUSP5	2
GO:0042803	MF	GO:0042803	protein homodimerization activity	4/40	184/6851	0.0216684	0.257091	0.230962	FBLN5/FICD/PECAM1/CAV2	4
GO:0005525	MF	GO:0005525	GTP binding	4/40	189/6851	0.0236461	0.257091	0.230962	SAR1B/RTCB/DIRAS3/GIMAP8	4
GO:0032550	MF	GO:0032550	purine ribonucleoside binding	4/40	189/6851	0.0236461	0.257091	0.230962	SAR1B/RTCB/DIRAS3/GIMAP8	4
GO:0001883	MF	GO:0001883	purine nucleoside binding	4/40	190/6851	0.0240545	0.257091	0.230962	SAR1B/RTCB/DIRAS3/GIMAP8	4
GO:0032549	MF	GO:0032549	ribonucleoside binding	4/40	190/6851	0.0240545	0.257091	0.230962	SAR1B/RTCB/DIRAS3/GIMAP8	4
GO:0016791	MF	GO:0016791	phosphatase activity	3/40	108/6851	0.0246748	0.257091	0.230962	PPP1CA/DUSP1/DUSP5	3
GO:0004725	MF	GO:0004725	protein tyrosine phosphatase activity	2/40	42/6851	0.0247038	0.257091	0.230962	DUSP1/DUSP5	2
GO:0001882	MF	GO:0001882	nucleoside binding	4/40	192/6851	0.0248842	0.257091	0.230962	SAR1B/RTCB/DIRAS3/GIMAP8	4
GO:0032561	MF	GO:0032561	guanyl ribonucleotide binding	4/40	195/6851	0.0261612	0.257091	0.230962	SAR1B/RTCB/DIRAS3/GIMAP8	4
GO:0019001	MF	GO:0019001	guanyl nucleotide binding	4/40	196/6851	0.0265956	0.257091	0.230962	SAR1B/RTCB/DIRAS3/GIMAP8	4
GO:0030674	MF	GO:0030674	protein-macromolecule adaptor activity	2/40	49/6851	0.0328912	0.291742	0.262092	EPS8/CAV2	2
GO:0016772	MF	GO:0016772	transferase activity, transferring phosphorus-containing groups	6/40	432/6851	0.0376069	0.291742	0.262092	MAP2K7/FICD/TTBK2/PRKCD/EPS8/ABL2	6
GO:0046983	MF	GO:0046983	protein dimerization activity	5/40	328/6851	0.0406221	0.291742	0.262092	FBLN5/FICD/PECAM1/ID4/CAV2	5
GO:0050839	MF	GO:0050839	cell adhesion molecule binding	2/40	60/6851	0.0475646	0.291742	0.262092	PPP1CA/FBLN5	2
GO:0042578	MF	GO:0042578	phosphoric ester hydrolase activity	3/40	142/6851	0.0493308	0.291742	0.262092	PPP1CA/DUSP1/DUSP5	3
KEGG
None

## Sheet: IVF 4-cell vs. IVF 2-cell Up
GO
	ONTOLOGY	ID	Description	GeneRatio	BgRatio	pvalue	p.adjust	qvalue	geneID	Count
GO:0006396	BP	GO:0006396	RNA processing	74/487	310/6187	2.98991e-19	8.57206e-16	8.16716e-16	RPL35/RPP25/PRDX6/RPS16/CLK1/WDR55/EXOSC10/FBL/RPP40/WDR46/ZRANB2/RCL1/RBM3/LUC7L/SNRPA/KRI1/U2AF2/RPL7L1/AAR2/SRSF11/RTCB/BUD31/SRSF7/EXOSC1/RPS8/XRN2/HNRNPA2B1/RBM8A/SSB/ELP5/SRSF5/FDXACB1/HNRNPH1/RPS17/WDR12/SF3B4/ADAT1/HNRNPM/RBM5/ABT1/SRSF2/MTO1/EIF6/SNRPE/CDK9/THUMPD1/CLK4/DDX39B/SLU7/RPP38/EIF4A3/NOL6/ESF1/PAPOLA/HNRNPA1/TPRKB/LYAR/SRSF1/RPS28/CCNL1/SON/PCF11/SF3B1/CDC5L/STRAP/SRSF6/RBM39/…	74
GO:0022613	BP	GO:0022613	ribonucleoprotein complex biogenesis	43/487	157/6187	9.91076e-14	1.42071e-10	1.3536e-10	RPL35/RPS16/WDR55/FBL/WDR46/RCL1/RPS15/MRTO4/RPL6/LUC7L/KRI1/LTO1/RPL7L1/AAR2/RPL10/RSL24D1/RPS8/EIF3A/FDXACB1/RPS17/WDR12/ABT1/EIF6/SNRPE/SLU7/SNU13/EIF4A3/NOL6/RPLP0/EIF2S2/ESF1/EIF3J/LYAR/SRSF1/EIF3H/RPS28/SF3B1/STRAP/SRSF6/KRR1/SFSWAP/EIF3M/WDR75	43
GO:0006412	BP	GO:0006412	translation	52/487	239/6187	4.99672e-12	4.7752e-09	4.54965e-09	RPL35/MRPL27/RPL34/RACK1/RPS16/PPP1R15B/RPS3A/RPL21/RPS18/RPS15/RBM3/RPL6/RPLP2/ETF1/LTO1/RPL23/EEF1B2/RPL10/RSL24D1/MTIF2/POLR2G/RPS8/PTCD3/EIF3A/IGF2BP1/RPS5/RPS27A/EIF4G1/RPS17/MRPL17/ACO1/RPL15/RPS3/EIF4A3/RPLP0/EIF2S2/LARP4/EIF4A1/NARS1/RPS20/EIF3J/TOB1/EIF3H/RPS28/GFM2/EIF1/CALR/IARS2/PTBP3/NPM1/RPL5/EIF3M	52
GO:0043043	BP	GO:0043043	peptide biosynthetic process	52/487	245/6187	1.3649e-11	9.78291e-09	9.32082e-09	RPL35/MRPL27/RPL34/RACK1/RPS16/PPP1R15B/RPS3A/RPL21/RPS18/RPS15/RBM3/RPL6/RPLP2/ETF1/LTO1/RPL23/EEF1B2/RPL10/RSL24D1/MTIF2/POLR2G/RPS8/PTCD3/EIF3A/IGF2BP1/RPS5/RPS27A/EIF4G1/RPS17/MRPL17/ACO1/RPL15/RPS3/EIF4A3/RPLP0/EIF2S2/LARP4/EIF4A1/NARS1/RPS20/EIF3J/TOB1/EIF3H/RPS28/GFM2/EIF1/CALR/IARS2/PTBP3/NPM1/RPL5/EIF3M	52
GO:0043604	BP	GO:0043604	amide biosynthetic process	56/487	291/6187	1.26564e-10	7.25718e-08	6.91439e-08	RPL35/MRPL27/RPL34/RACK1/RPS16/GBA/PPP1R15B/RPS3A/RPL21/RPS18/RPS15/RBM3/RPL6/RPLP2/FH/ETF1/LTO1/RPL23/EEF1B2/RPL10/RSL24D1/MTIF2/POLR2G/RPS8/PTCD3/EIF3A/IGF2BP1/RPS5/RPS27A/EIF4G1/RPS17/ELOVL1/MRPL17/ACO1/RPL15/RPS3/EIF4A3/RPLP0/EIF2S2/LARP4/EIF4A1/NARS1/RPS20/SAMD8/EIF3J/TOB1/EIF3H/RPS28/GFM2/EIF1/CALR/IARS2/PTBP3/NPM1/RPL5/EIF3M	56
GO:0006397	BP	GO:0006397	mRNA processing	36/487	147/6187	3.63098e-10	1.69021e-07	1.61037e-07	PRDX6/ZRANB2/RBM3/LUC7L/SNRPA/U2AF2/AAR2/BUD31/SRSF7/XRN2/HNRNPA2B1/RBM8A/SRSF5/SF3B4/HNRNPM/RBM5/SRSF2/SNRPE/CDK9/DDX39B/SLU7/EIF4A3/PAPOLA/HNRNPA1/SRSF1/SON/PCF11/SF3B1/CDC5L/STRAP/SRSF6/RBM39/SFSWAP/PTBP3/CDC40/RNF20	36
GO:0008380	BP	GO:0008380	RNA splicing	34/487	134/6187	4.12677e-10	1.69021e-07	1.61037e-07	PRDX6/CLK1/ZRANB2/RBM3/LUC7L/SNRPA/U2AF2/AAR2/SRSF11/RTCB/BUD31/SRSF7/RBM8A/SRSF5/HNRNPH1/SF3B4/HNRNPM/RBM5/SRSF2/SNRPE/CLK4/DDX39B/SLU7/EIF4A3/HNRNPA1/SRSF1/SON/SF3B1/CDC5L/STRAP/SRSF6/SFSWAP/PTBP3/CDC40	34
GO:0016071	BP	GO:0016071	mRNA metabolic process	44/487	212/6187	1.21175e-09	4.13447e-07	3.93919e-07	PRDX6/ZRANB2/RBM3/LUC7L/SNRPA/U2AF2/AAR2/PABPC1/BUD31/POLR2G/SRSF7/XRN2/HNRNPA2B1/RBM8A/IGF2BP1/SSB/SRSF5/SF3B4/HNRNPM/HIPK3/RBM5/SRSF2/SNRPE/CDK9/DDX39B/SLU7/EIF4A3/PAPOLA/HNRNPA1/PELO/SRSF1/TOB1/SON/PCF11/SF3B1/CDC5L/STRAP/SRSF6/RBM39/SFSWAP/PTBP3/NPM1/CDC40/RNF20	44
GO:0006518	BP	GO:0006518	peptide metabolic process	54/487	292/6187	1.29788e-09	4.13447e-07	3.93919e-07	RPL35/MRPL27/RPL34/RACK1/RPS16/PPP1R15B/RPS3A/RPL21/RPS18/RPS15/RBM3/RPL6/RPLP2/ETF1/LTO1/RPL23/EEF1B2/RPL10/RSL24D1/MTIF2/POLR2G/RPS8/PTCD3/EIF3A/IGF2BP1/RPS5/RPS27A/EIF4G1/RPS17/MRPL17/ACO1/GSTM3/RPL15/RPS3/EIF4A3/RPLP0/EIF2S2/LARP4/EIF4A1/NARS1/RPS20/EIF3J/TOB1/EIF3H/RPS28/GFM2/SPCS3/EIF1/CALR/IARS2/PTBP3/NPM1/RPL5/EIF3M	54
GO:0042254	BP	GO:0042254	ribosome biogenesis	29/487	107/6187	1.58295e-09	4.53833e-07	4.32397e-07	RPL35/RPS16/WDR55/FBL/WDR46/RCL1/RPS15/MRTO4/RPL6/KRI1/LTO1/RPL7L1/RPL10/RSL24D1/RPS8/FDXACB1/RPS17/WDR12/ABT1/EIF6/SNU13/EIF4A3/NOL6/RPLP0/ESF1/LYAR/RPS28/KRR1/WDR75	29
GO:0071826	BP	GO:0071826	ribonucleoprotein complex subunit organization	24/487	81/6187	6.07203e-09	1.58259e-06	1.50784e-06	RPS15/MRTO4/RPL6/LUC7L/VCP/AAR2/RPL10/RSL24D1/EIF3A/ABT1/EIF6/SNRPE/SLU7/RPLP0/EIF2S2/EIF3J/SRSF1/EIF3H/RPS28/SF3B1/STRAP/SRSF6/SFSWAP/EIF3M	24
GO:0050684	BP	GO:0050684	regulation of mRNA processing	17/487	44/6187	1.20782e-08	2.88569e-06	2.74939e-06	PRDX6/RBM3/SRSF7/RBM8A/SRSF5/SF3B4/RBM5/SRSF2/CDK9/EIF4A3/PAPOLA/HNRNPA1/SRSF1/SON/SRSF6/PTBP3/RNF20	17
GO:0022618	BP	GO:0022618	ribonucleoprotein complex assembly	23/487	78/6187	1.40269e-08	3.09347e-06	2.94735e-06	RPS15/MRTO4/RPL6/LUC7L/AAR2/RPL10/RSL24D1/EIF3A/ABT1/EIF6/SNRPE/SLU7/RPLP0/EIF2S2/EIF3J/SRSF1/EIF3H/RPS28/SF3B1/STRAP/SRSF6/SFSWAP/EIF3M	23
GO:1903311	BP	GO:1903311	regulation of mRNA metabolic process	22/487	76/6187	4.22647e-08	8.04919e-06	7.66899e-06	PRDX6/RBM3/PABPC1/POLR2G/SRSF7/RBM8A/IGF2BP1/SRSF5/SF3B4/RBM5/SRSF2/CDK9/EIF4A3/PAPOLA/HNRNPA1/SRSF1/TOB1/SON/SRSF6/PTBP3/NPM1/RNF20	22
GO:0000375	BP	GO:0000375	RNA splicing, via transesterification reactions	27/487	109/6187	4.7728e-08	8.04919e-06	7.66899e-06	PRDX6/RBM3/LUC7L/SNRPA/AAR2/BUD31/SRSF7/RBM8A/SRSF5/SF3B4/HNRNPM/RBM5/SRSF2/SNRPE/DDX39B/SLU7/EIF4A3/HNRNPA1/SRSF1/SON/SF3B1/CDC5L/STRAP/SRSF6/SFSWAP/PTBP3/CDC40	27
GO:0000377	BP	GO:0000377	RNA splicing, via transesterification reactions with bulged adenosine as nucleophile	27/487	109/6187	4.7728e-08	8.04919e-06	7.66899e-06	PRDX6/RBM3/LUC7L/SNRPA/AAR2/BUD31/SRSF7/RBM8A/SRSF5/SF3B4/HNRNPM/RBM5/SRSF2/SNRPE/DDX39B/SLU7/EIF4A3/HNRNPA1/SRSF1/SON/SF3B1/CDC5L/STRAP/SRSF6/SFSWAP/PTBP3/CDC40	27
GO:0000398	BP	GO:0000398	mRNA splicing, via spliceosome	27/487	109/6187	4.7728e-08	8.04919e-06	7.66899e-06	PRDX6/RBM3/LUC7L/SNRPA/AAR2/BUD31/SRSF7/RBM8A/SRSF5/SF3B4/HNRNPM/RBM5/SRSF2/SNRPE/DDX39B/SLU7/EIF4A3/HNRNPA1/SRSF1/SON/SF3B1/CDC5L/STRAP/SRSF6/SFSWAP/PTBP3/CDC40	27
GO:0043484	BP	GO:0043484	regulation of RNA splicing	17/487	49/6187	7.8843e-08	1.25579e-05	1.19648e-05	PRDX6/CLK1/RBM3/SRSF7/RBM8A/SRSF5/HNRNPH1/SF3B4/RBM5/SRSF2/CLK4/EIF4A3/HNRNPA1/SRSF1/SON/SRSF6/PTBP3	17
GO:0034470	BP	GO:0034470	ncRNA processing	29/487	126/6187	8.68068e-08	1.30987e-05	1.248e-05	RPL35/RPP25/RPS16/WDR55/FBL/RPP40/WDR46/KRI1/RPL7L1/RTCB/RPS8/SSB/ELP5/FDXACB1/RPS17/WDR12/ABT1/MTO1/EIF6/THUMPD1/RPP38/EIF4A3/NOL6/ESF1/TPRKB/LYAR/RPS28/KRR1/WDR75	29
GO:0048024	BP	GO:0048024	regulation of mRNA splicing, via spliceosome	14/487	36/6187	2.19394e-07	3.14501e-05	2.99646e-05	PRDX6/RBM3/SRSF7/RBM8A/SRSF5/SF3B4/RBM5/SRSF2/EIF4A3/HNRNPA1/SRSF1/SON/SRSF6/PTBP3	14
GO:0043603	BP	GO:0043603	cellular amide metabolic process	58/487	375/6187	2.65482e-07	3.62446e-05	3.45326e-05	RPL35/MRPL27/RPL34/RACK1/RPS16/GBA/PPP1R15B/RPS3A/RPL21/RPS18/RPS15/RBM3/RPL6/RPLP2/FH/ETF1/LTO1/RPL23/EEF1B2/RPL10/RSL24D1/MTIF2/POLR2G/RPS8/PTCD3/EIF3A/IGF2BP1/RPS5/RPS27A/EIF4G1/RPS17/ELOVL1/MRPL17/ACO1/GSTM3/RPL15/RPS3/EIF4A3/RPLP0/EIF2S2/LARP4/EIF4A1/NARS1/RPS20/SAMD8/EIF3J/TOB1/EIF3H/RPS28/GFM2/SPCS3/EIF1/CALR/IARS2/PTBP3/NPM1/RPL5/EIF3M	58
GO:0006364	BP	GO:0006364	rRNA processing	20/487	71/6187	2.88085e-07	3.75427e-05	3.57694e-05	RPL35/RPS16/WDR55/FBL/WDR46/KRI1/RPL7L1/RPS8/FDXACB1/RPS17/WDR12/ABT1/EIF6/EIF4A3/NOL6/ESF1/LYAR/RPS28/KRR1/WDR75	20
GO:0016072	BP	GO:0016072	rRNA metabolic process	20/487	72/6187	3.70206e-07	4.6147e-05	4.39673e-05	RPL35/RPS16/WDR55/FBL/WDR46/KRI1/RPL7L1/RPS8/FDXACB1/RPS17/WDR12/ABT1/EIF6/EIF4A3/NOL6/ESF1/LYAR/RPS28/KRR1/WDR75	20
GO:0034660	BP	GO:0034660	ncRNA metabolic process	30/487	157/6187	3.60254e-06	0.000430353	0.000410026	RPL35/RPP25/RPS16/WDR55/FBL/RPP40/WDR46/KRI1/RPL7L1/RTCB/RPS8/SSB/ELP5/FDXACB1/RPS17/WDR12/ABT1/MTO1/EIF6/THUMPD1/RPP38/EIF4A3/NOL6/NARS1/ESF1/TPRKB/LYAR/RPS28/KRR1/WDR75	30
GO:0000380	BP	GO:0000380	alternative mRNA splicing, via spliceosome	11/487	29/6187	6.01674e-06	0.00069	0.000657408	SRSF7/RBM8A/SRSF5/RBM5/SRSF2/SLU7/EIF4A3/HNRNPA1/SRSF1/SRSF6/SFSWAP	11
GO:0006413	BP	GO:0006413	translational initiation	13/487	40/6187	6.31456e-06	0.000691351	0.000658695	PPP1R15B/LTO1/MTIF2/POLR2G/EIF3A/EIF4G1/EIF2S2/EIF4A1/EIF3J/EIF3H/EIF1/NPM1/EIF3M	13
GO:0006119	BP	GO:0006119	oxidative phosphorylation	15/487	52/6187	6.5108e-06	0.000691351	0.000658695	TEFM/COX5B/BID/NDUFS1/RHOA/ND4/COX3/ATP6/COX2/ND4L/ND2/CYTB/COX1/ND5/COX6A1	15
GO:0006354	BP	GO:0006354	DNA-templated transcription, elongation	8/487	17/6187	1.79025e-05	0.00183309	0.00174651	NELFCD/SUPT4H1/GTF2F1/TEFM/CDK12/PAF1/CDK9/DDX39B	8
GO:0034622	BP	GO:0034622	cellular protein-containing complex assembly	48/487	331/6187	1.87725e-05	0.00185588	0.00176822	NDUFB3/TFAM/PET100/RPS15/MRTO4/RPL6/LUC7L/RTN4/DMAC2/CDC42EP4/AAR2/NDUFAF5/RPL10/RSL24D1/PSMG4/KIRREL1/TMOD4/COX17/EIF3A/EIF4G1/SNAP29/ABT1/EIF6/SNRPE/TOMM20/SLU7/NAP1L1/RPLP0/EIF2S2/RHOA/EIF3J/SRSF1/NCKAP1/COX3/EIF3H/RPS28/SF3B1/CALR/STRAP/SRSF6/ARPC2/KAT6B/MCM3/SFSWAP/NPM1/CADPS2/EIF3M/CARMIL1	48
GO:0042773	BP	GO:0042773	ATP synthesis coupled electron transport	12/487	38/6187	2.00686e-05	0.00191789	0.0018273	COX5B/BID/NDUFS1/ND4/COX3/COX2/ND4L/ND2/CYTB/COX1/ND5/COX6A1	12
GO:0045333	BP	GO:0045333	cellular respiration	16/487	64/6187	2.38688e-05	0.00220748	0.00210321	FH/COX5B/BID/IDH3B/NDUFS1/ACO1/ND4/COX3/COX2/ND4L/ND2/CYTB/COX1/ND5/COX6A1/MTFR1	16
GO:0022900	BP	GO:0022900	electron transport chain	13/487	46/6187	3.44062e-05	0.00308258	0.00293698	NDUFB3/COX5B/BID/NDUFS1/ND4/COX3/COX2/ND4L/ND2/CYTB/COX1/ND5/COX6A1	13
GO:0006091	BP	GO:0006091	generation of precursor metabolites and energy	26/487	143/6187	4.00236e-05	0.0034772	0.00331296	NDUFB3/EPM2AIP1/TEFM/ENO3/FH/COX5B/BID/DDIT4/IDH3B/NDUFS1/COX17/ACO1/HK2/RHOA/ND4/COX3/ATP6/COX2/ND4L/ND2/CYTB/COX1/ND5/GYS1/COX6A1/MTFR1	26
GO:0006403	BP	GO:0006403	RNA localization	12/487	42/6187	6.12416e-05	0.00516411	0.00492018	FBL/HNRNPA2B1/RBM8A/SSB/CHTOP/EIF6/DDX39B/TOMM20/CCT4/EIF4A3/NOL6/FLOT1	12
GO:0022904	BP	GO:0022904	respiratory electron transport chain	12/487	43/6187	7.8985e-05	0.00647	0.00616439	COX5B/BID/NDUFS1/ND4/COX3/COX2/ND4L/ND2/CYTB/COX1/ND5/COX6A1	12
GO:0000381	BP	GO:0000381	regulation of alternative mRNA splicing, via spliceosome	9/487	26/6187	9.988e-05	0.00795434	0.00757862	SRSF7/RBM8A/SRSF5/RBM5/SRSF2/EIF4A3/HNRNPA1/SRSF1/SRSF6	9
GO:0015980	BP	GO:0015980	energy derivation by oxidation of organic compounds	18/487	87/6187	0.000113275	0.00877726	0.00836267	EPM2AIP1/FH/COX5B/BID/IDH3B/NDUFS1/ACO1/ND4/COX3/COX2/ND4L/ND2/CYTB/COX1/ND5/GYS1/COX6A1/MTFR1	18
GO:0065003	BP	GO:0065003	protein-containing complex assembly	57/487	447/6187	0.000135464	0.0102204	0.00973768	NDUFB3/TFAM/RACK1/GBA/PET100/RPS15/MRTO4/RPL6/LUC7L/SAR1B/RTN4/DMAC2/CDC42EP4/AAR2/NDUFAF5/BID/RPL10/RSL24D1/PSMG4/KIRREL1/TMOD4/COX17/EIF3A/EIF4G1/TFRC/VEGFA/SNAP29/ABT1/EIF6/SNRPE/TOMM20/SLU7/NAP1L1/RPLP0/EIF2S2/RHOA/EIF3J/SRSF1/NCKAP1/COX3/EIF3H/RPS28/SF3B1/PTPN11/CALR/STRAP/SRSF6/ARPC2/KAT6B/MCM3/SFSWAP/NPM1/TRPM7/AIDA/CADPS2/EIF3M/CARMIL1	57
GO:0032784	BP	GO:0032784	regulation of DNA-templated transcription, elongation	6/487	12/6187	0.000141369	0.0103924	0.00990154	NELFCD/SUPT4H1/GTF2F1/CDK12/CDK9/DDX39B	6
GO:0042273	BP	GO:0042273	ribosomal large subunit biogenesis	10/487	33/6187	0.000146911	0.0105299	0.0100325	RPL35/MRTO4/RPL6/LTO1/RPL7L1/RPL10/RSL24D1/WDR12/EIF6/RPLP0	10
GO:0016569	BP	GO:0016569	covalent chromatin modification	21/487	113/6187	0.000159339	0.0111421	0.0106158	REST/RBM14/FBL/FH/MAP3K12/UBE2B/PAXBP1/SUZ12/PAF1/CHTOP/CDK9/PCGF5/MSL2/MPHOSPH8/HDAC2/SIRT1/HUWE1/BRCA1/ING3/KAT6B/RNF20	21
GO:0031398	BP	GO:0031398	positive regulation of protein ubiquitination	10/487	34/6187	0.000193704	0.0132226	0.012598	DCUN1D3/SMAD7/CDC20/CDK9/MARCHF7/HSPBP1/UBB/HUWE1/BRCA1/RNF20	10
GO:0046034	BP	GO:0046034	ATP metabolic process	19/487	99/6187	0.000210212	0.0140158	0.0133537	TEFM/ENO3/COX5B/BID/DDIT4/NDUFS1/HK2/SIRT1/RHOA/ND4/COX3/ATP6/COX2/ND4L/ND2/CYTB/COX1/ND5/COX6A1	19
GO:0016570	BP	GO:0016570	histone modification	20/487	108/6187	0.000238891	0.0153969	0.0146697	REST/RBM14/FBL/FH/MAP3K12/UBE2B/PAXBP1/SUZ12/PAF1/CHTOP/CDK9/PCGF5/MSL2/HDAC2/SIRT1/HUWE1/BRCA1/ING3/KAT6B/RNF20	20
GO:0016574	BP	GO:0016574	histone ubiquitination	6/487	13/6187	0.000245177	0.0153969	0.0146697	UBE2B/SUZ12/CDK9/PCGF5/HUWE1/RNF20	6
GO:0050657	BP	GO:0050657	nucleic acid transport	10/487	35/6187	0.000252409	0.0153969	0.0146697	HNRNPA2B1/RBM8A/SSB/CHTOP/EIF6/DDX39B/TOMM20/EIF4A3/NOL6/FLOT1	10
GO:0050658	BP	GO:0050658	RNA transport	10/487	35/6187	0.000252409	0.0153969	0.0146697	HNRNPA2B1/RBM8A/SSB/CHTOP/EIF6/DDX39B/TOMM20/EIF4A3/NOL6/FLOT1	10
GO:0051726	BP	GO:0051726	regulation of cell cycle	42/487	310/6187	0.000298652	0.0178382	0.0169956	BTG1/RACK1/BTG3/RBM14/GATA6/KLF4/BID/SLC9A3R1/DCUN1D3/TM4SF5/WEE1/UBE2B/TBX3/EIF4G1/RAD21/WDR12/MAD2L1BP/MAP3K3/CDC20/CDK9/DDX39B/TCF7L2/CDC42/SIRT1/MNAT1/RHOA/MAD2L1/STAG2/BRCA1/CCNL1/SON/CDC5L/PTPN11/CALR/TIPIN/PIM2/RAB11A/OXSR1/NPM1/SPDL1/TOP2A/CSPP1	42
GO:0051236	BP	GO:0051236	establishment of RNA localization	10/487	36/6187	0.000325307	0.0190338	0.0181347	HNRNPA2B1/RBM8A/SSB/CHTOP/EIF6/DDX39B/TOMM20/EIF4A3/NOL6/FLOT1	10
GO:1903322	BP	GO:1903322	positive regulation of protein modification by small protein conjugation or removal	10/487	37/6187	0.000414967	0.0237942	0.0226703	DCUN1D3/SMAD7/CDC20/CDK9/MARCHF7/HSPBP1/UBB/HUWE1/BRCA1/RNF20	10
GO:0042255	BP	GO:0042255	ribosome assembly	9/487	31/6187	0.000451443	0.0253782	0.0241795	RPS15/MRTO4/RPL6/RPL10/RSL24D1/ABT1/EIF6/RPLP0/RPS28	9
GO:0006376	BP	GO:0006376	mRNA splice site selection	5/487	10/6187	0.000534672	0.0283871	0.0270463	LUC7L/SLU7/SRSF1/SRSF6/SFSWAP	5
GO:0032786	BP	GO:0032786	positive regulation of DNA-templated transcription, elongation	5/487	10/6187	0.000534672	0.0283871	0.0270463	SUPT4H1/GTF2F1/CDK12/CDK9/DDX39B	5
GO:0034471	BP	GO:0034471	ncRNA 5'-end processing	5/487	10/6187	0.000534672	0.0283871	0.0270463	RPP25/RPP40/SSB/ABT1/RPP38	5
GO:0031060	BP	GO:0031060	regulation of histone methylation	7/487	20/6187	0.000561965	0.0292937	0.0279101	REST/FH/PAXBP1/CHTOP/SIRT1/BRCA1/RNF20	7
GO:0009060	BP	GO:0009060	aerobic respiration	9/487	32/6187	0.000585044	0.0299521	0.0285374	FH/COX5B/IDH3B/ACO1/ND4/COX3/COX1/COX6A1/MTFR1	9
GO:0045292	BP	GO:0045292	mRNA cis splicing, via spliceosome	6/487	15/6187	0.000623831	0.0313776	0.0298955	SRSF7/SRSF5/SRSF2/SRSF1/SRSF6/SFSWAP	6
GO:0080135	BP	GO:0080135	regulation of cellular response to stress	27/487	179/6187	0.000710226	0.0351072	0.0334489	RACK1/PPP1R15B/TLR3/EFHD1/PTN/KLF4/SELENOS/FH/BID/SFRP2/MAP3K12/FICD/HIPK3/MAP3K3/RASGRP1/BCLAF1/CDK9/DDX39B/MARCHF7/MCL1/SIRT1/YOD1/BRCA1/NPM1/DEK/MAGI3/AIDA	27
GO:1903312	BP	GO:1903312	negative regulation of mRNA metabolic process	7/487	21/6187	0.000786488	0.0380985	0.0362989	PABPC1/SRSF7/IGF2BP1/CDK9/TOB1/PTBP3/RNF20	7
GO:0051276	BP	GO:0051276	chromosome organization	40/487	305/6187	0.00080641	0.0380985	0.0362989	REST/RBM14/FBL/FH/LTO1/MAP3K12/UBE2B/H2AFZ/ESCO1/PAXBP1/RAD21/SUZ12/PAF1/CDC20/CHTOP/CDK9/PCGF5/CCT4/NAP1L1/TCF7L2/MSL2/MPHOSPH8/HDAC2/SIRT1/MNAT1/HNRNPA1/MAD2L1/STAG2/SMC6/HUWE1/BRCA1/MSH6/TLK1/ING3/KAT6B/RAB11A/NPM1/SPDL1/TOP2A/RNF20	40
GO:0051052	BP	GO:0051052	regulation of DNA metabolic process	15/487	77/6187	0.000815534	0.0380985	0.0362989	KLF4/FH/UBE2B/TFRC/CDK9/CCT4/MPHOSPH8/SIRT1/HNRNPA1/BRCA1/MSH6/NOX4/NPM1/DEK/STPG4	15
GO:0002181	BP	GO:0002181	cytoplasmic translation	11/487	47/6187	0.000823894	0.0380985	0.0362989	RPL6/ETF1/EIF3A/RPL15/RPLP0/EIF2S2/EIF4A1/EIF3J/EIF3H/RPS28/EIF3M	11
GO:0000966	BP	GO:0000966	RNA 5'-end processing	5/487	11/6187	0.00091715	0.0410973	0.0391561	RPP25/RPP40/SSB/ABT1/RPP38	5
GO:0002183	BP	GO:0002183	cytoplasmic translational initiation	6/487	16/6187	0.000932412	0.0410973	0.0391561	EIF3A/EIF2S2/EIF4A1/EIF3J/EIF3H/EIF3M	6
GO:0006513	BP	GO:0006513	protein monoubiquitination	6/487	16/6187	0.000932412	0.0410973	0.0391561	UBE2B/PCGF5/MARCHF7/UBB/HUWE1/RNF20	6
GO:2001235	BP	GO:2001235	positive regulation of apoptotic signaling pathway	12/487	55/6187	0.000946083	0.0410973	0.0391561	RACK1/TNFRSF12A/CTSC/BID/SLC9A3R1/MCL1/RPS3/SIRT1/UBB/SIAH1/PPP1CA/BMPR1B	12
GO:1990904	CC	GO:1990904	ribonucleoprotein complex	71/495	273/7007	2.04719e-23	7.84074e-21	6.09847e-21	RPL35/MRPL27/RPP25/RACK1/RPS16/FBL/RPP40/WDR46/RPS3A/RPL21/RPS18/RPS15/RBM3/RPL6/LUC7L/TEFM/SNRPA/KRI1/U2AF2/RPL7L1/RPL23/RPL10/RSL24D1/PABPC1/BUD31/RPS8/RBM8A/EIF3A/IGF2BP1/RPS5/SSB/HNRNPH1/EIF4G1/RPS17/WDR12/SF3B4/MRPL17/RBM5/RALY/SRP14/SRSF2/RPL15/EIF6/ILF2/SNRPE/PNN/DDX39B/SLU7/SNU13/RPP38/RPS3/EIF4A3/NOL6/RPLP0/LARP4/RPS20/EIF3J/HNRNPA1/SRSF1/EIF3H/RPS28/BRCA1/SF3B1/CDC5L/NOP56/CALR/KRR1/NPM…	71
GO:0005730	CC	GO:0005730	nucleolus	46/495	242/7007	3.19392e-10	6.11635e-08	4.75725e-08	WDR55/FBL/FAM32A/WDR46/RCL1/MRTO4/KRI1/MYCN/NOC3L/RSL24D1/MTX2/EXOSC1/WEE1/POLR2F/EIF3A/SRSF5/POLR1D/WDR12/SUZ12/MAD2L1BP/SF3B4/SMAD7/ABT1/EIF6/ILF2/SNU13/RPP38/NEPRO/RPS3/EIF4A3/NOL6/MPHOSPH8/SIRT1/NUB1/LYAR/AFF4/RCN2/CDCA7L/NOP56/RBPJ/KRR1/NPM1/TOP2A/RNF20/DDX21/WDR75	46
GO:0022626	CC	GO:0022626	cytosolic ribosome	20/495	58/7007	9.7025e-10	1.23869e-07	9.63441e-08	RPL35/RACK1/RPS16/RPS3A/RPL21/RPS18/RPS15/RPL6/RPL7L1/RPL23/RPL10/RSL24D1/RPS8/RPS17/RPL15/RPS3/RPLP0/LARP4/RPS20/RPS28	20
GO:0005681	CC	GO:0005681	spliceosomal complex	21/495	71/7007	8.7458e-09	7.58959e-07	5.90313e-07	RBM3/SNRPA/U2AF2/PABPC1/BUD31/RBM8A/HNRNPH1/SF3B4/RBM5/RALY/SRSF2/SNRPE/PNN/DDX39B/SLU7/EIF4A3/HNRNPA1/SRSF1/SF3B1/CDC5L/CDC40	21
GO:0005840	CC	GO:0005840	ribosome	29/495	127/7007	9.90809e-09	7.58959e-07	5.90313e-07	RPL35/MRPL27/RPL34/RACK1/RPS16/RPS3A/RPL21/RPS18/RPS15/RPL6/RPLP2/RPL7L1/RPL23/RPL10/RSL24D1/RPS13/RPS8/RPS5/RPS27A/RPS17/MRPL17/RPL15/RPS3/RPLP0/LARP4/RPS20/RPS28/RPS25/RPL5	29
GO:0016607	CC	GO:0016607	nuclear speck	24/495	104/7007	1.5401e-07	9.83096e-06	7.64645e-06	RBM14/U2AF2/PPP1R16B/SRSF11/NOC3L/SRSF7/RBM8A/SRSF5/CDK12/PPP4R3A/SRSF2/CHTOP/DDX39B/SLU7/EIF4A3/PIP5K1A/SRSF1/SON/SF3B1/CDC5L/SRSF6/RBM39/PPP4R3B/CDC40	24
GO:0044391	CC	GO:0044391	ribosomal subunit	23/495	98/7007	2.02029e-07	1.10538e-05	8.59761e-06	RPL35/MRPL27/RACK1/RPS16/RPS3A/RPL21/RPS18/RPS15/RPL6/RPL7L1/RPL23/RPL10/RSL24D1/RPS8/RPS5/RPS17/MRPL17/RPL15/RPS3/RPLP0/LARP4/RPS20/RPS28	23
GO:0022627	CC	GO:0022627	cytosolic small ribosomal subunit	11/495	25/7007	3.5181e-07	1.53826e-05	1.19645e-05	RACK1/RPS16/RPS3A/RPS18/RPS15/RPS8/RPS17/RPS3/LARP4/RPS20/RPS28	11
GO:0098554	CC	GO:0098554	cytoplasmic side of endoplasmic reticulum membrane	12/495	30/7007	3.61471e-07	1.53826e-05	1.19645e-05	RPL35/RPS16/EPM2AIP1/RPS18/RPS15/RPL6/RPL23/RPL10/RPS17/RPS3/RPS20/RPS28	12
GO:0098556	CC	GO:0098556	cytoplasmic side of rough endoplasmic reticulum membrane	11/495	26/7007	5.71334e-07	2.18821e-05	1.70197e-05	RPL35/RPS16/RPS18/RPS15/RPL6/RPL23/RPL10/RPS17/RPS3/RPS20/RPS28	11
GO:0071013	CC	GO:0071013	catalytic step 2 spliceosome	13/495	37/7007	6.88949e-07	2.27974e-05	1.77316e-05	PABPC1/BUD31/RBM8A/HNRNPH1/RALY/SNRPE/PNN/SLU7/EIF4A3/HNRNPA1/SF3B1/CDC5L/CDC40	13
GO:0016604	CC	GO:0016604	nuclear body	35/495	205/7007	7.14277e-07	2.27974e-05	1.77316e-05	RBM14/FBL/U2AF2/PPP1R16B/SRSF11/NOC3L/SRSF7/RBM8A/SRSF5/CREBRF/CDK12/SUZ12/PPP4R3A/HIPK3/SRSF2/CHTOP/CDK9/DDX39B/SLU7/EIF4A3/PIP5K1A/SIRT1/SRSF1/SMC6/BRCA1/SON/SF3B1/CDC5L/SRSF6/RBM39/PPP4R3B/RAB8B/SUMO2/STK35/CDC40	35
GO:0030867	CC	GO:0030867	rough endoplasmic reticulum membrane	12/495	32/7007	8.27814e-07	2.43887e-05	1.89693e-05	RPL35/RPS16/RPS18/RPS15/RPL6/RPL23/RPL10/RPS17/RPS3/SEC61B/RPS20/RPS28	12
GO:0015935	CC	GO:0015935	small ribosomal subunit	12/495	37/7007	4.89763e-06	0.000133985	0.000104213	RACK1/RPS16/RPS3A/RPS18/RPS15/RPS8/RPS5/RPS17/RPS3/LARP4/RPS20/RPS28	12
GO:0005694	CC	GO:0005694	chromosome	42/495	301/7007	1.30151e-05	0.00033232	0.000258476	ZFP42/RUVBL2/KLF4/VCP/FH/BRD8/MTA2/BUD31/UBE2B/H2AFZ/UCHL5/ESCO1/CDK12/RAD21/SUZ12/SKA2/CDK9/PCGF5/TCF7L2/NOL6/SMARCD1/MPHOSPH8/HDAC2/SIRT1/MNAT1/MAD2L1/AFF4/STAG2/SMC6/BRCA1/CDC5L/DYNLL1/RTF2/MSH6/SP1/ING3/KAT6B/PPP1CA/SPDL1/TOP2A/RNF20/HMGN2	42
GO:0070469	CC	GO:0070469	respirasome	15/495	62/7007	1.84479e-05	0.000441598	0.000343472	NDUFB3/NDUFA2/DMAC2/COX7A2/ND4/COX3/COX2/ND4L/ND2/CYTB/COX1/ND5/ND3/COX6A1/ND6	15
GO:0005791	CC	GO:0005791	rough endoplasmic reticulum	12/495	42/7007	2.10959e-05	0.000475278	0.000369668	RPL35/RPS16/RPS18/RPS15/RPL6/RPL23/RPL10/RPS17/RPS3/SEC61B/RPS20/RPS28	12
GO:0098562	CC	GO:0098562	cytoplasmic side of membrane	15/495	63/7007	2.26687e-05	0.000482339	0.00037516	RPL35/RPS16/EPM2AIP1/RPS18/RPS15/RPL6/LITAF/RPL23/RPL10/RPS17/RPS3/RAB5A/RPS20/RHOA/RPS28	15
GO:0098803	CC	GO:0098803	respiratory chain complex	13/495	52/7007	4.59316e-05	0.000925885	0.000720147	NDUFB3/NDUFA2/DMAC2/ND4/COX3/COX2/ND4L/ND2/CYTB/COX1/ND5/ND3/COX6A1	13
GO:0000785	CC	GO:0000785	chromatin	27/495	171/7007	5.73534e-05	0.00106083	0.000825106	ZFP42/RUVBL2/KLF4/BRD8/MTA2/BUD31/UBE2B/H2AFZ/UCHL5/ESCO1/CDK12/RAD21/SUZ12/CDK9/TCF7L2/SMARCD1/MPHOSPH8/HDAC2/SIRT1/AFF4/STAG2/MSH6/SP1/ING3/KAT6B/RNF20/HMGN2	27
GO:0000790	CC	GO:0000790	nuclear chromatin	21/495	117/7007	5.81656e-05	0.00106083	0.000825106	ZFP42/RUVBL2/KLF4/BRD8/MTA2/BUD31/UBE2B/H2AFZ/UCHL5/CDK12/SUZ12/CDK9/TCF7L2/SMARCD1/MPHOSPH8/HDAC2/SIRT1/MSH6/SP1/ING3/KAT6B	21
GO:0000228	CC	GO:0000228	nuclear chromosome	27/495	174/7007	7.80738e-05	0.00135919	0.00105717	ZFP42/RUVBL2/KLF4/BRD8/MTA2/BUD31/UBE2B/H2AFZ/UCHL5/CDK12/RAD21/SUZ12/CDK9/TCF7L2/NOL6/SMARCD1/MPHOSPH8/HDAC2/SIRT1/BRCA1/CDC5L/MSH6/SP1/ING3/KAT6B/PPP1CA/TOP2A	27
GO:0005746	CC	GO:0005746	mitochondrial respirasome	12/495	49/7007	0.000111594	0.00185829	0.00144536	NDUFB3/NDUFA2/DMAC2/COX7A2/ND4/ND4L/ND2/CYTB/COX1/ND5/ND3/COX6A1	12
GO:1990234	CC	GO:1990234	transferase complex	36/495	271/7007	0.000153303	0.00244646	0.00190284	POLR3F/RUVBL2/RPN1/BRD8/DCUN1D3/EP300/UBE2J2/POLR2G/POLR2F/UBE2B/BRPF1/POLR1D/ERH/CDK12/SUZ12/PAF1/CDC20/RPN2/SNRPE/CDK9/PCGF5/KANSL2/FBXO33/RNF19A/MSL2/HDAC2/SIRT1/MNAT1/SMC6/BRCA1/TAF4B/STT3B/ING3/KAT6B/CUL4B/RNF20	36
GO:0022625	CC	GO:0022625	cytosolic large ribosomal subunit	9/495	31/7007	0.000201335	0.00308446	0.00239907	RPL35/RPL21/RPL6/RPL7L1/RPL23/RPL10/RSL24D1/RPL15/RPLP0	9
GO:0005815	CC	GO:0005815	microtubule organizing center	26/495	176/7007	0.00023945	0.00352728	0.0027435	WDR62/RPP25/CTSC/SMAD7/SNAP29/CDC20/BNIP2/PCGF5/CCT4/CDC42/RNF19A/IFT20/SLC18A2/CEP162/DYNLL1/FLOT1/RBM39/PPP4R3B/MCM3/RAB11A/NPM1/DDHD2/SPDL1/CCDC66/TOP2A/CSPP1	26
GO:0005684	CC	GO:0005684	U2-type spliceosomal complex	9/495	33/7007	0.000339157	0.004811	0.00374196	U2AF2/BUD31/RBM8A/SF3B4/SNRPE/EIF4A3/SF3B1/CDC5L/CDC40	9
GO:0005740	CC	GO:0005740	mitochondrial envelope	30/495	224/7007	0.000469944	0.00642652	0.00499851	NDUFB3/NDUFA2/MTX1/PET100/EFHD1/TIMM8A/DMAC2/COX5B/NDUFAF5/BID/MTX2/COX17/COX7A2/TOMM20/MCL1/RPS3/HK2/ND4/COX3/ATP6/COX2/ND4L/ND2/CYTB/MFN1/COX1/ND5/ND3/COX6A1/ND6	30
GO:0031966	CC	GO:0031966	mitochondrial membrane	28/495	205/7007	0.000524703	0.00642652	0.00499851	NDUFB3/NDUFA2/MTX1/PET100/EFHD1/DMAC2/COX5B/NDUFAF5/BID/MTX2/COX7A2/TOMM20/MCL1/RPS3/HK2/ND4/COX3/ATP6/COX2/ND4L/ND2/CYTB/MFN1/COX1/ND5/ND3/COX6A1/ND6	28
GO:0000922	CC	GO:0000922	spindle pole	10/495	42/7007	0.000529781	0.00642652	0.00499851	WDR62/TPT1/CDC20/BNIP2/MAD2L1/STAG2/RAB11A/NPM1/SPDL1/CSPP1	10
GO:0005819	CC	GO:0005819	spindle	15/495	82/7007	0.00053084	0.00642652	0.00499851	WDR62/TPT1/CDC20/BNIP2/SKA2/RPS3/CDC42/RHOA/MAD2L1/STAG2/DYNLL1/RAB11A/NPM1/SPDL1/CSPP1	15
GO:0005783	CC	GO:0005783	endoplasmic reticulum	40/495	332/7007	0.000536942	0.00642652	0.00499851	RPL35/RPL34/RPS16/GBA/PPP1R15B/RPL21/RASD1/RPS18/RPS15/TMED9/PTN/RPL6/VCP/SAR1B/RPN1/RPL23/RPL10/P3H3/FOS/UBIAD1/RPS8/P4HA1/MANF/RPS17/ACO1/TMED5/RPN2/RPS3/RPLP0/YIPF5/SEC61B/RPS20/HSPBP1/RCN2/RPS28/CALR/STT3B/SLC30A1/PCYT1A/TSN	40
GO:1990204	CC	GO:1990204	oxidoreductase complex	12/495	58/7007	0.000601663	0.00698294	0.00543128	NDUFB3/NDUFA2/DMAC2/P4HA1/ND4/ND4L/ND2/CYTB/NOX4/COX1/ND5/ND3	12
GO:0000792	CC	GO:0000792	heterochromatin	6/495	17/7007	0.000761582	0.008579	0.00667269	UBE2B/H2AFZ/SUZ12/MPHOSPH8/SIRT1/RNF20	6
GO:0030684	CC	GO:0030684	preribosome	7/495	24/7007	0.00101052	0.0109106	0.00848617	FBL/WDR46/KRI1/WDR12/EIF6/NOL6/KRR1	7
GO:0005747	CC	GO:0005747	mitochondrial respiratory chain complex I	8/495	31/7007	0.00108251	0.0109106	0.00848617	NDUFB3/NDUFA2/DMAC2/ND4/ND4L/ND2/ND5/ND3	8
GO:0030964	CC	GO:0030964	NADH dehydrogenase complex	8/495	31/7007	0.00108251	0.0109106	0.00848617	NDUFB3/NDUFA2/DMAC2/ND4/ND4L/ND2/ND5/ND3	8
GO:0045271	CC	GO:0045271	respiratory chain complex I	8/495	31/7007	0.00108251	0.0109106	0.00848617	NDUFB3/NDUFA2/DMAC2/ND4/ND4L/ND2/ND5/ND3	8
GO:0098798	CC	GO:0098798	mitochondrial protein complex	18/495	117/7007	0.00132282	0.0129907	0.0101041	NDUFB3/MRPL27/NDUFA2/MTX1/DMAC2/MTX2/MRPL17/TOMM20/ND4/ATP6/ND4L/ND2/CYTB/MFN1/COX1/ND5/ND3/COX6A1	18
GO:0031519	CC	GO:0031519	PcG protein complex	5/495	13/7007	0.00137809	0.0131634	0.0102384	ZFP42/SUZ12/PCGF5/HDAC2/SIRT1	5
GO:0005743	CC	GO:0005743	mitochondrial inner membrane	20/495	137/7007	0.00142123	0.0131634	0.0102384	NDUFB3/NDUFA2/PET100/EFHD1/DMAC2/COX5B/NDUFAF5/COX7A2/RPS3/ND4/COX3/ATP6/COX2/ND4L/ND2/CYTB/COX1/ND5/ND3/COX6A1	20
GO:0005813	CC	GO:0005813	centrosome	21/495	147/7007	0.00144351	0.0131634	0.0102384	WDR62/RPP25/CTSC/SMAD7/SNAP29/BNIP2/PCGF5/CCT4/IFT20/SLC18A2/CEP162/DYNLL1/FLOT1/RBM39/PPP4R3B/MCM3/RAB11A/NPM1/DDHD2/CCDC66/CSPP1	21
GO:0042175	CC	GO:0042175	nuclear outer membrane-endoplasmic reticulum membrane network	32/495	265/7007	0.00183768	0.0163682	0.0127311	RPL35/RPS16/EPM2AIP1/RPS18/RPS15/TMED9/RPL6/VCP/SAR1B/RPN1/FMO5/RTN4/SELENOS/RPL23/NCLN/RPL10/FICD/RPS17/ELOVL1/RPN2/RPS3/DUOXA1/YIPF5/SEC61B/LMAN2/RPS20/SAMD8/PDZD8/RPS28/SPCS3/CALR/STT3B	32
GO:0015630	CC	GO:0015630	microtubule cytoskeleton	34/495	288/7007	0.00196634	0.0169185	0.0131591	WDR62/RPP25/CTSC/TPT1/SELENOS/CDC42EP4/SMAD7/SNAP29/CDC20/BNIP2/SKA2/PCGF5/CCT4/RPS3/CDC42/RNF19A/IFT20/RHOA/MAD2L1/STAG2/SLC18A2/CEP162/DYNLL1/FLOT1/RBM39/PPP4R3B/MCM3/RAB11A/NPM1/DDHD2/SPDL1/CCDC66/TOP2A/CSPP1	34
GO:0034451	CC	GO:0034451	centriolar satellite	6/495	20/7007	0.00198781	0.0169185	0.0131591	WDR62/RPP25/FLOT1/RBM39/RAB11A/DDHD2	6
GO:0000123	CC	GO:0000123	histone acetyltransferase complex	8/495	34/7007	0.00206509	0.0171941	0.0133735	RUVBL2/BRD8/EP300/BRPF1/KANSL2/MSL2/ING3/KAT6B	8
GO:0070603	CC	GO:0070603	SWI/SNF superfamily-type complex	7/495	27/7007	0.0021543	0.0175552	0.0136543	RUVBL2/BRD8/MTA2/UCHL5/SMARCD1/HDAC2/ING3	7
GO:0098588	CC	GO:0098588	bounding membrane of organelle	43/495	394/7007	0.00251226	0.0192644	0.0149837	RPL35/RPS16/RAB38/GBA/GCNT7/MTX1/RPS18/RPS15/TMED9/RPL6/SNX19/LITAF/SAR1B/LGR5/RPL23/AP2S1/BID/RPL10/UBIAD1/TM4SF5/MTX2/RPS17/TFRC/SNAP29/TMEM59/TOMM20/MCL1/RPS3/HK2/SNAPIN/SEC61B/RAB5A/LMAN2/RPS20/SAMD8/LAPTM4A/RPS28/SLC18A2/MFN1/COPG2/NRAS/RAB8B/RAB11A	43
GO:0031248	CC	GO:0031248	protein acetyltransferase complex	8/495	35/7007	0.00251494	0.0192644	0.0149837	RUVBL2/BRD8/EP300/BRPF1/KANSL2/MSL2/ING3/KAT6B	8
GO:1902493	CC	GO:1902493	acetyltransferase complex	8/495	35/7007	0.00251494	0.0192644	0.0149837	RUVBL2/BRD8/EP300/BRPF1/KANSL2/MSL2/ING3/KAT6B	8
GO:0019866	CC	GO:0019866	organelle inner membrane	21/495	154/7007	0.00259187	0.0194644	0.0151393	NDUFB3/NDUFA2/PET100/EFHD1/DMAC2/COX5B/NDUFAF5/COX7A2/RPS3/SIRT1/ND4/COX3/ATP6/COX2/ND4L/ND2/CYTB/COX1/ND5/ND3/COX6A1	21
GO:1904949	CC	GO:1904949	ATPase complex	7/495	28/7007	0.00270078	0.0198923	0.0154721	RUVBL2/BRD8/MTA2/UCHL5/SMARCD1/HDAC2/ING3	7
GO:0098800	CC	GO:0098800	inner mitochondrial membrane protein complex	12/495	69/7007	0.00292439	0.0211328	0.016437	NDUFB3/NDUFA2/DMAC2/ND4/ATP6/ND4L/ND2/CYTB/COX1/ND5/ND3/COX6A1	12
GO:0031967	CC	GO:0031967	organelle envelope	38/495	341/7007	0.00308513	0.0214789	0.0167061	NDUFB3/NDUFA2/MTX1/GATA6/PET100/EFHD1/TIMM8A/RTN4/DMAC2/COX5B/NDUFAF5/BID/MTX2/COX17/COX7A2/MAD2L1BP/TOMM20/MCL1/RPS3/HK2/SIRT1/NUP54/MAD2L1/ND4/COX3/ATP6/COX2/ND4L/ND2/CYTB/MFN1/COX1/CALR/ND5/ND3/SLC30A1/COX6A1/ND6	38
GO:0031975	CC	GO:0031975	envelope	38/495	341/7007	0.00308513	0.0214789	0.0167061	NDUFB3/NDUFA2/MTX1/GATA6/PET100/EFHD1/TIMM8A/RTN4/DMAC2/COX5B/NDUFAF5/BID/MTX2/COX17/COX7A2/MAD2L1BP/TOMM20/MCL1/RPS3/HK2/SIRT1/NUP54/MAD2L1/ND4/COX3/ATP6/COX2/ND4L/ND2/CYTB/MFN1/COX1/CALR/ND5/ND3/SLC30A1/COX6A1/ND6	38
GO:0005789	CC	GO:0005789	endoplasmic reticulum membrane	31/495	263/7007	0.00314051	0.0214789	0.0167061	RPL35/RPS16/EPM2AIP1/RPS18/RPS15/TMED9/RPL6/VCP/SAR1B/RPN1/FMO5/RTN4/SELENOS/RPL23/NCLN/RPL10/FICD/RPS17/ELOVL1/RPN2/RPS3/DUOXA1/SEC61B/LMAN2/RPS20/SAMD8/PDZD8/RPS28/SPCS3/CALR/STT3B	31
GO:0015934	CC	GO:0015934	large ribosomal subunit	11/495	61/7007	0.00322456	0.0216668	0.0168523	RPL35/MRPL27/RPL21/RPL6/RPL7L1/RPL23/RPL10/RSL24D1/MRPL17/RPL15/RPLP0	11
GO:0000803	CC	GO:0000803	sex chromosome	4/495	10/7007	0.00366538	0.0237939	0.0185068	UBE2B/SUZ12/PCGF5/SMC6	4
GO:0005720	CC	GO:0005720	nuclear heterochromatin	4/495	10/7007	0.00366538	0.0237939	0.0185068	H2AFZ/SUZ12/MPHOSPH8/SIRT1	4
GO:0045335	CC	GO:0045335	phagocytic vesicle	7/495	31/7007	0.00498822	0.0318415	0.0247661	SYT11/RAB38/CDC42EP4/CDC42/RAB5A/RAB8B/RAB11A	7
GO:0071007	CC	GO:0071007	U2-type catalytic step 2 spliceosome	4/495	11/7007	0.00544154	0.0341658	0.0265739	BUD31/SNRPE/CDC5L/CDC40	4
GO:0070069	CC	GO:0070069	cytochrome complex	5/495	18/7007	0.00683067	0.0421959	0.0328197	COX3/COX2/CYTB/COX1/COX6A1	5
GO:0032040	CC	GO:0032040	small-subunit processome	4/495	12/7007	0.00771236	0.0454436	0.0353457	FBL/WDR46/NOL6/KRR1	4
GO:0045277	CC	GO:0045277	respiratory chain complex IV	4/495	12/7007	0.00771236	0.0454436	0.0353457	COX3/COX2/COX1/COX6A1	4
GO:0097346	CC	GO:0097346	INO80-type complex	4/495	12/7007	0.00771236	0.0454436	0.0353457	RUVBL2/BRD8/UCHL5/ING3	4
GO:0003723	MF	GO:0003723	RNA binding	111/512	473/6851	3.1604e-30	1.44114e-27	1.28412e-27	RPL35/NELFCD/AICDA/SUPT4H1/EIF2AK3/RPP25/RPS16/NOP9/RBM14/FBL/TLR3/RPP40/ZRANB2/RPS18/RPS15/RBM3/RPL6/LUC7L/SNRPA/U2AF2/ETF1/RPL7L1/RPL23/EEF1B2/SRSF11/RSL24D1/PABPC1/MTIF2/POLR2G/SRSF7/EXOSC1/PTCD3/HNRNPA2B1/RBM8A/EIF3A/IGF2BP1/RPS5/SSB/PCBP2/SRSF5/HNRNPH1/EIF4G1/EIF1AD/SUZ12/SF3B4/ADAT1/TFRC/HNRNPM/RBM5/RALY/SRP14/ACO1/ABT1/SRSF2/RPL15/RBM15/EIF6/ILF2/RNPS1/SNRPE/CDK9/EEF2/THUMPD1/DDX39B/SLU7/S…	111
GO:0008135	MF	GO:0008135	translation factor activity, RNA binding	21/512	52/6851	3.1853e-11	7.26249e-09	6.4712e-09	NELFCD/SUPT4H1/EIF2AK3/ETF1/EEF1B2/MTIF2/EIF3A/EIF4G1/EIF1AD/EIF6/EEF2/ELL2/EIF2S2/EIF4A1/EIF3J/EIF3H/EIF1/EEF1A1/TAF4B/EIF4E/EIF3M	21
GO:0045182	MF	GO:0045182	translation regulator activity	23/512	67/6851	1.8e-10	2.73599e-08	2.43789e-08	NELFCD/SUPT4H1/EIF2AK3/ETF1/EEF1B2/RPL10/MTIF2/EIF3A/IGF2BP1/EIF4G1/EIF1AD/EIF6/EEF2/ELL2/EIF2S2/EIF4A1/EIF3J/EIF3H/EIF1/EEF1A1/TAF4B/EIF4E/EIF3M	23
GO:0090079	MF	GO:0090079	translation regulator activity, nucleic acid binding	21/512	59/6851	5.23778e-10	5.97107e-08	5.32048e-08	NELFCD/SUPT4H1/EIF2AK3/ETF1/EEF1B2/MTIF2/EIF3A/EIF4G1/EIF1AD/EIF6/EEF2/ELL2/EIF2S2/EIF4A1/EIF3J/EIF3H/EIF1/EEF1A1/TAF4B/EIF4E/EIF3M	21
GO:0003735	MF	GO:0003735	structural constituent of ribosome	25/512	104/6851	1.06964e-07	8.83377e-06	7.87127e-06	RPL35/MRPL27/RPL34/RPS16/RPS3A/RPL21/RPS18/RPS15/RPL6/RPLP2/RPL7L1/RPL23/RPL10/RSL24D1/RPS8/RPS5/RPS27A/RPS17/MRPL17/RPL15/RPS3/RPLP0/RPS20/RPS28/RPL5	25
GO:0003743	MF	GO:0003743	translation initiation factor activity	14/512	36/6851	1.16234e-07	8.83377e-06	7.87127e-06	EIF2AK3/MTIF2/EIF3A/EIF4G1/EIF1AD/EIF6/EIF2S2/EIF4A1/EIF3J/EIF3H/EIF1/TAF4B/EIF4E/EIF3M	14
GO:0003729	MF	GO:0003729	mRNA binding	23/512	99/6851	6.68806e-07	4.35679e-05	3.88209e-05	RPL35/RBM14/LUC7L/ETF1/PABPC1/RBM8A/EIF3A/IGF2BP1/SSB/SRSF5/EIF4G1/ACO1/EIF4A3/EIF2S2/HNRNPA1/PCF11/SF3B1/SERBP1/CALR/SRSF6/PTBP3/RNF20/TSN	23
GO:0003746	MF	GO:0003746	translation elongation factor activity	6/512	11/6851	5.65146e-05	0.00322133	0.00287035	NELFCD/SUPT4H1/EEF1B2/EEF2/ELL2/EEF1A1	6
GO:0070566	MF	GO:0070566	adenylyltransferase activity	6/512	13/6851	0.000184335	0.00893994	0.00796587	COASY/FICD/PAPOLA/FLAD1/PAPOLG/TENT5C	6
GO:0031625	MF	GO:0031625	ubiquitin protein ligase binding	17/512	87/6851	0.000196051	0.00893994	0.00796587	SYT11/PRDX6/RTN4/BID/UBE2J2/PSMA3/UBE2B/SMAD7/HSPBP1/UBB/YOD1/SMC6/BRCA1/CALR/SUMO2/CUL4B/RNF20	17
GO:0005198	MF	GO:0005198	structural molecule activity	31/512	218/6851	0.000346663	0.0134609	0.0119943	RPL35/MRPL27/RPL34/RPS16/RPS3A/RPL21/RPS18/RPS15/RPL6/RPLP2/COL3A1/RPL7L1/RPL23/RPL10/RSL24D1/PRELP/RPS8/RPS5/RPS27A/RPS17/CLDN8/MRPL17/RPL15/RPS3/RPLP0/RPS20/RPS28/COPG2/NUP133/RPL5/EPB41	31
GO:0044389	MF	GO:0044389	ubiquitin-like protein ligase binding	17/512	92/6851	0.00039369	0.0134609	0.0119943	SYT11/PRDX6/RTN4/BID/UBE2J2/PSMA3/UBE2B/SMAD7/HSPBP1/UBB/YOD1/SMC6/BRCA1/CALR/SUMO2/CUL4B/RNF20	17
GO:0004129	MF	GO:0004129	cytochrome-c oxidase activity	6/512	15/6851	0.000472313	0.0134609	0.0119943	COX5B/COX7A2/COX3/COX2/COX1/COX6A1	6
GO:0015002	MF	GO:0015002	heme-copper terminal oxidase activity	6/512	15/6851	0.000472313	0.0134609	0.0119943	COX5B/COX7A2/COX3/COX2/COX1/COX6A1	6
GO:0016675	MF	GO:0016675	oxidoreductase activity, acting on a heme group of donors	6/512	15/6851	0.000472313	0.0134609	0.0119943	COX5B/COX7A2/COX3/COX2/COX1/COX6A1	6
GO:0016676	MF	GO:0016676	oxidoreductase activity, acting on a heme group of donors, oxygen as acceptor	6/512	15/6851	0.000472313	0.0134609	0.0119943	COX5B/COX7A2/COX3/COX2/COX1/COX6A1	6
GO:0008137	MF	GO:0008137	NADH dehydrogenase (ubiquinone) activity	7/512	21/6851	0.000576166	0.0145962	0.0130059	NDUFS1/ND4/ND4L/ND2/ND5/ND3/ND6	7
GO:0050136	MF	GO:0050136	NADH dehydrogenase (quinone) activity	7/512	21/6851	0.000576166	0.0145962	0.0130059	NDUFS1/ND4/ND4L/ND2/ND5/ND3/ND6	7
GO:0003954	MF	GO:0003954	NADH dehydrogenase activity	7/512	22/6851	0.000791294	0.0189911	0.0169219	NDUFS1/ND4/ND4L/ND2/ND5/ND3/ND6	7
GO:0016779	MF	GO:0016779	nucleotidyltransferase activity	12/512	57/6851	0.000842012	0.0191979	0.0171061	POLR3F/COASY/UAP1/POLR2G/POLR2F/FICD/POLR1D/PAPOLA/FLAD1/PCYT1A/PAPOLG/TENT5C	12
GO:0009055	MF	GO:0009055	electron transfer activity	10/512	43/6851	0.00100368	0.0217942	0.0194195	COX5B/PTGES2/NDUFS1/COX7A2/TXNRD1/COX3/COX2/CYTB/COX1/COX6A1	10
GO:0016655	MF	GO:0016655	oxidoreductase activity, acting on NAD(P)H, quinone or similar compound as acceptor	7/512	24/6851	0.00140842	0.0289192	0.0257683	NDUFS1/ND4/ND4L/ND2/ND5/ND3/ND6	7
GO:0051082	MF	GO:0051082	unfolded protein binding	10/512	45/6851	0.00145864	0.0289192	0.0257683	AIP/PET100/DNAJB1/PDRG1/TOMM20/CCT4/CALR/HSP90AB1/NPM1/CCT8	10
GO:0004674	MF	GO:0004674	protein serine/threonine kinase activity	22/512	150/6851	0.00163415	0.0310488	0.0276658	CLK1/CDK10/MAPK1/PKN2/MAP3K12/SGK1/GSK3B/CDK12/HIPK3/MAP3K3/CDK9/CLK4/CSNK1A1/MNAT1/TLK1/PIM2/ROCK1/PRKD3/OXSR1/BMPR1B/TRPM7/AKT3	22
GO:0003727	MF	GO:0003727	single-stranded RNA binding	6/512	19/6851	0.00197829	0.0360839	0.0321524	U2AF2/PABPC1/POLR2G/SSB/EIF4A3/LARP4	6
KEGG
	ID	Description	GeneRatio	BgRatio	pvalue	p.adjust	qvalue	geneID	Count
ssc03040	ssc03040	Spliceosome	33/520	126/8760	1.65735e-13	4.55771e-11	3.85551e-11	PUF60/SNRPA/DHX15/SRSF3/U2AF2/ALYREF/BUD31/SRSF7/RBM8A/SRSF5/SF3B4/HNRNPM/CWC15/SRSF2/SNRPE/DDX39B/HSPA8/SLU7/SNU13/EIF4A3/PRPF8/DDX5/CTNNBL1/CRNKL1/NCBP1/HNRNPA1/SRSF1/SF3B1/ACIN1/CDC5L/PHF5A/SRSF6/CDC40	33
ssc03013	ssc03013	RNA transport	37/520	161/8760	4.45979e-13	6.13221e-11	5.18744e-11	RPP25/NUP210L/RPP40/EIF3G/SRRM1/NUP62CL/ALYREF/PABPC1/RBM8A/SAP18/EIF3A/EIF2B2/EIF4G1/RNPS1/PNN/DDX39B/RPP38/EIF4A3/RAN/EIF2S2/EIF4A1/NUP54/NCBP1/EIF3J/EIF3H/EIF4G2/UPF2/ACIN1/EIF1/NUP50/STRAP/EEF1A1/SUMO2/NUP133/NUP153/XPO1/EIF4E	37
ssc03015	ssc03015	mRNA surveillance pathway	27/520	91/8760	1.0887e-12	9.97975e-11	8.4422e-11	PPP2R3A/ETF1/SRRM1/ALYREF/PABPC1/RBM8A/SAP18/GSPT1/HBS1L/RNPS1/PNN/DDX39B/CPSF2/EIF4A3/PAPOLA/NCBP1/RNGTT/PELO/PCF11/UPF2/ACIN1/SMG7/PPP2R5E/SMG1/PPP1CA/CPSF6/PAPOLG	27
ssc03010	ssc03010	Ribosome	34/520	151/8760	7.56324e-12	5.19973e-10	4.39862e-10	RPL35/MRPL27/RPL34/RPS16/RPS15A/RPS3A/RPL21/RPS18/RPS15/RPL6/MRPL22/RPLP2/MRPS15/MRPL36/RPL23/RPL10/RPL4/RSL24D1/RPS13/RPS8/RPS5/RPS9/RPS27A/RPS17/MRPL17/RPL15/RPS3/RPLP0/RPS2/RPS20/RPS28/RPS25/RPL37/RPL5	34
ssc05014	ssc05014	Amyotrophic lateral sclerosis	54/520	364/8760	2.33109e-10	1.2821e-08	1.08457e-08	NDUFB3/EIF2AK3/NDUFA2/NUP210L/VCP/PSMB7/SRSF3/COX5B/NUP62CL/ALYREF/BID/ATP5PF/NDUFA9/NDUFS1/SRSF7/PSMA3/PSMD6/HNRNPA2B1/COX7A2/PSMD7/PPP3CA/ATG101/NDUFB10/GPX3/RAB5A/NUP54/NCBP1/HNRNPA1/ATF4/ND4/COX3/ATP6/COX2/ND4L/SPG11/ND2/PSMB4/CYTB/NUP50/COX1/NDUFA1/DERL1/SETX/ND5/ND3/RB1CC1/ATF6/NUP133/NEFL/NUP153/COX6A1/UBQLN1/ND6/RAC1	54
ssc04141	ssc04141	Protein processing in endoplasmic reticulum	32/520	163/8760	1.33598e-09	6.12325e-08	5.17986e-08	EIF2AK3/VCP/SAR1B/RPN1/SELENOS/RRBP1/UBE2J2/CAPN2/DNAJB1/SEC24B/RPN2/PPP1R15A/HSPA8/UBE4B/SEC61B/LMAN2/HSPBP1/HSPH1/BAG1/ATF4/YOD1/STT3A/SKP1/CALR/DERL1/STT3B/EIF2AK4/ATF6/HSP90AB1/CUL1/UBQLN1/PDIA4	32
ssc04120	ssc04120	Ubiquitin mediated proteolysis	26/520	142/8760	2.09616e-07	8.2349e-06	6.96618e-06	MAP3K1/CDC26/CUL2/FBXW7/SMURF1/UBE2J2/UBE2B/RPS27A/CDC20/TRIP12/UBE4B/UBR5/UBB/HUWE1/BRCA1/CDC23/CDC27/PPIL2/SKP1/UBE3A/SIAH1/CUL1/ANAPC7/CUL3/CUL4B/BIRC6	26
ssc03008	ssc03008	Ribosome biogenesis in eukaryotes	18/520	78/8760	4.72468e-07	1.62411e-05	1.37389e-05	EMG1/RPP25/FBL/RPP40/RCL1/MPHOSPH10/XRN2/GNL2/NOP58/EIF6/SNU13/RPP38/RAN/NOL6/IMP4/NOP56/XPO1/WDR75	18
ssc05016	ssc05016	Huntington disease	41/520	308/8760	7.83176e-07	2.39304e-05	2.02435e-05	NDUFB3/TFAM/REST/POLR2B/NRF1/NDUFA2/PSMB7/COX5B/AP2S1/ATP5PF/EP300/NDUFA9/POLR2G/NDUFS1/PSMA3/PSMD6/POLR2F/COX7A2/PSMD7/ATG101/NDUFB10/GPX3/HDAC2/ND4/COX3/ATP6/COX2/ND4L/ND2/PSMB4/CYTB/COX1/SP1/NDUFA1/TAF4B/ND5/ND3/RB1CC1/COX6A1/AP2M1/ND6	41
ssc05012	ssc05012	Parkinson disease	35/520	251/8760	1.75729e-06	4.83254e-05	4.088e-05	NDUFB3/EIF2AK3/NDUFA2/PSMB7/COX5B/ATP5PF/NDUFA9/UBE2J2/NDUFS1/PSMA3/PSMD6/COX7A2/RPS27A/PSMD7/DUSP1/NDUFB10/ATF4/ND4/UBB/COX3/ATP6/SLC18A2/COX2/ND4L/ND2/PSMB4/CYTB/MFN1/COX1/NDUFA1/ND5/ND3/ATF6/COX6A1/ND6	35
ssc00190	ssc00190	Oxidative phosphorylation	22/520	133/8760	1.02188e-05	0.00025547	0.000216111	NDUFB3/NDUFA2/COX5B/ATP5PF/NDUFA9/NDUFS1/COX17/COX7A2/NDUFB10/ND4/COX3/ATP6/COX2/ND4L/ND2/CYTB/COX1/NDUFA1/ND5/ND3/COX6A1/ND6	22
ssc03018	ssc03018	RNA degradation	16/520	79/8760	1.24238e-05	0.000284713	0.000240848	EXOSC8/BTG1/BTG3/EXOSC10/ENO3/PABPC1/EXOSC1/XRN2/TOB2/DIS3/TOB1/CNOT3/CNOT1/DHX36/DCP2/CNOT6L	16
ssc05010	ssc05010	Alzheimer disease	43/520	369/8760	1.41358e-05	0.000299027	0.000252957	NDUFB3/EIF2AK3/NDUFA2/PSMB7/RTN4/MAPK1/COX5B/BID/ATP5PF/NDUFA9/CAPN2/NDUFS1/PSMA3/PSMD6/COX7A2/PPID/GSK3B/PSMD7/PPP3CA/ATG101/NDUFB10/CSNK1A1/ATF4/ND4/COX3/ATP6/COX2/ND4L/ND2/PSMB4/CYTB/NOX4/COX1/PIK3R1/NDUFA1/ND5/NRAS/ND3/RB1CC1/ATF6/COX6A1/ND6/AKT3	43
ssc04932	ssc04932	Non-alcoholic fatty liver disease	22/520	153/8760	9.40428e-05	0.00184727	0.00156267	NDUFB3/EIF2AK3/NDUFA2/COX5B/BID/FOS/NDUFA9/NDUFS1/COX7A2/GSK3B/NDUFB10/CDC42/ATF4/COX3/COX2/CYTB/COX1/PIK3R1/NDUFA1/COX6A1/RAC1/AKT3	22
ssc05211	ssc05211	Renal cell carcinoma	13/520	68/8760	0.000150309	0.00275566	0.0023311	CUL2/MAPK1/FH/EP300/VEGFA/CDC42/CRK/PTPN11/PIK3R1/PAK2/NRAS/RAC1/AKT3	13
ssc04714	ssc04714	Thermogenesis	28/520	230/8760	0.000218523	0.00375586	0.00317721	NDUFB3/NDUFA2/COX5B/NDUFAF5/ATP5PF/NDUFA9/CPT1A/NDUFS1/COX17/COX7A2/NDUFB10/SMARCD1/RHEB/ND4/COX3/ATP6/COX2/ND4L/ND2/CYTB/SMARCC1/COX1/NDUFA1/ND5/NRAS/ND3/COX6A1/ND6	28
ssc04110	ssc04110	Cell cycle	18/520	122/8760	0.00028984	0.00468859	0.00396623	MYC/CDC26/EP300/WEE1/GSK3B/RAD21/CDC20/YWHAQ/HDAC2/MAD2L1/STAG2/CDC23/CDC27/SKP1/YWHAZ/CUL1/MCM3/ANAPC7	18
ssc04510	ssc04510	Focal adhesion	24/520	200/8760	0.000746835	0.01141	0.00965208	COL2A1/MAPK1/LAMA4/PDPK1/LAMA1/PDGFRB/CAPN2/GSK3B/VEGFA/ARHGAP35/ARHGAP5/PIP5K1A/CDC42/RHOA/CRK/FLNB/PIK3R1/PAK2/FLNC/ROCK1/PPP1CA/ITGA2/RAC1/AKT3	24
ssc04722	ssc04722	Neurotrophin signaling pathway	16/520	119/8760	0.0017148	0.0248195	0.0209957	MAP3K1/MAPK1/CAMK4/PDPK1/ARHGDIA/GSK3B/MAP3K3/CDC42/RHOA/ATF4/CRK/PTPN11/PIK3R1/NRAS/RAC1/AKT3	16
ssc05132	ssc05132	Salmonella infection	24/520	219/8760	0.0026101	0.0358888	0.0303596	MYC/DYNC1LI1/RAB5C/CYTH2/MAPK1/FOS/TCF7L2/RPS3/CDC42/RAB5A/ABI1/RHOA/NCKAP1/GCC2/FLNB/DYNLL1/SKP1/FLNC/ARPC2/PIK3C2A/HSP90AB1/TAB2/RAC1/AKT3	24
ssc04114	ssc04114	Oocyte meiosis	15/520	117/8760	0.00376392	0.0492894	0.0416955	CDC26/MAPK1/STAG3/PPP3CA/CDC20/YWHAQ/MAD2L1/CDC23/CDC27/SKP1/PPP2R5E/YWHAZ/CUL1/PPP1CA/ANAPC7	15

## Sheet: IVF 4-cell vs. IVF 2-cell Down
GO
	ONTOLOGY	ID	Description	GeneRatio	BgRatio	pvalue	p.adjust	qvalue	geneID	Count
GO:0010256	BP	GO:0010256	endomembrane system organization	10/166	111/6187	0.000735605	0.626385	0.626385	WHAMM/HACE1/OPTN/SOX30/CAVIN2/ABCA1/TMEM38B/TBC1D20/PLK3/TMED5	10
GO:0070925	BP	GO:0070925	organelle assembly	16/166	243/6187	0.000753961	0.626385	0.626385	SRPX/CHMP5/BECN1/EIF2S1/FAM161A/UBE2B/MDM1/HAUS6/CEP63/TTC39C/CAPN3/IFT74/SOX30/TTC8/MRPS7/TBC1D20	16
GO:0016192	BP	GO:0016192	vesicle-mediated transport	23/166	433/6187	0.00115249	0.626385	0.626385	WHAMM/SRPX/CHMP5/BECN1/AP4E1/MX1/DPY30/EXOC1/PRSS12/OPTN/NR1H2/SH3GL2/CHRM2/STX2/SOX30/ATP6V1H/ABCA1/TBC1D20/PIP4P2/TMED5/ARL4D/RUBCN/AP4B1	23
GO:0007030	BP	GO:0007030	Golgi organization	5/166	31/6187	0.00126339	0.626385	0.626385	HACE1/OPTN/TBC1D20/PLK3/TMED5	5
GO:0007049	BP	GO:0007049	cell cycle	23/166	447/6187	0.0017607	0.626385	0.626385	WHAMM/CHMP5/RGS2/BECN1/PSMC3IP/CDKN2B/UBE2B/MDM1/PPM1G/TUBE1/HAUS6/MAPK14/RAD1/CEP63/MAEL/RMI1/TRIM39/IL12B/SPDYA/PLK3/STAMBP/TXNIP/TUBA4A	23
GO:0007131	BP	GO:0007131	reciprocal meiotic recombination	3/166	11/6187	0.00267067	0.626385	0.626385	PSMC3IP/UBE2B/RMI1	3
GO:0033363	BP	GO:0033363	secretory granule organization	3/166	11/6187	0.00267067	0.626385	0.626385	SOX30/ABCA1/TBC1D20	3
GO:0007040	BP	GO:0007040	lysosome organization	4/166	23/6187	0.00297004	0.626385	0.626385	SRPX/CHMP5/HEXB/ABCA1	4
GO:0080171	BP	GO:0080171	lytic vacuole organization	4/166	23/6187	0.00297004	0.626385	0.626385	SRPX/CHMP5/HEXB/ABCA1	4
GO:0022402	BP	GO:0022402	cell cycle process	18/166	331/6187	0.00315242	0.626385	0.626385	WHAMM/CHMP5/BECN1/PSMC3IP/CDKN2B/UBE2B/MDM1/PPM1G/HAUS6/RAD1/CEP63/MAEL/RMI1/TRIM39/IL12B/SPDYA/PLK3/STAMBP	18
GO:0035825	BP	GO:0035825	homologous recombination	3/166	12/6187	0.00349119	0.630637	0.630637	PSMC3IP/UBE2B/RMI1	3
GO:0046907	BP	GO:0046907	intracellular transport	21/166	430/6187	0.00518455	0.824362	0.824362	WHAMM/CHMP5/BECN1/AP4E1/VPS26A/MX1/DPY30/MAPK14/IFT74/KPNA5/MGARP/STX2/ZFAND1/ABCA1/TBC1D20/PLK3/TMED5/ARL4D/TXNIP/AIFM1/AP4B1	21
GO:0009411	BP	GO:0009411	response to UV	4/166	28/6187	0.0061885	0.824362	0.824362	EIF2S1/UBE2B/ZBTB1/IL12B	4
GO:0006974	BP	GO:0006974	cellular response to DNA damage stimulus	14/166	250/6187	0.00700023	0.824362	0.824362	RFC4/UBE2V2/CBX1/NSMCE4A/UBE2B/MAPK14/RAD1/ZBTB1/RMI1/TRIM39/CEBPG/PLK3/ZBTB47/MCL1	14
GO:1903046	BP	GO:1903046	meiotic cell cycle process	6/166	68/6187	0.00944716	0.824362	0.824362	PSMC3IP/UBE2B/RAD1/MAEL/RMI1/SPDYA	6
GO:0045669	BP	GO:0045669	positive regulation of osteoblast differentiation	3/166	17/6187	0.00977925	0.824362	0.824362	SMAD1/ZHX3/LTF	3
GO:0140013	BP	GO:0140013	meiotic nuclear division	5/166	52/6187	0.0123043	0.824362	0.824362	PSMC3IP/UBE2B/RAD1/MAEL/RMI1	5
GO:0071214	BP	GO:0071214	cellular response to abiotic stimulus	6/166	72/6187	0.0123569	0.824362	0.824362	EIF2S1/MAPK14/RAD1/EFHD1/CAPN3/ZBTB1	6
GO:0104004	BP	GO:0104004	cellular response to environmental stimulus	6/166	72/6187	0.0123569	0.824362	0.824362	EIF2S1/MAPK14/RAD1/EFHD1/CAPN3/ZBTB1	6
GO:0006970	BP	GO:0006970	response to osmotic stress	3/166	19/6187	0.0133998	0.824362	0.824362	EFHD1/CAPN3/PLK3	3
GO:0007017	BP	GO:0007017	microtubule-based process	12/166	217/6187	0.0134052	0.824362	0.824362	CHMP5/UBE2B/MDM1/TUBE1/HAUS6/CEP63/KLHL42/IFT74/MGARP/KIF5C/PLK3/TUBA4A	12
GO:0006352	BP	GO:0006352	DNA-templated transcription, initiation	4/166	35/6187	0.01369	0.824362	0.824362	SNAPC5/TAF11/MED30/BRF2	4
GO:0051321	BP	GO:0051321	meiotic cell cycle	6/166	75/6187	0.0149171	0.824362	0.824362	PSMC3IP/UBE2B/RAD1/MAEL/RMI1/SPDYA	6
GO:0071216	BP	GO:0071216	cellular response to biotic stimulus	6/166	75/6187	0.0149171	0.824362	0.824362	CHMP5/MAPK14/IL12B/ABCA1/LTF/TXNIP	6
GO:0032388	BP	GO:0032388	positive regulation of intracellular transport	4/166	36/6187	0.0150867	0.824362	0.824362	MAPK14/ZFAND1/TBC1D20/PLK3	4
GO:0051298	BP	GO:0051298	centrosome duplication	3/166	20/6187	0.0154591	0.824362	0.824362	CHMP5/MDM1/CEP63	3
GO:0009314	BP	GO:0009314	response to radiation	7/166	98/6187	0.0158004	0.824362	0.824362	EIF2S1/UBE2B/MAPK14/RAD1/ZBTB1/IL12B/PLK3	7
GO:0071897	BP	GO:0071897	DNA biosynthetic process	4/166	37/6187	0.0165703	0.824362	0.824362	RFC4/POT1/MAPKAPK5/ZBTB1	4
GO:0071824	BP	GO:0071824	protein-DNA complex subunit organization	6/166	77/6187	0.0168157	0.824362	0.824362	TAF11/CENPI/ACTR6/MCM2/BRF2/SHPRH	6
GO:0006259	BP	GO:0006259	DNA metabolic process	13/166	254/6187	0.0185269	0.824362	0.824362	RFC4/UBE2V2/PSMC3IP/NSMCE4A/POT1/UBE2B/RAD1/MCM2/MAPKAPK5/MAEL/ZBTB1/RMI1/CEBPG	13
GO:0071478	BP	GO:0071478	cellular response to radiation	4/166	39/6187	0.019804	0.824362	0.824362	EIF2S1/MAPK14/RAD1/ZBTB1	4
GO:2000278	BP	GO:2000278	regulation of DNA biosynthetic process	3/166	23/6187	0.022651	0.824362	0.824362	RFC4/POT1/MAPKAPK5	3
GO:2000113	BP	GO:2000113	negative regulation of cellular macromolecule biosynthetic process	17/166	375/6187	0.0227342	0.824362	0.824362	EIF2S1/CBX1/POT1/ZNF318/RFX5/SPINDOC/NR1H2/CAPN3/LDB1/MAEL/EDNRB/FASLG/ZBTB1/ZHX3/PLK3/NKAPL/TXNIP	17
GO:0007033	BP	GO:0007033	vacuole organization	5/166	61/6187	0.0232554	0.824362	0.824362	SRPX/CHMP5/BECN1/HEXB/ABCA1	5
GO:0043903	BP	GO:0043903	regulation of interspecies interactions between organisms	5/166	61/6187	0.0232554	0.824362	0.824362	TAF11/MX1/TBC1D20/APCS/LTF	5
GO:0014902	BP	GO:0014902	myotube differentiation	4/166	41/6187	0.0234017	0.824362	0.824362	MAPK14/XK/PLEKHO1/SHOX2	4
GO:0016050	BP	GO:0016050	vesicle organization	6/166	83/6187	0.0234979	0.824362	0.824362	SRPX/MX1/STX2/SOX30/ABCA1/TBC1D20	6
GO:0045786	BP	GO:0045786	negative regulation of cell cycle	9/166	157/6187	0.0248453	0.824362	0.824362	WHAMM/CDKN2B/MDM1/PPM1G/MAPK14/RAD1/TRIM39/IL12B/PLK3	9
GO:0090398	BP	GO:0090398	cellular senescence	3/166	24/6187	0.0253882	0.824362	0.824362	CDKN2B/MAPK14/MAPKAPK5	3
GO:0071222	BP	GO:0071222	cellular response to lipopolysaccharide	5/166	63/6187	0.0263354	0.824362	0.824362	CHMP5/MAPK14/IL12B/ABCA1/LTF	5
GO:0099504	BP	GO:0099504	synaptic vesicle cycle	4/166	43/6187	0.027372	0.824362	0.824362	MX1/SH3GL2/CHRM2/STX2	4
GO:0002762	BP	GO:0002762	negative regulation of myeloid leukocyte differentiation	2/166	10/6187	0.0279523	0.824362	0.824362	APCS/LTF	2
GO:0010874	BP	GO:0010874	regulation of cholesterol efflux	2/166	10/6187	0.0279523	0.824362	0.824362	NR1H2/ABCA1	2
GO:0010875	BP	GO:0010875	positive regulation of cholesterol efflux	2/166	10/6187	0.0279523	0.824362	0.824362	NR1H2/ABCA1	2
GO:0016233	BP	GO:0016233	telomere capping	2/166	10/6187	0.0279523	0.824362	0.824362	POT1/MAPKAPK5	2
GO:0070897	BP	GO:0070897	transcription preinitiation complex assembly	2/166	10/6187	0.0279523	0.824362	0.824362	TAF11/BRF2	2
GO:0065004	BP	GO:0065004	protein-DNA complex assembly	5/166	64/6187	0.0279686	0.824362	0.824362	TAF11/CENPI/MCM2/BRF2/SHPRH	5
GO:0045892	BP	GO:0045892	negative regulation of transcription, DNA-templated	15/166	327/6187	0.0287856	0.824362	0.824362	CBX1/ZNF318/RFX5/SPINDOC/NR1H2/CAPN3/LDB1/MAEL/EDNRB/FASLG/ZBTB1/ZHX3/PLK3/NKAPL/TXNIP	15
GO:0010558	BP	GO:0010558	negative regulation of macromolecule biosynthetic process	17/166	386/6187	0.029078	0.824362	0.824362	EIF2S1/CBX1/POT1/ZNF318/RFX5/SPINDOC/NR1H2/CAPN3/LDB1/MAEL/EDNRB/FASLG/ZBTB1/ZHX3/PLK3/NKAPL/TXNIP	17
GO:0051054	BP	GO:0051054	positive regulation of DNA metabolic process	4/166	44/6187	0.029499	0.824362	0.824362	RFC4/UBE2B/MAPKAPK5/CEBPG	4
GO:0099003	BP	GO:0099003	vesicle-mediated transport in synapse	4/166	44/6187	0.029499	0.824362	0.824362	MX1/SH3GL2/CHRM2/STX2	4
GO:1902679	BP	GO:1902679	negative regulation of RNA biosynthetic process	15/166	329/6187	0.0301756	0.824362	0.824362	CBX1/ZNF318/RFX5/SPINDOC/NR1H2/CAPN3/LDB1/MAEL/EDNRB/FASLG/ZBTB1/ZHX3/PLK3/NKAPL/TXNIP	15
GO:1903507	BP	GO:1903507	negative regulation of nucleic acid-templated transcription	15/166	329/6187	0.0301756	0.824362	0.824362	CBX1/ZNF318/RFX5/SPINDOC/NR1H2/CAPN3/LDB1/MAEL/EDNRB/FASLG/ZBTB1/ZHX3/PLK3/NKAPL/TXNIP	15
GO:0071219	BP	GO:0071219	cellular response to molecule of bacterial origin	5/166	66/6187	0.0314249	0.824362	0.824362	CHMP5/MAPK14/IL12B/ABCA1/LTF	5
GO:0000075	BP	GO:0000075	cell cycle checkpoint	5/166	67/6187	0.0332492	0.824362	0.824362	CDKN2B/MAPK14/RAD1/TRIM39/PLK3	5
GO:0001919	BP	GO:0001919	regulation of receptor recycling	2/166	11/6187	0.0335705	0.824362	0.824362	CHMP5/OPTN	2
GO:0098743	BP	GO:0098743	cell aggregation	2/166	11/6187	0.0335705	0.824362	0.824362	MAPK14/LTF	2
GO:0045778	BP	GO:0045778	positive regulation of ossification	3/166	27/6187	0.034616	0.824362	0.824362	SMAD1/ZHX3/LTF	3
GO:0051851	BP	GO:0051851	modulation by host of symbiont process	3/166	27/6187	0.034616	0.824362	0.824362	TAF11/TBC1D20/APCS	3
GO:0007050	BP	GO:0007050	cell cycle arrest	4/166	47/6187	0.0364546	0.824362	0.824362	WHAMM/CDKN2B/PPM1G/IL12B	4
GO:0061025	BP	GO:0061025	membrane fusion	4/166	47/6187	0.0364546	0.824362	0.824362	MX1/HACE1/STX2/SOX30	4
GO:0090316	BP	GO:0090316	positive regulation of intracellular protein transport	3/166	28/6187	0.0380273	0.824362	0.824362	MAPK14/ZFAND1/PLK3	3
GO:0044403	BP	GO:0044403	symbiotic process	6/166	93/6187	0.0382231	0.824362	0.824362	CHMP5/TAF11/MX1/TBC1D20/APCS/LTF	6
GO:0061024	BP	GO:0061024	membrane organization	9/166	170/6187	0.0386554	0.824362	0.824362	WHAMM/CHMP5/MX1/HACE1/STX2/SOX30/CAVIN2/ABCA1/TBC1D20	9
GO:0007099	BP	GO:0007099	centriole replication	2/166	12/6187	0.0395864	0.824362	0.824362	MDM1/CEP63	2
GO:0034377	BP	GO:0034377	plasma lipoprotein particle assembly	2/166	12/6187	0.0395864	0.824362	0.824362	NR1H2/ABCA1	2
GO:0044788	BP	GO:0044788	modulation by host of viral process	2/166	12/6187	0.0395864	0.824362	0.824362	TBC1D20/APCS	2
GO:0051972	BP	GO:0051972	regulation of telomerase activity	2/166	12/6187	0.0395864	0.824362	0.824362	POT1/MAPKAPK5	2
GO:0065005	BP	GO:0065005	protein-lipid complex assembly	2/166	12/6187	0.0395864	0.824362	0.824362	NR1H2/ABCA1	2
GO:0071470	BP	GO:0071470	cellular response to osmotic stress	2/166	12/6187	0.0395864	0.824362	0.824362	EFHD1/CAPN3	2
GO:0098534	BP	GO:0098534	centriole assembly	2/166	12/6187	0.0395864	0.824362	0.824362	MDM1/CEP63	2
GO:0031327	BP	GO:0031327	negative regulation of cellular biosynthetic process	17/166	407/6187	0.0447504	0.824362	0.824362	EIF2S1/CBX1/POT1/ZNF318/RFX5/SPINDOC/NR1H2/CAPN3/LDB1/MAEL/EDNRB/FASLG/ZBTB1/ZHX3/PLK3/NKAPL/TXNIP	17
GO:0007127	BP	GO:0007127	meiosis I	3/166	30/6187	0.0453435	0.824362	0.824362	PSMC3IP/UBE2B/RMI1	3
GO:0001881	BP	GO:0001881	receptor recycling	2/166	13/6187	0.0459748	0.824362	0.824362	CHMP5/OPTN	2
GO:0002228	BP	GO:0002228	natural killer cell mediated immunity	2/166	13/6187	0.0459748	0.824362	0.824362	CEBPG/IL12B	2
GO:0007214	BP	GO:0007214	gamma-aminobutyric acid signaling pathway	2/166	13/6187	0.0459748	0.824362	0.824362	GABRA4/GABRA2	2
GO:0009225	BP	GO:0009225	nucleotide-sugar metabolic process	2/166	13/6187	0.0459748	0.824362	0.824362	GNPNAT1/GNPDA2	2
GO:0010824	BP	GO:0010824	regulation of centrosome duplication	2/166	13/6187	0.0459748	0.824362	0.824362	CHMP5/MDM1	2
GO:0032373	BP	GO:0032373	positive regulation of sterol transport	2/166	13/6187	0.0459748	0.824362	0.824362	NR1H2/ABCA1	2
GO:0032376	BP	GO:0032376	positive regulation of cholesterol transport	2/166	13/6187	0.0459748	0.824362	0.824362	NR1H2/ABCA1	2
GO:0032814	BP	GO:0032814	regulation of natural killer cell activation	2/166	13/6187	0.0459748	0.824362	0.824362	ZBTB1/IL12B	2
GO:0042267	BP	GO:0042267	natural killer cell mediated cytotoxicity	2/166	13/6187	0.0459748	0.824362	0.824362	CEBPG/IL12B	2
GO:0048246	BP	GO:0048246	macrophage chemotaxis	2/166	13/6187	0.0459748	0.824362	0.824362	MAPK14/EDNRB	2
GO:0048741	BP	GO:0048741	skeletal muscle fiber development	2/166	13/6187	0.0459748	0.824362	0.824362	XK/SHOX2	2
GO:0000910	BP	GO:0000910	cytokinesis	4/166	51/6187	0.0470802	0.824362	0.824362	CHMP5/BECN1/PLK3/STAMBP	4
GO:0045934	BP	GO:0045934	negative regulation of nucleobase-containing compound metabolic process	16/166	380/6187	0.0477789	0.824362	0.824362	CBX1/POT1/ZNF318/RFX5/SPINDOC/NR1H2/CAPN3/LDB1/MAEL/EDNRB/FASLG/ZBTB1/ZHX3/PLK3/NKAPL/TXNIP	16
GO:0010948	BP	GO:0010948	negative regulation of cell cycle process	5/166	74/6187	0.0478556	0.824362	0.824362	CDKN2B/MDM1/RAD1/TRIM39/PLK3	5
GO:0060271	BP	GO:0060271	cilium assembly	5/166	74/6187	0.0478556	0.824362	0.824362	FAM161A/UBE2B/TTC39C/IFT74/TTC8	5
GO:0060348	BP	GO:0060348	bone development	4/166	52/6187	0.0499782	0.824362	0.824362	SMAD1/TMEM38B/SHOX2/LTF	4
GO:0031965	CC	GO:0031965	nuclear membrane	6/182	69/7007	0.00874676	0.762072	0.759802	PHF11/NUP85/GTF3C3/SMAD1/ZBTB1/TBC1D20	6
GO:0005635	CC	GO:0005635	nuclear envelope	8/182	122/7007	0.0138179	0.762072	0.759802	PHF11/NUP85/MGST3/GTF3C3/KPNA5/SMAD1/ZBTB1/TBC1D20	8
GO:0031967	CC	GO:0031967	organelle envelope	16/182	341/7007	0.0155165	0.762072	0.759802	BECN1/PHF11/MX1/NUP85/EFHD1/MGST3/GTF3C3/CHCHD3/KPNA5/SMAD1/ZBTB1/NDUFV2/TBC1D20/TIMM44/AIFM1/MCL1	16
GO:0031975	CC	GO:0031975	envelope	16/182	341/7007	0.0155165	0.762072	0.759802	BECN1/PHF11/MX1/NUP85/EFHD1/MGST3/GTF3C3/CHCHD3/KPNA5/SMAD1/ZBTB1/NDUFV2/TBC1D20/TIMM44/AIFM1/MCL1	16
GO:0097060	CC	GO:0097060	synaptic membrane	5/182	58/7007	0.0168773	0.762072	0.759802	CHRNA3/MX1/CHRM2/STX2/GABRA2	5
GO:0015630	CC	GO:0015630	microtubule cytoskeleton	14/182	288/7007	0.0174406	0.762072	0.759802	FAM161A/CBX1/MX1/TUBE1/HAUS6/MAPK14/CEP57L1/CEP63/MCM2/IFT74/KIF5C/PLK3/CCDC181/TUBA4A	14
GO:0005794	CC	GO:0005794	Golgi apparatus	17/182	388/7007	0.0234524	0.762072	0.759802	WHAMM/BECN1/AP4E1/UBIAD1/TAF11/HACE1/DPY30/OPTN/SLC35A3/GALNT14/GNPNAT1/B3GALNT1/ABCA1/TBC1D20/PLK3/TMED5/AP4B1	17
GO:0045211	CC	GO:0045211	postsynaptic membrane	4/182	45/7007	0.0286702	0.762072	0.759802	CHRNA3/MX1/CHRM2/GABRA2	4
GO:0005776	CC	GO:0005776	autophagosome	3/182	26/7007	0.0289011	0.762072	0.759802	SRPX/BECN1/OPTN	3
GO:0005793	CC	GO:0005793	endoplasmic reticulum-Golgi intermediate compartment	3/182	26/7007	0.0289011	0.762072	0.759802	WHAMM/GNPNAT1/TMED5	3
GO:0043195	CC	GO:0043195	terminal bouton	2/182	11/7007	0.0316332	0.762072	0.759802	PRSS12/CALB1	2
GO:0005773	CC	GO:0005773	vacuole	8/182	149/7007	0.0398137	0.812357	0.809937	SRPX/BECN1/OCLN/OPTN/FASLG/HEXB/ATP6V1H/PIP4P2	8
GO:0030425	CC	GO:0030425	dendrite	6/182	100/7007	0.0452921	0.812357	0.809937	MX1/PRSS12/CHRM2/ABHD13/GABRA2/CALB1	6
GO:0097447	CC	GO:0097447	dendritic tree	6/182	100/7007	0.0452921	0.812357	0.809937	MX1/PRSS12/CHRM2/ABHD13/GABRA2/CALB1	6
GO:0008017	MF	GO:0008017	microtubule binding	7/192	65/6851	0.0021428	0.715696	0.703742	WHAMM/FAM161A/MX1/MDM1/CEP57L1/KIF5C/CCDC181	7
GO:0015631	MF	GO:0015631	tubulin binding	8/192	98/6851	0.00600759	0.75369	0.7411	WHAMM/FAM161A/MX1/MDM1/CEP57L1/IFT74/KIF5C/CCDC181	8
GO:0031593	MF	GO:0031593	polyubiquitin modification-dependent protein binding	3/192	17/6851	0.0110269	0.75369	0.7411	OPTN/PSMD4/ZBTB1	3
GO:0042802	MF	GO:0042802	identical protein binding	22/192	483/6851	0.0157599	0.75369	0.7411	FAM161A/CBX1/ZNF318/DPY30/CEP57L1/OPTN/GNPNAT1/SH3GL2/CTPS1/SMAD1/ZBTB1/TRIM39/CEBPG/HEXB/GIPC2/ZHX3/IL12B/GNPDA2/APCS/PRTG/TAT/MCL1	22
GO:0022824	MF	GO:0022824	transmitter-gated ion channel activity	3/192	20/6851	0.0173841	0.75369	0.7411	CHRNA3/GABRA4/GABRA2	3
GO:0022835	MF	GO:0022835	transmitter-gated channel activity	3/192	20/6851	0.0173841	0.75369	0.7411	CHRNA3/GABRA4/GABRA2	3
GO:0046982	MF	GO:0046982	protein heterodimerization activity	7/192	97/6851	0.0187314	0.75369	0.7411	NFYB/TAF11/ABTB2/ZBTB1/ZHX3/IL12B/MCL1	7
GO:0050660	MF	GO:0050660	flavin adenine dinucleotide binding	4/192	38/6851	0.0209824	0.75369	0.7411	ETFA/FMO5/DHCR24/AIFM1	4
GO:0051020	MF	GO:0051020	GTPase binding	8/192	125/6851	0.0237816	0.75369	0.7411	WHAMM/HACE1/RASGEF1B/OPTN/NET1/TIAM2/ABCA1/TBC1D20	8
GO:0098960	MF	GO:0098960	postsynaptic neurotransmitter receptor activity	3/192	23/6851	0.0254031	0.75369	0.7411	CHRNA3/CHRM2/GABRA4	3
GO:0016780	MF	GO:0016780	phosphotransferase activity, for other substituted phosphate groups	2/192	10/6851	0.0303225	0.75369	0.7411	CEPT1/DPAGT1	2
GO:0046915	MF	GO:0046915	transition metal ion transmembrane transporter activity	2/192	10/6851	0.0303225	0.75369	0.7411	SLC31A2/TF	2
GO:0016874	MF	GO:0016874	ligase activity	5/192	67/6851	0.0391031	0.75369	0.7411	UBA3/ACSM3/RTCA/CTPS1/GATB	5
GO:0005230	MF	GO:0005230	extracellular ligand-gated ion channel activity	3/192	28/6851	0.0424596	0.75369	0.7411	CHRNA3/GABRA4/GABRA2	3
GO:0004602	MF	GO:0004602	glutathione peroxidase activity	2/192	12/6851	0.0428746	0.75369	0.7411	MGST3/GPX8	2
GO:0004890	MF	GO:0004890	GABA-A receptor activity	2/192	12/6851	0.0428746	0.75369	0.7411	GABRA4/GABRA2	2
GO:0061631	MF	GO:0061631	ubiquitin conjugating enzyme activity	2/192	12/6851	0.0428746	0.75369	0.7411	UBE2V2/UBE2B	2
GO:0071949	MF	GO:0071949	FAD binding	2/192	12/6851	0.0428746	0.75369	0.7411	DHCR24/AIFM1	2
GO:0099095	MF	GO:0099095	ligand-gated anion channel activity	2/192	12/6851	0.0428746	0.75369	0.7411	GABRA4/GABRA2	2
GO:0030594	MF	GO:0030594	neurotransmitter receptor activity	4/192	49/6851	0.0475896	0.755361	0.742744	CHRNA3/CHRM2/GABRA4/GABRA2	4
GO:0003678	MF	GO:0003678	DNA helicase activity	2/192	13/6851	0.0497543	0.755361	0.742744	RFC4/MCM2	2
GO:0061650	MF	GO:0061650	ubiquitin-like protein conjugating enzyme activity	2/192	13/6851	0.0497543	0.755361	0.742744	UBE2V2/UBE2B	2
KEGG
None

## Sheet: IVF 8-cell vs. IVF 4-cell Up
GO
	ONTOLOGY	ID	Description	GeneRatio	BgRatio	pvalue	p.adjust	qvalue	geneID	Count
GO:0006518	BP	GO:0006518	peptide metabolic process	26/165	292/6187	4.10012e-08	8.49192e-05	7.83125e-05	FARSA/MRPS7/GUF1/PTGES/RPS23/GCLM/RPL31/RPL39/TMED10/RPS27A/MTIF2/RPS4X/RPS5/DNAJC24/SPCS1/RWDD1/GEMIN5/EIF3H/MRPL47/EIF2S1/PAIP2/EEF1B2/RACK1/RPL15/EIF4A2/RPL5	26
GO:0043043	BP	GO:0043043	peptide biosynthetic process	23/165	245/6187	1.03219e-07	8.49192e-05	7.83125e-05	FARSA/MRPS7/GUF1/RPS23/GCLM/RPL31/RPL39/RPS27A/MTIF2/RPS4X/RPS5/DNAJC24/RWDD1/GEMIN5/EIF3H/MRPL47/EIF2S1/PAIP2/EEF1B2/RACK1/RPL15/EIF4A2/RPL5	23
GO:0043603	BP	GO:0043603	cellular amide metabolic process	29/165	375/6187	1.40485e-07	8.49192e-05	7.83125e-05	FARSA/MRPS7/GUF1/PTGES/RPS23/GCLM/HEXB/RPL31/ACLY/RPL39/TMED10/RPS27A/MTIF2/RPS4X/RPS5/DNAJC24/SPCS1/RWDD1/GEMIN5/EIF3H/MRPL47/EIF2S1/PDHB/PAIP2/EEF1B2/RACK1/RPL15/EIF4A2/RPL5	29
GO:0043604	BP	GO:0043604	amide biosynthetic process	25/165	291/6187	1.55887e-07	8.49192e-05	7.83125e-05	FARSA/MRPS7/GUF1/RPS23/GCLM/RPL31/ACLY/RPL39/RPS27A/MTIF2/RPS4X/RPS5/DNAJC24/RWDD1/GEMIN5/EIF3H/MRPL47/EIF2S1/PDHB/PAIP2/EEF1B2/RACK1/RPL15/EIF4A2/RPL5	25
GO:0006412	BP	GO:0006412	translation	22/165	239/6187	2.84481e-07	0.000123977	0.000114332	FARSA/MRPS7/GUF1/RPS23/RPL31/RPL39/RPS27A/MTIF2/RPS4X/RPS5/DNAJC24/RWDD1/GEMIN5/EIF3H/MRPL47/EIF2S1/PAIP2/EEF1B2/RACK1/RPL15/EIF4A2/RPL5	22
GO:0002181	BP	GO:0002181	cytoplasmic translation	8/165	47/6187	2.79884e-05	0.0101645	0.00937366	RPS23/RPL31/RPL39/DNAJC24/RWDD1/EIF3H/RPL15/EIF4A2	8
GO:0005840	CC	GO:0005840	ribosome	13/175	127/7007	1.50111e-05	0.00424815	0.00376068	MRPS7/RPS23/RPS25/RPL31/RPL39/RPS27A/RPS4X/RPS5/MRPL47/RACK1/RPL7/RPL15/RPL5	13
GO:0010494	CC	GO:0010494	cytoplasmic stress granule	5/175	20/7007	0.00010492	0.00900451	0.00797126	MCRIP2/MBNL1/EIF2S1/G3BP2/C9orf72	5
GO:1990904	CC	GO:1990904	ribonucleoprotein complex	18/175	273/7007	0.000146686	0.00900451	0.00797126	MRPS7/EFTUD2/RPS23/GAR1/RPL31/LSM5/RPL39/RPS5/RWDD1/EIF3H/MRPL47/EIF2S1/SNRPC/G3BP2/SRP54/RACK1/RPL7/RPL15	18
GO:0009295	CC	GO:0009295	nucleoid	4/175	12/7007	0.00015909	0.00900451	0.00797126	ACADVL/POLDIP2/DHX30/HSPA9	4
GO:0042645	CC	GO:0042645	mitochondrial nucleoid	4/175	12/7007	0.00015909	0.00900451	0.00797126	ACADVL/POLDIP2/DHX30/HSPA9	4
GO:0005759	CC	GO:0005759	mitochondrial matrix	10/175	101/7007	0.000196825	0.0092836	0.00821832	MRPS7/GUF1/ACADVL/POLDIP2/DLD/MRPL47/PDHB/AK4/DHX30/HSPA9	10
GO:0044391	CC	GO:0044391	ribosomal subunit	9/175	98/7007	0.000717979	0.0290269	0.0256961	MRPS7/RPS23/RPL31/RPL39/RPS5/MRPL47/RACK1/RPL7/RPL15	9
GO:0043022	MF	GO:0043022	ribosome binding	7/167	20/6851	2.67675e-07	4.98056e-05	4.50237e-05	GUF1/SPCS1/GEMIN5/EIF2S1/RACK1/BAG6/SEC61A1	7
GO:0003723	MF	GO:0003723	RNA binding	31/167	473/6851	2.87064e-07	4.98056e-05	4.50237e-05	PUS1/FARSA/RBM47/MRPS7/EFTUD2/GAR1/SKIV2L/LSM5/TFRC/MTIF2/RPS4X/TFB1M/RPS5/AKAP1/MBNL1/GEMIN5/ALKBH8/EIF3H/EIF2S1/SNRPC/G3BP2/EEF1A1/EDC3/EEF1B2/SRP54/DHX30/RPL15/NUDT21/EIF4A2/RBM12B/RPL5	31
GO:0043021	MF	GO:0043021	ribonucleoprotein complex binding	8/167	41/6851	5.0741e-06	0.000586904	0.000530555	GUF1/SPCS1/GEMIN5/EIF2S1/SRP54/RACK1/BAG6/SEC61A1	8
GO:0003735	MF	GO:0003735	structural constituent of ribosome	11/167	104/6851	4.07588e-05	0.00353583	0.00319635	MRPS7/RPS23/RPL31/RPL39/RPS27A/RPS4X/RPS5/MRPL47/RPL7/RPL15/RPL5	11
GO:0016776	MF	GO:0016776	phosphotransferase activity, phosphate group as acceptor	5/167	26/6851	0.000351975	0.0244271	0.0220818	ATP5PB/ATP5PO/IP6K2/AK4/ATP5F1A	5
GO:0090079	MF	GO:0090079	translation regulator activity, nucleic acid binding	7/167	59/6851	0.000529236	0.0306075	0.0276688	MTIF2/EIF3H/EIF2S1/PAIP2/EEF1A1/EEF1B2/EIF4A2	7
KEGG
	ID	Description	GeneRatio	BgRatio	pvalue	p.adjust	qvalue	geneID	Count
ssc03060	ssc03060	Protein export	6/186	23/8760	6.3173e-06	0.00142139	0.00134991	SRP72/SPCS1/OXA1L/SRP54/SEC61A1/SEC62	6
ssc03010	ssc03010	Ribosome	13/186	151/8760	1.81749e-05	0.00204467	0.00194184	MRPS7/RPS23/RPS25/RPL31/RPL39/RPS27A/RPS4X/RPS5/RPL4/RPL37/RPL7/RPL15/RPL5	13
ssc03018	ssc03018	RNA degradation	9/186	79/8760	4.13403e-05	0.00310052	0.00294459	SKIV2L/EXOSC5/LSM5/DCP1A/CNOT10/HSPD1/EDC3/TOB2/HSPA9	9
ssc04141	ssc04141	Protein processing in endoplasmic reticulum	11/186	163/8760	0.000683542	0.0384492	0.0365155	HSPBP1/HYOU1/DAD1/RPN2/EIF2S1/PREB/CANX/SEC61A1/SEC24B/SEC62/PDIA4	11

## Sheet: IVF 8-cell vs. IVF 4-cell Down
GO
	ONTOLOGY	ID	Description	GeneRatio	BgRatio	pvalue	p.adjust	qvalue	geneID	Count
GO:0006886	BP	GO:0006886	intracellular protein transport	23/183	302/6187	2.41e-05	0.0518534	0.048061	PSEN1/TLK1/COPG2/DYNC2LI1/APPL2/RIC1/TMED7/MYO6/KPNA7/SGTB/LCA5/PAN3/AP1S2/STX6/USO1/XPO6/RAB27A/TMCO6/CHP1/RAB8B/RAB22A/CD36/RAB5C	23
GO:0007249	BP	GO:0007249	I-kappaB kinase/NF-kappaB signaling	10/183	81/6187	0.000121711	0.0988531	0.0916234	ZMYND11/MTDH/STAT1/BCL10/F2RL1/REL/MAP3K3/TNIP1/CD36/HTR2B	10
GO:0046907	BP	GO:0046907	intracellular transport	27/183	430/6187	0.00013787	0.0988531	0.0916234	PSEN1/TLK1/COPG2/DYNC2LI1/APPL2/AKTIP/RIC1/ATP2A2/TMED7/MYO6/KPNA7/SGTB/LCA5/PAN3/AP1S2/STX6/USO1/XPO6/RAB27A/TMCO6/SPAST/CHP1/RAB8B/RAB22A/CD36/RAB5C/BLOC1S5	27
GO:0043122	BP	GO:0043122	regulation of I-kappaB kinase/NF-kappaB signaling	9/183	73/6187	0.000269918	0.145148	0.134533	ZMYND11/MTDH/STAT1/F2RL1/REL/MAP3K3/TNIP1/CD36/HTR2B	9
GO:0016192	BP	GO:0016192	vesicle-mediated transport	26/183	433/6187	0.000376988	0.16218	0.150319	PSEN1/COPG2/APPL2/AKTIP/RIC1/ATP2A2/TMED7/MYO6/AP1S2/STX6/RACK1/USO1/SYCN/RAB27A/F2RL1/RAB11FIP2/SPAST/RAB8B/RAB29/SNCA/REST/RAB22A/CD36/NECAP2/HTR2B/VPS45	26
GO:0046329	BP	GO:0046329	negative regulation of JNK cascade	4/183	14/6187	0.000587549	0.199419	0.184834	AIDA/ZMYND11/TAOK3/F2RL1	4
GO:0032873	BP	GO:0032873	negative regulation of stress-activated MAPK cascade	4/183	15/6187	0.00078281	0.199419	0.184834	AIDA/ZMYND11/TAOK3/F2RL1	4
GO:0070303	BP	GO:0070303	negative regulation of stress-activated protein kinase signaling cascade	4/183	15/6187	0.00078281	0.199419	0.184834	AIDA/ZMYND11/TAOK3/F2RL1	4
GO:0006887	BP	GO:0006887	exocytosis	10/183	104/6187	0.000939724	0.199419	0.184834	PSEN1/ATP2A2/SYCN/RAB27A/F2RL1/RAB11FIP2/RAB8B/SNCA/REST/VPS45	10
GO:0044093	BP	GO:0044093	positive regulation of molecular function	23/183	387/6187	0.000968093	0.199419	0.184834	PSEN1/AKTIP/RIC1/TAOK3/CDC25B/MTDH/STAT1/BCL10/RACK1/F2RL1/DYNLL1/MAP3K3/RAB11FIP2/NOX4/CHP1/F3/SNCA/REST/CD36/CDK9/DCUN1D3/EGLN3/HTR2B	23
GO:0007032	BP	GO:0007032	endosome organization	4/183	16/6187	0.00101981	0.199419	0.184834	AKTIP/STX6/RAB27A/RAB22A	4
GO:0006511	BP	GO:0006511	ubiquitin-dependent protein catabolic process	14/183	195/6187	0.00180045	0.238729	0.221269	PSEN1/RNF114/FBXL5/TBL1XR1/ERLIN2/SGTB/RACK1/WWP1/FBXL20/UBXN2A/CUL4B/MYLIP/PSMA3/ZRANB1	14
GO:0051345	BP	GO:0051345	positive regulation of hydrolase activity	11/183	133/6187	0.00183522	0.238729	0.221269	RIC1/STAT1/RACK1/F2RL1/DYNLL1/RAB11FIP2/F3/SNCA/REST/EGLN3/HTR2B	11
GO:0019941	BP	GO:0019941	modification-dependent protein catabolic process	14/183	199/6187	0.002179	0.238729	0.221269	PSEN1/RNF114/FBXL5/TBL1XR1/ERLIN2/SGTB/RACK1/WWP1/FBXL20/UBXN2A/CUL4B/MYLIP/PSMA3/ZRANB1	14
GO:0045055	BP	GO:0045055	regulated exocytosis	7/183	62/6187	0.00219693	0.238729	0.221269	PSEN1/ATP2A2/RAB27A/F2RL1/RAB11FIP2/SNCA/REST	7
GO:0000086	BP	GO:0000086	G2/M transition of mitotic cell cycle	5/183	32/6187	0.0022547	0.238729	0.221269	SIN3A/TAOK3/CDC25B/CDC25C/ENSA	5
GO:0043632	BP	GO:0043632	modification-dependent macromolecule catabolic process	14/183	201/6187	0.00239171	0.238729	0.221269	PSEN1/RNF114/FBXL5/TBL1XR1/ERLIN2/SGTB/RACK1/WWP1/FBXL20/UBXN2A/CUL4B/MYLIP/PSMA3/ZRANB1	14
GO:0043085	BP	GO:0043085	positive regulation of catalytic activity	18/183	293/6187	0.00244878	0.238729	0.221269	PSEN1/RIC1/TAOK3/CDC25B/STAT1/BCL10/RACK1/F2RL1/DYNLL1/MAP3K3/RAB11FIP2/NOX4/F3/SNCA/REST/DCUN1D3/EGLN3/HTR2B	18
GO:0019216	BP	GO:0019216	regulation of lipid metabolic process	9/183	99/6187	0.00249029	0.238729	0.221269	TBL1XR1/APPL2/ERLIN2/STAT5A/LPGAT1/MTMR2/SNCA/REST/HTR2B	9
GO:0050764	BP	GO:0050764	regulation of phagocytosis	5/183	33/6187	0.00259463	0.238729	0.221269	APPL2/RACK1/RAB27A/F2RL1/CD36	5
GO:0010942	BP	GO:0010942	positive regulation of cell death	13/183	181/6187	0.00260259	0.238729	0.221269	PSEN1/TP53INP1/TNFSF12/STAT1/BCL10/RACK1/F3/SNCA/REST/CD36/DCUN1D3/TNFRSF12A/EGLN3	13
GO:0051580	BP	GO:0051580	regulation of neurotransmitter uptake	3/183	10/6187	0.00262018	0.238729	0.221269	PSEN1/GPM6B/SNCA	3
GO:0034613	BP	GO:0034613	cellular protein localization	26/183	497/6187	0.00285202	0.238729	0.221269	SIN3A/PSEN1/TLK1/COPG2/DYNC2LI1/APPL2/RIC1/TMED7/MYO6/KPNA7/SGTB/LCA5/PAN3/AP1S2/STX6/RACK1/USO1/XPO6/RAB27A/TMCO6/CHP1/RAB8B/RAB22A/CD36/RAB5C/LAMTOR5	26
GO:0017038	BP	GO:0017038	protein import	7/183	65/6187	0.00288726	0.238729	0.221269	PSEN1/APPL2/KPNA7/TMCO6/CHP1/RAB8B/CD36	7
GO:0070727	BP	GO:0070727	cellular macromolecule localization	26/183	498/6187	0.0029319	0.238729	0.221269	SIN3A/PSEN1/TLK1/COPG2/DYNC2LI1/APPL2/RIC1/TMED7/MYO6/KPNA7/SGTB/LCA5/PAN3/AP1S2/STX6/RACK1/USO1/XPO6/RAB27A/TMCO6/CHP1/RAB8B/RAB22A/CD36/RAB5C/LAMTOR5	26
GO:0043161	BP	GO:0043161	proteasome-mediated ubiquitin-dependent protein catabolic process	10/183	121/6187	0.00295511	0.238729	0.221269	PSEN1/FBXL5/TBL1XR1/ERLIN2/SGTB/RACK1/WWP1/FBXL20/UBXN2A/PSMA3	10
GO:0006606	BP	GO:0006606	protein import into nucleus	6/183	49/6187	0.0029966	0.238729	0.221269	PSEN1/APPL2/KPNA7/TMCO6/CHP1/CD36	6
GO:0044772	BP	GO:0044772	mitotic cell cycle phase transition	9/183	103/6187	0.00326366	0.241956	0.22426	SIN3A/APPL2/TAOK3/CDC25B/CCNB2/CDC25C/SPAST/ENSA/DCUN1D3	9
GO:0010971	BP	GO:0010971	positive regulation of G2/M transition of mitotic cell cycle	3/183	11/6187	0.00352486	0.241956	0.22426	SIN3A/CDC25B/CDC25C	3
GO:0010563	BP	GO:0010563	negative regulation of phosphorus metabolic process	11/183	146/6187	0.00381755	0.241956	0.22426	AIDA/PSEN1/ZMYND11/TAOK3/RACK1/WEE2/F2RL1/DYNLL1/CHP1/ENSA/TNIP1	11
GO:0045936	BP	GO:0045936	negative regulation of phosphate metabolic process	11/183	146/6187	0.00381755	0.241956	0.22426	AIDA/PSEN1/ZMYND11/TAOK3/RACK1/WEE2/F2RL1/DYNLL1/CHP1/ENSA/TNIP1	11
GO:0051170	BP	GO:0051170	import into nucleus	6/183	52/6187	0.00405523	0.241956	0.22426	PSEN1/APPL2/KPNA7/TMCO6/CHP1/CD36	6
GO:0050766	BP	GO:0050766	positive regulation of phagocytosis	4/183	23/6187	0.00422052	0.241956	0.22426	APPL2/RAB27A/F2RL1/CD36	4
GO:0044839	BP	GO:0044839	cell cycle G2/M phase transition	5/183	37/6187	0.004332	0.241956	0.22426	SIN3A/TAOK3/CDC25B/CDC25C/ENSA	5
GO:0050770	BP	GO:0050770	regulation of axonogenesis	5/183	37/6187	0.004332	0.241956	0.22426	SIN3A/PSEN1/CHODL/DPYSL2/TNFRSF12A	5
GO:0043065	BP	GO:0043065	positive regulation of apoptotic process	12/183	170/6187	0.00434581	0.241956	0.22426	PSEN1/TP53INP1/TNFSF12/STAT1/BCL10/RACK1/F3/SNCA/REST/DCUN1D3/TNFRSF12A/EGLN3	12
GO:0044257	BP	GO:0044257	cellular protein catabolic process	15/183	239/6187	0.0045788	0.241956	0.22426	PSEN1/RNF114/FBXL5/TBL1XR1/ERLIN2/RIC1/SGTB/RACK1/WWP1/FBXL20/UBXN2A/CUL4B/MYLIP/PSMA3/ZRANB1	15
GO:0034142	BP	GO:0034142	toll-like receptor 4 signaling pathway	3/183	12/6187	0.00459835	0.241956	0.22426	APPL2/F2RL1/RAB11FIP2	3
GO:1900181	BP	GO:1900181	negative regulation of protein localization to nucleus	3/183	12/6187	0.00459835	0.241956	0.22426	SIN3A/CHP1/CD36	3
GO:1902751	BP	GO:1902751	positive regulation of cell cycle G2/M phase transition	3/183	12/6187	0.00459835	0.241956	0.22426	SIN3A/CDC25B/CDC25C	3
GO:0043068	BP	GO:0043068	positive regulation of programmed cell death	12/183	172/6187	0.0047734	0.241956	0.22426	PSEN1/TP53INP1/TNFSF12/STAT1/BCL10/RACK1/F3/SNCA/REST/DCUN1D3/TNFRSF12A/EGLN3	12
GO:0043123	BP	GO:0043123	positive regulation of I-kappaB kinase/NF-kappaB signaling	6/183	54/6187	0.00490027	0.241956	0.22426	MTDH/F2RL1/REL/MAP3K3/CD36/HTR2B	6
GO:0006919	BP	GO:0006919	activation of cysteine-type endopeptidase activity involved in apoptotic process	4/183	24/6187	0.00494935	0.241956	0.22426	STAT1/F3/SNCA/EGLN3	4
GO:0010389	BP	GO:0010389	regulation of G2/M transition of mitotic cell cycle	4/183	24/6187	0.00494935	0.241956	0.22426	SIN3A/TAOK3/CDC25B/CDC25C	4
GO:0030163	BP	GO:0030163	protein catabolic process	17/183	291/6187	0.00536837	0.24669	0.228648	PSEN1/RNF114/FBXL5/TBL1XR1/TNFSF12/ERLIN2/RIC1/SGTB/RACK1/WWP1/FBXL20/UBXN2A/CUL4B/MYLIP/PSMA3/SNCA/ZRANB1	17
GO:0010256	BP	GO:0010256	endomembrane system organization	9/183	111/6187	0.0053709	0.24669	0.228648	AKTIP/ATP2A2/TMED7/STX6/RAB27A/UBXN2A/ANO4/SPAST/RAB22A	9
GO:0010565	BP	GO:0010565	regulation of cellular ketone metabolic process	5/183	39/6187	0.00545613	0.24669	0.228648	APPL2/ERLIN2/LPGAT1/SNCA/REST	5
GO:0071326	BP	GO:0071326	cellular response to monosaccharide stimulus	4/183	25/6187	0.0057581	0.24669	0.228648	SIN3A/RACK1/RAB11FIP2/NOX4	4
GO:0071331	BP	GO:0071331	cellular response to hexose stimulus	4/183	25/6187	0.0057581	0.24669	0.228648	SIN3A/RACK1/RAB11FIP2/NOX4	4
GO:0071333	BP	GO:0071333	cellular response to glucose stimulus	4/183	25/6187	0.0057581	0.24669	0.228648	SIN3A/RACK1/RAB11FIP2/NOX4	4
GO:0006911	BP	GO:0006911	phagocytosis, engulfment	3/183	13/6187	0.00584899	0.24669	0.228648	APPL2/F2RL1/CD36	3
GO:0044770	BP	GO:0044770	cell cycle phase transition	9/183	113/6187	0.00603402	0.249599	0.231345	SIN3A/APPL2/TAOK3/CDC25B/CCNB2/CDC25C/SPAST/ENSA/DCUN1D3	9
GO:0051247	BP	GO:0051247	positive regulation of protein metabolic process	25/183	500/6187	0.00618179	0.250887	0.232538	PSEN1/FBXL5/TNFSF12/AKTIP/TAOK3/CDC25B/STAT5A/STAT1/RACK1/NAT10/HBEGF/BMP15/F2RL1/MAP3K3/NOX4/MYLIP/F3/SNCA/REST/CD36/CDK9/DCUN1D3/FASTKD2/EGLN3/HTR2B	25
GO:0017157	BP	GO:0017157	regulation of exocytosis	6/183	57/6187	0.00640121	0.254982	0.236333	ATP2A2/RAB27A/F2RL1/RAB8B/SNCA/REST	6
GO:0019217	BP	GO:0019217	regulation of fatty acid metabolic process	4/183	26/6187	0.00665043	0.255448	0.236765	APPL2/ERLIN2/LPGAT1/SNCA	4
GO:0071322	BP	GO:0071322	cellular response to carbohydrate stimulus	4/183	26/6187	0.00665043	0.255448	0.236765	SIN3A/RACK1/RAB11FIP2/NOX4	4
GO:0043280	BP	GO:0043280	positive regulation of cysteine-type endopeptidase activity involved in apoptotic process	5/183	41/6187	0.00677219	0.255561	0.23687	STAT1/F3/SNCA/REST/EGLN3	5
GO:0009967	BP	GO:0009967	positive regulation of signal transduction	21/183	400/6187	0.00701173	0.256897	0.238109	PSEN1/TBL1XR1/TNFSF12/APPL2/TAOK3/MTDH/BCL10/RACK1/HBEGF/MLLT3/BMP15/F2RL1/REL/MAP3K3/NOX4/F3/CD36/ZRANB1/TNFRSF12A/LAMTOR5/HTR2B	21
GO:0010941	BP	GO:0010941	regulation of cell death	22/183	428/6187	0.00741396	0.256897	0.238109	SIN3A/PSEN1/TP53INP1/ZMYND11/TNFSF12/STAT5A/MTDH/STAT1/BCL10/RACK1/GABRB2/CHL1/CHP1/F3/SNCA/REST/CD36/DCUN1D3/TNFRSF12A/EGLN3/LAMTOR5/HTR2B	22
GO:0010498	BP	GO:0010498	proteasomal protein catabolic process	10/183	138/6187	0.00750187	0.256897	0.238109	PSEN1/FBXL5/TBL1XR1/ERLIN2/SGTB/RACK1/WWP1/FBXL20/UBXN2A/PSMA3	10
GO:0043281	BP	GO:0043281	regulation of cysteine-type endopeptidase activity involved in apoptotic process	6/183	59/6187	0.00757172	0.256897	0.238109	STAT1/F3/SNCA/REST/EGLN3/LAMTOR5	6
GO:0031400	BP	GO:0031400	negative regulation of protein modification process	11/183	160/6187	0.00757262	0.256897	0.238109	SIN3A/AIDA/PSEN1/ZMYND11/TAOK3/RACK1/WEE2/F2RL1/ENSA/TNIP1/SNCA	11
GO:0051336	BP	GO:0051336	regulation of hydrolase activity	14/183	229/6187	0.00764362	0.256897	0.238109	RIC1/STAT1/RACK1/F2RL1/DYNLL1/RAB11FIP2/CHP1/PSMA3/F3/SNCA/REST/EGLN3/LAMTOR5/HTR2B	14
GO:0051603	BP	GO:0051603	proteolysis involved in cellular protein catabolic process	14/183	229/6187	0.00764362	0.256897	0.238109	PSEN1/RNF114/FBXL5/TBL1XR1/ERLIN2/SGTB/RACK1/WWP1/FBXL20/UBXN2A/CUL4B/MYLIP/PSMA3/ZRANB1	14
GO:0050790	BP	GO:0050790	regulation of catalytic activity	24/183	484/6187	0.008057	0.266335	0.246857	AIDA/PSEN1/RIC1/TAOK3/CDC25B/STAT1/CCNB2/BCL10/RACK1/WEE2/F2RL1/DYNLL1/MAP3K3/RAB11FIP2/NOX4/CHP1/PSMA3/F3/SNCA/REST/DCUN1D3/EGLN3/LAMTOR5/HTR2B	24
GO:0044265	BP	GO:0044265	cellular macromolecule catabolic process	18/183	329/6187	0.00822149	0.266335	0.246857	PSEN1/RNF114/FBXL5/TBL1XR1/ERLIN2/RIC1/SGTB/PAN3/RACK1/WWP1/FBXL20/UBXN2A/PELO/CUL4B/CPEB3/MYLIP/PSMA3/ZRANB1	18
GO:2001056	BP	GO:2001056	positive regulation of cysteine-type endopeptidase activity	5/183	43/6187	0.00829589	0.266335	0.246857	STAT1/F3/SNCA/REST/EGLN3	5
GO:0045807	BP	GO:0045807	positive regulation of endocytosis	4/183	28/6187	0.00869969	0.271203	0.251368	APPL2/F2RL1/SNCA/CD36	4
GO:1902749	BP	GO:1902749	regulation of cell cycle G2/M phase transition	4/183	28/6187	0.00869969	0.271203	0.251368	SIN3A/TAOK3/CDC25B/CDC25C	4
GO:0006835	BP	GO:0006835	dicarboxylic acid transport	3/183	15/6187	0.00890921	0.273767	0.253745	PSEN1/FOLR1/SNCA	3
GO:0009896	BP	GO:0009896	positive regulation of catabolic process	9/183	122/6187	0.00983162	0.281477	0.260891	PSEN1/FBXL5/TP53INP1/TNFSF12/MTDH/RACK1/CPEB3/MYLIP/SNCA	9
GO:0044272	BP	GO:0044272	sulfur compound biosynthetic process	4/183	29/6187	0.00986307	0.281477	0.260891	TPK1/CDO1/SNCA/GCLM	4
GO:0002224	BP	GO:0002224	toll-like receptor signaling pathway	5/183	45/6187	0.0100424	0.281477	0.260891	APPL2/F2RL1/RAB11FIP2/TNIP1/CD36	5
GO:0051301	BP	GO:0051301	cell division	9/183	123/6187	0.0103449	0.281477	0.260891	CDC5L/CDC25B/CDCA7/RACK1/CDC25C/SPAST/ENSA/CDCA7L/HTR2B	9
GO:2000116	BP	GO:2000116	regulation of cysteine-type endopeptidase activity	6/183	63/6187	0.0103639	0.281477	0.260891	STAT1/F3/SNCA/REST/EGLN3/LAMTOR5	6
GO:0019220	BP	GO:0019220	regulation of phosphate metabolic process	24/183	495/6187	0.0105128	0.281477	0.260891	AIDA/PSEN1/ZMYND11/AKTIP/TAOK3/CDC25B/CCNB2/BCL10/RACK1/WEE2/HBEGF/BMP15/MTMR2/F2RL1/DYNLL1/MAP3K3/NOX4/CHP1/ENSA/TNIP1/SNCA/CD36/CDK9/HTR2B	24
GO:0051174	BP	GO:0051174	regulation of phosphorus metabolic process	24/183	495/6187	0.0105128	0.281477	0.260891	AIDA/PSEN1/ZMYND11/AKTIP/TAOK3/CDC25B/CCNB2/BCL10/RACK1/WEE2/HBEGF/BMP15/MTMR2/F2RL1/DYNLL1/MAP3K3/NOX4/CHP1/ENSA/TNIP1/SNCA/CD36/CDK9/HTR2B	24
GO:0001504	BP	GO:0001504	neurotransmitter uptake	3/183	16/6187	0.0107298	0.281477	0.260891	PSEN1/GPM6B/SNCA	3
GO:0099024	BP	GO:0099024	plasma membrane invagination	3/183	16/6187	0.0107298	0.281477	0.260891	APPL2/F2RL1/CD36	3
GO:0016050	BP	GO:0016050	vesicle organization	7/183	83/6187	0.0110466	0.281477	0.260891	AKTIP/STX6/USO1/RAB27A/RAB8B/SNCA/RAB22A	7
GO:0009057	BP	GO:0009057	macromolecule catabolic process	20/183	391/6187	0.0111141	0.281477	0.260891	PSEN1/RNF114/FBXL5/TBL1XR1/TNFSF12/ERLIN2/RIC1/SGTB/PAN3/RACK1/WWP1/FBXL20/UBXN2A/PELO/CUL4B/CPEB3/MYLIP/PSMA3/SNCA/ZRANB1	20
GO:0051588	BP	GO:0051588	regulation of neurotransmitter transport	4/183	30/6187	0.011123	0.281477	0.260891	PSEN1/ATP2A2/GPM6B/SNCA	4
GO:0051897	BP	GO:0051897	positive regulation of protein kinase B signaling	4/183	30/6187	0.011123	0.281477	0.260891	MTDH/HBEGF/NOX4/F3	4
GO:0140029	BP	GO:0140029	exocytic process	4/183	30/6187	0.011123	0.281477	0.260891	PSEN1/RAB8B/SNCA/VPS45	4
GO:2000379	BP	GO:2000379	positive regulation of reactive oxygen species metabolic process	4/183	30/6187	0.011123	0.281477	0.260891	RAB27A/F2RL1/SNCA/CD36	4
GO:0061024	BP	GO:0061024	membrane organization	11/183	170/6187	0.0116841	0.291755	0.270417	APPL2/ATP2A2/STX6/USO1/UBXN2A/F2RL1/ANO4/SPAST/RAB8B/SNCA/CD36	11
GO:0061025	BP	GO:0061025	membrane fusion	5/183	47/6187	0.012026	0.291755	0.270417	STX6/USO1/UBXN2A/RAB8B/SNCA	5
GO:0001678	BP	GO:0001678	cellular glucose homeostasis	4/183	31/6187	0.0124822	0.291755	0.270417	SIN3A/RACK1/RAB11FIP2/NOX4	4
GO:0010970	BP	GO:0010970	transport along microtubule	4/183	31/6187	0.0124822	0.291755	0.270417	DYNC2LI1/LCA5/SPAST/BLOC1S5	4
GO:0034504	BP	GO:0034504	protein localization to nucleus	7/183	85/6187	0.0125031	0.291755	0.270417	SIN3A/PSEN1/APPL2/KPNA7/TMCO6/CHP1/CD36	7
GO:0010324	BP	GO:0010324	membrane invagination	3/183	17/6187	0.0127499	0.291755	0.270417	APPL2/F2RL1/CD36	3
GO:0016575	BP	GO:0016575	histone deacetylation	3/183	17/6187	0.0127499	0.291755	0.270417	SIN3A/TBL1XR1/REST	3
GO:0042306	BP	GO:0042306	regulation of protein import into nucleus	3/183	17/6187	0.0127499	0.291755	0.270417	PSEN1/CHP1/CD36	3
GO:1904589	BP	GO:1904589	regulation of protein import	3/183	17/6187	0.0127499	0.291755	0.270417	PSEN1/CHP1/CD36	3
GO:0042326	BP	GO:0042326	negative regulation of phosphorylation	9/183	128/6187	0.0132198	0.299323	0.277432	AIDA/PSEN1/ZMYND11/TAOK3/RACK1/WEE2/F2RL1/DYNLL1/TNIP1	9
GO:1900180	BP	GO:1900180	regulation of protein localization to nucleus	4/183	32/6187	0.0139432	0.306742	0.284308	SIN3A/PSEN1/CHP1/CD36	4
GO:0042981	BP	GO:0042981	regulation of apoptotic process	20/183	400/6187	0.0140257	0.306742	0.284308	SIN3A/PSEN1/TP53INP1/ZMYND11/TNFSF12/STAT5A/MTDH/STAT1/BCL10/RACK1/GABRB2/CHL1/F3/SNCA/REST/DCUN1D3/TNFRSF12A/EGLN3/LAMTOR5/HTR2B	20
GO:0032270	BP	GO:0032270	positive regulation of cellular protein metabolic process	22/183	454/6187	0.0142439	0.306742	0.284308	PSEN1/FBXL5/AKTIP/TAOK3/CDC25B/STAT1/RACK1/NAT10/HBEGF/BMP15/F2RL1/MAP3K3/NOX4/F3/SNCA/REST/CD36/CDK9/DCUN1D3/FASTKD2/EGLN3/HTR2B	22
GO:0043409	BP	GO:0043409	negative regulation of MAPK cascade	5/183	49/6187	0.0142604	0.306742	0.284308	AIDA/ZMYND11/TAOK3/F2RL1/TNIP1	5
GO:0051896	BP	GO:0051896	regulation of protein kinase B signaling	5/183	49/6187	0.0142604	0.306742	0.284308	MTDH/RACK1/HBEGF/NOX4/F3	5
GO:0007062	BP	GO:0007062	sister chromatid cohesion	3/183	18/6187	0.0149724	0.318869	0.295548	POGZ/MCMBP/SGO2	3
GO:0032482	BP	GO:0032482	Rab protein signal transduction	4/183	33/6187	0.0155086	0.327048	0.303129	RAB27A/RAB8B/RAB22A/RAB5C	4
GO:0006913	BP	GO:0006913	nucleocytoplasmic transport	7/183	89/6187	0.0158235	0.330451	0.306283	PSEN1/APPL2/KPNA7/XPO6/TMCO6/CHP1/CD36	7
GO:0043067	BP	GO:0043067	regulation of programmed cell death	20/183	406/6187	0.0162828	0.336772	0.312142	SIN3A/PSEN1/TP53INP1/ZMYND11/TNFSF12/STAT5A/MTDH/STAT1/BCL10/RACK1/GABRB2/CHL1/F3/SNCA/REST/DCUN1D3/TNFRSF12A/EGLN3/LAMTOR5/HTR2B	20
GO:0051169	BP	GO:0051169	nuclear transport	7/183	90/6187	0.016743	0.340067	0.315196	PSEN1/APPL2/KPNA7/XPO6/TMCO6/CHP1/CD36	7
GO:0010950	BP	GO:0010950	positive regulation of endopeptidase activity	5/183	51/6187	0.0167583	0.340067	0.315196	STAT1/F3/SNCA/REST/EGLN3	5
GO:0030705	BP	GO:0030705	cytoskeleton-dependent intracellular transport	4/183	34/6187	0.0171803	0.340424	0.315527	DYNC2LI1/LCA5/SPAST/BLOC1S5	4
GO:0043124	BP	GO:0043124	negative regulation of I-kappaB kinase/NF-kappaB signaling	3/183	19/6187	0.0173999	0.340424	0.315527	ZMYND11/STAT1/TNIP1	3
GO:0045921	BP	GO:0045921	positive regulation of exocytosis	3/183	19/6187	0.0173999	0.340424	0.315527	RAB27A/F2RL1/SNCA	3
GO:0071900	BP	GO:0071900	regulation of protein serine/threonine kinase activity	9/183	134/6187	0.0174089	0.340424	0.315527	AIDA/PSEN1/TAOK3/CCNB2/WEE2/F2RL1/NOX4/SNCA/HTR2B	9
GO:0045862	BP	GO:0045862	positive regulation of proteolysis	7/183	91/6187	0.0176998	0.342842	0.317768	PSEN1/STAT1/RACK1/F3/SNCA/REST/EGLN3	7
GO:0032269	BP	GO:0032269	negative regulation of cellular protein metabolic process	14/183	254/6187	0.0178593	0.342842	0.317768	SIN3A/AIDA/PSEN1/ZMYND11/RIC1/TAOK3/RACK1/WEE2/F2RL1/CPEB3/ENSA/TNIP1/SNCA/LAMTOR5	14
GO:0006909	BP	GO:0006909	phagocytosis	6/183	71/6187	0.0180108	0.342842	0.317768	APPL2/RACK1/RAB27A/F2RL1/RAB11FIP2/CD36	6
GO:0010647	BP	GO:0010647	positive regulation of cell communication	22/183	465/6187	0.0183443	0.345629	0.320351	PSEN1/TBL1XR1/TNFSF12/APPL2/TAOK3/MTDH/BCL10/RACK1/HBEGF/MLLT3/BMP15/F2RL1/REL/MAP3K3/NOX4/F3/SNCA/CD36/ZRANB1/TNFRSF12A/LAMTOR5/HTR2B	22
GO:0006508	BP	GO:0006508	proteolysis	20/183	412/6187	0.0188173	0.345629	0.320351	PSEN1/RNF114/FBXL5/TBL1XR1/ERLIN2/SGTB/STAT1/RACK1/WWP1/FBXL20/UBXN2A/CUL4B/MYLIP/PSMA3/F3/SNCA/REST/ZRANB1/EGLN3/LAMTOR5	20
GO:0006906	BP	GO:0006906	vesicle fusion	4/183	35/6187	0.0189606	0.345629	0.320351	STX6/USO1/RAB8B/SNCA	4
GO:0051445	BP	GO:0051445	regulation of meiotic cell cycle	4/183	35/6187	0.0189606	0.345629	0.320351	CDC25B/CCNB2/WEE2/CDC25C	4
GO:0051650	BP	GO:0051650	establishment of vesicle localization	4/183	35/6187	0.0189606	0.345629	0.320351	PSEN1/RAB27A/SNCA/BLOC1S5	4
GO:0002221	BP	GO:0002221	pattern recognition receptor signaling pathway	5/183	53/6187	0.0195312	0.349874	0.324286	APPL2/F2RL1/RAB11FIP2/TNIP1/CD36	5
GO:0000122	BP	GO:0000122	negative regulation of transcription by RNA polymerase II	12/183	208/6187	0.019956	0.349874	0.324286	SIN3A/PSEN1/TBL1XR1/JAZF1/MTDH/ALX1/REL/CPEB3/CD36/ZHX1/GATAD2A/HIVEP1	12
GO:1902930	BP	GO:1902930	regulation of alcohol biosynthetic process	3/183	20/6187	0.0200337	0.349874	0.324286	ERLIN2/SNCA/REST	3
GO:2001238	BP	GO:2001238	positive regulation of extrinsic apoptotic signaling pathway	3/183	20/6187	0.0200337	0.349874	0.324286	TNFSF12/BCL10/TNFRSF12A	3
GO:0001933	BP	GO:0001933	negative regulation of protein phosphorylation	8/183	115/6187	0.0201694	0.349874	0.324286	AIDA/PSEN1/ZMYND11/TAOK3/RACK1/WEE2/F2RL1/TNIP1	8
GO:0072594	BP	GO:0072594	establishment of protein localization to organelle	8/183	115/6187	0.0201694	0.349874	0.324286	PSEN1/APPL2/KPNA7/SGTB/TMCO6/CHP1/RAB8B/CD36	8
GO:0023056	BP	GO:0023056	positive regulation of signaling	22/183	470/6187	0.0204919	0.350395	0.324768	PSEN1/TBL1XR1/TNFSF12/APPL2/TAOK3/MTDH/BCL10/RACK1/HBEGF/MLLT3/BMP15/F2RL1/REL/MAP3K3/NOX4/F3/SNCA/CD36/ZRANB1/TNFRSF12A/LAMTOR5/HTR2B	22
GO:1901565	BP	GO:1901565	organonitrogen compound catabolic process	19/183	389/6187	0.0206065	0.350395	0.324768	PSEN1/RNF114/FBXL5/TBL1XR1/TNFSF12/ERLIN2/RIC1/SGTB/RACK1/WWP1/FBXL20/CDO1/UBXN2A/CUL4B/MYLIP/PSMA3/SNCA/ZRANB1/SAT1	19
GO:0051648	BP	GO:0051648	vesicle localization	4/183	36/6187	0.020851	0.350395	0.324768	PSEN1/RAB27A/SNCA/BLOC1S5	4
GO:0099111	BP	GO:0099111	microtubule-based transport	4/183	36/6187	0.020851	0.350395	0.324768	DYNC2LI1/LCA5/SPAST/BLOC1S5	4
GO:0042327	BP	GO:0042327	positive regulation of phosphorylation	16/183	312/6187	0.0217883	0.355932	0.329901	PSEN1/AKTIP/TAOK3/CDC25B/BCL10/RACK1/WEE2/HBEGF/BMP15/F2RL1/MAP3K3/NOX4/SNCA/CD36/CDK9/HTR2B	16
GO:0031331	BP	GO:0031331	positive regulation of cellular catabolic process	7/183	95/6187	0.0219133	0.355932	0.329901	PSEN1/FBXL5/TP53INP1/MTDH/RACK1/CPEB3/SNCA	7
GO:0052548	BP	GO:0052548	regulation of endopeptidase activity	7/183	95/6187	0.0219133	0.355932	0.329901	STAT1/PSMA3/F3/SNCA/REST/EGLN3/LAMTOR5	7
GO:0007049	BP	GO:0007049	cell cycle	21/183	447/6187	0.022553	0.355932	0.329901	SIN3A/CDC5L/POGZ/TP53INP1/MCMBP/APPL2/TAOK3/CDC25B/STAT5A/CCNB2/RACK1/WEE2/CDC25C/FKBP6/TIPIN/MAP3K3/SPAST/ENSA/SGO2/CDK9/DCUN1D3	21
GO:0009746	BP	GO:0009746	response to hexose	4/183	37/6187	0.0228533	0.355932	0.329901	SIN3A/RACK1/RAB11FIP2/NOX4	4
GO:0009749	BP	GO:0009749	response to glucose	4/183	37/6187	0.0228533	0.355932	0.329901	SIN3A/RACK1/RAB11FIP2/NOX4	4
GO:0034284	BP	GO:0034284	response to monosaccharide	4/183	37/6187	0.0228533	0.355932	0.329901	SIN3A/RACK1/RAB11FIP2/NOX4	4
GO:0090174	BP	GO:0090174	organelle membrane fusion	4/183	37/6187	0.0228533	0.355932	0.329901	STX6/USO1/RAB8B/SNCA	4
GO:1903305	BP	GO:1903305	regulation of regulated secretory pathway	4/183	37/6187	0.0228533	0.355932	0.329901	ATP2A2/RAB27A/F2RL1/REST	4
GO:0030516	BP	GO:0030516	regulation of axon extension	3/183	21/6187	0.0228748	0.355932	0.329901	SIN3A/DPYSL2/TNFRSF12A	3
GO:0051321	BP	GO:0051321	meiotic cell cycle	6/183	75/6187	0.0230008	0.355932	0.329901	CDC25B/CCNB2/WEE2/CDC25C/FKBP6/SGO2	6
GO:0010952	BP	GO:0010952	positive regulation of peptidase activity	5/183	56/6187	0.0242291	0.364176	0.337542	STAT1/F3/SNCA/REST/EGLN3	5
GO:0042180	BP	GO:0042180	cellular ketone metabolic process	5/183	56/6187	0.0242291	0.364176	0.337542	APPL2/ERLIN2/LPGAT1/SNCA/REST	5
GO:0050817	BP	GO:0050817	coagulation	5/183	56/6187	0.0242291	0.364176	0.337542	PSEN1/RAB27A/F2RL1/F3/CD36	5
GO:1902275	BP	GO:1902275	regulation of chromatin organization	5/183	56/6187	0.0242291	0.364176	0.337542	SIN3A/TLK1/SNCA/REST/CDK9	5
GO:1901990	BP	GO:1901990	regulation of mitotic cell cycle phase transition	6/183	76/6187	0.02438	0.364176	0.337542	SIN3A/APPL2/TAOK3/CDC25B/CDC25C/DCUN1D3	6
GO:0033674	BP	GO:0033674	positive regulation of kinase activity	9/183	143/6187	0.0254052	0.372028	0.344819	PSEN1/TAOK3/CDC25B/BCL10/F2RL1/MAP3K3/NOX4/SNCA/HTR2B	9
GO:0051347	BP	GO:0051347	positive regulation of transferase activity	10/183	167/6187	0.0257971	0.372028	0.344819	PSEN1/TAOK3/CDC25B/BCL10/F2RL1/MAP3K3/NOX4/SNCA/DCUN1D3/HTR2B	10
GO:0071902	BP	GO:0071902	positive regulation of protein serine/threonine kinase activity	6/183	77/6187	0.0258136	0.372028	0.344819	PSEN1/TAOK3/F2RL1/NOX4/SNCA/HTR2B	6
GO:0006476	BP	GO:0006476	protein deacetylation	3/183	22/6187	0.0259233	0.372028	0.344819	SIN3A/TBL1XR1/REST	3
GO:0006801	BP	GO:0006801	superoxide metabolic process	3/183	22/6187	0.0259233	0.372028	0.344819	F2RL1/NOX4/CD36	3
GO:0043406	BP	GO:0043406	positive regulation of MAP kinase activity	5/183	57/6187	0.0259434	0.372028	0.344819	PSEN1/TAOK3/F2RL1/NOX4/HTR2B	5
GO:0060627	BP	GO:0060627	regulation of vesicle-mediated transport	9/183	144/6187	0.0264318	0.376522	0.348985	APPL2/ATP2A2/RACK1/RAB27A/F2RL1/RAB8B/SNCA/REST/CD36	9
GO:0060341	BP	GO:0060341	regulation of cellular localization	12/183	217/6187	0.0267529	0.378589	0.350901	SIN3A/PSEN1/SLC30A4/ATP2A2/STX6/RACK1/F2RL1/GPM6B/CHP1/SNCA/CD36/HTR2B	12
GO:0009743	BP	GO:0009743	response to carbohydrate	4/183	39/6187	0.0271989	0.382385	0.354419	SIN3A/RACK1/RAB11FIP2/NOX4	4
GO:0055082	BP	GO:0055082	cellular chemical homeostasis	13/183	243/6187	0.0274126	0.382887	0.354884	SIN3A/PSEN1/SLC30A4/ATP2A2/RACK1/F2RL1/RAB11FIP2/NOX4/CHP1/SNCA/CD36/SLC4A4/HTR2B	13
GO:0052547	BP	GO:0052547	regulation of peptidase activity	7/183	100/6187	0.0281003	0.38996	0.36144	STAT1/PSMA3/F3/SNCA/REST/EGLN3/LAMTOR5	7
GO:0046822	BP	GO:0046822	regulation of nucleocytoplasmic transport	3/183	23/6187	0.0291787	0.399528	0.370308	PSEN1/CHP1/CD36	3
GO:1901992	BP	GO:1901992	positive regulation of mitotic cell cycle phase transition	3/183	23/6187	0.0291787	0.399528	0.370308	SIN3A/CDC25B/CDC25C	3
GO:0043112	BP	GO:0043112	receptor metabolic process	5/183	59/6187	0.0296002	0.399528	0.370308	PSEN1/MYLIP/SNCA/CD36/HTR2B	5
GO:0046488	BP	GO:0046488	phosphatidylinositol metabolic process	5/183	59/6187	0.0296002	0.399528	0.370308	INPP1/LPGAT1/MTMR2/IMPAD1/HTR2B	5
GO:0042325	BP	GO:0042325	regulation of phosphorylation	21/183	460/6187	0.0297832	0.399528	0.370308	AIDA/PSEN1/ZMYND11/AKTIP/TAOK3/CDC25B/CCNB2/BCL10/RACK1/WEE2/HBEGF/BMP15/F2RL1/DYNLL1/MAP3K3/NOX4/TNIP1/SNCA/CD36/CDK9/HTR2B	21
GO:0045860	BP	GO:0045860	positive regulation of protein kinase activity	8/183	124/6187	0.0300592	0.399528	0.370308	PSEN1/TAOK3/CDC25B/F2RL1/MAP3K3/NOX4/SNCA/HTR2B	8
GO:1903047	BP	GO:1903047	mitotic cell cycle process	11/183	196/6187	0.03026	0.399528	0.370308	SIN3A/POGZ/APPL2/TAOK3/CDC25B/CCNB2/WEE2/CDC25C/SPAST/ENSA/DCUN1D3	11
GO:0031329	BP	GO:0031329	regulation of cellular catabolic process	11/183	197/6187	0.0312506	0.399528	0.370308	PSEN1/FBXL5/TP53INP1/RIC1/MTDH/RACK1/CPEB3/MYLIP/SNCA/WDR41/HTR2B	11
GO:0016567	BP	GO:0016567	protein ubiquitination	10/183	173/6187	0.0318924	0.399528	0.370308	PSEN1/RNF114/FBXL5/AKTIP/SOCS7/RACK1/WWP1/FBXL20/CDK9/DCUN1D3	10
GO:0048284	BP	GO:0048284	organelle fusion	4/183	41/6187	0.0320063	0.399528	0.370308	STX6/USO1/RAB8B/SNCA	4
GO:0061041	BP	GO:0061041	regulation of wound healing	4/183	41/6187	0.0320063	0.399528	0.370308	HBEGF/F2RL1/CD36/TNFRSF12A	4
GO:0034121	BP	GO:0034121	regulation of toll-like receptor signaling pathway	3/183	24/6187	0.03264	0.399528	0.370308	APPL2/F2RL1/CD36	3
GO:0034767	BP	GO:0034767	positive regulation of ion transmembrane transport	3/183	24/6187	0.03264	0.399528	0.370308	PSEN1/CHP1/SNCA	3
GO:0043647	BP	GO:0043647	inositol phosphate metabolic process	3/183	24/6187	0.03264	0.399528	0.370308	INPP1/MTMR2/SNCA	3
GO:0050818	BP	GO:0050818	regulation of coagulation	3/183	24/6187	0.03264	0.399528	0.370308	PSEN1/F2RL1/CD36	3
GO:0000096	BP	GO:0000096	sulfur amino acid metabolic process	2/183	10/6187	0.0334942	0.399528	0.370308	CDO1/NOX4	2
GO:0006998	BP	GO:0006998	nuclear envelope organization	2/183	10/6187	0.0334942	0.399528	0.370308	UBXN2A/SPAST	2
GO:0008089	BP	GO:0008089	anterograde axonal transport	2/183	10/6187	0.0334942	0.399528	0.370308	SPAST/BLOC1S5	2
GO:0097479	BP	GO:0097479	synaptic vesicle localization	2/183	10/6187	0.0334942	0.399528	0.370308	SNCA/BLOC1S5	2
GO:0051248	BP	GO:0051248	negative regulation of protein metabolic process	14/183	276/6187	0.0334959	0.399528	0.370308	SIN3A/AIDA/PSEN1/ZMYND11/RIC1/TAOK3/RACK1/WEE2/F2RL1/CPEB3/ENSA/TNIP1/SNCA/LAMTOR5	14
GO:0010562	BP	GO:0010562	positive regulation of phosphorus metabolic process	16/183	329/6187	0.0335485	0.399528	0.370308	PSEN1/AKTIP/TAOK3/CDC25B/BCL10/RACK1/WEE2/HBEGF/BMP15/F2RL1/MAP3K3/NOX4/SNCA/CD36/CDK9/HTR2B	16
GO:0045937	BP	GO:0045937	positive regulation of phosphate metabolic process	16/183	329/6187	0.0335485	0.399528	0.370308	PSEN1/AKTIP/TAOK3/CDC25B/BCL10/RACK1/WEE2/HBEGF/BMP15/F2RL1/MAP3K3/NOX4/SNCA/CD36/CDK9/HTR2B	16
GO:0007033	BP	GO:0007033	vacuole organization	5/183	61/6187	0.0335675	0.399528	0.370308	PSEN1/TP53INP1/AKTIP/CLVS2/UBXN2A	5
GO:0045732	BP	GO:0045732	positive regulation of protein catabolic process	5/183	61/6187	0.0335675	0.399528	0.370308	PSEN1/FBXL5/TNFSF12/RACK1/MYLIP	5
GO:0098657	BP	GO:0098657	import into cell	5/183	61/6187	0.0335675	0.399528	0.370308	PSEN1/FOLR1/GPM6B/SNCA/CD36	5
GO:0048878	BP	GO:0048878	chemical homeostasis	17/183	356/6187	0.0336295	0.399528	0.370308	SIN3A/PSEN1/FBXL5/APPL2/SLC30A4/ATP2A2/CNNM2/RACK1/F2RL1/RAB11FIP2/NOX4/CHP1/MYLIP/SNCA/CD36/SLC4A4/HTR2B	17
GO:0043405	BP	GO:0043405	regulation of MAP kinase activity	6/183	82/6187	0.033823	0.399528	0.370308	AIDA/PSEN1/TAOK3/F2RL1/NOX4/HTR2B	6
GO:0006897	BP	GO:0006897	endocytosis	8/183	127/6187	0.0339905	0.399528	0.370308	APPL2/MYO6/F2RL1/SNCA/RAB22A/CD36/NECAP2/HTR2B	8
GO:0043549	BP	GO:0043549	regulation of kinase activity	12/183	226/6187	0.0351083	0.402687	0.373236	AIDA/PSEN1/TAOK3/CDC25B/CCNB2/BCL10/WEE2/F2RL1/MAP3K3/NOX4/SNCA/HTR2B	12
GO:0051254	BP	GO:0051254	positive regulation of RNA metabolic process	21/183	469/6187	0.0357388	0.402687	0.373236	SIN3A/PSEN1/EDRF1/MAML1/TP53INP1/TBL1XR1/ERLIN2/NCOA6/MYO6/STAT5A/STAT1/ALX1/MLLT3/ZNF287/PITHD1/F2RL1/REL/CPEB3/CREM/HNF1B/CDK9	21
GO:0001556	BP	GO:0001556	oocyte maturation	3/183	25/6187	0.0363058	0.402687	0.373236	CDC25B/CCNB2/WEE2	3
GO:0031110	BP	GO:0031110	regulation of microtubule polymerization or depolymerization	3/183	25/6187	0.0363058	0.402687	0.373236	SLAIN2/SPAST/SNCA	3
GO:0035601	BP	GO:0035601	protein deacylation	3/183	25/6187	0.0363058	0.402687	0.373236	SIN3A/TBL1XR1/REST	3
GO:0061387	BP	GO:0061387	regulation of extent of cell growth	3/183	25/6187	0.0363058	0.402687	0.373236	SIN3A/DPYSL2/TNFRSF12A	3
GO:0098732	BP	GO:0098732	macromolecule deacylation	3/183	25/6187	0.0363058	0.402687	0.373236	SIN3A/TBL1XR1/REST	3
GO:1901989	BP	GO:1901989	positive regulation of cell cycle phase transition	3/183	25/6187	0.0363058	0.402687	0.373236	SIN3A/CDC25B/CDC25C	3
GO:0000278	BP	GO:0000278	mitotic cell cycle	13/183	253/6187	0.0363624	0.402687	0.373236	SIN3A/POGZ/APPL2/TAOK3/CDC25B/STAT5A/CCNB2/WEE2/CDC25C/MAP3K3/SPAST/ENSA/DCUN1D3	13
GO:0051051	BP	GO:0051051	negative regulation of transport	8/183	129/6187	0.0367977	0.402687	0.373236	APPL2/RACK1/F2RL1/GPM6B/CHP1/SNCA/REST/CD36	8
GO:0070997	BP	GO:0070997	neuron death	6/183	84/6187	0.0374315	0.402687	0.373236	PSEN1/RACK1/GABRB2/CHL1/CHP1/SNCA	6
GO:0045935	BP	GO:0045935	positive regulation of nucleobase-containing compound metabolic process	22/183	500/6187	0.0377828	0.402687	0.373236	SIN3A/PSEN1/EDRF1/MAML1/TP53INP1/TBL1XR1/ERLIN2/NCOA6/MYO6/STAT5A/STAT1/ALX1/MLLT3/ZNF287/PITHD1/F2RL1/REL/CPEB3/NOX4/CREM/HNF1B/CDK9	22
GO:0010769	BP	GO:0010769	regulation of cell morphogenesis involved in differentiation	5/183	63/6187	0.0378508	0.402687	0.373236	SIN3A/PSEN1/CHODL/DPYSL2/TNFRSF12A	5
GO:0034599	BP	GO:0034599	cellular response to oxidative stress	5/183	63/6187	0.0378508	0.402687	0.373236	TP53INP1/ATP2A2/RACK1/SNCA/CD36	5
GO:0045893	BP	GO:0045893	positive regulation of transcription, DNA-templated	20/183	444/6187	0.0379039	0.402687	0.373236	SIN3A/PSEN1/EDRF1/MAML1/TP53INP1/TBL1XR1/ERLIN2/NCOA6/MYO6/STAT5A/STAT1/ALX1/MLLT3/ZNF287/PITHD1/F2RL1/REL/CREM/HNF1B/CDK9	20
GO:1902680	BP	GO:1902680	positive regulation of RNA biosynthetic process	20/183	445/6187	0.0386724	0.402687	0.373236	SIN3A/PSEN1/EDRF1/MAML1/TP53INP1/TBL1XR1/ERLIN2/NCOA6/MYO6/STAT5A/STAT1/ALX1/MLLT3/ZNF287/PITHD1/F2RL1/REL/CREM/HNF1B/CDK9	20
GO:1903508	BP	GO:1903508	positive regulation of nucleic acid-templated transcription	20/183	445/6187	0.0386724	0.402687	0.373236	SIN3A/PSEN1/EDRF1/MAML1/TP53INP1/TBL1XR1/ERLIN2/NCOA6/MYO6/STAT5A/STAT1/ALX1/MLLT3/ZNF287/PITHD1/F2RL1/REL/CREM/HNF1B/CDK9	20
GO:0045859	BP	GO:0045859	regulation of protein kinase activity	11/183	204/6187	0.038843	0.402687	0.373236	AIDA/PSEN1/TAOK3/CDC25B/CCNB2/WEE2/F2RL1/MAP3K3/NOX4/SNCA/HTR2B	11
GO:0062012	BP	GO:0062012	regulation of small molecule metabolic process	6/183	85/6187	0.0393248	0.402687	0.373236	PSEN1/APPL2/ERLIN2/LPGAT1/SNCA/REST	6
GO:0030100	BP	GO:0030100	regulation of endocytosis	4/183	44/6187	0.0400956	0.402687	0.373236	APPL2/F2RL1/SNCA/CD36	4
GO:0031056	BP	GO:0031056	regulation of histone modification	4/183	44/6187	0.0400956	0.402687	0.373236	SIN3A/SNCA/REST/CDK9	4
GO:0043491	BP	GO:0043491	protein kinase B signaling	5/183	64/6187	0.0401125	0.402687	0.373236	MTDH/RACK1/HBEGF/NOX4/F3	5
GO:1903362	BP	GO:1903362	regulation of cellular protein catabolic process	5/183	64/6187	0.0401125	0.402687	0.373236	PSEN1/FBXL5/RIC1/RACK1/MYLIP	5
GO:0001919	BP	GO:0001919	regulation of receptor recycling	2/183	11/6187	0.0401541	0.402687	0.373236	PSEN1/SNCA	2
GO:0010640	BP	GO:0010640	regulation of platelet-derived growth factor receptor signaling pathway	2/183	11/6187	0.0401541	0.402687	0.373236	F3/SNCA	2
GO:0015800	BP	GO:0015800	acidic amino acid transport	2/183	11/6187	0.0401541	0.402687	0.373236	PSEN1/SNCA	2
GO:0032890	BP	GO:0032890	regulation of organic acid transport	2/183	11/6187	0.0401541	0.402687	0.373236	PSEN1/SNCA	2
GO:0043029	BP	GO:0043029	T cell homeostasis	2/183	11/6187	0.0401541	0.402687	0.373236	STAT5A/CCNB2	2
GO:0043243	BP	GO:0043243	positive regulation of protein-containing complex disassembly	2/183	11/6187	0.0401541	0.402687	0.373236	F2RL1/SPAST	2
GO:1903307	BP	GO:1903307	positive regulation of regulated secretory pathway	2/183	11/6187	0.0401541	0.402687	0.373236	RAB27A/F2RL1	2
GO:2000678	BP	GO:2000678	negative regulation of transcription regulatory region DNA binding	2/183	11/6187	0.0401541	0.402687	0.373236	SIN3A/PSEN1	2
GO:0016570	BP	GO:0016570	histone modification	7/183	108/6187	0.0402985	0.402687	0.373236	SIN3A/ASH2L/TBL1XR1/PAF1/SNCA/REST/CDK9	7
GO:0051726	BP	GO:0051726	regulation of cell cycle	15/183	310/6187	0.0404372	0.402687	0.373236	SIN3A/CDC5L/TP53INP1/APPL2/TAOK3/CDC25B/STAT5A/CCNB2/RACK1/WEE2/CDC25C/TIPIN/MAP3K3/CDK9/DCUN1D3	15
GO:0007346	BP	GO:0007346	regulation of mitotic cell cycle	9/183	156/6187	0.0411227	0.40729	0.377503	SIN3A/APPL2/TAOK3/CDC25B/STAT5A/WEE2/CDC25C/MAP3K3/DCUN1D3	9
GO:1901987	BP	GO:1901987	regulation of cell cycle phase transition	6/183	86/6187	0.0412781	0.40729	0.377503	SIN3A/APPL2/TAOK3/CDC25B/CDC25C/DCUN1D3	6
GO:1901701	BP	GO:1901701	cellular response to oxygen-containing compound	14/183	285/6187	0.0421585	0.414078	0.383794	SIN3A/PSEN1/TP53INP1/APPL2/STAT5A/MTDH/STAT1/RACK1/CPEB3/RAB11FIP2/NOX4/RAB8B/CD36/LAMTOR5	14
GO:0043547	BP	GO:0043547	positive regulation of GTPase activity	4/183	45/6187	0.0430276	0.41554	0.385149	RIC1/RACK1/F2RL1/RAB11FIP2	4
GO:0051100	BP	GO:0051100	negative regulation of binding	4/183	45/6187	0.0430276	0.41554	0.385149	SIN3A/PSEN1/ATP2A2/RACK1	4
GO:2001236	BP	GO:2001236	regulation of extrinsic apoptotic signaling pathway	4/183	45/6187	0.0430276	0.41554	0.385149	ZMYND11/TNFSF12/BCL10/TNFRSF12A	4
GO:0051338	BP	GO:0051338	regulation of transferase activity	13/183	260/6187	0.043764	0.41554	0.385149	AIDA/PSEN1/TAOK3/CDC25B/CCNB2/BCL10/WEE2/F2RL1/MAP3K3/NOX4/SNCA/DCUN1D3/HTR2B	13
GO:0062207	BP	GO:0062207	regulation of pattern recognition receptor signaling pathway	3/183	27/6187	0.0442419	0.41554	0.385149	APPL2/F2RL1/CD36	3
GO:0001932	BP	GO:0001932	regulation of protein phosphorylation	19/183	424/6187	0.0444229	0.41554	0.385149	AIDA/PSEN1/ZMYND11/AKTIP/TAOK3/CDC25B/CCNB2/RACK1/WEE2/HBEGF/BMP15/F2RL1/MAP3K3/NOX4/TNIP1/SNCA/CD36/CDK9/HTR2B	19
GO:0071417	BP	GO:0071417	cellular response to organonitrogen compound	8/183	134/6187	0.0444897	0.41554	0.385149	PSEN1/APPL2/STAT5A/STAT1/CPEB3/RAB8B/CD36/LAMTOR5	8
GO:0048193	BP	GO:0048193	Golgi vesicle transport	6/183	88/6187	0.0453663	0.41554	0.385149	TMED7/STX6/RACK1/USO1/SPAST/RAB8B	6
GO:1901653	BP	GO:1901653	cellular response to peptide	6/183	88/6187	0.0453663	0.41554	0.385149	PSEN1/APPL2/STAT5A/STAT1/RAB8B/CD36	6
GO:0006914	BP	GO:0006914	autophagy	8/183	135/6187	0.0461463	0.41554	0.385149	PSEN1/TP53INP1/MTDH/UBXN2A/ACBD5/SNCA/WDR41/HTR2B	8
GO:0061919	BP	GO:0061919	process utilizing autophagic mechanism	8/183	135/6187	0.0461463	0.41554	0.385149	PSEN1/TP53INP1/MTDH/UBXN2A/ACBD5/SNCA/WDR41/HTR2B	8
GO:0002063	BP	GO:0002063	chondrocyte development	2/183	12/6187	0.0472652	0.41554	0.385149	COL14A1/IMPAD1	2
GO:0006984	BP	GO:0006984	ER-nucleus signaling pathway	2/183	12/6187	0.0472652	0.41554	0.385149	ERLIN2/ATP2A2	2
GO:0017158	BP	GO:0017158	regulation of calcium ion-dependent exocytosis	2/183	12/6187	0.0472652	0.41554	0.385149	ATP2A2/REST	2
GO:0031057	BP	GO:0031057	negative regulation of histone modification	2/183	12/6187	0.0472652	0.41554	0.385149	SIN3A/SNCA	2
GO:0031122	BP	GO:0031122	cytoplasmic microtubule organization	2/183	12/6187	0.0472652	0.41554	0.385149	SLAIN2/SPAST	2
GO:0043954	BP	GO:0043954	cellular component maintenance	2/183	12/6187	0.0472652	0.41554	0.385149	RASSF8/F2RL1	2
GO:0045920	BP	GO:0045920	negative regulation of exocytosis	2/183	12/6187	0.0472652	0.41554	0.385149	SNCA/REST	2
GO:0045922	BP	GO:0045922	negative regulation of fatty acid metabolic process	2/183	12/6187	0.0472652	0.41554	0.385149	APPL2/ERLIN2	2
GO:0090317	BP	GO:0090317	negative regulation of intracellular protein transport	2/183	12/6187	0.0472652	0.41554	0.385149	CHP1/CD36	2
GO:1904645	BP	GO:1904645	response to amyloid-beta	2/183	12/6187	0.0472652	0.41554	0.385149	PSEN1/CD36	2
GO:1904646	BP	GO:1904646	cellular response to amyloid-beta	2/183	12/6187	0.0472652	0.41554	0.385149	PSEN1/CD36	2
GO:2001024	BP	GO:2001024	negative regulation of response to drug	2/183	12/6187	0.0472652	0.41554	0.385149	RACK1/SNCA	2
GO:0032872	BP	GO:0032872	regulation of stress-activated MAPK cascade	5/183	67/6187	0.0473829	0.41554	0.385149	AIDA/ZMYND11/TAOK3/F2RL1/MAP3K3	5
GO:0033500	BP	GO:0033500	carbohydrate homeostasis	5/183	67/6187	0.0473829	0.41554	0.385149	SIN3A/APPL2/RACK1/RAB11FIP2/NOX4	5
GO:0042593	BP	GO:0042593	glucose homeostasis	5/183	67/6187	0.0473829	0.41554	0.385149	SIN3A/APPL2/RACK1/RAB11FIP2/NOX4	5
GO:0007409	BP	GO:0007409	axonogenesis	7/183	112/6187	0.0475234	0.41554	0.385149	SIN3A/PSEN1/CHODL/DPYSL2/CHL1/SPAST/TNFRSF12A	7
GO:0048666	BP	GO:0048666	neuron development	13/183	264/6187	0.0484401	0.418221	0.387634	SIN3A/PSEN1/CHODL/DPYSL2/BTBD3/GABRB2/MTMR2/CHL1/GPM6B/SPAST/MYLIP/TNFRSF12A/BLOC1S5	13
GO:0046903	BP	GO:0046903	secretion	15/183	318/6187	0.0487081	0.418221	0.387634	PSEN1/ATP2A2/MYO6/STAT5A/SYCN/RAB27A/F2RL1/RAB11FIP2/RAB8B/SNCA/REST/CD36/HNF1B/HTR2B/VPS45	15
GO:0019725	BP	GO:0019725	cellular homeostasis	14/183	291/6187	0.0487544	0.418221	0.387634	SIN3A/PSEN1/SLC30A4/ATP2A2/RACK1/F2RL1/RAB11FIP2/NOX4/CHP1/PDIA5/SNCA/CD36/SLC4A4/HTR2B	14
GO:0008361	BP	GO:0008361	regulation of cell size	4/183	47/6187	0.0492451	0.418221	0.387634	SIN3A/DPYSL2/TNFRSF12A/LAMTOR5	4
GO:0045931	BP	GO:0045931	positive regulation of mitotic cell cycle	4/183	47/6187	0.0492451	0.418221	0.387634	SIN3A/CDC25B/STAT5A/CDC25C	4
GO:0048477	BP	GO:0048477	oogenesis	4/183	47/6187	0.0492451	0.418221	0.387634	CDC25B/CCNB2/WEE2/BMP15	4
GO:0016569	BP	GO:0016569	covalent chromatin modification	7/183	113/6187	0.049451	0.418221	0.387634	SIN3A/ASH2L/TBL1XR1/PAF1/SNCA/REST/CDK9	7
GO:0042176	BP	GO:0042176	regulation of protein catabolic process	7/183	113/6187	0.049451	0.418221	0.387634	PSEN1/FBXL5/TNFSF12/RIC1/RACK1/MYLIP/SNCA	7
GO:0006644	BP	GO:0006644	phospholipid metabolic process	8/183	137/6187	0.0495799	0.418221	0.387634	PLA2G4A/INPP1/LPGAT1/MTMR2/IMPAD1/SNCA/SERINC5/HTR2B	8
GO:0070302	BP	GO:0070302	regulation of stress-activated protein kinase signaling cascade	5/183	68/6187	0.0499691	0.418224	0.387637	AIDA/ZMYND11/TAOK3/F2RL1/MAP3K3	5
GO:1903046	BP	GO:1903046	meiotic cell cycle process	5/183	68/6187	0.0499691	0.418224	0.387637	CDC25B/CCNB2/WEE2/CDC25C/SGO2	5
GO:0048471	CC	GO:0048471	perinuclear region of cytoplasm	12/183	137/7007	0.000226504	0.0584381	0.0565069	PSEN1/FBXL5/TNFSF12/MYO6/CHODL/MTDH/STX6/RACK1/SPAST/NOX4/SNCA/DCUN1D3	12
GO:0017053	CC	GO:0017053	transcription repressor complex	4/183	23/7007	0.00270165	0.222208	0.214865	SIN3A/TBL1XR1/JAZF1/REST	4
GO:0032838	CC	GO:0032838	plasma membrane bounded cell projection cytoplasm	5/183	40/7007	0.00360592	0.222208	0.214865	LCA5/SPAG16/SPAST/CEP162/BLOC1S5	5
GO:0005768	CC	GO:0005768	endosome	12/183	195/7007	0.00489444	0.222208	0.214865	APPL2/SLC30A4/STX6/CLVS2/RAB27A/F2RL1/RAB11FIP2/SPAST/RAB8B/RAB22A/LAMTOR5/VPS45	12
GO:0030135	CC	GO:0030135	coated vesicle	6/183	61/7007	0.00493234	0.222208	0.214865	COPG2/TMED7/MYO6/CLVS2/RAB8B/SNAP91	6
GO:0030136	CC	GO:0030136	clathrin-coated vesicle	4/183	28/7007	0.00564363	0.222208	0.214865	MYO6/CLVS2/RAB8B/SNAP91	4
GO:0099568	CC	GO:0099568	cytoplasmic region	5/183	45/7007	0.0060289	0.222208	0.214865	LCA5/SPAG16/SPAST/CEP162/BLOC1S5	5
GO:0008023	CC	GO:0008023	transcription elongation factor complex	3/183	16/7007	0.00763672	0.233975	0.226242	MLLT3/PAF1/CDK9	3
GO:0045335	CC	GO:0045335	phagocytic vesicle	4/183	31/7007	0.0081619	0.233975	0.226242	APPL2/STX6/RAB8B/RAB22A	4
GO:0031982	CC	GO:0031982	vesicle	21/183	490/7007	0.0164122	0.386826	0.374042	PSEN1/COPG2/APPL2/SLC30A4/TMED7/MYO6/STX6/SYCN/CLVS2/RAB27A/F2RL1/RAB11FIP2/SPAST/RAB8B/RAB29/SNCA/RAB22A/SNAP91/LAMTOR5/VPS45/BLOC1S5	21
GO:0031410	CC	GO:0031410	cytoplasmic vesicle	20/183	464/7007	0.0179919	0.386826	0.374042	PSEN1/COPG2/APPL2/SLC30A4/TMED7/MYO6/STX6/SYCN/CLVS2/RAB27A/F2RL1/RAB11FIP2/SPAST/RAB8B/SNCA/RAB22A/SNAP91/LAMTOR5/VPS45/BLOC1S5	20
GO:0097708	CC	GO:0097708	intracellular vesicle	20/183	464/7007	0.0179919	0.386826	0.374042	PSEN1/COPG2/APPL2/SLC30A4/TMED7/MYO6/STX6/SYCN/CLVS2/RAB27A/F2RL1/RAB11FIP2/SPAST/RAB8B/SNCA/RAB22A/SNAP91/LAMTOR5/VPS45/BLOC1S5	20
GO:0005930	CC	GO:0005930	axoneme	3/183	24/7007	0.0236981	0.436722	0.42229	LCA5/SPAG16/CEP162	3
GO:0097014	CC	GO:0097014	ciliary plasm	3/183	24/7007	0.0236981	0.436722	0.42229	LCA5/SPAG16/CEP162	3
GO:0005623	CC	GO:0005623	cell	15/183	338/7007	0.0305975	0.459027	0.443858	SIN3A/PSEN1/ATP2A2/RACK1/RAB27A/F2RL1/RAB11FIP2/NOX4/CHP1/PDIA5/SNCA/CD36/SLC4A4/HTR2B/BLOC1S5	15
GO:0000775	CC	GO:0000775	chromosome, centromeric region	4/183	46/7007	0.031324	0.459027	0.443858	SIN3A/PSEN1/DYNLL1/SGO2	4
GO:0030286	CC	GO:0030286	dynein complex	2/183	11/7007	0.0319553	0.459027	0.443858	DYNC2LI1/DYNLL1	2
GO:0005667	CC	GO:0005667	transcription regulator complex	8/183	146/7007	0.0369549	0.459027	0.443858	SIN3A/TBL1XR1/NCOA6/JAZF1/ALX1/NR6A1/REST/CREM	8
GO:0030139	CC	GO:0030139	endocytic vesicle	4/183	49/7007	0.0383134	0.459027	0.443858	APPL2/STX6/RAB8B/RAB22A	4
GO:0016604	CC	GO:0016604	nuclear body	10/183	205/7007	0.0418193	0.459027	0.443858	CDC5L/MAML1/SMC6/MTDH/ALX1/IMPAD1/RAB8B/SGO2/CDK9/U2AF2	10
GO:0001726	CC	GO:0001726	ruffle	3/183	32/7007	0.0499451	0.459027	0.443858	APPL2/MYO6/TNFRSF12A	3
KEGG
None
