# Supplementary material for: Single cell RNA-seq reveals genes vital to in vitro fertilized embryos and parthenotes in pigs
Source: Sci Rep. 2021 Jul 13;11:14393. doi: 10.1038/s41598-021-93904-3 (PMC8277874; doi:10.1038/s41598-021-93904-3)
Supplement: Supplementary file 7 — Supplementary Table S8 [file 41598_2021_93904_MOESM7_ESM.xlsx]

## Sheet: PA 1-cell vs. MII Up
GO
	ONTOLOGY	ID	Description	GeneRatio	BgRatio	pvalue	p.adjust	qvalue	geneID	Count
GO:1990904	CC	GO:1990904	ribonucleoprotein complex	23/204	273/7007	3.76698e-06	0.000904076	0.000864424	SNRPA/RACK1/PPAN/RPL21/RPL7L1/MRPL11/MRPL43/MRPL58/DHX16/RPL7/RWDD1/UTP11/SRSF2/SNRPD1/RPLP0/MRPL18/RPS3/PRPF3/NOP56/EIF3J/EIF3H/AGO2/NPM1	23
GO:0015934	CC	GO:0015934	large ribosomal subunit	8/204	61/7007	0.000351835	0.0421753	0.0403255	RPL21/RPL7L1/MRPL11/MRPL43/MRPL58/RPL7/RPLP0/MRPL18	8
GO:0044391	CC	GO:0044391	ribosomal subunit	10/204	98/7007	0.000527191	0.0421753	0.0403255	RACK1/RPL21/RPL7L1/MRPL11/MRPL43/MRPL58/RPL7/RPLP0/MRPL18/RPS3	10
GO:0003723	MF	GO:0003723	RNA binding	35/220	473/6851	2.2652e-06	0.000770169	0.000712942	SNRPA/RBM47/NELFE/PPAN/PPP1R8/RPL7L1/PARK7/MRPL11/MRPL58/HNRNPM/DHX16/SRSF2/SNRPD1/RPLP0/MRPL18/TUBA1B/RPS3/ASCC1/ELL2/EIF4E/RIDA/CNP/NOP56/RPL5/EIF3J/EIF3H/RNF20/EEF1A1/AGO2/STAU1/RAE1/RBM12B/PAPOLG/EIF1/NPM1	35
KEGG
	ID	Description	GeneRatio	BgRatio	pvalue	p.adjust	qvalue	geneID	Count
ssc03013	ssc03013	RNA transport	12/192	161/8760	0.000209537	0.0473553	0.0467597	POP5/GEMIN6/SEC13/SAP18/RAN/EIF4E/EIF3J/EIF3H/EEF1A1/UPF1/RAE1/EIF1	12

## Sheet: PA 1-cell vs. MII Down
GO
	ONTOLOGY	ID	Description	GeneRatio	BgRatio	pvalue	p.adjust	qvalue	geneID	Count
GO:0005798	CC	GO:0005798	Golgi-associated vesicle	6/103	48/7007	6.48554e-05	0.0129711	0.0118105	SEC24A/TMED10/ADAM10/TMED5/AFTPH/YIPF6	6
GO:0005794	CC	GO:0005794	Golgi apparatus	16/103	388/7007	0.000151817	0.0130143	0.0118498	SCAMP1/TMED10/NDFIP2/ADAM10/GNPNAT1/ATP6V0A1/ARL5B/TMED5/AFTPH/TRAPPC3/TBC1D20/MANEA/YIPF6/PHF7/SLC35E1/MAN1A1	16
GO:0030135	CC	GO:0030135	coated vesicle	6/103	61/7007	0.000251509	0.0130143	0.0118498	SEC24A/TMED10/ADAM10/TMED5/AFTPH/YIPF6	6
GO:0016605	CC	GO:0016605	PML body	4/103	22/7007	0.000262773	0.0130143	0.0118498	CASP8AP2/NR2C1/TOPORS/HIPK3	4
GO:0005783	CC	GO:0005783	endoplasmic reticulum	14/103	332/7007	0.000325357	0.0130143	0.0118498	TMED10/STT3B/MAGT1/NDFIP2/ERLIN2/ADAM10/GNPNAT1/TMED5/TRAPPC3/INSIG1/YIPF6/EXTL2/PPP1R15B/MAN1A1	14
GO:0030134	CC	GO:0030134	COPII-coated ER to Golgi transport vesicle	4/103	25/7007	0.000439282	0.0146427	0.0133326	SEC24A/TMED10/TMED5/YIPF6	4
GO:0005789	CC	GO:0005789	endoplasmic reticulum membrane	11/103	263/7007	0.00157594	0.0418589	0.0381136	RNF139/SERP1/TMED10/STT3B/MAGT1/ERLIN2/TBC1D20/INSIG1/SPCS3/CYP7A1/MAN1A1	11
GO:0042175	CC	GO:0042175	nuclear outer membrane-endoplasmic reticulum membrane network	11/103	265/7007	0.00167435	0.0418589	0.0381136	RNF139/SERP1/TMED10/STT3B/MAGT1/ERLIN2/TBC1D20/INSIG1/SPCS3/CYP7A1/MAN1A1	11
KEGG
No_result

## Sheet: PA 2-cell vs. PA 1-cell  Up
GO
	ONTOLOGY	ID	Description	GeneRatio	BgRatio	pvalue	p.adjust	qvalue	geneID	Count
GO:1901659	BP	GO:1901659	glycosyl compound biosynthetic process	2/24	15/6187	0.00146841	0.385523	0.367809	TYW3/TYW5	2
GO:0097006	BP	GO:0097006	regulation of plasma lipoprotein particle levels	2/24	25/6187	0.00409734	0.385523	0.367809	VLDLR/PLTP	2
GO:0006400	BP	GO:0006400	tRNA modification	2/24	27/6187	0.00477127	0.385523	0.367809	TYW3/TYW5	2
GO:0008286	BP	GO:0008286	insulin receptor signaling pathway	2/24	31/6187	0.00626146	0.385523	0.367809	MZB1/IRS1	2
GO:0009060	BP	GO:0009060	aerobic respiration	2/24	32/6187	0.00666313	0.385523	0.367809	ND1/CYCS	2
GO:1901657	BP	GO:1901657	glycosyl compound metabolic process	2/24	37/6187	0.0088419	0.385523	0.367809	TYW3/TYW5	2
GO:0031929	BP	GO:0031929	TOR signaling	2/24	39/6187	0.00979131	0.385523	0.367809	GPAT3/GATA3	2
GO:0016573	BP	GO:0016573	histone acetylation	2/24	40/6187	0.0102824	0.385523	0.367809	TADA1/MSL2	2
GO:0018393	BP	GO:0018393	internal peptidyl-lysine acetylation	2/24	42/6187	0.0112968	0.385523	0.367809	TADA1/MSL2	2
GO:0006475	BP	GO:0006475	internal protein amino acid acetylation	2/24	43/6187	0.0118199	0.385523	0.367809	TADA1/MSL2	2
GO:0018394	BP	GO:0018394	peptidyl-lysine acetylation	2/24	44/6187	0.0123536	0.385523	0.367809	TADA1/MSL2	2
GO:0008033	BP	GO:0008033	tRNA processing	2/24	45/6187	0.0128978	0.385523	0.367809	TYW3/TYW5	2
GO:1905330	BP	GO:1905330	regulation of morphogenesis of an epithelium	2/24	47/6187	0.0140172	0.385523	0.367809	GATA3/MLLT3	2
GO:0006091	BP	GO:0006091	generation of precursor metabolites and energy	3/24	143/6187	0.0171515	0.385523	0.367809	ND1/PFKM/CYCS	3
GO:0032869	BP	GO:0032869	cellular response to insulin stimulus	2/24	53/6187	0.0176178	0.385523	0.367809	MZB1/IRS1	2
GO:0006473	BP	GO:0006473	protein acetylation	2/24	54/6187	0.0182524	0.385523	0.367809	TADA1/MSL2	2
GO:0009451	BP	GO:0009451	RNA modification	2/24	55/6187	0.0188967	0.385523	0.367809	TYW3/TYW5	2
GO:0045333	BP	GO:0045333	cellular respiration	2/24	64/6187	0.025117	0.385523	0.367809	ND1/CYCS	2
GO:0055114	BP	GO:0055114	oxidation-reduction process	3/24	172/6187	0.0278346	0.385523	0.367809	ND1/PFKM/CYCS	3
GO:0006399	BP	GO:0006399	tRNA metabolic process	2/24	68/6187	0.0281161	0.385523	0.367809	TYW3/TYW5	2
GO:0032868	BP	GO:0032868	response to insulin	2/24	68/6187	0.0281161	0.385523	0.367809	MZB1/IRS1	2
GO:0043543	BP	GO:0043543	protein acylation	2/24	69/6187	0.0288875	0.385523	0.367809	TADA1/MSL2	2
GO:2000027	BP	GO:2000027	regulation of animal organ morphogenesis	2/24	69/6187	0.0288875	0.385523	0.367809	GATA3/MLLT3	2
GO:0007169	BP	GO:0007169	transmembrane receptor protein tyrosine kinase signaling pathway	3/24	177/6187	0.0299676	0.385523	0.367809	MZB1/GATA3/IRS1	3
GO:0071375	BP	GO:0071375	cellular response to peptide hormone stimulus	2/24	73/6187	0.032058	0.385523	0.367809	MZB1/IRS1	2
GO:0010874	BP	GO:0010874	regulation of cholesterol efflux	1/24	10/6187	0.0381481	0.385523	0.367809	PLTP	1
GO:0010875	BP	GO:0010875	positive regulation of cholesterol efflux	1/24	10/6187	0.0381481	0.385523	0.367809	PLTP	1
GO:0032753	BP	GO:0032753	positive regulation of interleukin-4 production	1/24	10/6187	0.0381481	0.385523	0.367809	GATA3	1
GO:0032786	BP	GO:0032786	positive regulation of DNA-templated transcription, elongation	1/24	10/6187	0.0381481	0.385523	0.367809	SUPT4H1	1
GO:0060071	BP	GO:0060071	Wnt signaling pathway, planar cell polarity pathway	1/24	10/6187	0.0381481	0.385523	0.367809	MLLT3	1
GO:0090175	BP	GO:0090175	regulation of establishment of planar polarity	1/24	10/6187	0.0381481	0.385523	0.367809	MLLT3	1
GO:2000679	BP	GO:2000679	positive regulation of transcription regulatory region DNA binding	1/24	10/6187	0.0381481	0.385523	0.367809	GATA3	1
GO:0060070	BP	GO:0060070	canonical Wnt signaling pathway	2/24	81/6187	0.0387902	0.385523	0.367809	GATA3/MLLT3	2
GO:0006590	BP	GO:0006590	thyroid hormone generation	1/24	11/6187	0.0418853	0.385523	0.367809	GATA3	1
GO:0031338	BP	GO:0031338	regulation of vesicle fusion	1/24	11/6187	0.0418853	0.385523	0.367809	VPS11	1
GO:0032673	BP	GO:0032673	regulation of interleukin-4 production	1/24	11/6187	0.0418853	0.385523	0.367809	GATA3	1
GO:1901998	BP	GO:1901998	toxin transport	1/24	11/6187	0.0418853	0.385523	0.367809	VPS11	1
GO:2000352	BP	GO:2000352	negative regulation of endothelial cell apoptotic process	1/24	11/6187	0.0418853	0.385523	0.367809	GATA3	1
GO:0015980	BP	GO:0015980	energy derivation by oxidation of organic compounds	2/24	87/6187	0.0441644	0.385523	0.367809	ND1/CYCS	2
GO:1901653	BP	GO:1901653	cellular response to peptide	2/24	88/6187	0.0450861	0.385523	0.367809	MZB1/IRS1	2
GO:1901135	BP	GO:1901135	carbohydrate derivative metabolic process	4/24	354/6187	0.0451529	0.385523	0.367809	MCEE/TYW3/PFKM/TYW5	4
GO:0032784	BP	GO:0032784	regulation of DNA-templated transcription, elongation	1/24	12/6187	0.0456085	0.385523	0.367809	SUPT4H1	1
GO:0034377	BP	GO:0034377	plasma lipoprotein particle assembly	1/24	12/6187	0.0456085	0.385523	0.367809	PLTP	1
GO:0035567	BP	GO:0035567	non-canonical Wnt signaling pathway	1/24	12/6187	0.0456085	0.385523	0.367809	MLLT3	1
GO:0040036	BP	GO:0040036	regulation of fibroblast growth factor receptor signaling pathway	1/24	12/6187	0.0456085	0.385523	0.367809	GATA3	1
GO:0045992	BP	GO:0045992	negative regulation of embryonic development	1/24	12/6187	0.0456085	0.385523	0.367809	GATA3	1
GO:0051205	BP	GO:0051205	protein insertion into membrane	1/24	12/6187	0.0456085	0.385523	0.367809	TIMM29	1
GO:0060065	BP	GO:0060065	uterus development	1/24	12/6187	0.0456085	0.385523	0.367809	GATA3	1
GO:0065005	BP	GO:0065005	protein-lipid complex assembly	1/24	12/6187	0.0456085	0.385523	0.367809	PLTP	1
GO:1900006	BP	GO:1900006	positive regulation of dendrite development	1/24	12/6187	0.0456085	0.385523	0.367809	VLDLR	1
GO:1905314	BP	GO:1905314	semi-lunar valve development	1/24	12/6187	0.0456085	0.385523	0.367809	GATA3	1
GO:0001736	BP	GO:0001736	establishment of planar polarity	1/24	13/6187	0.0493179	0.385523	0.367809	MLLT3	1
GO:0002639	BP	GO:0002639	positive regulation of immunoglobulin production	1/24	13/6187	0.0493179	0.385523	0.367809	MZB1	1
GO:0007164	BP	GO:0007164	establishment of tissue polarity	1/24	13/6187	0.0493179	0.385523	0.367809	MLLT3	1
GO:0032373	BP	GO:0032373	positive regulation of sterol transport	1/24	13/6187	0.0493179	0.385523	0.367809	PLTP	1
GO:0032376	BP	GO:0032376	positive regulation of cholesterol transport	1/24	13/6187	0.0493179	0.385523	0.367809	PLTP	1
GO:0061213	BP	GO:0061213	positive regulation of mesonephros development	1/24	13/6187	0.0493179	0.385523	0.367809	GATA3	1
GO:1904036	BP	GO:1904036	negative regulation of epithelial cell apoptotic process	1/24	13/6187	0.0493179	0.385523	0.367809	GATA3	1
GO:0018205	BP	GO:0018205	peptidyl-lysine modification	2/24	93/6187	0.0498014	0.385523	0.367809	TADA1/MSL2	2
GO:0031902	CC	GO:0031902	late endosome membrane	2/23	20/7007	0.00188922	0.0794305	0.0654785	VPS11/LITAF	2
GO:0005758	CC	GO:0005758	mitochondrial intermembrane space	2/23	22/7007	0.00228774	0.0794305	0.0654785	TIMM29/CYCS	2
GO:0031970	CC	GO:0031970	organelle envelope lumen	2/23	25/7007	0.00295337	0.0794305	0.0654785	TIMM29/CYCS	2
GO:0000123	CC	GO:0000123	histone acetyltransferase complex	2/23	34/7007	0.00542464	0.0794305	0.0654785	TADA1/MSL2	2
GO:0031248	CC	GO:0031248	protein acetyltransferase complex	2/23	35/7007	0.00574196	0.0794305	0.0654785	TADA1/MSL2	2
GO:1902493	CC	GO:1902493	acetyltransferase complex	2/23	35/7007	0.00574196	0.0794305	0.0654785	TADA1/MSL2	2
GO:0005765	CC	GO:0005765	lysosomal membrane	2/23	43/7007	0.00857665	0.0889828	0.0733529	VPS11/LITAF	2
GO:0098852	CC	GO:0098852	lytic vacuole membrane	2/23	43/7007	0.00857665	0.0889828	0.0733529	VPS11/LITAF	2
GO:1905368	CC	GO:1905368	peptidase complex	2/23	48/7007	0.0106077	0.0978269	0.0806436	SPCS3/TADA1	2
GO:0005770	CC	GO:0005770	late endosome	2/23	57/7007	0.014743	0.119628	0.0986154	VPS11/LITAF	2
GO:0005774	CC	GO:0005774	vacuolar membrane	2/23	61/7007	0.0167709	0.119628	0.0986154	VPS11/LITAF	2
GO:0070469	CC	GO:0070469	respirasome	2/23	62/7007	0.0172956	0.119628	0.0986154	ND1/CYCS	2
GO:0005769	CC	GO:0005769	early endosome	2/23	65/7007	0.0189115	0.120742	0.0995341	VPS11/LITAF	2
GO:0098800	CC	GO:0098800	inner mitochondrial membrane protein complex	2/23	69/7007	0.0211616	0.125458	0.103421	TIMM29/ND1	2
GO:0010008	CC	GO:0010008	endosome membrane	2/23	73/7007	0.0235183	0.130135	0.107277	VPS11/LITAF	2
GO:0005740	CC	GO:0005740	mitochondrial envelope	3/23	224/7007	0.0356295	0.182731	0.150634	TIMM29/ND1/CYCS	3
GO:0098796	CC	GO:0098796	membrane protein complex	4/23	419/7007	0.0451854	0.182731	0.150634	VPS11/TIMM29/ND1/SPCS3	4
GO:0030119	CC	GO:0030119	AP-type membrane coat adaptor complex	1/23	15/7007	0.0481681	0.182731	0.150634	VPS11	1
GO:0046914	MF	GO:0046914	transition metal ion binding	6/31	451/6851	0.0141533	0.366801	0.33963	GATA3/ZNF385B/TYW5/LITAF/SUPT4H1/MID1	6
GO:0008270	MF	GO:0008270	zinc ion binding	5/31	325/6851	0.0143165	0.366801	0.33963	GATA3/ZNF385B/LITAF/SUPT4H1/MID1	5
GO:0003712	MF	GO:0003712	transcription coregulator activity	3/31	149/6851	0.0290464	0.366801	0.33963	MED30/GATA3/TADA1	3
GO:0016491	MF	GO:0016491	oxidoreductase activity	5/31	393/6851	0.0299608	0.366801	0.33963	CYP2C42/ND1/TYW5/LDHA/CYCS	5
GO:0016411	MF	GO:0016411	acylglycerol O-acyltransferase activity	1/31	10/6851	0.0443671	0.366801	0.33963	GPAT3	1
GO:0042171	MF	GO:0042171	lysophosphatidic acid acyltransferase activity	1/31	10/6851	0.0443671	0.366801	0.33963	GPAT3	1
GO:0071813	MF	GO:0071813	lipoprotein particle binding	1/31	10/6851	0.0443671	0.366801	0.33963	VLDLR	1
GO:0071814	MF	GO:0071814	protein-lipid complex binding	1/31	10/6851	0.0443671	0.366801	0.33963	VLDLR	1
GO:0003746	MF	GO:0003746	translation elongation factor activity	1/31	11/6851	0.0486976	0.366801	0.33963	SUPT4H1	1
GO:0008175	MF	GO:0008175	tRNA methyltransferase activity	1/31	11/6851	0.0486976	0.366801	0.33963	TYW3	1
GO:0019200	MF	GO:0019200	carbohydrate kinase activity	1/31	11/6851	0.0486976	0.366801	0.33963	PFKM	1
GO:0070888	MF	GO:0070888	E-box binding	1/31	11/6851	0.0486976	0.366801	0.33963	GATA3	1
GO:0071617	MF	GO:0071617	lysophospholipid acyltransferase activity	1/31	11/6851	0.0486976	0.366801	0.33963	GPAT3	1
KEGG
No_result

## Sheet: PA 2-cell vs. PA 1-cell  Down
GO
	ONTOLOGY	ID	Description	GeneRatio	BgRatio	pvalue	p.adjust	qvalue	geneID	Count
GO:0000288	BP	GO:0000288	nuclear-transcribed mRNA catabolic process, deadenylation-dependent decay	3/92	17/6187	0.00186049	0.737488	0.737488	EXOSC3/ZFP36/PDE12	3
GO:0006396	BP	GO:0006396	RNA processing	12/92	310/6187	0.00198452	0.737488	0.737488	TRIT1/OSGEPL1/PRPF39/ADAD1/POP7/CMTR1/DAZAP1/SNRPA/POP5/NOL9/METTL3/EXOSC3	12
GO:0034660	BP	GO:0034660	ncRNA metabolic process	8/92	157/6187	0.00219989	0.737488	0.737488	TRIT1/OSGEPL1/POP7/POP5/NOL9/METTL3/EXOSC3/EXD1	8
GO:0034470	BP	GO:0034470	ncRNA processing	7/92	126/6187	0.00256741	0.737488	0.737488	TRIT1/OSGEPL1/POP7/POP5/NOL9/METTL3/EXOSC3	7
GO:0006399	BP	GO:0006399	tRNA metabolic process	5/92	68/6187	0.00324901	0.745707	0.745707	TRIT1/OSGEPL1/POP7/POP5/EXOSC3	5
GO:0008033	BP	GO:0008033	tRNA processing	4/92	45/6187	0.0042828	0.745707	0.745707	TRIT1/OSGEPL1/POP7/POP5	4
GO:0090501	BP	GO:0090501	RNA phosphodiester bond hydrolysis	3/92	23/6187	0.00454304	0.745707	0.745707	POP7/NOL9/EXOSC3	3
GO:0051489	BP	GO:0051489	regulation of filopodium assembly	2/92	10/6187	0.00910783	0.872678	0.872678	RAB5A/GAP43	2
GO:0071604	BP	GO:0071604	transforming growth factor beta production	2/92	10/6187	0.00910783	0.872678	0.872678	FURIN/ITGB6	2
GO:0071634	BP	GO:0071634	regulation of transforming growth factor beta production	2/92	10/6187	0.00910783	0.872678	0.872678	FURIN/ITGB6	2
GO:0000469	BP	GO:0000469	cleavage involved in rRNA processing	2/92	11/6187	0.0110248	0.872678	0.872678	NOL9/EXOSC3	2
GO:0001960	BP	GO:0001960	negative regulation of cytokine-mediated signaling pathway	2/92	11/6187	0.0110248	0.872678	0.872678	TRAIP/METTL3	2
GO:0090502	BP	GO:0090502	RNA phosphodiester bond hydrolysis, endonucleolytic	2/92	11/6187	0.0110248	0.872678	0.872678	POP7/NOL9	2
GO:0060761	BP	GO:0060761	negative regulation of response to cytokine stimulus	2/92	12/6187	0.0131027	0.872678	0.872678	TRAIP/METTL3	2
GO:0016071	BP	GO:0016071	mRNA metabolic process	8/92	212/6187	0.0131401	0.872678	0.872678	PRPF39/CMTR1/DAZAP1/SNRPA/METTL3/EXOSC3/ZFP36/PDE12	8
GO:0031047	BP	GO:0031047	gene silencing by RNA	3/92	34/6187	0.0136486	0.872678	0.872678	METTL3/ZFP36/EXD1	3
GO:0000956	BP	GO:0000956	nuclear-transcribed mRNA catabolic process	3/92	35/6187	0.0147702	0.872678	0.872678	EXOSC3/ZFP36/PDE12	3
GO:0046847	BP	GO:0046847	filopodium assembly	2/92	13/6187	0.0153364	0.872678	0.872678	RAB5A/GAP43	2
GO:0090305	BP	GO:0090305	nucleic acid phosphodiester bond hydrolysis	3/92	37/6187	0.0171659	0.872678	0.872678	POP7/NOL9/EXOSC3	3
GO:0000460	BP	GO:0000460	maturation of 5.8S rRNA	2/92	14/6187	0.0177211	0.872678	0.872678	NOL9/EXOSC3	2
GO:0042552	BP	GO:0042552	myelination	3/92	38/6187	0.0184404	0.872678	0.872678	DEGS1/ID4/SERINC5	3
GO:0007272	BP	GO:0007272	ensheathment of neurons	3/92	40/6187	0.0211436	0.872678	0.872678	DEGS1/ID4/SERINC5	3
GO:0008366	BP	GO:0008366	axon ensheathment	3/92	40/6187	0.0211436	0.872678	0.872678	DEGS1/ID4/SERINC5	3
GO:0043603	BP	GO:0043603	cellular amide metabolic process	11/92	375/6187	0.022528	0.872678	0.872678	FURIN/DEGS1/ACSM4/SPCS1/PTCD3/PPCS/GCLM/METTL3/ZFP36/DPH5/MRPL58	11
GO:0045444	BP	GO:0045444	fat cell differentiation	4/92	73/6187	0.0228592	0.872678	0.872678	NOC3L/ID4/FRZB/ZFP36	4
GO:0060491	BP	GO:0060491	regulation of cell projection assembly	3/92	43/6187	0.0255846	0.872678	0.872678	RAB5A/GAP43/CDC42EP3	3
GO:0120032	BP	GO:0120032	regulation of plasma membrane bounded cell projection assembly	3/92	43/6187	0.0255846	0.872678	0.872678	RAB5A/GAP43/CDC42EP3	3
GO:0045598	BP	GO:0045598	regulation of fat cell differentiation	3/92	44/6187	0.0271678	0.872678	0.872678	ID4/FRZB/ZFP36	3
GO:0043604	BP	GO:0043604	amide biosynthetic process	9/92	291/6187	0.0282502	0.872678	0.872678	FURIN/DEGS1/PTCD3/PPCS/GCLM/METTL3/ZFP36/DPH5/MRPL58	9
GO:0045600	BP	GO:0045600	positive regulation of fat cell differentiation	2/92	21/6187	0.0382415	0.872678	0.872678	FRZB/ZFP36	2
GO:0032543	BP	GO:0032543	mitochondrial translation	2/92	22/6187	0.0416664	0.872678	0.872678	PTCD3/MRPL58	2
GO:1903313	BP	GO:1903313	positive regulation of mRNA metabolic process	2/92	23/6187	0.0452019	0.872678	0.872678	DAZAP1/ZFP36	2
GO:0009451	BP	GO:0009451	RNA modification	3/92	55/6187	0.0479321	0.872678	0.872678	OSGEPL1/ADAD1/METTL3	3
GO:0035195	BP	GO:0035195	gene silencing by miRNA	2/92	24/6187	0.0488442	0.872678	0.872678	METTL3/ZFP36	2
GO:1903363	BP	GO:1903363	negative regulation of cellular protein catabolic process	2/92	24/6187	0.0488442	0.872678	0.872678	FURIN/TRIM39	2
GO:0005730	CC	GO:0005730	nucleolus	10/107	242/7007	0.00372549	0.638199	0.631844	NOC3L/ADAD1/POP7/LLPH/NEPRO/POP5/NOL9/TRAIP/EXOSC3/GTF3C3	10
GO:0101031	CC	GO:0101031	chaperone complex	2/107	10/7007	0.0095973	0.638199	0.631844	STIP1/CCT7	2
GO:0031300	CC	GO:0031300	intrinsic component of organelle membrane	6/107	123/7007	0.0110749	0.638199	0.631844	CHCHD3/FURIN/RAB5A/COQ2/SPCS1/EMC4	6
GO:0005685	CC	GO:0005685	U1 snRNP	2/107	12/7007	0.0137989	0.638199	0.631844	PRPF39/SNRPA	2
GO:0005788	CC	GO:0005788	endoplasmic reticulum lumen	2/107	16/7007	0.0241141	0.714636	0.70752	COLGALT1/ERP29	2
GO:0031901	CC	GO:0031901	early endosome membrane	2/107	17/7007	0.0270607	0.714636	0.70752	RAB5A/SNX19	2
GO:0031301	CC	GO:0031301	integral component of organelle membrane	5/107	117/7007	0.0329415	0.714636	0.70752	CHCHD3/FURIN/COQ2/SPCS1/EMC4	5
GO:0015629	CC	GO:0015629	actin cytoskeleton	5/107	122/7007	0.0384192	0.714636	0.70752	RAB5A/KLHL14/CDC42EP3/ACKR2/TMOD2	5
GO:0031304	CC	GO:0031304	intrinsic component of mitochondrial inner membrane	2/107	21/7007	0.0401711	0.714636	0.70752	CHCHD3/COQ2	2
GO:0031305	CC	GO:0031305	integral component of mitochondrial inner membrane	2/107	21/7007	0.0401711	0.714636	0.70752	CHCHD3/COQ2	2
GO:0031461	CC	GO:0031461	cullin-RING ubiquitin ligase complex	3/107	51/7007	0.0424919	0.714636	0.70752	SPOP/ANAPC16/FBXL4	3
GO:0140098	MF	GO:0140098	catalytic activity, acting on RNA	7/97	148/6851	0.00483463	0.686526	0.683293	TRIT1/POP7/CMTR1/POP5/METTL3/PDE12/MRPL58	7
GO:0140101	MF	GO:0140101	catalytic activity, acting on a tRNA	4/97	53/6851	0.00650689	0.686526	0.683293	TRIT1/POP7/POP5/MRPL58	4
GO:0016788	MF	GO:0016788	hydrolase activity, acting on ester bonds	9/97	282/6851	0.0179476	0.686526	0.683293	POP7/PDE6D/ILKAP/POP5/PPP2R5D/NT5DC1/PDE12/MRPL58/EXD1	9
GO:0016891	MF	GO:0016891	endoribonuclease activity, producing 5'-phosphomonoesters	2/97	16/6851	0.0209261	0.686526	0.683293	POP7/POP5	2
GO:0004540	MF	GO:0004540	ribonuclease activity	3/97	42/6851	0.0212019	0.686526	0.683293	POP7/POP5/PDE12	3
GO:0050661	MF	GO:0050661	NADP binding	2/97	17/6851	0.0235003	0.686526	0.683293	GLYR1/FMO5	2
GO:0004518	MF	GO:0004518	nuclease activity	4/97	79/6851	0.025299	0.686526	0.683293	POP7/POP5/PDE12/EXD1	4
GO:0016893	MF	GO:0016893	endonuclease activity, active with either ribo- or deoxyribonucleic acids and producing 5'-phosphomonoesters	2/97	20/6851	0.0319443	0.686526	0.683293	POP7/POP5	2
GO:0008378	MF	GO:0008378	galactosyltransferase activity	2/97	21/6851	0.0349867	0.686526	0.683293	B3GNT2/COLGALT1	2
GO:0008408	MF	GO:0008408	3'-5' exonuclease activity	2/97	22/6851	0.0381368	0.686526	0.683293	PDE12/EXD1	2
GO:0004521	MF	GO:0004521	endoribonuclease activity	2/97	24/6851	0.0447458	0.686526	0.683293	POP7/POP5	2
GO:0008173	MF	GO:0008173	RNA methyltransferase activity	2/97	24/6851	0.0447458	0.686526	0.683293	CMTR1/METTL3	2
GO:0008757	MF	GO:0008757	S-adenosylmethionine-dependent methyltransferase activity	3/97	57/6851	0.0464766	0.686526	0.683293	CMTR1/METTL3/DPH5	3
GO:0008194	MF	GO:0008194	UDP-glycosyltransferase activity	3/97	58/6851	0.0485243	0.686526	0.683293	B3GNT2/COLGALT1/GCNT3	3
KEGG
No_result

## Sheet: PA 4-cell vs. PA 2-cell  Up
GO
	ONTOLOGY	ID	Description	GeneRatio	BgRatio	pvalue	p.adjust	qvalue	geneID	Count
GO:0006396	BP	GO:0006396	RNA processing	58/414	310/6187	1.89369e-13	4.92737e-10	4.65448e-10	PQBP1/URM1/RBM3/EXOSC10/PRDX6/RRP36/LSM5/RPL35/ADAT1/RPS16/CLK1/EXOSC3/SCNM1/RBM19/FBL/ZNF473/ZRANB2/BUD23/BUD31/HNRNPA2B1/SSB/RPS21/EXOSC1/SRSF2/SNRPF/SRSF6/RCL1/RBM25/RPL27/NOP10/SRSF11/AGO2/SNRPC/PAPOLG/RPS28/MBNL3/RBM8A/RPS17/INTS10/UBL5/ESF1/SF3B1/SNRNP35/HNRNPA1/HNRNPH1/SON/MRPS11/PTBP1/OSGEPL1/CDC40/MFAP1/RNF20/LYAR/RBM39/SRSF1/KRR1/PSIP1/PTBP3	58
GO:0008380	BP	GO:0008380	RNA splicing	29/414	134/6187	9.94699e-09	1.26324e-05	1.19328e-05	PQBP1/RBM3/PRDX6/LSM5/CLK1/SCNM1/RBM19/ZRANB2/BUD31/SRSF2/SNRPF/SRSF6/RBM25/SRSF11/SNRPC/MBNL3/RBM8A/UBL5/SF3B1/SNRNP35/HNRNPA1/HNRNPH1/SON/PTBP1/CDC40/MFAP1/SRSF1/PSIP1/PTBP3	29
GO:0045333	BP	GO:0045333	cellular respiration	19/414	64/6187	1.69546e-08	1.26324e-05	1.19328e-05	PRELID1/NDUFS1/COX5B/ND1/COX2/ND4L/CYTB/ND2/COX3/PPARGC1A/COX6A1/COQ10B/COX1/CDK1/ND4/ND5/MTFR2/BID/CCNB1	19
GO:0006119	BP	GO:0006119	oxidative phosphorylation	17/414	52/6187	1.94195e-08	1.26324e-05	1.19328e-05	PGK1/NDUFS1/COX5B/COX2/ND4L/CYTB/ND2/COX3/ATP6/COX6A1/COX1/CDK1/ND4/ND5/BID/RHOA/CCNB1	17
GO:0022904	BP	GO:0022904	respiratory electron transport chain	15/414	43/6187	5.01437e-08	2.26503e-05	2.13958e-05	NDUFS1/COX5B/COX2/ND4L/CYTB/ND2/COX3/PPARGC1A/COX6A1/COX1/CDK1/ND4/ND5/BID/CCNB1	15
GO:0043484	BP	GO:0043484	regulation of RNA splicing	16/414	49/6187	5.22297e-08	2.26503e-05	2.13958e-05	PQBP1/RBM3/PRDX6/CLK1/RBM19/SRSF2/SRSF6/RBM25/MBNL3/RBM8A/HNRNPA1/HNRNPH1/SON/PTBP1/SRSF1/PTBP3	16
GO:0042773	BP	GO:0042773	ATP synthesis coupled electron transport	14/414	38/6187	6.3608e-08	2.3644e-05	2.23345e-05	NDUFS1/COX5B/COX2/ND4L/CYTB/ND2/COX3/COX6A1/COX1/CDK1/ND4/ND5/BID/CCNB1	14
GO:0006397	BP	GO:0006397	mRNA processing	29/414	147/6187	8.79705e-08	2.61094e-05	2.46634e-05	PQBP1/RBM3/PRDX6/LSM5/RBM19/ZNF473/ZRANB2/BUD31/HNRNPA2B1/SRSF2/SNRPF/SRSF6/RBM25/SNRPC/MBNL3/RBM8A/UBL5/SF3B1/SNRNP35/HNRNPA1/SON/PTBP1/CDC40/MFAP1/RNF20/RBM39/SRSF1/PSIP1/PTBP3	29
GO:0022613	BP	GO:0022613	ribonucleoprotein complex biogenesis	30/414	157/6187	1.10821e-07	2.61094e-05	2.46634e-05	RSL24D1/RRP36/RPL35/RPS16/EXOSC3/MRPL20/FBL/BUD23/RPS21/SNRPF/SRSF6/RCL1/RPL27/NOP10/EIF3J/DENR/EIF3H/SNRPC/RPS28/RPS17/ESF1/SF3B1/SNU13/EIF3M/MRPS11/DDX3X/LYAR/SRSF1/KRR1/PSIP1	30
GO:0016071	BP	GO:0016071	mRNA metabolic process	36/414	212/6187	1.36566e-07	2.61094e-05	2.46634e-05	PQBP1/PABPC1/RBM3/PRDX6/LSM5/EXOSC3/RBM19/ZNF473/ZRANB2/BUD31/HNRNPA2B1/SSB/PELO/SRSF2/SNRPF/SRSF6/RBM25/AGO2/SNRPC/MBNL3/RBM8A/APOBEC1/UBL5/SF3B1/SNRNP35/HNRNPA1/UPF3B/SON/PTBP1/CDC40/MFAP1/RNF20/RBM39/SRSF1/PSIP1/PTBP3	36
GO:0000375	BP	GO:0000375	RNA splicing, via transesterification reactions	24/414	109/6187	1.36976e-07	2.61094e-05	2.46634e-05	PQBP1/RBM3/PRDX6/LSM5/RBM19/BUD31/SRSF2/SNRPF/SRSF6/RBM25/SNRPC/MBNL3/RBM8A/UBL5/SF3B1/SNRNP35/HNRNPA1/SON/PTBP1/CDC40/MFAP1/SRSF1/PSIP1/PTBP3	24
GO:0000377	BP	GO:0000377	RNA splicing, via transesterification reactions with bulged adenosine as nucleophile	24/414	109/6187	1.36976e-07	2.61094e-05	2.46634e-05	PQBP1/RBM3/PRDX6/LSM5/RBM19/BUD31/SRSF2/SNRPF/SRSF6/RBM25/SNRPC/MBNL3/RBM8A/UBL5/SF3B1/SNRNP35/HNRNPA1/SON/PTBP1/CDC40/MFAP1/SRSF1/PSIP1/PTBP3	24
GO:0000398	BP	GO:0000398	mRNA splicing, via spliceosome	24/414	109/6187	1.36976e-07	2.61094e-05	2.46634e-05	PQBP1/RBM3/PRDX6/LSM5/RBM19/BUD31/SRSF2/SNRPF/SRSF6/RBM25/SNRPC/MBNL3/RBM8A/UBL5/SF3B1/SNRNP35/HNRNPA1/SON/PTBP1/CDC40/MFAP1/SRSF1/PSIP1/PTBP3	24
GO:0022900	BP	GO:0022900	electron transport chain	15/414	46/6187	1.40481e-07	2.61094e-05	2.46634e-05	NDUFS1/COX5B/COX2/ND4L/CYTB/ND2/COX3/PPARGC1A/COX6A1/COX1/CDK1/ND4/ND5/BID/CCNB1	15
GO:0015980	BP	GO:0015980	energy derivation by oxidation of organic compounds	21/414	87/6187	1.61054e-07	2.79375e-05	2.63902e-05	PRELID1/NDUFS1/COX5B/ND1/COX2/ND4L/CYTB/ND2/COX3/PPARGC1A/COX6A1/COQ10B/COX1/CDK1/ND4/ND5/MTFR2/BID/GYS1/CCNB1/UGP2	21
GO:0048024	BP	GO:0048024	regulation of mRNA splicing, via spliceosome	13/414	36/6187	2.50254e-07	4.06976e-05	3.84437e-05	RBM3/PRDX6/RBM19/SRSF2/SRSF6/RBM25/MBNL3/RBM8A/HNRNPA1/SON/PTBP1/SRSF1/PTBP3	13
GO:0050684	BP	GO:0050684	regulation of mRNA processing	14/414	44/6187	5.20977e-07	7.97402e-05	7.5324e-05	RBM3/PRDX6/RBM19/SRSF2/SRSF6/RBM25/MBNL3/RBM8A/HNRNPA1/SON/PTBP1/RNF20/SRSF1/PTBP3	14
GO:0046034	BP	GO:0046034	ATP metabolic process	21/414	99/6187	1.61508e-06	0.000233469	0.000220539	PGK1/HK2/NDUFS1/COX5B/ATP8/COX2/ND4L/CYTB/ND2/COX3/ATP6/PPARGC1A/COX6A1/COX1/CDK1/ND4/ND5/BID/SIRT1/RHOA/CCNB1	21
GO:0016569	BP	GO:0016569	covalent chromatin modification	22/414	113/6187	4.14004e-06	0.000566967	0.000535567	EED/HUWE1/SUZ12/FBL/PAXBP1/KDM1A/PRMT1/TET1/CHTOP/WAC/APOBEC1/ENY2/SIRT1/ING3/MSL2/USP16/SETDB1/RNF20/CCNB1/SIN3A/TBL1XR1/ARID4A	22
GO:0016570	BP	GO:0016570	histone modification	21/414	108/6187	7.00679e-06	0.000869576	0.000821416	EED/HUWE1/SUZ12/FBL/PAXBP1/KDM1A/PRMT1/TET1/CHTOP/WAC/ENY2/SIRT1/ING3/MSL2/USP16/SETDB1/RNF20/CCNB1/SIN3A/TBL1XR1/ARID4A	21
GO:0006091	BP	GO:0006091	generation of precursor metabolites and energy	25/414	143/6187	7.0181e-06	0.000869576	0.000821416	PRELID1/PGK1/HK2/NDUFS1/COX5B/ND1/COX2/ND4L/CYTB/ND2/COX3/ATP6/PPARGC1A/COX6A1/COQ10B/COX1/CDK1/ND4/ND5/MTFR2/BID/GYS1/RHOA/CCNB1/UGP2	25
GO:0000380	BP	GO:0000380	alternative mRNA splicing, via spliceosome	10/414	29/6187	1.01994e-05	0.00120632	0.00113951	PQBP1/RBM19/SRSF2/SRSF6/RBM25/MBNL3/RBM8A/HNRNPA1/PTBP1/SRSF1	10
GO:0006412	BP	GO:0006412	translation	34/414	239/6187	1.85072e-05	0.00209372	0.00197777	TRNAU1AP/RBM3/RSL24D1/RPLP2/RPL35/RPL15/RPS16/EEF1B2/RPS5/MRPL20/RACK1/RPS11/RPS21/ETF1/RPL27/AGO2/EIF3J/CALR/DENR/EIF3H/RPS28/EIF1/RPS17/IARS2/EIF4A1/ABCF1/EIF3M/UPF3B/MRPS11/DDX3X/PTBP1/RPS20/FXR1/PTBP3	34
GO:0042254	BP	GO:0042254	ribosome biogenesis	20/414	107/6187	2.14019e-05	0.00232032	0.00219182	RSL24D1/RRP36/RPL35/RPS16/EXOSC3/MRPL20/FBL/BUD23/RPS21/RCL1/RPL27/NOP10/RPS28/RPS17/ESF1/SNU13/MRPS11/DDX3X/LYAR/KRR1	20
GO:0016571	BP	GO:0016571	histone methylation	10/414	32/6187	2.73766e-05	0.00276858	0.00261525	EED/FBL/PAXBP1/PRMT1/TET1/CHTOP/SIRT1/SETDB1/RNF20/ARID4A	10
GO:0000381	BP	GO:0000381	regulation of alternative mRNA splicing, via spliceosome	9/414	26/6187	2.76645e-05	0.00276858	0.00261525	RBM19/SRSF2/SRSF6/RBM25/MBNL3/RBM8A/HNRNPA1/PTBP1/SRSF1	9
GO:0043043	BP	GO:0043043	peptide biosynthetic process	34/414	245/6187	3.14185e-05	0.00292136	0.00275957	TRNAU1AP/RBM3/RSL24D1/RPLP2/RPL35/RPL15/RPS16/EEF1B2/RPS5/MRPL20/RACK1/RPS11/RPS21/ETF1/RPL27/AGO2/EIF3J/CALR/DENR/EIF3H/RPS28/EIF1/RPS17/IARS2/EIF4A1/ABCF1/EIF3M/UPF3B/MRPS11/DDX3X/PTBP1/RPS20/FXR1/PTBP3	34
GO:1903311	BP	GO:1903311	regulation of mRNA metabolic process	16/414	76/6187	3.14367e-05	0.00292136	0.00275957	PABPC1/RBM3/PRDX6/RBM19/SRSF2/SRSF6/RBM25/MBNL3/RBM8A/APOBEC1/HNRNPA1/SON/PTBP1/RNF20/SRSF1/PTBP3	16
GO:0042775	BP	GO:0042775	mitochondrial ATP synthesis coupled electron transport	10/414	33/6187	3.69664e-05	0.00331678	0.00313309	COX5B/CYTB/ND2/COX3/COX6A1/COX1/CDK1/ND4/BID/CCNB1	10
GO:0006364	BP	GO:0006364	rRNA processing	15/414	71/6187	5.31496e-05	0.00460984	0.00435453	RRP36/RPL35/RPS16/EXOSC3/FBL/BUD23/RPS21/RPL27/NOP10/RPS28/RPS17/ESF1/MRPS11/LYAR/KRR1	15
GO:0043632	BP	GO:0043632	modification-dependent macromolecule catabolic process	29/414	201/6187	5.95223e-05	0.00499603	0.00471934	RLIM/PSMB7/SELENOS/CBL/EXOSC3/HUWE1/PSMA6/RACK1/RNF19A/VCP/DNAJB9/BCAP31/RNF128/WAC/UBB/USP7/UBE3A/RMND5B/CUL4B/NUB1/HSPBP1/SOCS4/YOD1/SIRT1/USP16/FBXO33/RNF20/MIB1/TBL1XR1	29
GO:0016072	BP	GO:0016072	rRNA metabolic process	15/414	72/6187	6.31044e-05	0.00513118	0.004847	RRP36/RPL35/RPS16/EXOSC3/FBL/BUD23/RPS21/RPL27/NOP10/RPS28/RPS17/ESF1/MRPS11/LYAR/KRR1	15
GO:0006479	BP	GO:0006479	protein methylation	11/414	43/6187	8.58408e-05	0.00656935	0.00620552	EED/FBL/ETF1/PAXBP1/PRMT1/TET1/CHTOP/SIRT1/SETDB1/RNF20/ARID4A	11
GO:0008213	BP	GO:0008213	protein alkylation	11/414	43/6187	8.58408e-05	0.00656935	0.00620552	EED/FBL/ETF1/PAXBP1/PRMT1/TET1/CHTOP/SIRT1/SETDB1/RNF20/ARID4A	11
GO:0019941	BP	GO:0019941	modification-dependent protein catabolic process	28/414	199/6187	0.000124721	0.00927213	0.00875862	RLIM/PSMB7/SELENOS/CBL/HUWE1/PSMA6/RACK1/RNF19A/VCP/DNAJB9/BCAP31/RNF128/WAC/UBB/USP7/UBE3A/RMND5B/CUL4B/NUB1/HSPBP1/SOCS4/YOD1/SIRT1/USP16/FBXO33/RNF20/MIB1/TBL1XR1	28
GO:0031062	BP	GO:0031062	positive regulation of histone methylation	6/414	14/6187	0.000163832	0.0118414	0.0111856	EED/PAXBP1/TET1/CHTOP/SIRT1/RNF20	6
GO:0006511	BP	GO:0006511	ubiquitin-dependent protein catabolic process	27/414	195/6187	0.000215791	0.0151753	0.0143349	RLIM/PSMB7/SELENOS/CBL/HUWE1/PSMA6/RACK1/RNF19A/VCP/DNAJB9/BCAP31/RNF128/WAC/USP7/UBE3A/RMND5B/CUL4B/NUB1/HSPBP1/SOCS4/YOD1/SIRT1/USP16/FBXO33/RNF20/MIB1/TBL1XR1	27
GO:0010638	BP	GO:0010638	positive regulation of organelle organization	24/414	165/6187	0.00022736	0.0154941	0.014636	EED/BIRC5/HUWE1/ARPC1B/PAXBP1/TET1/PPARGC1A/CHTOP/MLLT11/ARPC4/HNRNPA1/CARMIL1/BID/TOMM7/SIRT1/SETDB1/RNF20/WASL/RHOA/NCKAP1/CCNB1/DSTN/ACTR2/SIN3A	24
GO:0034470	BP	GO:0034470	ncRNA processing	20/414	126/6187	0.000232232	0.0154941	0.014636	URM1/RRP36/RPL35/RPS16/EXOSC3/FBL/BUD23/SSB/RPS21/RPL27/NOP10/AGO2/RPS28/RPS17/INTS10/ESF1/MRPS11/OSGEPL1/LYAR/KRR1	20
GO:0071826	BP	GO:0071826	ribonucleoprotein complex subunit organization	15/414	81/6187	0.000254906	0.0163576	0.0154517	RSL24D1/MRPL20/VCP/SNRPF/SRSF6/EIF3J/DENR/EIF3H/SNRPC/RPS28/SF3B1/EIF3M/MRPS11/SRSF1/PSIP1	15
GO:0045292	BP	GO:0045292	mRNA cis splicing, via spliceosome	6/414	15/6187	0.000257748	0.0163576	0.0154517	RBM19/SRSF2/SRSF6/SNRPC/SRSF1/PSIP1	6
GO:1905269	BP	GO:1905269	positive regulation of chromatin organization	9/414	34/6187	0.000287134	0.0176422	0.0166651	EED/PAXBP1/TET1/CHTOP/SIRT1/SETDB1/RNF20/CCNB1/SIN3A	9
GO:0051881	BP	GO:0051881	regulation of mitochondrial membrane potential	7/414	21/6187	0.000291551	0.0176422	0.0166651	PRELID1/RACK1/UBB/MLLT11/BID/SIRT1/MFN1	7
GO:1990823	BP	GO:1990823	response to leukemia inhibitory factor	9/414	35/6187	0.000364046	0.02105	0.0198842	B3GNT2/EED/RPS16/ABCG4/TFRC/PDCD10/KLF4/MYNN/SIRT1	9
GO:1990830	BP	GO:1990830	cellular response to leukemia inhibitory factor	9/414	35/6187	0.000364046	0.02105	0.0198842	B3GNT2/EED/RPS16/ABCG4/TFRC/PDCD10/KLF4/MYNN/SIRT1	9
GO:0055114	BP	GO:0055114	oxidation-reduction process	24/414	172/6187	0.00042855	0.024241	0.0228985	PRELID1/NDUFA2/NDUFS1/COX5B/ND1/COX2/ND4L/CYTB/ND2/COX3/PPARGC1A/COX6A1/COQ10B/COX1/CDK1/ND4/ND5/NDUFA6/MTFR2/BID/GYS1/TMX3/CCNB1/UGP2	24
GO:0043604	BP	GO:0043604	amide biosynthetic process	35/414	291/6187	0.000440639	0.0243945	0.0230435	TRNAU1AP/RBM3/RSL24D1/RPLP2/RPL35/RPL15/RPS16/EEF1B2/RPS5/MRPL20/RACK1/RPS11/RPS21/ETF1/DEGS1/RPL27/AGO2/EIF3J/CALR/DENR/EIF3H/RPS28/EIF1/RPS17/IARS2/EIF4A1/ABCF1/EIF3M/UPF3B/MRPS11/DDX3X/PTBP1/RPS20/FXR1/PTBP3	35
GO:0016567	BP	GO:0016567	protein ubiquitination	24/414	173/6187	0.000467378	0.0249647	0.0235821	HUWE1/SUZ12/DCUN1D3/RACK1/RNF19A/VCP/KLHL24/WAC/UBB/UBE3A/RAD18/RMND5B/MAD2L1/HSPBP1/SOCS4/MKRN1/DDX3X/KLHL15/FEM1B/SIRT1/MSL2/RNF20/MDM2/MIB1	24
GO:0006518	BP	GO:0006518	peptide metabolic process	35/414	292/6187	0.000470127	0.0249647	0.0235821	TRNAU1AP/RBM3/RSL24D1/RPLP2/RPL35/RPL15/RPS16/EEF1B2/RPS5/MRPL20/RACK1/RPS11/RPS21/ETF1/RPL27/AGO2/EIF3J/CALR/DENR/EIF3H/RPS28/EIF1/RPS17/IARS2/EIF4A1/ABCF1/SPCS3/EIF3M/UPF3B/MRPS11/DDX3X/PTBP1/RPS20/FXR1/PTBP3	35
GO:0022618	BP	GO:0022618	ribonucleoprotein complex assembly	14/414	78/6187	0.00056764	0.02954	0.027904	RSL24D1/MRPL20/SNRPF/SRSF6/EIF3J/DENR/EIF3H/SNRPC/RPS28/SF3B1/EIF3M/MRPS11/SRSF1/PSIP1	14
GO:0051603	BP	GO:0051603	proteolysis involved in cellular protein catabolic process	29/414	229/6187	0.000590344	0.0301191	0.0284511	RLIM/PSMB7/SELENOS/CBL/HUWE1/PSMA6/RACK1/RNF19A/VCP/DNAJB9/BCAP31/CTSV/RNF128/WAC/UBB/USP7/UBE3A/RMND5B/CUL4B/NUB1/HSPBP1/SOCS4/YOD1/SIRT1/USP16/FBXO33/RNF20/MIB1/TBL1XR1	29
GO:0009057	BP	GO:0009057	macromolecule catabolic process	43/414	391/6187	0.000700803	0.0350671	0.033125	RLIM/PSMB7/PABPC1/SELENOS/CBL/EXOSC3/HUWE1/PSMA6/RACK1/SSB/PELO/LYPLA2/HYAL2/RNF19A/VCP/DNAJB9/BCAP31/CTSV/RNF128/WAC/RBM8A/UBB/APOBEC1/USP7/UBE3A/RMND5B/CUL4B/NUB1/MAD2L1/HSPBP1/UPF3B/CAPN1/SOCS4/YOD1/SIRT1/USP16/FBXO33/RNF20/AZIN1/DEDD/MIB1/TBL1XR1/OAZ1	43
GO:0070647	BP	GO:0070647	protein modification by small protein conjugation or removal	29/414	232/6187	0.000731279	0.0359017	0.0339133	URM1/HUWE1/SUZ12/DCUN1D3/RACK1/RNF19A/VCP/KLHL24/WAC/UBB/USP7/UBE3A/RAD18/RMND5B/MAD2L1/ENY2/HSPBP1/SOCS4/MKRN1/DDX3X/KLHL15/FEM1B/YOD1/SIRT1/MSL2/USP16/RNF20/MDM2/MIB1	29
GO:0030163	BP	GO:0030163	protein catabolic process	34/414	291/6187	0.000898166	0.0432783	0.0408814	RLIM/PSMB7/SELENOS/CBL/HUWE1/PSMA6/RACK1/LYPLA2/RNF19A/VCP/DNAJB9/BCAP31/CTSV/RNF128/WAC/UBB/USP7/UBE3A/RMND5B/CUL4B/NUB1/MAD2L1/HSPBP1/SOCS4/YOD1/SIRT1/USP16/FBXO33/RNF20/AZIN1/DEDD/MIB1/TBL1XR1/OAZ1	34
GO:0032446	BP	GO:0032446	protein modification by small protein conjugation	25/414	193/6187	0.00100535	0.0475623	0.0449282	URM1/HUWE1/SUZ12/DCUN1D3/RACK1/RNF19A/VCP/KLHL24/WAC/UBB/UBE3A/RAD18/RMND5B/MAD2L1/HSPBP1/SOCS4/MKRN1/DDX3X/KLHL15/FEM1B/SIRT1/MSL2/RNF20/MDM2/MIB1	25
GO:0006413	BP	GO:0006413	translational initiation	9/414	40/6187	0.00104552	0.0485793	0.0458888	AGO2/EIF3J/DENR/EIF3H/EIF1/EIF4A1/ABCF1/EIF3M/DDX3X	9
GO:1903580	BP	GO:1903580	positive regulation of ATP metabolic process	5/414	13/6187	0.00107506	0.0490756	0.0463576	PGK1/PPARGC1A/CDK1/SIRT1/CCNB1	5
GO:1990904	CC	GO:1990904	ribonucleoprotein complex	46/423	273/7007	1.03913e-10	3.8136e-08	3.06269e-08	PABPC1/RBM3/RSL24D1/LSM5/RPL35/RPL15/RPS16/RPS5/MRPL20/FBL/MRPL40/BUD31/RACK1/SSB/RPS11/RPS21/ILF2/SRSF2/SNRPF/RPL27/NOP10/CBX5/AGO2/EIF3J/CALR/EIF3H/SNRPC/RPS28/WAC/RBM8A/RPS17/SF3B1/ABCF1/SNRNP35/HNRNPA1/SNU13/HNRNPH1/EIF3M/MRPS11/PNN/DDX3X/CDC40/MFAP1/RPS20/SRSF1/KRR1	46
GO:0005681	CC	GO:0005681	spliceosomal complex	17/423	71/7007	6.84258e-07	0.000125561	0.000100838	PABPC1/RBM3/LSM5/BUD31/SRSF2/SNRPF/SNRPC/WAC/RBM8A/SF3B1/SNRNP35/HNRNPA1/HNRNPH1/PNN/CDC40/MFAP1/SRSF1	17
GO:0070469	CC	GO:0070469	respirasome	15/423	62/7007	2.7112e-06	0.00033167	0.000266363	NDUFA2/NDUFB2/ND1/COX2/ND4L/CYTB/ND2/COX3/COX6A1/ND6/COX1/ND3/ND4/ND5/NDUFA6	15
GO:0016604	CC	GO:0016604	nuclear body	30/423	205/7007	4.67556e-06	0.000366974	0.000294716	PQBP1/PIP5K1A/SNAPC2/SUZ12/NOC3L/RBM19/FBL/ZNF473/PPP4R3A/NBR1/SRSF2/SRSF6/NOP10/SRSF11/PPARGC1A/CBX5/CHTOP/RBM8A/SF3B1/CDK12/MTDH/SON/MAML1/PPIG/SIRT1/CDC40/RBM39/SRSF1/SGO2/STK35	30
GO:0031967	CC	GO:0031967	organelle envelope	42/423	341/7007	5.99958e-06	0.000366974	0.000294716	PRELID1/GATA6/MTX2/RTN4/NDUFA2/HK2/NDUFB2/COX5B/TOMM20/ARL6IP6/COX10/ATP8/ND1/COX2/GOT2/ND4L/CYTB/ND2/COX3/ATP6/COX6A1/ND6/COX1/ND3/CALR/ND4/ND5/IPO8/ABCF1/COQ2/NDUFA6/MAD2L1/RETSAT/MACO1/ENY2/KPNA7/BID/TOMM7/SIRT1/MCL1/MFN1/MINDY3	42
GO:0031975	CC	GO:0031975	envelope	42/423	341/7007	5.99958e-06	0.000366974	0.000294716	PRELID1/GATA6/MTX2/RTN4/NDUFA2/HK2/NDUFB2/COX5B/TOMM20/ARL6IP6/COX10/ATP8/ND1/COX2/GOT2/ND4L/CYTB/ND2/COX3/ATP6/COX6A1/ND6/COX1/ND3/CALR/ND4/ND5/IPO8/ABCF1/COQ2/NDUFA6/MAD2L1/RETSAT/MACO1/ENY2/KPNA7/BID/TOMM7/SIRT1/MCL1/MFN1/MINDY3	42
GO:0098803	CC	GO:0098803	respiratory chain complex	13/423	52/7007	8.56562e-06	0.000449083	0.000360658	NDUFA2/NDUFB2/ND1/COX2/ND4L/CYTB/ND2/COX3/COX6A1/COX1/ND3/ND4/ND5	13
GO:0098798	CC	GO:0098798	mitochondrial protein complex	20/423	117/7007	1.91383e-05	0.00087797	0.000705096	MTX2/NDUFA2/MRPL20/MRPL40/NDUFB2/TOMM20/ATP8/ND1/ND4L/CYTB/ND2/ATP6/COX6A1/COX1/ND3/ND4/ND5/MRPS11/TOMM7/MFN1	20
GO:0031966	CC	GO:0031966	mitochondrial membrane	28/423	205/7007	3.59986e-05	0.00146794	0.0011789	MTX2/NDUFA2/HK2/NDUFB2/COX5B/TOMM20/COX10/ATP8/ND1/COX2/GOT2/ND4L/CYTB/ND2/COX3/ATP6/COX6A1/ND6/COX1/ND3/ND4/ND5/COQ2/NDUFA6/BID/TOMM7/MCL1/MFN1	28
GO:0016607	CC	GO:0016607	nuclear speck	18/423	104/7007	4.2004e-05	0.00153508	0.00123282	PQBP1/PIP5K1A/NOC3L/RBM19/PPP4R3A/SRSF2/SRSF6/SRSF11/CHTOP/RBM8A/SF3B1/CDK12/SON/MAML1/PPIG/CDC40/RBM39/SRSF1	18
GO:0015935	CC	GO:0015935	small ribosomal subunit	10/423	37/7007	4.60107e-05	0.00153508	0.00123282	RPS16/RPS5/RACK1/RPS11/RPS21/RPS28/RPS17/MRPS11/DDX3X/RPS20	10
GO:0005740	CC	GO:0005740	mitochondrial envelope	29/423	224/7007	7.10587e-05	0.00202433	0.00162574	PRELID1/MTX2/NDUFA2/HK2/NDUFB2/COX5B/TOMM20/COX10/ATP8/ND1/COX2/GOT2/ND4L/CYTB/ND2/COX3/ATP6/COX6A1/ND6/COX1/ND3/ND4/ND5/COQ2/NDUFA6/BID/TOMM7/MCL1/MFN1	29
GO:0022627	CC	GO:0022627	cytosolic small ribosomal subunit	8/423	25/7007	7.17066e-05	0.00202433	0.00162574	RPS16/RACK1/RPS11/RPS21/RPS28/RPS17/DDX3X/RPS20	8
GO:0030867	CC	GO:0030867	rough endoplasmic reticulum membrane	9/423	32/7007	7.88189e-05	0.00206618	0.00165935	RPL35/RPS16/RPS21/RPL27/RPS28/RPS17/SEC61A1/MACO1/RPS20	9
GO:0005746	CC	GO:0005746	mitochondrial respirasome	11/423	49/7007	0.00012284	0.00300548	0.00241369	NDUFA2/NDUFB2/ND1/ND4L/CYTB/ND2/COX6A1/COX1/ND3/ND4/ND5	11
GO:0022626	CC	GO:0022626	cytosolic ribosome	12/423	58/7007	0.000140654	0.00322625	0.002591	RSL24D1/RPL35/RPL15/RPS16/RACK1/RPS11/RPS21/RPL27/RPS28/RPS17/DDX3X/RPS20	12
GO:0005720	CC	GO:0005720	nuclear heterochromatin	5/423	10/7007	0.000153204	0.0033074	0.00265616	EED/SUZ12/H2AFZ/CBX5/SIRT1	5
GO:0005840	CC	GO:0005840	ribosome	19/423	127/7007	0.000197962	0.00392823	0.00315475	RSL24D1/RPLP2/RPL35/RPL15/RPS16/RPS5/MRPL20/MRPL40/RACK1/RPS13/RPS11/RPS21/RPL27/RPS28/RPS17/ABCF1/MRPS11/DDX3X/RPS20	19
GO:0098800	CC	GO:0098800	inner mitochondrial membrane protein complex	13/423	69/7007	0.000203369	0.00392823	0.00315475	NDUFA2/NDUFB2/ATP8/ND1/ND4L/CYTB/ND2/ATP6/COX6A1/COX1/ND3/ND4/ND5	13
GO:0044391	CC	GO:0044391	ribosomal subunit	16/423	98/7007	0.000226204	0.00415084	0.00333353	RSL24D1/RPL35/RPL15/RPS16/RPS5/MRPL20/MRPL40/RACK1/RPS11/RPS21/RPL27/RPS28/RPS17/MRPS11/DDX3X/RPS20	16
GO:0071013	CC	GO:0071013	catalytic step 2 spliceosome	9/423	37/7007	0.000266859	0.00466368	0.00374539	PABPC1/BUD31/SNRPF/RBM8A/SF3B1/HNRNPA1/HNRNPH1/PNN/CDC40	9
GO:0017053	CC	GO:0017053	transcription repressor complex	7/423	23/7007	0.000292357	0.00487705	0.00391674	SP1/CBX5/RBBP7/JAZF1/SIN3A/TBL1XR1/ARID4A	7
GO:0000792	CC	GO:0000792	heterochromatin	6/423	17/7007	0.000326495	0.0049741	0.00399469	EED/SUZ12/H2AFZ/CBX5/SIRT1/RNF20	6
GO:0005819	CC	GO:0005819	spindle	14/423	82/7007	0.000344045	0.0049741	0.00399469	BIRC5/TPT1/CDK1/SKA2/BOD1L1/BNIP2/MAD2L1/RAB11A/RHOA/CCNB1/STAG2/DYNLL1/CSPP1/TBL1XR1	14
GO:0019866	CC	GO:0019866	organelle inner membrane	21/423	154/7007	0.000347473	0.0049741	0.00399469	NDUFA2/NDUFB2/COX5B/ARL6IP6/ATP8/ND1/COX2/GOT2/ND4L/CYTB/ND2/COX3/ATP6/COX6A1/COX1/ND3/ND4/ND5/COQ2/NDUFA6/SIRT1	21
GO:0005747	CC	GO:0005747	mitochondrial respiratory chain complex I	8/423	31/7007	0.000379496	0.0049741	0.00399469	NDUFA2/NDUFB2/ND1/ND4L/ND2/ND3/ND4/ND5	8
GO:0030964	CC	GO:0030964	NADH dehydrogenase complex	8/423	31/7007	0.000379496	0.0049741	0.00399469	NDUFA2/NDUFB2/ND1/ND4L/ND2/ND3/ND4/ND5	8
GO:0045271	CC	GO:0045271	respiratory chain complex I	8/423	31/7007	0.000379496	0.0049741	0.00399469	NDUFA2/NDUFB2/ND1/ND4L/ND2/ND3/ND4/ND5	8
GO:0005743	CC	GO:0005743	mitochondrial inner membrane	19/423	137/7007	0.000531909	0.0067314	0.00540597	NDUFA2/NDUFB2/COX5B/ATP8/ND1/COX2/GOT2/ND4L/CYTB/ND2/COX3/ATP6/COX6A1/COX1/ND3/ND4/ND5/COQ2/NDUFA6	19
GO:1990204	CC	GO:1990204	oxidoreductase complex	11/423	58/7007	0.000586896	0.0071797	0.005766	NDUFA2/NDUFB2/ND1/ND4L/CYTB/ND2/COX1/ND3/ND4/ND5/GPD1L	11
GO:0005730	CC	GO:0005730	nucleolus	28/423	242/7007	0.000630198	0.00746073	0.00599169	MYCN/MTX2/RSL24D1/RRP36/FAM32A/EXOSC3/SUZ12/NOC3L/RBM19/FBL/MRPL40/EXOSC1/ILF2/RCL1/NOP10/CBX5/NUB1/SNU13/MTDH/UPF3B/SIRT1/RNF20/DEDD/LYAR/MDM2/JAZF1/KRR1/NEPRO	28
GO:0098556	CC	GO:0098556	cytoplasmic side of rough endoplasmic reticulum membrane	7/423	26/7007	0.000669856	0.00768241	0.00616973	RPL35/RPS16/RPS21/RPL27/RPS28/RPS17/RPS20	7
GO:0098588	CC	GO:0098588	bounding membrane of organelle	40/423	394/7007	0.000723115	0.0078879	0.00633475	B3GNT2/MTX2/RPL35/RAB34/RPS16/LGR5/HK2/RPS21/TFRC/SLC17A7/TOMM20/SNAPIN/RPL27/BCAP31/SLC35B2/RPS28/RPS17/SEC61A1/LMAN2/LAMTOR5/RETSAT/MACO1/SYCN/MMGT1/MTMR2/RAB11A/BID/TOMM7/EBAG9/TMEM87A/NRAS/MCL1/TMCO1/LAPTM4A/RPS20/ADAM10/GOSR1/MFN1/ITM2B/GNAI3	40
GO:0005791	CC	GO:0005791	rough endoplasmic reticulum	9/423	42/7007	0.000730759	0.0078879	0.00633475	RPL35/RPS16/RPS21/RPL27/RPS28/RPS17/SEC61A1/MACO1/RPS20	9
GO:0000776	CC	GO:0000776	kinetochore	8/423	35/7007	0.000914977	0.00959419	0.00770507	BIRC5/CBX5/SKA2/BOD1L1/MAD2L1/CCNB1/DYNLL1/SIN3A	8
GO:0000775	CC	GO:0000775	chromosome, centromeric region	9/423	46/7007	0.00145669	0.0148501	0.0119261	BIRC5/CBX5/SKA2/BOD1L1/MAD2L1/CCNB1/DYNLL1/SIN3A/SGO2	9
GO:0098554	CC	GO:0098554	cytoplasmic side of endoplasmic reticulum membrane	7/423	30/7007	0.00168069	0.0166706	0.0133881	RPL35/RPS16/RPS21/RPL27/RPS28/RPS17/RPS20	7
GO:0005876	CC	GO:0005876	spindle microtubule	5/423	16/7007	0.00196178	0.0189466	0.015216	BIRC5/CDK1/SKA2/BOD1L1/RAB11A	5
GO:0015630	CC	GO:0015630	microtubule cytoskeleton	30/423	288/7007	0.00224127	0.0210909	0.0169381	SELENOS/BIRC5/TPT1/SEPTIN2/RNF19A/FLOT1/CFAP20/IFT20/ACTR8/CDK1/SKA2/BOD1L1/BNIP2/MAD2L1/UPF3B/DDX3X/RAB11A/MCM3/TUBA8/MFAP1/RHOA/CCNB1/RBM39/STAG2/DYNLL1/CSPP1/MIB1/TAOK1/GNAI3/TBL1XR1	30
GO:0005684	CC	GO:0005684	U2-type spliceosomal complex	7/423	33/7007	0.00301491	0.0276618	0.0222151	BUD31/SNRPF/SNRPC/RBM8A/SF3B1/CDC40/MFAP1	7
GO:0000922	CC	GO:0000922	spindle pole	8/423	42/7007	0.00316579	0.0283377	0.0227579	TPT1/BOD1L1/BNIP2/MAD2L1/RAB11A/CCNB1/STAG2/CSPP1	8
GO:0070069	CC	GO:0070069	cytochrome complex	5/423	18/7007	0.00348088	0.0304163	0.0244272	COX2/CYTB/COX3/COX6A1/COX1	5
GO:0005694	CC	GO:0005694	chromosome	30/423	301/7007	0.00433972	0.0358678	0.0288054	EED/BIRC5/EXOSC3/SUZ12/BUD31/VCP/KLF4/H2AFZ/SP1/ACTR8/CBX5/SKA2/HELB/BOD1L1/SMC4/CDK12/MAD2L1/SYCP3/SIRT1/ING3/SETDB1/RNF20/RBBP7/CCNB1/STAG2/DYNLL1/ACTR2/SIN3A/PSIP1/SGO2	30
GO:0045277	CC	GO:0045277	respiratory chain complex IV	4/423	12/7007	0.00439397	0.0358678	0.0288054	COX2/COX3/COX6A1/COX1	4
GO:0005789	CC	GO:0005789	endoplasmic reticulum membrane	27/423	263/7007	0.00447687	0.0358678	0.0288054	SELENOS/RTN4/RPL35/RPS16/RPS21/VCP/DEGS1/RPL27/BCAP31/ALG3/SLC35B2/CALR/RPS28/RPS17/SEC61A1/LMAN2/TMBIM6/SPCS3/RETSAT/MACO1/MTDH/MMGT1/CHPT1/TMCO1/RPS20/TMX3/GNAI3	27
GO:0005815	CC	GO:0005815	microtubule organizing center	20/423	176/7007	0.00449569	0.0358678	0.0288054	BIRC5/RNF19A/FLOT1/CFAP20/IFT20/ACTR8/CDK1/BOD1L1/BNIP2/UPF3B/DDX3X/RAB11A/MCM3/MFAP1/CCNB1/RBM39/DYNLL1/CSPP1/MIB1/GNAI3	20
GO:0042175	CC	GO:0042175	nuclear outer membrane-endoplasmic reticulum membrane network	27/423	265/7007	0.00496157	0.0387425	0.031114	SELENOS/RTN4/RPL35/RPS16/RPS21/VCP/DEGS1/RPL27/BCAP31/ALG3/SLC35B2/CALR/RPS28/RPS17/SEC61A1/LMAN2/TMBIM6/SPCS3/RETSAT/MACO1/MTDH/MMGT1/CHPT1/TMCO1/RPS20/TMX3/GNAI3	27
GO:0000777	CC	GO:0000777	condensed chromosome kinetochore	4/423	13/7007	0.00604807	0.0452988	0.0363793	BIRC5/SKA2/BOD1L1/CCNB1	4
GO:0031519	CC	GO:0031519	PcG protein complex	4/423	13/7007	0.00604807	0.0452988	0.0363793	EED/SUZ12/SIRT1/RBBP7	4
GO:1990234	CC	GO:1990234	transferase complex	27/423	271/7007	0.00668687	0.0490816	0.0394173	EED/EP300/SUZ12/DCUN1D3/RNF19A/CKS2/SNRPF/KANSL2/KLHL24/CBX5/CDK1/TAF4B/IKBKB/CUL4B/POLR2E/CDK12/ENY2/SOCS4/KLHL15/SIRT1/YPEL5/ING3/MSL2/FBXO33/RNF20/RBBP7/CCNB1	27
GO:0003723	MF	GO:0003723	RNA binding	85/444	473/6851	3.68468e-19	1.70601e-16	1.59023e-16	RBM15B/TRNAU1AP/SRSF4/PABPC1/AICDA/SPI1/RBM3/SUPT4H1/RSL24D1/LSM5/RPL35/EWSR1/ADAT1/RPL15/RPS16/TCEANC2/EEF1B2/EXOSC3/RPS5/SUZ12/CPSF6/MRPL20/RBM19/FBL/ZRANB2/HNRNPA2B1/SSB/TFRC/ETF1/EXOSC1/ILF2/ELL2/SRSF2/SNRPF/SRSF6/RBM25/EIF1AD/NOP10/SRSF11/TIAL1/PPARGC1A/AGO2/EIF3J/CALR/DENR/HELB/EIF3H/SNRPC/PAPOLG/TAF4B/MBNL3/RBM8A/EIF1/APOBEC1/DCP2/CPEB4/CNP/DPPA5/ESF1/EIF4A1/SF3B1/SNRNP35/NSUN5/HNRNPA1/SNU…	85
GO:0003729	MF	GO:0003729	mRNA binding	24/444	99/6851	1.0462e-08	2.42196e-06	2.2576e-06	PABPC1/RPL35/SSB/ETF1/SRSF6/RBM25/CALR/DENR/SNRPC/RBM8A/APOBEC1/CPEB4/SF3B1/SNRNP35/HNRNPA1/UPF3B/MRPS11/SERBP1/DDX3X/PTBP1/RNF20/CPEB2/FXR1/PTBP3	24
GO:0045182	MF	GO:0045182	translation regulator activity	16/444	67/6851	3.83606e-06	0.000592032	0.000551855	SUPT4H1/TCEANC2/EEF1B2/ETF1/ELL2/EIF1AD/EIF3J/DENR/EIF3H/TAF4B/EIF1/CPEB4/EIF4A1/ABCF1/EIF3M/CPEB2	16
GO:0090079	MF	GO:0090079	translation regulator activity, nucleic acid binding	14/444	59/6851	1.67841e-05	0.00170341	0.00158781	SUPT4H1/TCEANC2/EEF1B2/ETF1/ELL2/EIF1AD/EIF3J/DENR/EIF3H/TAF4B/EIF1/EIF4A1/ABCF1/EIF3M	14
GO:0008135	MF	GO:0008135	translation factor activity, RNA binding	13/444	52/6851	1.83953e-05	0.00170341	0.00158781	SUPT4H1/TCEANC2/EEF1B2/ETF1/ELL2/EIF1AD/EIF3J/DENR/EIF3H/TAF4B/EIF1/EIF4A1/EIF3M	13
GO:0008137	MF	GO:0008137	NADH dehydrogenase (ubiquinone) activity	8/444	21/6851	2.80518e-05	0.00185543	0.00172951	NDUFS1/ND1/ND4L/ND2/ND6/ND3/ND4/ND5	8
GO:0050136	MF	GO:0050136	NADH dehydrogenase (quinone) activity	8/444	21/6851	2.80518e-05	0.00185543	0.00172951	NDUFS1/ND1/ND4L/ND2/ND6/ND3/ND4/ND5	8
GO:0003954	MF	GO:0003954	NADH dehydrogenase activity	8/444	22/6851	4.16065e-05	0.00240798	0.00224456	NDUFS1/ND1/ND4L/ND2/ND6/ND3/ND4/ND5	8
GO:0016655	MF	GO:0016655	oxidoreductase activity, acting on NAD(P)H, quinone or similar compound as acceptor	8/444	24/6851	8.52625e-05	0.00438628	0.00408861	NDUFS1/ND1/ND4L/ND2/ND6/ND3/ND4/ND5	8
GO:0003713	MF	GO:0003713	transcription coactivator activity	14/444	81/6851	0.000617906	0.028609	0.0266675	EP300/BUD31/HYAL2/PPARGC1A/SLC30A9/ENY2/NCOA3/MTDH/MAML1/SIRT1/USP16/RNF20/MED14/DYRK1A	14
KEGG
	ID	Description	GeneRatio	BgRatio	pvalue	p.adjust	qvalue	geneID	Count
ssc03040	ssc03040	Spliceosome	23/431	126/8760	3.85091e-08	1.0667e-05	9.24218e-06	PQBP1/SRSF4/LSM5/BUD31/SRSF3/DHX15/SRSF2/SNRPF/SRSF6/RBM25/HSPA8/CWC15/SNRPC/SYF2/RBM8A/DDX5/SF3B1/LSM7/HNRNPA1/SNU13/CDC40/NCBP1/SRSF1	23
ssc03015	ssc03015	mRNA surveillance pathway	18/431	91/8760	3.39993e-07	3.19973e-05	2.77233e-05	PABPC1/CPSF6/PELO/ETF1/SAP18/GSPT1/PPP2R2A/PAPOLG/RNGTT/RBM8A/SRRM1/UPF3B/RNMT/PNN/UPF1/PPP2R1B/CSTF1/NCBP1	18
ssc04110	ssc04110	Cell cycle	21/431	122/8760	4.2588e-07	3.19973e-05	2.77233e-05	CDC26/GADD45B/EP300/GSK3B/ANAPC7/CDC45/CHEK2/YWHAH/CDK1/E2F3/MCM7/MAD2L1/ORC2/SKP2/MCM3/SMC1B/CCNB1/STAG2/MDM2/CDC27/YWHAB	21
ssc00190	ssc00190	Oxidative phosphorylation	22/431	133/8760	4.62055e-07	3.19973e-05	2.77233e-05	NDUFA2/NDUFS1/NDUFB2/COX5B/COX10/ATP8/ND1/COX2/ND4L/CYTB/ND2/COX3/NDUFB10/ATP6/COX6A1/ND6/COX1/ND3/ND4/ND5/NDUFA6/NDUFA1	22
ssc05014	ssc05014	Amyotrophic lateral sclerosis	40/431	364/8760	1.25618e-06	6.95922e-05	6.02965e-05	PSMB7/NDUFA2/PSMA6/NDUFS1/NDUFB2/HNRNPA2B1/COX5B/ATF4/SRSF3/DNAH5/VCP/ATP8/ND1/COX2/ND4L/CYTB/ND2/BECN2/COX3/NDUFB10/ATP6/COX6A1/NUP153/ND6/COX1/ND3/ND4/ND5/DNAH11/NUP133/NDUFA6/HNRNPA1/SETX/BID/NUP214/TUBA8/NCBP1/NDUFA1/ATXN2/SPG11	40
ssc05016	ssc05016	Huntington disease	35/431	308/8760	2.79399e-06	0.000128989	0.000111759	PSMB7/TFAM/NDUFA2/EP300/PSMA6/NDUFS1/NDUFB2/COX5B/DNAH5/ATP8/ND1/COX2/ND4L/CYTB/ND2/BECN2/COX3/NDUFB10/ATP6/SP1/PPARGC1A/COX6A1/ND6/COX1/ND3/ND4/ND5/TAF4B/DNAH11/CREB3L3/POLR2E/NDUFA6/TUBA8/NDUFA1/SIN3A	35
ssc05012	ssc05012	Parkinson disease	30/431	251/8760	5.32803e-06	0.000210838	0.000182675	PSMB7/NDUFA2/PLCG1/PSMA6/NDUFS1/NDUFB2/COX5B/ATF4/ATP8/ND1/COX2/ND4L/CYTB/ND2/COX3/NDUFB10/ATP6/COX6A1/ND6/COX1/ND3/ND4/ND5/UBB/NDUFA6/TUBA8/MFN1/NDUFA1/GNAI3/CALM1	30
ssc04714	ssc04714	Thermogenesis	28/431	230/8760	7.75578e-06	0.000268544	0.000232673	NDUFA2/NDUFS1/NDUFB2/COX5B/KDM1A/COX10/ATP8/ND1/COX2/ND4L/CYTB/ND2/COX3/NDUFB10/ATP6/PPARGC1A/COX6A1/ND6/COX1/ND3/ND4/ND5/RHEB/CREB3L3/NDUFA6/ARID1A/NRAS/NDUFA1	28
ssc05010	ssc05010	Alzheimer disease	38/431	369/8760	1.09734e-05	0.000337735	0.000292623	PSMB7/RTN4/NDUFA2/GSK3B/PSMA6/NDUFS1/NDUFB2/COX5B/ATF4/FZD6/ATP8/ND1/COX2/CSNK1A1/ND4L/CYTB/ND2/BECN2/COX3/NDUFB10/ATP6/COX6A1/CHRNA7/ND6/COX1/ND3/PIK3CD/ND4/ND5/IKBKB/NDUFA6/CAPN1/BID/NRAS/TUBA8/ADAM10/NDUFA1/CALM1	38
ssc04120	ssc04120	Ubiquitin mediated proteolysis	20/431	142/8760	1.90405e-05	0.000527422	0.000456972	CDC26/CBL/HUWE1/CUL2/ANAPC7/NEDD4/TRIP12/UBB/UBE3A/CUL4B/UBE4A/SKP2/UBE2E3/RHOBTB1/BIRC6/MDM2/BIRC3/CDC27/SMURF2/CBLB	20
ssc03013	ssc03013	RNA transport	21/431	161/8760	3.85469e-05	0.00097068	0.000841023	PABPC1/EIF3G/SAP18/EIF1AX/NUP153/EIF3J/EIF3H/RBM8A/EIF1/EIF4A1/NUP133/SRRM1/EIF4G2/UPF3B/PNN/UPF1/XPO1/NUP214/NCBP1/FXR1/EIF5B	21
ssc04910	ssc04910	Insulin signaling pathway	18/431	136/8760	0.000113153	0.00261196	0.00226307	PHKB/CBL/GSK3B/HK2/FLOT1/PPARGC1A/ACACA/PIK3CD/PTPN1/IKBKB/RHEB/SOCS4/NRAS/GYS1/CRK/CBLB/CALM1/CRKL	18
ssc04723	ssc04723	Retrograde endocannabinoid signaling	18/431	148/8760	0.000332191	0.00707823	0.00613276	NDUFA2/NDUFS1/NDUFB2/SLC17A7/ND1/ND4L/ND2/NDUFB10/ND6/ND3/ND4/ND5/GABRA4/NDUFA6/GNAO1/GABRR2/NDUFA1/GNAI3	18
ssc03010	ssc03010	Ribosome	18/431	151/8760	0.000425485	0.00841852	0.00729403	RSL24D1/RPS15A/RPLP2/RPL35/RPL15/RPS16/RPS5/MRPL20/RPS13/RPS11/RPS21/RPL27/RPL28/RPS28/RPS17/MRPS11/RPL37/RPS20	18
ssc04810	ssc04810	Regulation of actin cytoskeleton	22/431	214/8760	0.000822488	0.0151886	0.0131598	PIP5K1A/FGF6/ARPC1B/ITGB5/PIK3CD/DIAPH2/SSH1/ROCK1/ARPC4/IQGAP2/ENAH/DIAPH3/ARHGEF6/PPP1R12A/NRAS/WASL/RHOA/NCKAP1/CRK/PAK2/TIAM1/CRKL	22
ssc05100	ssc05100	Bacterial invasion of epithelial cells	11/431	74/8760	0.000909386	0.0157437	0.0136408	CBL/ARPC1B/SEPTIN1/SEPTIN2/PIK3CD/ARPC4/WASL/RHOA/CRK/SEPTIN11/CRKL	11
ssc04932	ssc04932	Non-alcoholic fatty liver disease	17/431	153/8760	0.00135335	0.0220517	0.0191061	NDUFA2/GSK3B/NDUFS1/NDUFB2/COX5B/ATF4/COX2/CYTB/COX3/NDUFB10/COX6A1/COX1/PIK3CD/IKBKB/NDUFA6/BID/NDUFA1	17
ssc03018	ssc03018	RNA degradation	11/431	79/8760	0.00157694	0.0242673	0.0210258	PABPC1/BTG3/EXOSC10/CNOT3/TOB2/LSM5/EXOSC3/EXOSC1/CNOT1/DCP2/LSM7	11
ssc05163	ssc05163	Human cytomegalovirus infection	22/431	227/8760	0.00177987	0.0259486	0.0224825	GSK3B/ATF4/VEGFA/SP1/CALR/PIK3CD/E2F3/IKBKB/ROCK1/RHEB/CREB3L3/GNAO1/JAK1/PDIA3/BID/NRAS/RHOA/MDM2/CRK/GNAI3/CALM1/CRKL	22

## Sheet: PA 4-cell vs. PA 2-cell  Down
GO
	ONTOLOGY	ID	Description	GeneRatio	BgRatio	pvalue	p.adjust	qvalue	geneID	Count
GO:0005930	CC	GO:0005930	axoneme	3/96	24/7007	0.00409416	0.333674	0.323223	ATG5/LCA5/PRKAR1A	3
GO:0097014	CC	GO:0097014	ciliary plasm	3/96	24/7007	0.00409416	0.333674	0.323223	ATG5/LCA5/PRKAR1A	3
GO:0001772	CC	GO:0001772	immunological synapse	2/96	10/7007	0.00778209	0.422827	0.409584	PRKAR1A/CD28	2
GO:0032838	CC	GO:0032838	plasma membrane bounded cell projection cytoplasm	3/96	40/7007	0.0170736	0.445023	0.431084	ATG5/LCA5/PRKAR1A	3
GO:0000152	CC	GO:0000152	nuclear ubiquitin ligase complex	2/96	16/7007	0.0196745	0.445023	0.431084	RNF7/PCGF5	2
GO:0008023	CC	GO:0008023	transcription elongation factor complex	2/96	16/7007	0.0196745	0.445023	0.431084	ICE2/EAF1	2
GO:0099568	CC	GO:0099568	cytoplasmic region	3/96	45/7007	0.0233519	0.445023	0.431084	ATG5/LCA5/PRKAR1A	3
GO:0000151	CC	GO:0000151	ubiquitin ligase complex	4/96	82/7007	0.0256857	0.445023	0.431084	RNF7/DCUN1D5/PCGF5/CUL4B	4
GO:0008287	CC	GO:0008287	protein serine/threonine phosphatase complex	2/96	19/7007	0.027302	0.445023	0.431084	NCK1/PPP3CB	2
GO:1903293	CC	GO:1903293	phosphatase complex	2/96	19/7007	0.027302	0.445023	0.431084	NCK1/PPP3CB	2
GO:1990234	CC	GO:1990234	transferase complex	8/96	271/7007	0.0318132	0.471413	0.456648	RNF7/POLR2M/DCUN1D5/ATG5/PCGF5/PRKAR1A/CUL4B/PFKM	8
GO:0004386	MF	GO:0004386	helicase activity	6/93	47/6851	3.64873e-05	0.00828263	0.0079504	HELLS/DDX39B/DDX52/BLM/DDX20/DHX40	6
GO:0003724	MF	GO:0003724	RNA helicase activity	3/93	22/6851	0.00309339	0.253737	0.24356	DDX39B/DDX52/DDX20	3
GO:0016887	MF	GO:0016887	ATPase activity	6/93	108/6851	0.00335336	0.253737	0.24356	HELLS/DDX39B/DDX52/BLM/DDX20/DHX40	6
GO:0015645	MF	GO:0015645	fatty acid ligase activity	2/93	10/6851	0.00764252	0.337562	0.324022	ACSM3/ACSL4	2
GO:0043027	MF	GO:0043027	cysteine-type endopeptidase inhibitor activity involved in apoptotic process	2/93	10/6851	0.00764252	0.337562	0.324022	TNFAIP8/PRDX3	2
GO:0016405	MF	GO:0016405	CoA-ligase activity	2/93	11/6851	0.0092588	0.337562	0.324022	ACSM3/ACSL4	2
GO:0016878	MF	GO:0016878	acid-thiol ligase activity	2/93	12/6851	0.011013	0.337562	0.324022	ACSM3/ACSL4	2
GO:0008270	MF	GO:0008270	zinc ion binding	10/93	325/6851	0.0122822	0.337562	0.324022	ZFAND6/RNF7/MID1/MARCHF5/ZFAND2A/DCTD/MEP1B/CRYZ/NR2F1/MMP3	10
GO:0031624	MF	GO:0031624	ubiquitin conjugating enzyme binding	2/93	14/6851	0.0149197	0.337562	0.324022	DCUN1D5/RNF180	2
GO:0051018	MF	GO:0051018	protein kinase A binding	2/93	14/6851	0.0149197	0.337562	0.324022	ARFGEF1/PRKAR1A	2
GO:0046914	MF	GO:0046914	transition metal ion binding	12/93	451/6851	0.0182975	0.337562	0.324022	ZFAND6/RNF7/MID1/CYP3A29/MARCHF5/ZFAND2A/DCTD/GALNT1/MEP1B/CRYZ/NR2F1/MMP3	12
GO:0043028	MF	GO:0043028	cysteine-type endopeptidase regulator activity involved in apoptotic process	2/93	16/6851	0.0193317	0.337562	0.324022	TNFAIP8/PRDX3	2
GO:0044390	MF	GO:0044390	ubiquitin-like protein conjugating enzyme binding	2/93	16/6851	0.0193317	0.337562	0.324022	DCUN1D5/RNF180	2
GO:0004860	MF	GO:0004860	protein kinase inhibitor activity	2/93	17/6851	0.021718	0.343617	0.329834	NCK1/PRKAR1A	2
GO:0016877	MF	GO:0016877	ligase activity, forming carbon-sulfur bonds	2/93	18/6851	0.0242197	0.343617	0.329834	ACSM3/ACSL4	2
GO:0019210	MF	GO:0019210	kinase inhibitor activity	2/93	18/6851	0.0242197	0.343617	0.329834	NCK1/PRKAR1A	2
GO:0004222	MF	GO:0004222	metalloendopeptidase activity	3/93	49/6851	0.0284643	0.372724	0.357774	OMA1/MEP1B/MMP3	3
GO:0005544	MF	GO:0005544	calcium-dependent phospholipid binding	2/93	20/6851	0.0295552	0.372724	0.357774	ANXA7/ANXA5	2
GO:0017022	MF	GO:0017022	myosin binding	2/93	22/6851	0.0353112	0.421876	0.404954	ARFGEF1/TRPM7	2
GO:0004869	MF	GO:0004869	cysteine-type endopeptidase inhibitor activity	2/93	24/6851	0.0414616	0.470589	0.451713	TNFAIP8/PRDX3	2
KEGG
No_result

## Sheet: PA 8-cell vs. PA 4-cell  Up
GO
	ONTOLOGY	ID	Description	GeneRatio	BgRatio	pvalue	p.adjust	qvalue	geneID	Count
GO:0006412	BP	GO:0006412	translation	24/120	239/6187	1.571e-11	1.29992e-08	1.27971e-08	RPS12/IGF2BP1/EIF2S1/FTSJ1/RPS4X/RWDD1/RPL23/RPL36AL/RPL29/RPL11/MRPS9/RPL21/MRPS5/RPS3A/NARS1/RPL31/RPS18/SERP1/RPS3/EIF3A/RPS27L/EEF1B2/QKI/MRPL18	24
GO:0043043	BP	GO:0043043	peptide biosynthetic process	24/120	245/6187	2.67526e-11	1.29992e-08	1.27971e-08	RPS12/IGF2BP1/EIF2S1/FTSJ1/RPS4X/RWDD1/RPL23/RPL36AL/RPL29/RPL11/MRPS9/RPL21/MRPS5/RPS3A/NARS1/RPL31/RPS18/SERP1/RPS3/EIF3A/RPS27L/EEF1B2/QKI/MRPL18	24
GO:0006518	BP	GO:0006518	peptide metabolic process	26/120	292/6187	3.08038e-11	1.29992e-08	1.27971e-08	RPS12/IGF2BP1/EIF2S1/FTSJ1/RPS4X/RWDD1/RPL23/RPL36AL/RPL29/RPL11/MRPS9/TMED10/RPL21/MRPS5/RPS3A/NARS1/RPL31/GSTM3/RPS18/SERP1/RPS3/EIF3A/RPS27L/EEF1B2/QKI/MRPL18	26
GO:0043604	BP	GO:0043604	amide biosynthetic process	25/120	291/6187	1.71799e-10	5.43745e-08	5.35291e-08	RPS12/IGF2BP1/ORMDL2/EIF2S1/FTSJ1/RPS4X/RWDD1/RPL23/RPL36AL/RPL29/RPL11/MRPS9/RPL21/MRPS5/RPS3A/NARS1/RPL31/RPS18/SERP1/RPS3/EIF3A/RPS27L/EEF1B2/QKI/MRPL18	25
GO:0043603	BP	GO:0043603	cellular amide metabolic process	27/120	375/6187	1.55626e-09	3.94045e-07	3.87918e-07	RPS12/IGF2BP1/ORMDL2/EIF2S1/FTSJ1/RPS4X/RWDD1/RPL23/RPL36AL/RPL29/RPL11/MRPS9/TMED10/RPL21/MRPS5/RPS3A/NARS1/RPL31/GSTM3/RPS18/SERP1/RPS3/EIF3A/RPS27L/EEF1B2/QKI/MRPL18	27
GO:0022613	BP	GO:0022613	ribonucleoprotein complex biogenesis	13/120	157/6187	9.22265e-06	0.00194598	0.00191572	RPL7L1/WDR12/RBIS/UTP15/RPL11/RPL7/TAF9/GAR1/DDX49/EIF3A/SNU13/RPS27L/STRAP	13
GO:0042254	BP	GO:0042254	ribosome biogenesis	10/120	107/6187	3.72482e-05	0.00673659	0.00663185	RPL7L1/WDR12/RBIS/UTP15/RPL11/RPL7/GAR1/DDX49/SNU13/RPS27L	10
GO:0034470	BP	GO:0034470	ncRNA processing	10/120	126/6187	0.000149835	0.0237114	0.0233427	QTRT2/RPL7L1/WDR12/FTSJ1/TRMT6/UTP15/RPL7/POP7/GAR1/DDX49	10
GO:0034660	BP	GO:0034660	ncRNA metabolic process	11/120	157/6187	0.000211828	0.0297971	0.0293338	QTRT2/RPL7L1/WDR12/FTSJ1/TRMT6/UTP15/RPL7/POP7/GAR1/NARS1/DDX49	11
GO:0043543	BP	GO:0043543	protein acylation	7/120	69/6187	0.000345499	0.0437401	0.04306	DLD/ABHD17C/OGT/TAF9/ESCO1/EPC1/GLUL	7
GO:1990904	CC	GO:1990904	ribonucleoprotein complex	28/135	273/7007	1.5314e-13	3.21595e-11	2.53085e-11	RPS12/IGF2BP1/RPL7L1/EIF2S1/WDR12/RWDD1/RPL23/RPL36AL/RPL29/RPL11/RPL7/MRPS9/POP7/RPL21/MRPS5/TAF9/RPS3A/SF3B4/GAR1/RPL31/RPS18/RPS3/ESS2/EIF3A/SNU13/EIF4H/RPS27L/MRPL18	28
GO:0005840	CC	GO:0005840	ribosome	17/135	127/7007	2.23491e-10	2.34666e-08	1.84674e-08	RPS12/RPL7L1/RPS4X/RPL23/RPL36AL/RPL29/RPL11/RPL7/MRPS9/RPL21/MRPS5/RPS3A/RPL31/RPS18/RPS3/RPS27L/MRPL18	17
GO:0044391	CC	GO:0044391	ribosomal subunit	15/135	98/7007	4.01252e-10	2.80876e-08	2.21041e-08	RPS12/RPL7L1/RPL23/RPL36AL/RPL29/RPL11/RPL7/MRPS9/RPL21/RPS3A/RPL31/RPS18/RPS3/RPS27L/MRPL18	15
GO:0022626	CC	GO:0022626	cytosolic ribosome	12/135	58/7007	6.70201e-10	3.51856e-08	2.76899e-08	RPS12/RPL7L1/RPL23/RPL29/RPL11/RPL7/RPL21/RPS3A/RPL31/RPS18/RPS3/RPS27L	12
GO:0098556	CC	GO:0098556	cytoplasmic side of rough endoplasmic reticulum membrane	7/135	26/7007	4.08706e-07	1.71657e-05	1.35088e-05	RPL23/RPL36AL/RPL29/RPL11/RPL31/RPS18/RPS3	7
GO:0098554	CC	GO:0098554	cytoplasmic side of endoplasmic reticulum membrane	7/135	30/7007	1.18608e-06	4.15128e-05	3.26692e-05	RPL23/RPL36AL/RPL29/RPL11/RPL31/RPS18/RPS3	7
GO:0022625	CC	GO:0022625	cytosolic large ribosomal subunit	7/135	31/7007	1.50759e-06	4.52276e-05	3.55926e-05	RPL7L1/RPL23/RPL29/RPL11/RPL7/RPL21/RPL31	7
GO:0030867	CC	GO:0030867	rough endoplasmic reticulum membrane	7/135	32/7007	1.89894e-06	4.84923e-05	3.81619e-05	RPL23/RPL36AL/RPL29/RPL11/RPL31/RPS18/RPS3	7
GO:0015934	CC	GO:0015934	large ribosomal subunit	9/135	61/7007	2.07824e-06	4.84923e-05	3.81619e-05	RPL7L1/RPL23/RPL36AL/RPL29/RPL11/RPL7/RPL21/RPL31/MRPL18	9
GO:0005730	CC	GO:0005730	nucleolus	17/135	242/7007	3.41358e-06	7.16853e-05	5.6414e-05	PNO1/CPNE3/WDR12/NEPRO/DNAJC2/UTP15/RPL11/MRPS9/POP7/PARP2/SF3B4/GAR1/POLR2F/RPS3/EIF3A/SNU13/NOC3L	17
GO:0005791	CC	GO:0005791	rough endoplasmic reticulum	7/135	42/7007	1.29623e-05	0.000247462	0.000194745	RPL23/RPL36AL/RPL29/RPL11/RPL31/RPS18/RPS3	7
GO:0015935	CC	GO:0015935	small ribosomal subunit	6/135	37/7007	6.51009e-05	0.00113927	0.000896565	RPS12/MRPS9/RPS3A/RPS18/RPS3/RPS27L	6
GO:0022627	CC	GO:0022627	cytosolic small ribosomal subunit	5/135	25/7007	9.60362e-05	0.00155135	0.00122087	RPS12/RPS3A/RPS18/RPS3/RPS27L	5
GO:0005789	CC	GO:0005789	endoplasmic reticulum membrane	15/135	263/7007	0.000149452	0.00224178	0.00176421	ORMDL2/EMC4/TMX1/RETSAT/RPL23/RPL36AL/PIGB/RPL29/RPL11/TMED10/RPL31/RPS18/SERP1/RPS3/INSIG2	15
GO:0042175	CC	GO:0042175	nuclear outer membrane-endoplasmic reticulum membrane network	15/135	265/7007	0.000162535	0.00227549	0.00179074	ORMDL2/EMC4/TMX1/RETSAT/RPL23/RPL36AL/PIGB/RPL29/RPL11/TMED10/RPL31/RPS18/SERP1/RPS3/INSIG2	15
GO:0098562	CC	GO:0098562	cytoplasmic side of membrane	7/135	63/7007	0.000189896	0.00249238	0.00196142	RPL23/RPL36AL/RPL29/RPL11/RPL31/RPS18/RPS3	7
GO:0019867	CC	GO:0019867	outer membrane	6/135	50/7007	0.000362448	0.00422856	0.00332774	QTRT2/RETSAT/SOX10/BID/MCL1/TOMM20	6
GO:0031968	CC	GO:0031968	organelle outer membrane	6/135	50/7007	0.000362448	0.00422856	0.00332774	QTRT2/RETSAT/SOX10/BID/MCL1/TOMM20	6
GO:0098588	CC	GO:0098588	bounding membrane of organelle	18/135	394/7007	0.000515798	0.00570093	0.00448645	QTRT2/RETSAT/SAR1A/RPL23/RPL36AL/RPL29/SOX10/RPL11/TMED10/BET1/SLC17A7/BID/RPL31/RPS18/RPS3/RAB34/MCL1/TOMM20	18
GO:1990234	CC	GO:1990234	transferase complex	14/135	271/7007	0.000683989	0.00718189	0.00565191	ORMDL2/DLD/RUVBL2/TRMT6/KDM5C/KLHL24/TAF11/OGT/TAF9/POLR2F/EPC1/CACYBP/ATG5/HCFC2	14
GO:0031967	CC	GO:0031967	organelle envelope	16/135	341/7007	0.000807892	0.0077117	0.00606886	OSBPL8/COX17/QTRT2/CHCHD4/RETSAT/EFHD1/DNAJC2/SOX10/OGT/BID/RPS3/EPC1/CACYBP/MCL1/NXT2/TOMM20	16
GO:0031975	CC	GO:0031975	envelope	16/135	341/7007	0.000807892	0.0077117	0.00606886	OSBPL8/COX17/QTRT2/CHCHD4/RETSAT/EFHD1/DNAJC2/SOX10/OGT/BID/RPS3/EPC1/CACYBP/MCL1/NXT2/TOMM20	16
GO:0005783	CC	GO:0005783	endoplasmic reticulum	15/135	332/7007	0.00172613	0.0157603	0.0124029	LCLAT1/SSR4/SAR1A/RPL23/PRDX4/RPL36AL/RPL29/RPL11/TMED10/RPL21/RPL31/RPS18/RPS3/INSIG2/GLUL	15
GO:0005741	CC	GO:0005741	mitochondrial outer membrane	5/135	48/7007	0.00217093	0.0189957	0.014949	QTRT2/SOX10/BID/MCL1/TOMM20	5
GO:0000123	CC	GO:0000123	histone acetyltransferase complex	4/135	34/7007	0.00390385	0.0327923	0.0258065	RUVBL2/OGT/TAF9/EPC1	4
GO:0031248	CC	GO:0031248	protein acetyltransferase complex	4/135	35/7007	0.0043427	0.0337765	0.026581	RUVBL2/OGT/TAF9/EPC1	4
GO:1902493	CC	GO:1902493	acetyltransferase complex	4/135	35/7007	0.0043427	0.0337765	0.026581	RUVBL2/OGT/TAF9/EPC1	4
GO:0034708	CC	GO:0034708	methyltransferase complex	4/135	38/7007	0.00585612	0.0439209	0.0345643	TRMT6/KDM5C/TAF9/HCFC2	4
GO:0003735	MF	GO:0003735	structural constituent of ribosome	17/123	104/6851	2.5357e-12	7.17602e-10	7.04657e-10	RPS12/RPL7L1/RPS4X/RPL23/RPL36AL/RPL29/RPL11/RPL7/MRPS9/RPL21/MRPS5/RPS3A/RPL31/RPS18/RPS3/RPS27L/MRPL18	17
GO:0005198	MF	GO:0005198	structural molecule activity	18/123	218/6851	5.0512e-08	7.14745e-06	7.01852e-06	RPS12/RPL7L1/RPS4X/RPL23/RPL36AL/ARPC3/RPL29/RPL11/RPL7/MRPS9/RPL21/MRPS5/RPS3A/RPL31/RPS18/RPS3/RPS27L/MRPL18	18
GO:0003723	MF	GO:0003723	RNA binding	26/123	473/6851	1.90793e-07	1.79981e-05	1.76734e-05	PNO1/IGF2BP1/RPL7L1/EIF2S1/RPS4X/PAPOLA/RPL23/RPL11/MRPS9/POP7/TAF11/MRPS5/TAF9/SF3B4/GAR1/DDX49/RPS18/RPS3/EIF3A/SNU13/EIF4H/RPS27L/EEF1A1/EEF1B2/QKI/MRPL18	26
GO:0045182	MF	GO:0045182	translation regulator activity	9/123	67/6851	2.57187e-06	0.00018196	0.000178677	IGF2BP1/EIF2S1/TAF11/TAF9/EIF3A/EIF4H/RPS27L/EEF1A1/EEF1B2	9
GO:0090079	MF	GO:0090079	translation regulator activity, nucleic acid binding	8/123	59/6851	8.85345e-06	0.000501105	0.000492065	EIF2S1/TAF11/TAF9/EIF3A/EIF4H/RPS27L/EEF1A1/EEF1B2	8
GO:0019843	MF	GO:0019843	rRNA binding	5/123	21/6851	2.77895e-05	0.00131074	0.00128709	RPS4X/RPL23/RPL11/RPS18/MRPL18	5
GO:0008135	MF	GO:0008135	translation factor activity, RNA binding	7/123	52/6851	3.468e-05	0.00140206	0.00137677	EIF2S1/TAF11/TAF9/EIF3A/EIF4H/EEF1A1/EEF1B2	7
GO:0003743	MF	GO:0003743	translation initiation factor activity	5/123	36/6851	0.000415043	0.0146822	0.0144173	EIF2S1/TAF11/TAF9/EIF3A/EIF4H	5
KEGG
	ID	Description	GeneRatio	BgRatio	pvalue	p.adjust	qvalue	geneID	Count
ssc03010	ssc03010	Ribosome	18/128	151/8760	4.88461e-12	8.69461e-10	8.32955e-10	RPS12/RPS4X/RPL23/RPL36AL/RPL29/RPL11/RPL7/MRPS9/MRPS18C/RPL21/MRPS5/RPS3A/RPL4/RPL31/RPS18/RPS3/RPS27L/MRPL18	18
ssc03013	ssc03013	RNA transport	11/128	161/8760	2.19138e-05	0.00195033	0.00186844	EIF2S1/POP7/TARDBP/KPNB1/NUP50/EIF3A/NXT2/NUP35/EEF1A1/STRAP/UPF2	11
ssc03008	ssc03008	Ribosome biogenesis in eukaryotes	7/128	78/8760	0.000134756	0.00799551	0.0076598	UTP15/POP7/GAR1/SNU13/HEATR1/NXT2/WDR36	7
ssc03430	ssc03430	Mismatch repair	4/128	21/8760	0.000214675	0.00955302	0.00915192	SSBP1/MSH6/MSH2/RPA3	4

## Sheet: PA 8-cell vs. PA 4-cell  Down
Table S8. GO and KEGG enrichment of DE mRNAs in pig PA embryos at different stages
GO
	ONTOLOGY	ID	Description	GeneRatio	BgRatio	pvalue	p.adjust	qvalue	geneID	Count
GO:0005635	CC	GO:0005635	nuclear envelope	15/304	122/7007	0.000235777	0.0470585	0.0419378	MYO6/BCL2L1/SUMO1/TMX4/VRK2/PHF11/ABCF1/TNKS/MNS1/SUN2/EPC1/IPO8/ARL6IP6/KPNA7/RTN4	15
GO:0016604	CC	GO:0016604	nuclear body	20/304	205/7007	0.000545707	0.0470585	0.0419378	SGO2/SUMO1/NR3C1/ALX1/CDK12/IMPAD1/TNKS/CBX5/SLU7/HP1BP3/NAMPT/CDC5L/PPP1R10/ESRP1/SMC6/EPC1/CDC40/MTDH/VPS72/SF3A3	20
GO:0099568	CC	GO:0099568	cytoplasmic region	8/304	45/7007	0.000606047	0.0470585	0.0419378	UCHL1/SPAG16/MNS1/CTNNB1/NDEL1/DTNBP1/CCSAP/MGARP	8
GO:0015630	CC	GO:0015630	microtubule cytoskeleton	25/304	288/7007	0.00067746	0.0470585	0.0419378	BCL2L1/MAPRE1/CDK2AP2/NR3C1/POC5/DYNLL2/ABRAXAS2/TNKS/CEP152/RNF19A/MAPRE2/SERP1/DDHD2/CEP63/TADA3/CTNNB1/DCTN4/KIF20A/MIB1/SLAIN2/NDEL1/TUBA8/MFAP1/DTNBP1/CCSAP	25
GO:0005694	CC	GO:0005694	chromosome	25/304	301/7007	0.00128035	0.0470585	0.0419378	SGO2/NABP1/BRMS1L/ORC4/CDK12/TCF7L2/RBBP7/SIN3A/TNKS/CBX5/RNF138/ASF1A/HP1BP3/CDC5L/PPP1R10/STAT3/SMC6/MXD1/CTNNB1/NDEL1/HELB/SHLD2/HMGN2/NSMCE4A/SMARCD1	25
GO:0000784	CC	GO:0000784	nuclear chromosome, telomeric region	5/304	20/7007	0.00134587	0.0470585	0.0419378	NABP1/ORC4/TNKS/CBX5/PPP1R10	5
GO:0000228	CC	GO:0000228	nuclear chromosome	17/304	174/7007	0.00138551	0.0470585	0.0419378	NABP1/BRMS1L/ORC4/CDK12/TCF7L2/RBBP7/SIN3A/TNKS/CBX5/ASF1A/CDC5L/PPP1R10/STAT3/MXD1/CTNNB1/HELB/SMARCD1	17
GO:0032838	CC	GO:0032838	plasma membrane bounded cell projection cytoplasm	7/304	40/7007	0.00146397	0.0470585	0.0419378	UCHL1/SPAG16/MNS1/NDEL1/DTNBP1/CCSAP/MGARP	7
GO:0005874	CC	GO:0005874	microtubule	10/304	76/7007	0.00152715	0.0470585	0.0419378	MAPRE1/CDK2AP2/DYNLL2/ABRAXAS2/MAPRE2/SERP1/KIF20A/SLAIN2/TUBA8/CCSAP	10
GO:0000781	CC	GO:0000781	chromosome, telomeric region	6/304	30/7007	0.00155909	0.0470585	0.0419378	NABP1/ORC4/TNKS/CBX5/PPP1R10/SMC6	6
GO:0005667	CC	GO:0005667	transcription regulator complex	15/304	146/7007	0.00158786	0.0470585	0.0419378	ALX1/TCF7L2/RBBP7/JAZF1/SIN3A/NR6A1/BCL9/CBX5/STAT3/TADA3/CTNNB1/MAX/HYAL2/MED14/MED27	15
GO:0019901	MF	GO:0019901	protein kinase binding	23/337	184/6851	3.08408e-05	0.0124905	0.0119792	IBTK/SPDYC/VRK2/RAB11FIP2/CDK12/TCF7L2/CEP152/NOX4/RNF138/SOCS5/CCNY/SPRED1/CDKN2B/ANGPT1/STAT3/CTNNB1/ADAM10/KIF20A/STRIP1/HYAL2/ELAVL1/JAK2/PDCD10	23
GO:0019900	MF	GO:0019900	kinase binding	23/337	200/6851	0.000114651	0.0232168	0.0222664	IBTK/SPDYC/VRK2/RAB11FIP2/CDK12/TCF7L2/CEP152/NOX4/RNF138/SOCS5/CCNY/SPRED1/CDKN2B/ANGPT1/STAT3/CTNNB1/ADAM10/KIF20A/STRIP1/HYAL2/ELAVL1/JAK2/PDCD10	23
GO:0003723	MF	GO:0003723	RNA binding	41/337	473/6851	0.00022798	0.0307773	0.0295174	RNPS1/ZC3H14/NABP1/PIWIL1/HNRNPM/TRMT10A/DICER1/DHX16/RBBP7/CPEB1/MYEF2/MRPS7/TLR8/ZNF106/SECISBP2L/SLU7/GTF2B/PABPC1/RIDA/TRMT10B/THUMPD1/NSUN7/PPP1R10/ESRP1/SMNDC1/FUS/MIF4GD/PNPT1/RBM12B/TRMT10C/RNPC3/ELAVL1/HELB/MTDH/DPPA5/SCAF4/SF3A3/MBNL3/EWSR1/TRNAU1AP/ADAT1	41
KEGG
	ID	Description	GeneRatio	BgRatio	pvalue	p.adjust	qvalue	geneID	Count
ssc04919	ssc04919	Thyroid hormone signaling pathway	16/342	120/8760	1.57557e-05	0.00442734	0.00404672	NCOA1/KRAS/RHEB/PFKP/SIN3A/PRKACB/STAT1/MED1/RCAN1/SLC16A2/CTNNB1/MED14/MYC/MED27/NCOA3/PLCD4	16
ssc04110	ssc04110	Cell cycle	15/342	122/8760	7.57193e-05	0.0106386	0.00972395	MCM4/ATM/ORC1/WEE2/ORC4/ANAPC1/RBL2/YWHAH/CDKN2B/ORC6/CDC25C/CDC45/MYC/SKP2/E2F3	15
