# Supplementary material for: Single cell RNA-seq reveals genes vital to in vitro fertilized embryos and parthenotes in pigs
Source: Sci Rep. 2021 Jul 13;11:14393. doi: 10.1038/s41598-021-93904-3 (PMC8277874; doi:10.1038/s41598-021-93904-3)
Supplement: Supplementary file 8 — Supplementary Table S9 [file 41598_2021_93904_MOESM8_ESM.xlsx]

## Sheet: IVF 1-cell vs. PA 1-cell
Table S9. Comparative analysis of pig IVF vs. PA embryos at different stages
Gene	Gene_name	IVF 1-cell-1	IVF 1-cell-2	IVF 1-cell-3	PA 1-cell-1	PA 1-cell-2	PA 1-cell-3	baseMean	log2FoldChange	lfcSE	stat	pvalue	padj
ENSSSCG00000040682	MAPK3	76	0	0	0	0	0	16.3058	21.6635	3.90929	5.54155	3e-08	6.83e-06
ENSSSCG00000016732	TBRG4	72	0	0	0	0	0	15.4476	21.5905	3.90943	5.52266	3.34e-08	6.83e-06
ENSSSCG00000027232	ENSSSCG00000027232	72	0	0	0	0	0	15.4476	21.5905	3.90943	5.52266	3.34e-08	6.83e-06
ENSSSCG00000008486	GALM	71	0	0	0	0	0	15.2331	21.5739	3.90947	5.51838	3.42e-08	6.83e-06
ENSSSCG00000031360	ADO	68	0	0	0	0	0	14.5894	21.5149	3.90959	5.50312	3.73e-08	6.93e-06
ENSSSCG00000003655	ENSSSCG00000003655	794	0	214	0	0	0	198.301	11.1612	2.89076	3.861	0.000112923	0.00553707
ENSSSCG00000029102	MED24	1434	535	36	0	0	1	375.888	11.1214	1.90301	5.84411	5.09e-09	1.45e-06
ENSSSCG00000004336	EPHA7	23	1241	157	0	0	0	172.383	10.9598	2.03925	5.37445	7.68e-08	1.28e-05
ENSSSCG00000011167	ZNF782	598	136	89	0	0	0	156.028	10.8149	1.92551	5.61664	1.95e-08	4.71e-06
ENSSSCG00000004156	IFNGR1	286	388	167	0	0	0	129.114	10.542	1.58203	6.66361	2.67e-11	2.1e-08
ENSSSCG00000025590	ENSSSCG00000025590	340	2	411	0	0	0	126.86	10.5168	2.35558	4.46462	8.02e-06	0.0006533
ENSSSCG00000021601	ZNF711	89	737	138	0	0	0	124.384	10.4892	1.77539	5.90809	3.46e-09	1.1e-06
ENSSSCG00000008948	ALB	258	72	440	0	0	0	121.343	10.4526	1.78703	5.84914	4.94e-09	1.45e-06
ENSSSCG00000006251	TGS1	39	407	458	0	0	0	116.374	10.3933	1.79355	5.79479	6.84e-09	1.88e-06
ENSSSCG00000014327	BRD8	185	237	349	0	0	0	113.334	10.3543	1.52108	6.80721	9.95e-12	8.83e-09
ENSSSCG00000011679	ATR	758	2070	918	1	0	2	528.119	10.1159	1.05864	9.5556	1.23e-21	9.81e-18
ENSSSCG00000004410	ENSSSCG00000004410	132	497	47	0	0	0	93.3075	10.0741	1.8916	5.32571	1.01e-07	1.55e-05
ENSSSCG00000012914	RAD9A	363	74	27	0	0	0	90.1702	10.0236	2.15687	4.64729	3.36e-06	0.000331425
ENSSSCG00000011310	ZNF660	365	0	32	0	0	0	82.4901	9.89559	3.20519	3.08736	0.00201942	0.0441611
ENSSSCG00000012913	PPP1CA	327	62	15	0	0	0	79.4583	9.8411	2.26648	4.34202	1.41e-05	0.00101522
ENSSSCG00000039398	CLUL1	72	256	248	0	0	0	78.1486	9.81882	1.65878	5.91929	3.23e-09	1.08e-06
ENSSSCG00000009410	RUBCNL	156	166	131	0	0	0	70.234	9.66334	1.68129	5.74758	9.05e-09	2.33e-06
ENSSSCG00000004955	MAP2K5	248	94	38	0	0	0	69.3016	9.64361	2.04927	4.70587	2.53e-06	0.000258689
ENSSSCG00000030247	EPM2AIP1	267	2	66	0	0	0	66.1413	9.57656	2.54165	3.76785	0.00016466	0.00773126
ENSSSCG00000018009	ADPRM	385	239	132	1	0	0	128.29	9.56876	1.62587	5.88532	3.97e-09	1.22e-06
ENSSSCG00000011239	TRANK1	38	204	229	0	0	0	62.2153	9.49006	1.82569	5.19806	2.01e-07	2.72e-05
ENSSSCG00000023604	LAP3	151	179	38	0	0	0	58.5549	9.40094	1.95113	4.81819	1.45e-06	0.000158402
ENSSSCG00000027432	NSUN3	90	265	19	0	0	0	53.169	9.26251	2.10871	4.39249	1.12e-05	0.000851858
ENSSSCG00000029571	AVIL	107	103	129	0	0	0	52.0002	9.22977	1.77409	5.20254	1.97e-07	2.71e-05
ENSSSCG00000016627	ASZ1	128	26	153	0	0	0	50.5227	9.18798	2.06617	4.44686	8.71e-06	0.000688622
ENSSSCG00000016608	IQUB	3	213	165	0	0	0	47.4134	9.09807	2.36098	3.85352	0.000116433	0.00566689
ENSSSCG00000015648	EIF2D	185	1	51	0	0	0	46.4708	9.06716	2.70649	3.35015	0.000807676	0.0238773
ENSSSCG00000023155	ENSSSCG00000023155	189	35	6	0	0	0	45.4779	9.03569	2.49758	3.61779	0.000297134	0.0117412
ENSSSCG00000012004	LIPI	5	129	222	0	0	0	45.3404	9.03357	2.29967	3.92821	8.56e-05	0.00449412
ENSSSCG00000006018	TRPS1	104	70	96	0	0	0	43.1393	8.95986	1.90665	4.69927	2.61e-06	0.00026381
ENSSSCG00000004120	SHPRH	649	0	79	2	0	0	149.86	8.94553	2.67621	3.34261	0.000829956	0.0243536
ENSSSCG00000033577	MED30	103	230	253	0	0	1	82.5468	8.93278	1.50205	5.94706	2.73e-09	1.06e-06
ENSSSCG00000022039	ENSSSCG00000022039	52	154	90	0	0	0	41.1453	8.8931	1.86467	4.76926	1.85e-06	0.000194194
ENSSSCG00000006861	EXTL2	193	464	400	0	1	1	148.911	8.88353	1.24095	7.15863	8.15e-13	1.08e-09
ENSSSCG00000038762	BTF3L4	2	210	119	0	0	0	40.836	8.88268	2.46942	3.59706	0.000321829	0.0125309
ENSSSCG00000024043	ADAMTS2	220	256	1	0	0	1	77.8168	8.84653	2.28724	3.86778	0.00010983	0.00547916
ENSSSCG00000003881	SPATA6	1	264	52	0	0	0	38.2654	8.78884	2.65596	3.3091	0.000935975	0.0264927
ENSSSCG00000037698	TCERG1L	118	1	81	0	0	0	36.0139	8.69945	2.71228	3.20743	0.00133928	0.0335114
ENSSSCG00000003362	CEP104	19	177	82	0	0	0	35.7438	8.69079	2.10096	4.13659	3.53e-05	0.00220779
ENSSSCG00000000808	SLC38A2	3	81	194	0	0	0	35.5709	8.68351	2.46509	3.52259	0.000427348	0.0155757
ENSSSCG00000004497	ENSSSCG00000004497	148	21	7	0	0	0	35.1542	8.66392	2.57657	3.36258	0.000772183	0.0233468
ENSSSCG00000036736	ENSSSCG00000036736	15	3	225	0	0	0	32.9583	8.57301	2.68974	3.1873	0.0014361	0.0351623
ENSSSCG00000025565	ENSSSCG00000025565	1	187	80	0	0	0	32.8047	8.5668	2.65594	3.22553	0.0012574	0.0321684
ENSSSCG00000012602	ENSSSCG00000012602	329	366	460	2	1	0	174.449	8.54971	1.10634	7.72791	1.09e-14	2.32e-11
ENSSSCG00000028720	NXN	1	159	101	0	0	0	32.2319	8.54138	2.64624	3.22774	0.00124771	0.0320234
ENSSSCG00000004246	ENSSSCG00000004246	173	0	172	1	0	0	59.7301	8.46444	2.7249	3.10634	0.00189422	0.0428319
ENSSSCG00000031821	ENSSSCG00000031821	39	118	58	0	0	0	29.9143	8.43319	2.03635	4.14133	3.45e-05	0.00218739
ENSSSCG00000016090	SPATS2L	2	200	37	0	0	0	28.9428	8.38629	2.64543	3.1701	0.00152385	0.0369706
ENSSSCG00000002923	WDR62	1	50	173	0	0	0	28.7286	8.37524	2.73735	3.05962	0.00221617	0.046674
ENSSSCG00000033268	CABCOCO1	35	52	109	0	0	0	27.9018	8.33255	2.10263	3.96292	7.4e-05	0.00404786
ENSSSCG00000008613	GEN1	0	320	111	1	0	0	52.5368	8.27992	2.70741	3.05824	0.00222638	0.0467656
ENSSSCG00000015949	SLC25A12	0	197	222	1	0	0	52.4691	8.278	2.68244	3.086	0.00202871	0.0441611
ENSSSCG00000004244	MAN1A1	8	330	87	1	0	0	52.3029	8.27413	2.03348	4.06895	4.72e-05	0.0027923
ENSSSCG00000024096	RIPK2	72	3	81	0	0	0	26.3814	8.25036	2.61528	3.15468	0.00160675	0.0380566
ENSSSCG00000008582	ENSSSCG00000008582	7	259	139	1	0	0	50.4725	8.22262	2.00862	4.09367	4.25e-05	0.00256755
ENSSSCG00000029576	ZNF239	90	1	233	1	0	0	50.0073	8.20766	2.35279	3.48848	0.000485776	0.0168585
ENSSSCG00000033636	AFMID	0	246	155	1	0	0	49.521	8.19439	2.69967	3.03533	0.00240269	0.0496847
ENSSSCG00000028908	DYNLT3	64	89	7	0	0	0	25.1837	8.18354	2.46637	3.31805	0.000906476	0.0257491
ENSSSCG00000012813	BRCC3	28	22	126	0	0	0	25.0679	8.17804	2.32513	3.51724	0.000436054	0.0156783
ENSSSCG00000002931	ZNF565	0	999	100	1	2	0	131.798	8.17796	2.28019	3.58652	0.000335116	0.0129222
ENSSSCG00000036656	ENSSSCG00000036656	41	76	237	0	1	0	48.8968	8.17621	1.78161	4.58922	4.45e-06	0.000399024
ENSSSCG00000004551	ZNF609	386	5	62	0	0	2	91.8511	8.09644	2.19343	3.69123	0.000223172	0.00947529
ENSSSCG00000010496	TCTN3	16	60	100	0	0	0	23.5972	8.09156	2.26111	3.57859	0.000345458	0.0131935
ENSSSCG00000012172	ACOT9	163	424	960	2	2	1	211.323	8.08169	1.04682	7.72027	1.16e-14	2.32e-11
ENSSSCG00000015090	MPZL3	128	162	244	1	1	0	78.8097	7.98658	1.34555	5.93555	2.93e-09	1.06e-06
ENSSSCG00000001204	ZKSCAN4	61	129	98	0	0	1	41.3336	7.93159	1.65673	4.7875	1.69e-06	0.00017972
ENSSSCG00000031093	ENSSSCG00000031093	16	42	89	0	0	0	20.0293	7.85491	2.3534	3.33769	0.000844782	0.0243536
ENSSSCG00000037452	HTR2A	1	72	220	0	0	1	37.6444	7.79691	2.35969	3.30421	0.000952435	0.026764
ENSSSCG00000034494	MARS2	230	32	95	0	2	0	65.841	7.74395	1.87465	4.13088	3.61e-05	0.00223606
ENSSSCG00000009730	ZNF26	14	1023	777	1	5	1	226.679	7.71259	1.42855	5.39888	6.71e-08	1.14e-05
ENSSSCG00000016635	CAV2	71	1	141	0	0	1	33.9387	7.64511	2.40733	3.17576	0.00149445	0.0363679
ENSSSCG00000036812	MPRIP	40	16	52	0	0	0	17.2677	7.63878	2.48027	3.07982	0.00207126	0.0446833
ENSSSCG00000029456	SLC7A1	32	58	23	0	0	0	16.737	7.5945	2.41669	3.14252	0.00167498	0.0390927
ENSSSCG00000034153	TAF6	214	121	6	1	0	1	61.3472	7.58179	1.90666	3.97648	6.99e-05	0.00385029
ENSSSCG00000016678	NOD1	562	569	115	2	5	0	204.016	7.57767	1.27674	5.93519	2.94e-09	1.06e-06
ENSSSCG00000009889	ALDH2	89	313	0	1	1	0	56.4556	7.5311	2.3942	3.14556	0.00165771	0.0389887
ENSSSCG00000008803	ATP8A1	1	162	76	1	0	0	29.4719	7.4436	2.37172	3.13848	0.00169825	0.039291
ENSSSCG00000015522	ANGPTL1	375	42	174	1	2	1	108.775	7.43783	1.41132	5.2701	1.36e-07	1.98e-05
ENSSSCG00000011449	GNL3	125	100	124	0	0	2	55.1993	7.38928	1.60918	4.59194	4.39e-06	0.000398322
ENSSSCG00000020906	GHSR	107	22	13	1	0	0	27.4095	7.33404	2.21899	3.30513	0.000949321	0.026764
ENSSSCG00000009521	ZIC5	87	20	43	1	0	0	26.7996	7.30158	2.058	3.54789	0.000388324	0.0146208
ENSSSCG00000017395	RETREG3	12	42	140	0	0	1	26.0043	7.2607	2.06265	3.52008	0.000431409	0.0155815
ENSSSCG00000012512	ZMAT1	239	27	104	1	2	0	68.5051	7.21538	1.64613	4.38324	1.17e-05	0.000880498
ENSSSCG00000002736	TAT	764	54	1	0	1	6	171.627	7.18036	2.13276	3.36671	0.00076072	0.0231285
ENSSSCG00000013008	CDCA5	326	331	31	1	2	2	113.979	7.16275	1.34746	5.31575	1.06e-07	1.6e-05
ENSSSCG00000010721	PSTK	27	145	5	0	1	0	23.7642	7.13063	2.27106	3.13978	0.00169074	0.039291
ENSSSCG00000017275	ENSSSCG00000017275	0	647	464	0	1	5	138.221	7.09599	2.20343	3.22043	0.00127997	0.032434
ENSSSCG00000032254	ssc-mir-7144	62	17	52	1	0	0	22.256	7.0322	2.0704	3.39654	0.000682433	0.0216695
ENSSSCG00000003240	ENSSSCG00000003240	25	32	242	0	0	2	41.1032	6.94009	1.98505	3.49617	0.000471985	0.0165236
ENSSSCG00000002684	CDH13	1111	59	119	15	0	0	263.14	6.85434	2.02245	3.38913	0.000701142	0.0219471
ENSSSCG00000034074	ERI2	161	497	293	0	1	6	132.842	6.83128	1.23432	5.53445	3.12e-08	6.83e-06
ENSSSCG00000036996	TRIM71	104	1	242	1	0	2	54.5319	6.791	2.03933	3.33002	0.000868385	0.0248439
ENSSSCG00000002408	ADCK1	208	121	449	2	5	0	118.639	6.78908	1.23196	5.51081	3.57e-08	6.87e-06
ENSSSCG00000008488	RMDN2	96	180	322	5	0	0	84.7121	6.78843	1.54327	4.39874	1.09e-05	0.000835647
ENSSSCG00000034616	LRRC58	281	39	19	2	1	1	68.0095	6.75477	1.63073	4.14218	3.44e-05	0.00218739
ENSSSCG00000020744	DUSP3	25	32	67	0	0	1	18.0757	6.73049	2.00664	3.35411	0.000796204	0.0236256
ENSSSCG00000038933	PURG	330	19	172	1	4	1	96.4339	6.68871	1.48311	4.50992	6.49e-06	0.000556615
ENSSSCG00000005194	PTPRD	610	8	160	10	0	0	154.217	6.66501	2.12342	3.1388	0.00169641	0.039291
ENSSSCG00000005229	VLDLR	43	660	71	3	0	3	97.6148	6.65456	1.5077	4.41371	1.02e-05	0.000795191
ENSSSCG00000029348	THAP6	129	647	108	0	0	7	119.601	6.63803	1.71939	3.86069	0.000113067	0.00553707
ENSSSCG00000013523	SAFB2	3	219	18	1	1	0	29.2248	6.57085	2.09828	3.13154	0.0017389	0.0398847
ENSSSCG00000011821	ENSSSCG00000011821	220	150	102	0	0	5	79.1469	6.53539	1.69281	3.86068	0.000113072	0.00553707
ENSSSCG00000011952	ENSSSCG00000011952	182	122	3	2	1	1	54.5073	6.43303	1.716	3.74886	0.000177639	0.00810239
ENSSSCG00000002440	CCDC88C	460	413	18	12	0	1	151.917	6.24427	1.72439	3.62115	0.000293301	0.0116474
ENSSSCG00000028336	YIPF6	269	422	509	12	1	2	176.449	6.2386	1.01053	6.1736	6.68e-10	3.13e-07
ENSSSCG00000032423	SPOCK1	315	42	11	1	0	5	75.0065	6.20737	1.89418	3.27708	0.00104888	0.0288178
ENSSSCG00000016668	PDE1C	237	134	393	4	0	7	119.849	6.04336	1.24703	4.8462	1.26e-06	0.000141485
ENSSSCG00000027072	ATP5IF1	212	33	125	0	1	5	66.7298	6.04303	1.61917	3.73217	0.000189835	0.00851271
ENSSSCG00000001942	PAX9	40	347	97	0	3	3	63.3035	6.02581	1.39657	4.31473	1.6e-05	0.00113884
ENSSSCG00000016411	ENSSSCG00000016411	1	856	181	2	7	4	127.245	5.94378	1.65464	3.59219	0.000327914	0.0127059
ENSSSCG00000010656	CCDC172	341	9	60	0	8	1	83.4299	5.90129	1.90218	3.10238	0.00191971	0.0432855
ENSSSCG00000021363	CHD3	219	172	623	9	5	3	151.328	5.82374	0.913722	6.37365	1.85e-10	9.82e-08
ENSSSCG00000036560	PAWR	43	318	305	7	1	2	88.2553	5.80767	1.1685	4.9702	6.69e-07	8.34e-05
ENSSSCG00000022478	STK10	326	182	151	4	10	0	113.306	5.71984	1.30633	4.37855	1.19e-05	0.000891251
ENSSSCG00000010654	ATRNL1	219	137	236	0	12	0	95.8206	5.70609	1.77094	3.22207	0.00127269	0.0323523
ENSSSCG00000006776	MOV10	256	58	159	4	0	6	84.1933	5.66795	1.43644	3.94582	7.95e-05	0.00423193
ENSSSCG00000006878	DPYD	643	48	128	9	0	11	163.604	5.62892	1.61683	3.48145	0.000498715	0.0170847
ENSSSCG00000000068	EP300	106	167	464	6	8	0	105.207	5.6102	1.2405	4.52255	6.11e-06	0.000530101
ENSSSCG00000035582	GIPC2	84	272	920	2	10	10	173.899	5.60263	1.10074	5.08988	3.58e-07	4.61e-05
ENSSSCG00000037053	AK6	1	165	80	1	1	2	30.8442	5.56428	1.79857	3.09373	0.00197661	0.0439478
ENSSSCG00000011943	BBX	364	638	278	0	12	13	193.983	5.56125	1.2081	4.60331	4.16e-06	0.000381504
ENSSSCG00000021764	ARHGEF38	88	286	30	2	3	3	57.9284	5.48958	1.23165	4.4571	8.31e-06	0.000669797
ENSSSCG00000037958	TOB2	189	33	75	3	5	0	55.448	5.48772	1.55476	3.52963	0.000416149	0.0153074
ENSSSCG00000031915	ZFP82	364	88	84	2	11	3	101.946	5.33242	1.27539	4.18101	2.9e-05	0.00188335
ENSSSCG00000003243	ENSSSCG00000003243	54	88	200	5	2	1	49.3456	5.28926	1.14757	4.60908	4.04e-06	0.00037981
ENSSSCG00000012059	HLCS	140	670	329	6	2	16	156.298	5.27776	1.00854	5.23308	1.67e-07	2.38e-05
ENSSSCG00000024344	CCR5	182	247	115	3	0	10	85.4903	5.27293	1.36022	3.87653	0.000105957	0.00538693
ENSSSCG00000023724	ZBTB1	600	599	283	2	13	23	242.828	5.25703	1.02809	5.11341	3.16e-07	4.14e-05
ENSSSCG00000005598	SCAI	45	816	1019	19	25	0	245.933	5.1827	1.46941	3.52706	0.000420195	0.0153853
ENSSSCG00000015874	ACVR1	20	219	852	11	15	0	145.379	5.18203	1.58781	3.26364	0.00109992	0.0295609
ENSSSCG00000013588	MAP2K7	80	138	59	1	0	6	42.3957	5.14296	1.53106	3.35908	0.000782032	0.0235554
ENSSSCG00000028827	PARVA	29	215	365	7	8	0	81.5907	5.13641	1.4169	3.62511	0.000288833	0.0115273
ENSSSCG00000017865	CTNS	84	212	14	4	0	4	46.2431	5.13057	1.62083	3.1654	0.00154868	0.0371358
ENSSSCG00000013258	HARBI1	447	868	193	18	8	16	230.541	5.0746	0.83681	6.06422	1.33e-09	5.57e-07
ENSSSCG00000006064	SNX31	214	119	353	11	1	8	109.284	5.06398	1.0939	4.62927	3.67e-06	0.000355719
ENSSSCG00000000894	CCDC38	5	176	142	2	3	3	41.723	5.00459	1.42764	3.5055	0.000455754	0.0160966
ENSSSCG00000016672	ADCYAP1R1	261	384	58	17	0	5	112.451	4.99728	1.48395	3.36756	0.00075836	0.0231285
ENSSSCG00000000895	SNRPF	14	154	172	5	0	4	45.1414	4.93089	1.53913	3.20369	0.00135678	0.033633
ENSSSCG00000031442	CLP1	171	186	127	1	1	14	78.015	4.8069	1.34245	3.5807	0.000342674	0.0131501
ENSSSCG00000011069	ARMC4	9	564	225	11	2	10	101.771	4.74278	1.37776	3.44238	0.00057661	0.0192268
ENSSSCG00000033654	ENSSSCG00000033654	99	80	99	10	2	0	45.4388	4.59112	1.48321	3.09539	0.00196555	0.0439468
ENSSSCG00000038826	NDUFV2	68	67	88	5	0	4	35.4553	4.56808	1.3957	3.27296	0.00106428	0.0289934
ENSSSCG00000037673	BFAR	394	540	263	13	29	12	191.168	4.44963	0.72781	6.11373	9.73e-10	4.32e-07
ENSSSCG00000013409	SBF2	460	1144	886	81	15	10	365.962	4.4396	0.904104	4.91049	9.08e-07	0.000106639
ENSSSCG00000016579	CCDC136	132	60	9	4	4	3	38.3148	4.41176	1.44353	3.05623	0.0022414	0.0468346
ENSSSCG00000000399	TIMELESS	157	373	287	26	9	1	120.743	4.4081	1.0968	4.01907	5.84e-05	0.00337956
ENSSSCG00000000848	GLT8D2	265	608	103	1	7	34	149.366	4.33707	1.33184	3.25645	0.00112815	0.0301168
ENSSSCG00000026705	NVL	283	1053	1010	39	23	38	333.144	4.32698	0.613174	7.05669	1.71e-12	1.94e-09
ENSSSCG00000000064	ACO2	408	772	81	55	11	2	199.752	4.20965	1.3036	3.22926	0.00124113	0.0319571
ENSSSCG00000021408	TKT	125	310	195	10	1	19	93.9207	4.18179	1.12265	3.72492	0.000195376	0.00866385
ENSSSCG00000027503	OSBPL8	587	95	534	24	46	11	219.289	4.06288	1.04474	3.88889	0.000100702	0.00515259
ENSSSCG00000012063	VPS26C	176	102	84	6	16	2	64.4407	4.05686	1.14925	3.53001	0.000415546	0.0153074
ENSSSCG00000010158	TOMM20	9	93	113	3	3	5	29.4612	3.98565	1.29966	3.0667	0.00216439	0.0458253
ENSSSCG00000030113	SHISA2	301	445	67	39	2	16	134.925	3.8225	1.25052	3.05672	0.00223775	0.0468346
ENSSSCG00000004322	ANKRD6	179	525	652	3	66	19	199.299	3.773	1.10219	3.42319	0.000618899	0.02013
ENSSSCG00000030469	BUB1	1831	1228	1076	82	120	144	733.833	3.62403	0.660704	5.4851	4.13e-08	7.5e-06
ENSSSCG00000000517	CAPS2	84	1715	402	67	26	50	296.144	3.6016	1.01811	3.53754	0.000403876	0.0150947
ENSSSCG00000004169	HBS1L	906	131	788	15	108	44	338.769	3.59008	1.1063	3.24512	0.00117402	0.0309276
ENSSSCG00000011163	DIP2C	687	238	804	52	64	40	304.827	3.53128	0.774475	4.55958	5.13e-06	0.000454595
ENSSSCG00000012811	VBP1	137	142	281	7	10	27	90.1097	3.53091	0.934756	3.77737	0.000158495	0.00753041
ENSSSCG00000026753	OSBPL11	513	1262	1044	4	117	95	430.307	3.52217	1.07857	3.26558	0.00109239	0.0295575
ENSSSCG00000023533	ZNF236	92	796	356	8	32	50	175.094	3.46055	1.01425	3.41195	0.000645001	0.0208437
ENSSSCG00000039613	ENSSSCG00000039613	569	1663	886	13	224	34	475.949	3.39712	1.05401	3.22305	0.00126834	0.0323448
ENSSSCG00000008130	CIAO1	276	250	170	7	41	25	122.505	3.2724	0.939113	3.48456	0.000492951	0.0170335
ENSSSCG00000003718	TAF4B	651	511	860	126	88	17	347.437	3.15907	0.839387	3.76355	0.000167519	0.00781952
ENSSSCG00000022504	CDON	737	895	325	133	88	9	341.153	3.14546	1.01968	3.08474	0.00203733	0.0441901
ENSSSCG00000013312	HIPK3	847	679	1271	114	21	200	482.867	2.96772	0.92729	3.20042	0.00137226	0.0338068
ENSSSCG00000031940	GAS2	611	2092	886	36	107	293	566.475	2.7816	0.912377	3.04874	0.00229802	0.0478924
ENSSSCG00000016708	SKAP2	131	422	231	50	34	20	124.26	2.75539	0.680787	4.04736	5.18e-05	0.00302394
ENSSSCG00000015913	SCN9A	369	453	617	25	69	102	245.046	2.75429	0.753718	3.65427	0.000257915	0.0105573
ENSSSCG00000022815	PYGB	146	419	208	56	17	33	124.727	2.70167	0.764316	3.53475	0.000408157	0.0151531
ENSSSCG00000009425	ENSSSCG00000009425	925	1993	1770	56	424	184	769.048	2.68583	0.790118	3.39928	0.000675644	0.0215946
ENSSSCG00000002129	RPGRIP1	759	667	755	105	145	91	393.508	2.67977	0.527509	5.08004	3.77e-07	4.78e-05
ENSSSCG00000015360	ANKMY2	761	2963	1627	289	143	301	843.217	2.64003	0.592755	4.45383	8.44e-06	0.000673306
ENSSSCG00000022940	G3BP2	907	996	669	106	252	77	466.685	2.58103	0.678343	3.8049	0.000141861	0.00678045
ENSSSCG00000021946	ENSSSCG00000021946	599	1481	1362	198	127	206	565.944	2.51758	0.46942	5.36317	8.18e-08	1.33e-05
ENSSSCG00000001027	BMP6	264	433	319	18	77	71	176.023	2.50035	0.78536	3.18369	0.00145409	0.0354941
ENSSSCG00000000483	MDM1	2219	2242	2490	519	436	285	1258.78	2.47325	0.451511	5.47772	4.31e-08	7.64e-06
ENSSSCG00000013393	SPON1	190	303	93	41	26	35	104.854	2.46584	0.79661	3.09541	0.00196538	0.0439468
ENSSSCG00000017401	ATP6V0A1	1198	1844	872	360	221	118	696.544	2.45674	0.621293	3.95424	7.68e-05	0.00414078
ENSSSCG00000032144	ZNF140	249	983	772	153	65	117	323.466	2.35809	0.636561	3.70442	0.000211874	0.00919117
ENSSSCG00000010327	POLR3A	380	644	656	118	172	28	291.636	2.33597	0.753602	3.09975	0.00193687	0.0435496
ENSSSCG00000016109	ALS2	1271	2613	1759	372	365	364	984.877	2.23012	0.335711	6.64297	3.07e-11	2.1e-08
ENSSSCG00000040743	M6PR	342	443	442	147	77	44	224.666	2.15701	0.645768	3.34021	0.000837136	0.0243536
ENSSSCG00000015576	TPR	825	2455	2164	236	292	523	919.567	2.149	0.5755	3.73414	0.000188355	0.00849406
ENSSSCG00000035595	HMCN1	225	903	691	112	115	157	306.494	2.00888	0.579601	3.46598	0.000528306	0.017793
ENSSSCG00000005388	INVS	179	465	442	62	63	111	189.049	2.00003	0.61274	3.26409	0.00109818	0.0295609
ENSSSCG00000006209	VCPIP1	722	1599	2677	430	448	338	883.497	1.87156	0.499081	3.75001	0.000176826	0.00810239
ENSSSCG00000002502	ATG2B	3958	4888	5935	2128	1367	538	2818.76	1.8391	0.588092	3.12723	0.00176463	0.0403589
ENSSSCG00000016959	MARVELD2	787	1131	943	403	207	217	554.662	1.72566	0.483592	3.56842	0.00035914	0.0136507
ENSSSCG00000009448	DIAPH3	946	1221	1307	475	338	212	676.441	1.71108	0.46594	3.67232	0.000240355	0.00994047
ENSSSCG00000031774	ENSSSCG00000031774	3128	4507	2136	905	955	1072	1946.96	1.67937	0.498737	3.36724	0.000759251	0.0231285
ENSSSCG00000022895	CRYBG3	5055	5110	4568	1463	1531	1660	3020.52	1.63834	0.438745	3.73416	0.000188344	0.00849406
ENSSSCG00000016115	ICA1L	1870	1810	2865	484	847	691	1307.94	1.63674	0.490669	3.33572	0.000850779	0.0244278
ENSSSCG00000006069	RGS22	2650	3479	2674	1340	796	753	1779.29	1.56427	0.445786	3.50902	0.000449767	0.0160504
ENSSSCG00000029492	ENSSSCG00000029492	1614	1964	1555	574	677	464	1049.07	1.54883	0.412792	3.75208	0.000175372	0.00810239
ENSSSCG00000008515	MEMO1	3320	3074	4981	1110	1339	1309	2318.98	1.54393	0.443794	3.47894	0.000503403	0.0171716
ENSSSCG00000016059	STAT4	1059	1237	1085	444	379	343	697.687	1.49856	0.412165	3.63583	0.00027709	0.0111704
ENSSSCG00000036115	ENSSSCG00000036115	2756	4714	4062	1041	1567	1216	2279.77	1.48587	0.340153	4.36823	1.25e-05	0.000925759
ENSSSCG00000030183	ENSSSCG00000030183	1154	1634	1968	512	520	602	956.356	1.43466	0.370338	3.87392	0.000107099	0.00541053
ENSSSCG00000025406	PIK3C2A	4487	9756	9258	2947	2462	2622	4588.66	1.39894	0.303741	4.6057	4.11e-06	0.000381504
ENSSSCG00000014112	JMY	6275	13273	11285	3830	3088	4273	6164.28	1.30906	0.352216	3.71663	0.000201894	0.00881872
ENSSSCG00000000295	NCKAP1L	1454	2486	1724	727	741	886	1203.97	1.15845	0.380227	3.04673	0.00231346	0.0480886
ENSSSCG00000026360	CLGN	1403	2390	2322	843	723	955	1286.37	1.15276	0.354119	3.25528	0.00113282	0.0301406
ENSSSCG00000008740	FBXL5	4960	8350	8975	3650	3645	2126	4682.89	1.14536	0.348048	3.29081	0.000999009	0.0278814
ENSSSCG00000017799	CPD	3415	4584	5165	1713	2158	1820	2842.99	1.1267	0.327369	3.44168	0.000578105	0.0192268
ENSSSCG00000008242	KCMF1	1874	4034	3645	1404	1122	1474	1988.08	1.1006	0.35229	3.12414	0.00178328	0.0406689
ENSSSCG00000005040	GNPNAT1	1522	2216	1811	959	777	747	1214.07	1.08648	0.343361	3.16426	0.00155477	0.0371561
ENSSSCG00000016911	MTREX	6634	10426	9881	4897	4608	3059	5897.82	1.01802	0.314722	3.23467	0.00121783	0.0316951
ENSSSCG00000022900	SUPT16H	1105	1560	1811	2672	3135	2760	2003.08	-1.03077	0.316874	-3.25292	0.00114226	0.0302393
ENSSSCG00000004460	IBTK	8340	13077	11323	24355	18394	20361	14726.3	-1.0409	0.309	-3.3686	0.000755511	0.0231285
ENSSSCG00000000683	CDCA3	1124	2405	1481	3112	3674	3379	2317.37	-1.15148	0.346722	-3.32103	0.00089685	0.0255666
ENSSSCG00000005371	TRMO	300	745	470	1107	1034	1010	708.527	-1.20802	0.368051	-3.28221	0.00102997	0.0284492
ENSSSCG00000032404	KLHL11	1156	3617	3079	6120	5146	4731	3580.2	-1.2137	0.389781	-3.1138	0.00184694	0.0420007
ENSSSCG00000036520	EFNA5	475	556	520	1320	1143	1032	782.196	-1.21511	0.392721	-3.09409	0.00197416	0.0439478
ENSSSCG00000021767	ENSSSCG00000021767	978	1273	948	2835	2263	2186	1624.3	-1.23545	0.393071	-3.14306	0.0016719	0.0390927
ENSSSCG00000036028	TMED8	3462	5622	5804	9438	14401	9510	7371.78	-1.26468	0.337165	-3.75093	0.000176182	0.00810239
ENSSSCG00000000104	DDX17	5251	5434	5726	11841	15361	11851	8630.7	-1.27982	0.395837	-3.2332	0.00122413	0.0317241
ENSSSCG00000010541	COX15	1741	1907	2705	5620	4399	4763	3273.54	-1.285	0.389008	-3.30328	0.000955619	0.026764
ENSSSCG00000027444	STAU1	1088	3487	2743	6941	4550	4490	3498.75	-1.31172	0.427333	-3.06956	0.00214372	0.0455085
ENSSSCG00000004623	ENSSSCG00000004623	156	194	260	446	522	478	317.66	-1.33135	0.432503	-3.07824	0.00208229	0.0448001
ENSSSCG00000002406	AHSA1	1954	1921	2968	6566	5958	4239	3639.11	-1.33276	0.421054	-3.16529	0.00154926	0.0371358
ENSSSCG00000024081	NRBF2	857	1470	1397	2513	4397	2061	1928.94	-1.36164	0.425347	-3.20125	0.0013683	0.0338068
ENSSSCG00000011710	EIF2A	155	340	318	606	535	744	414.156	-1.37719	0.43487	-3.16689	0.00154076	0.0371358
ENSSSCG00000014222	ARL14EPL	756	1903	1991	4260	3853	2733	2332.69	-1.37937	0.38154	-3.61527	0.000300038	0.0117976
ENSSSCG00000035619	TMEM135	6221	12082	9945	29437	20440	18241	14674.4	-1.38443	0.327914	-4.22194	2.42e-05	0.00159776
ENSSSCG00000013419	R3HDM4	343	679	444	1489	1443	711	773.159	-1.40479	0.456766	-3.07551	0.00210141	0.04509
ENSSSCG00000017735	RHOT1	656	1615	1488	4169	2932	1962	1927.21	-1.41207	0.430113	-3.28302	0.00102702	0.0284492
ENSSSCG00000024938	SH3BP5	674	1647	908	3323	2274	2256	1684.96	-1.42058	0.409354	-3.4703	0.000519885	0.0175836
ENSSSCG00000001974	G2E3	299	959	645	1181	1926	1446	976.007	-1.44586	0.456479	-3.16743	0.00153794	0.0371358
ENSSSCG00000031580	LLPH	73	146	165	330	279	347	205.497	-1.46825	0.47578	-3.08599	0.00202876	0.0441611
ENSSSCG00000002707	GABARAPL2	550	538	616	1579	1409	1709	1004.11	-1.50211	0.444492	-3.37939	0.000726478	0.0224758
ENSSSCG00000008986	SEPTIN11	51744	59471	47734	133621	125001	185021	95002.5	-1.53464	0.459807	-3.33757	0.000845146	0.0243536
ENSSSCG00000008164	MAP4K4	6422	4376	5809	17892	14561	17779	10578.4	-1.5778	0.519239	-3.03868	0.00237618	0.049264
ENSSSCG00000007702	FKBP6	710	963	1147	3268	2083	2575	1661.26	-1.58139	0.388377	-4.0718	4.67e-05	0.00277887
ENSSSCG00000022945	UCHL1	1035	3143	2024	6276	5492	4873	3459.86	-1.5989	0.372987	-4.28673	1.81e-05	0.00124766
ENSSSCG00000032962	ZNF664	6739	5673	13761	31145	26424	19015	15807.5	-1.60312	0.515986	-3.10691	0.00189055	0.0428319
ENSSSCG00000029113	OBI1	3214	4501	2981	11962	11484	8142	6523.67	-1.60776	0.390948	-4.11247	3.91e-05	0.0024035
ENSSSCG00000006024	EBAG9	503	2061	862	3391	3739	2130	1898.34	-1.62552	0.52924	-3.07143	0.00213038	0.0454672
ENSSSCG00000016744	TMED4	101	142	99	457	317	275	214.671	-1.67026	0.518937	-3.21861	0.00128814	0.0325378
ENSSSCG00000003691	MYL12A	242	348	511	1342	1259	722	673.468	-1.68398	0.453136	-3.71627	0.000202183	0.00881872
ENSSSCG00000017352	CCDC43	1479	1334	1706	6605	3830	4044	2957.47	-1.69491	0.479194	-3.537	0.000404693	0.0150947
ENSSSCG00000000233	ACVR1B	1309	1154	1297	6156	3589	2644	2501.25	-1.70626	0.532364	-3.20505	0.00135037	0.0335783
ENSSSCG00000038493	PFDN1	108	304	337	496	816	863	448.3	-1.74002	0.545817	-3.18792	0.00143302	0.0351623
ENSSSCG00000007743	ENSSSCG00000007743	324	840	467	2308	1113	1504	1001.55	-1.74598	0.498001	-3.50599	0.000454917	0.0160966
ENSSSCG00000011591	H1-8	3052	4914	5769	14611	21195	8667	8838.58	-1.78297	0.440577	-4.04689	5.19e-05	0.00302394
ENSSSCG00000009713	CLCN3	13123	17860	18622	73492	49530	41390	32911	-1.79505	0.369984	-4.85169	1.22e-06	0.000139588
ENSSSCG00000035863	PLIN2	163	301	299	944	1203	365	493.633	-1.80795	0.572111	-3.16014	0.00157696	0.037574
ENSSSCG00000027190	TUBA8	489	1804	1830	5270	3754	3525	2515.96	-1.81205	0.49013	-3.69707	0.000218099	0.00941009
ENSSSCG00000009711	HPF1	13022	17414	17778	73286	48087	41051	32421.5	-1.81439	0.378304	-4.79613	1.62e-06	0.000174485
ENSSSCG00000006887	CNN3	345	562	637	1583	2613	970	1018.35	-1.82841	0.495863	-3.68732	0.000226626	0.00952068
ENSSSCG00000028355	ENSSSCG00000028355	127	305	164	694	765	485	386.665	-1.8316	0.455924	-4.01733	5.89e-05	0.00338001
ENSSSCG00000040728	EYA1	4762	2756	4218	19516	13202	11025	8696.58	-1.84008	0.574005	-3.20568	0.00134742	0.0335783
ENSSSCG00000000837	CHST11	647	899	629	1272	2906	3295	1520.7	-1.86614	0.580295	-3.21585	0.00130057	0.032748
ENSSSCG00000032198	SPOPL	3475	3654	6994	18342	19063	12831	9900.02	-1.90045	0.442361	-4.29616	1.74e-05	0.0012168
ENSSSCG00000017046	EBF1	3995	5166	6533	26658	16323	13075	11009.4	-1.90359	0.424708	-4.48211	7.39e-06	0.00061747
ENSSSCG00000007607	KPNA7	4375	10191	11613	29184	37268	21938	17384.1	-1.90573	0.386266	-4.93373	8.07e-07	9.76e-05
ENSSSCG00000017968	CNTROB	151	393	349	1423	761	940	613.582	-1.97235	0.470748	-4.18984	2.79e-05	0.00182642
ENSSSCG00000012691	ZNF449	2001	4776	4642	14854	13971	11664	7925.54	-1.98169	0.313515	-6.32088	2.6e-10	1.3e-07
ENSSSCG00000001414	ENSSSCG00000001414	35	81	138	341	361	206	175.654	-1.99681	0.637385	-3.13282	0.00173133	0.0398256
ENSSSCG00000007688	ENSSSCG00000007688	176	185	252	1162	891	371	463.68	-2.00458	0.600097	-3.34043	0.00083648	0.0243536
ENSSSCG00000014855	RPS3	829	1416	1305	5123	5629	2784	2604.21	-2.01709	0.387316	-5.20787	1.91e-07	2.67e-05
ENSSSCG00000004314	PM20D2	303	384	413	2736	833	800	836.733	-2.03236	0.658327	-3.08716	0.00202082	0.0441611
ENSSSCG00000003485	RCC2	902	2475	2363	8184	9292	3893	4080.13	-2.04626	0.477667	-4.28386	1.84e-05	0.00125307
ENSSSCG00000005315	ENSSSCG00000005315	250	655	294	1190	1005	2242	885.042	-2.07641	0.609739	-3.4054	0.000660664	0.0212638
ENSSSCG00000033178	ENSSSCG00000033178	306	826	950	2602	4057	1306	1508.28	-2.08549	0.568448	-3.66875	0.000243741	0.0100286
ENSSSCG00000007687	LRWD1	122	116	179	798	707	273	335.481	-2.10678	0.628095	-3.35424	0.000795823	0.0236256
ENSSSCG00000016836	NADK2	3504	2786	2820	14255	12499	13493	7780.91	-2.1267	0.489312	-4.34631	1.38e-05	0.00100463
ENSSSCG00000017102	TENT4A	302	818	726	3146	1799	2411	1412.59	-2.17156	0.440119	-4.93403	8.05e-07	9.76e-05
ENSSSCG00000009906	SRSF9	21	84	55	278	137	214	120.683	-2.18806	0.698269	-3.13355	0.00172708	0.0398256
ENSSSCG00000008261	HK2	277	145	539	1492	1633	1237	827.824	-2.21238	0.65463	-3.37959	0.000725935	0.0224758
ENSSSCG00000012654	ENSSSCG00000012654	244	300	535	2121	1226	1357	892.785	-2.22044	0.495468	-4.48151	7.41e-06	0.00061747
ENSSSCG00000004047	MRPL18	244	938	972	4435	2834	1951	1714.58	-2.29342	0.561413	-4.08508	4.41e-05	0.00264437
ENSSSCG00000016737	ENSSSCG00000016737	420	369	1556	4707	3199	2737	1992.2	-2.296	0.684507	-3.35424	0.000795843	0.0236256
ENSSSCG00000007469	PTPN1	814	507	645	4162	4411	1698	1893.88	-2.30504	0.634494	-3.63288	0.000280272	0.0112419
ENSSSCG00000005305	ENSSSCG00000005305	158	238	89	1077	964	386	445.558	-2.33681	0.680847	-3.43221	0.000598691	0.0195963
ENSSSCG00000027869	PHF13	1574	3246	2481	7868	19969	6599	6344.37	-2.34054	0.549107	-4.26244	2.02e-05	0.00135631
ENSSSCG00000028995	TLE2	51	41	119	240	265	491	191.636	-2.35561	0.766217	-3.07434	0.0021097	0.0451464
ENSSSCG00000000045	NDUFA6	41	78	56	265	419	168	156.585	-2.37319	0.602104	-3.94149	8.1e-05	0.00428044
ENSSSCG00000032214	SOCS6	495	490	181	1130	2959	2132	1166.92	-2.38289	0.737741	-3.22998	0.001238	0.0319571
ENSSSCG00000007541	PDGFA	32	50	23	181	182	169	99.2509	-2.40864	0.661578	-3.64074	0.000271853	0.0110149
ENSSSCG00000014123	FAM151B	5079	52326	31418	169774	105007	117077	72710.8	-2.42879	0.707167	-3.43453	0.000593579	0.0195963
ENSSSCG00000033655	TUBB2B	58	180	102	523	782	393	309.995	-2.47849	0.53699	-4.61553	3.92e-06	0.000372579
ENSSSCG00000009106	PDE5A	334	172	161	1629	1812	716	751.136	-2.49944	0.739185	-3.38134	0.000721336	0.0224758
ENSSSCG00000005273	OSTF1	92	45	59	383	587	235	218.33	-2.50889	0.775382	-3.23569	0.00121351	0.0316951
ENSSSCG00000006893	BCAR3	57	71	30	422	330	158	164.302	-2.51486	0.749494	-3.35541	0.000792472	0.0236256
ENSSSCG00000014161	ENSSSCG00000014161	68	254	263	971	1041	907	536.462	-2.52977	0.513378	-4.92768	8.32e-07	9.91e-05
ENSSSCG00000028035	ENSSSCG00000028035	604	1656	874	9679	6188	1131	3008.46	-2.54596	0.78278	-3.25246	0.00114411	0.0302393
ENSSSCG00000006194	NCOA2	77	255	181	1668	602	547	504.521	-2.62382	0.657064	-3.99324	6.52e-05	0.00363796
ENSSSCG00000008473	ENSSSCG00000008473	43	76	48	233	520	253	180.692	-2.67499	0.622321	-4.29842	1.72e-05	0.00121511
ENSSSCG00000032820	BRD1	114	108	142	600	868	811	415.27	-2.69185	0.505554	-5.32455	1.01e-07	1.55e-05
ENSSSCG00000006995	ASAH1	167	157	213	943	1533	1066	636.375	-2.75535	0.489199	-5.63237	1.78e-08	4.43e-06
ENSSSCG00000031073	BABAM1	75	36	37	649	277	177	194.31	-2.75574	0.8914	-3.09147	0.00199166	0.0441595
ENSSSCG00000007782	SETD1A	91	117	63	303	1042	483	325.912	-2.77574	0.722983	-3.83929	0.000123392	0.00596917
ENSSSCG00000007544	SUN1	68	194	183	1285	1052	457	489.867	-2.79891	0.572422	-4.8896	1.01e-06	0.000116885
ENSSSCG00000007790	PRR14	24	80	88	343	528	306	209.138	-2.80201	0.598742	-4.67984	2.87e-06	0.000286458
ENSSSCG00000028737	USP3	50	112	140	167	1228	536	343.118	-2.82997	0.84751	-3.33916	0.000840316	0.0243536
ENSSSCG00000015335	DYNC1I1	57	58	86	397	611	379	246.435	-2.83784	0.535738	-5.29708	1.18e-07	1.74e-05
ENSSSCG00000003211	NR1H2	55	26	27	464	255	153	152.389	-2.87567	0.878012	-3.27521	0.00105584	0.0288621
ENSSSCG00000026714	TAF9B	90	164	140	612	805	1218	479.18	-2.8884	0.524327	-5.50878	3.61e-08	6.87e-06
ENSSSCG00000034610	ENSSSCG00000034610	88	141	112	348	1212	913	440.885	-2.96109	0.651098	-4.54783	5.42e-06	0.000475421
ENSSSCG00000006885	ALG14	48	85	197	593	1062	660	407.392	-2.96825	0.641421	-4.62762	3.7e-06	0.000355719
ENSSSCG00000002926	TBCB	9	46	19	211	208	99	89.6043	-3.00379	0.808063	-3.71728	0.000201381	0.00881872
ENSSSCG00000026078	GLCE	59	860	185	3126	3940	1004	1368.28	-3.14747	0.92715	-3.39478	0.000686843	0.0216695
ENSSSCG00000008682	NSD2	16	157	189	1500	279	880	465.02	-3.1598	0.96271	-3.28219	0.00103005	0.0284492
ENSSSCG00000000737	TULP3	79	75	45	370	1037	501	328.412	-3.23243	0.723007	-4.47082	7.79e-06	0.000641204
ENSSSCG00000006542	KCNN3	32	42	100	161	802	560	265.417	-3.27091	0.845221	-3.86989	0.000108884	0.00546612
ENSSSCG00000007590	PMS2	20	29	16	294	30	279	106.517	-3.30471	1.07646	-3.06998	0.0021407	0.0455085
ENSSSCG00000021038	NRIP1	3	112	111	486	905	477	318.639	-3.34808	1.06027	-3.15776	0.00158989	0.0377693
ENSSSCG00000004861	TSHZ1	2	32	9	134	109	113	61.2486	-3.349	1.06486	-3.14502	0.00166076	0.0389887
ENSSSCG00000037092	ENSSSCG00000037092	138	216	184	2191	2454	862	922.505	-3.41325	0.524363	-6.50932	7.55e-11	4.64e-08
ENSSSCG00000012902	CDK2AP2	445	722	547	4370	4256	8476	3006.03	-3.44782	0.519309	-6.63925	3.15e-11	2.1e-08
ENSSSCG00000022963	ENSSSCG00000022963	12	52	13	49	390	291	126.228	-3.46765	1.06439	-3.25786	0.00112255	0.0300679
ENSSSCG00000000186	RHEBL1	13	66	68	443	549	401	237.029	-3.4694	0.650123	-5.33653	9.47e-08	1.51e-05
ENSSSCG00000017906	ENSSSCG00000017906	2	29	22	283	139	77	83.17	-3.48629	1.06399	-3.27661	0.00105061	0.0288178
ENSSSCG00000008126	ASTL	10	33	26	65	577	79	118.936	-3.52977	1.10026	-3.20812	0.00133608	0.0335114
ENSSSCG00000017907	PFN1	3	23	30	278	201	89	94.2948	-3.56121	0.96417	-3.69355	0.000221141	0.0094393
ENSSSCG00000033653	ENSSSCG00000033653	19	6	36	81	478	199	127.324	-3.64044	1.08146	-3.36622	0.000762065	0.0231285
ENSSSCG00000007496	RTF2	91	134	58	2624	787	254	597.342	-3.69127	0.923498	-3.99705	6.41e-05	0.00360523
ENSSSCG00000013437	TCF3	9	109	39	260	1359	402	331.112	-3.95768	0.992063	-3.98934	6.63e-05	0.00367261
ENSSSCG00000022998	PKIG	50	128	2	1784	312	595	442.703	-3.99441	1.26735	-3.15179	0.00162274	0.0383216
ENSSSCG00000034090	CRTC3	20	52	31	496	1084	60	260.924	-4.08587	1.02149	-3.99991	6.34e-05	0.00358711
ENSSSCG00000034782	VPS25	12	19	17	674	92	56	131.408	-4.14398	1.12539	-3.68227	0.000231162	0.00961009
ENSSSCG00000017142	BAIAP2	14	118	68	1121	1799	387	529.083	-4.27594	0.832922	-5.13366	2.84e-07	3.78e-05
ENSSSCG00000012133	ASB11	5	29	39	375	409	417	198.829	-4.2815	0.742268	-5.76814	8.02e-09	2.13e-06
ENSSSCG00000040421	HMG20B	1	51	32	470	335	611	236.355	-4.42257	1.06939	-4.13559	3.54e-05	0.00220779
ENSSSCG00000010855	ENSSSCG00000010855	34	40	22	1696	475	89	355.213	-4.5178	1.06227	-4.25297	2.11e-05	0.00140317
ENSSSCG00000000700	ACRBP	19	6	77	1625	11	611	365.428	-4.56165	1.47921	-3.08384	0.00204344	0.0442026
ENSSSCG00000035653	PGAP2	12	6	16	210	211	364	131.186	-4.57081	0.826788	-5.52839	3.23e-08	6.83e-06
ENSSSCG00000038763	CERK	38	94	80	1316	7	3209	782.135	-4.66088	1.42569	-3.2692	0.00107852	0.0292814
ENSSSCG00000025744	KDSR	0	14	7	60	286	99	71.3381	-4.70595	1.37499	-3.42254	0.000620394	0.02013
ENSSSCG00000003464	DNAJC16	4	16	91	612	1579	511	430.203	-4.82036	1.07571	-4.48109	7.43e-06	0.00061747
ENSSSCG00000035923	JMJD6	1	34	7	528	228	207	154.022	-4.82676	1.12584	-4.28725	1.81e-05	0.00124766
ENSSSCG00000017184	PRPSAP1	11	10	4	649	3	103	119.521	-4.83964	1.57971	-3.06363	0.00218667	0.0461746
ENSSSCG00000035671	USP22	13	75	48	2342	823	429	565.669	-4.92455	0.831718	-5.92094	3.2e-09	1.08e-06
ENSSSCG00000038747	ENSSSCG00000038747	0	5	26	521	172	111	126.87	-4.92827	1.4355	-3.43314	0.00059664	0.0195963
ENSSSCG00000027894	FAM76A	6	3	5	56	366	33	71.0021	-4.93491	1.29025	-3.82477	0.000130893	0.00629392
ENSSSCG00000004276	SMAP1	10	16	1	456	73	283	132.248	-4.9532	1.20873	-4.09786	4.17e-05	0.00254074
ENSSSCG00000003383	ZBTB48	1	23	8	139	666	40	131.101	-4.97468	1.33399	-3.72918	0.000192102	0.00856623
ENSSSCG00000024045	ENSSSCG00000024045	7	24	8	681	454	6	176.186	-4.98249	1.38057	-3.60901	0.000307368	0.0120265
ENSSSCG00000037125	TMEM252	0	125	70	2286	2619	319	812.306	-5.03745	1.44036	-3.49734	0.000469916	0.0165236
ENSSSCG00000012974	CFL1	47	10	39	942	2008	555	552.979	-5.0473	0.910318	-5.54454	2.95e-08	6.83e-06
ENSSSCG00000007424	TNNC2	1	25	0	348	101	252	113.899	-5.10308	1.57776	-3.23439	0.00121904	0.0316951
ENSSSCG00000016279	PDE6D	0	7	8	311	17	137	74.6583	-5.24444	1.52808	-3.43205	0.000599034	0.0195963
ENSSSCG00000040751	ENSSSCG00000040751	1	0	6	56	235	49	52.9188	-5.69035	1.5586	-3.65094	0.000261282	0.0106406
ENSSSCG00000017277	PECAM1	3	0	3	298	62	14	57.3447	-5.81857	1.6854	-3.45233	0.000555768	0.0186392
ENSSSCG00000006395	ENSSSCG00000006395	0	14	3	133	38	556	123.67	-5.85402	1.55118	-3.77391	0.000160707	0.00759029
ENSSSCG00000036551	ENSSSCG00000036551	0	3	4	149	204	1	53.813	-5.86899	1.89959	-3.08962	0.00200415	0.0441611
ENSSSCG00000004918	ALPK2	1	2	6	4	438	167	96.04	-6.24344	1.58029	-3.95083	7.79e-05	0.00417217
ENSSSCG00000004435	NT5DC1	0	8	0	48	81	324	76.1834	-6.25401	1.83996	-3.39899	0.000676354	0.0215946
ENSSSCG00000009758	DHX37	1	2	1	202	1	112	50.3334	-6.4224	1.804	-3.56009	0.000370731	0.0140245
ENSSSCG00000003968	RIMKLA	0	6	0	100	297	67	71.5832	-6.55595	1.67416	-3.91597	9e-05	0.00469751
ENSSSCG00000038192	ENSSSCG00000038192	1	3	6	637	192	52	134.406	-6.58731	1.21425	-5.42501	5.8e-08	1.01e-05
ENSSSCG00000000694	GAPDH	3	1	1	72	0	490	96.3061	-6.79011	2.09921	-3.2346	0.00121813	0.0316951
ENSSSCG00000036002	TGIF2	1	0	3	384	58	3	67.3013	-6.79583	1.93023	-3.52074	0.000430337	0.0155815
ENSSSCG00000015252	SNX19	1	2	1	276	217	0	74.3086	-6.9894	2.00017	-3.4944	0.000475122	0.0165608
ENSSSCG00000013662	PPAN	1	0	3	80	446	1	79.3197	-7.0336	2.02392	-3.47523	0.00051041	0.0173366
ENSSSCG00000017172	ST6GALNAC1	0	4	0	326	94	114	83.0236	-7.31702	1.54371	-4.73989	2.14e-06	0.000221661
ENSSSCG00000011623	TPRA1	0	2	1	314	275	103	106.231	-8.00342	1.24922	-6.40673	1.49e-10	8.48e-08
ENSSSCG00000001398	ENSSSCG00000001398	0	1	0	2	224	53	42.9994	-8.06345	2.29818	-3.50863	0.000450424	0.0160504
ENSSSCG00000040453	SYN3	0	1	3	219	892	2	166.775	-8.28259	1.8807	-4.404	1.06e-05	0.000823573
ENSSSCG00000034771	CCNDBP1	0	3	2	844	132	407	217.035	-8.33065	1.20859	-6.89287	5.47e-12	5.46e-09
ENSSSCG00000022404	SLC3A2	0	1	0	286	85	0	55.6445	-8.43628	2.73152	-3.08849	0.00201176	0.0441611
ENSSSCG00000035561	ENSSSCG00000035561	0	0	0	3	69	113	30.2626	-8.52204	2.54618	-3.34699	0.000816938	0.024062
ENSSSCG00000011905	ENSSSCG00000011905	1	0	0	114	0	411	88.2753	-9.10135	2.68021	-3.39575	0.000684401	0.0216695
ENSSSCG00000001423	NELFE	0	1	0	153	448	0	89.8926	-9.12938	2.62225	-3.4815	0.00049861	0.0170847
ENSSSCG00000002998	SNRPA	0	1	1	353	480	205	160.163	-9.13753	1.27026	-7.19346	6.32e-13	1.01e-09
ENSSSCG00000028056	ZFP36	0	0	0	265	9	39	47.7745	-9.18116	2.35245	-3.90281	9.51e-05	0.00492827
ENSSSCG00000000719	NDUFA9	0	0	0	37	274	9	47.9861	-9.18762	2.35616	-3.8994	9.64e-05	0.00496593
ENSSSCG00000039627	TMEM200C	0	3	0	395	579	614	251.973	-9.25683	1.17754	-7.86119	3.8e-15	1.52e-11
ENSSSCG00000000212	AQP6	0	0	1	2	162	479	107.334	-9.38511	2.2007	-4.2646	2e-05	0.00135465
ENSSSCG00000040707	ENSSSCG00000040707	0	1	0	121	651	1	115.566	-9.49227	2.285	-4.15417	3.26e-05	0.00210154
ENSSSCG00000001434	EGFL8	0	0	0	168	9	206	62.0871	-9.55893	2.19183	-4.36116	1.29e-05	0.000947418
ENSSSCG00000003455	FHAD1	0	0	0	515	0	109	95.97	-10.1873	3.00508	-3.39005	0.000698805	0.0219471
ENSSSCG00000023909	THPO	0	0	0	462	374	0	125.018	-10.5689	2.86571	-3.68804	0.000225988	0.00952068
ENSSSCG00000015182	ENSSSCG00000015182	0	0	0	366	479	0	126.307	-10.5837	2.86397	-3.69545	0.000219495	0.00941939
ENSSSCG00000017563	MYCBPAP	0	0	1	671	980	1	247.062	-10.5891	2.19057	-4.83394	1.34e-06	0.000148395
ENSSSCG00000029256	AKR1A1	0	0	0	839	0	115	145.54	-10.7881	2.92961	-3.68243	0.000231017	0.00961009
ENSSSCG00000008402	CLHC1	0	0	0	0	565	563	181.552	-11.107	2.80477	-3.96005	7.49e-05	0.00406893
ENSSSCG00000015886	ITGB6	0	0	0	0	818	421	194.782	-11.2085	2.79951	-4.00374	6.23e-05	0.00355472

## Sheet: IVF 2-cell vs. PA 2-cell
Gene	Gene_name	IVF 2-cell-1-1	IVF 2-cell-1-2	IVF 2-cell-2-1	IVF 2-cell-2-2	IVF 2-cell-3-1	IVF 2-cell-3-2	PA 2-cell-1-1	PA 2-cell-1-2	PA 2-cell-2-1	PA 2-cell-2-2	PA 2-cell-3-1	PA 2-cell-3-2	baseMean	log2FoldChange	lfcSE	stat	pvalue	padj
ENSSSCG00000010330	PPIF	1576	2	0	381	0	1	0	0	0	0	0	0	166.429	25.7303	2.91107	8.83878	9.68e-19	9.91e-16
ENSSSCG00000036676	MAIP1	2025	0	1	0	332	1	0	0	0	0	0	0	206.415	25.2624	2.97634	8.48772	2.11e-17	1.16e-14
ENSSSCG00000007681	CUX1	0	9	1	1024	0	845	0	0	0	0	0	0	92.2686	24.9232	2.7225	9.1545	5.46e-20	1.3e-16
ENSSSCG00000026819	NID1	0	1370	0	1	0	151	0	0	0	0	0	0	88.4651	24.861	3.00342	8.27758	1.26e-16	6.44e-14
ENSSSCG00000016135	CPO	472	0	1	878	1	0	0	0	0	0	0	0	87.6567	24.798	2.82891	8.76591	1.85e-18	1.21e-15
ENSSSCG00000017359	RUNDC3A	205	1036	0	0	0	0	0	0	0	0	0	0	80.4881	24.7335	3.00344	8.23504	1.79e-16	8.15e-14
ENSSSCG00000005352	FRMPD1	0	0	0	800	0	837	0	0	0	0	0	0	80.2123	24.7286	3.00344	8.23341	1.82e-16	8.15e-14
ENSSSCG00000022919	KIF5C	1	474	0	0	4	991	0	0	0	0	0	0	76.5166	24.6604	2.73639	9.01203	2.02e-19	3.62e-16
ENSSSCG00000000871	SLC5A8	320	0	40	0	0	850	0	0	0	0	0	0	73.9218	24.61	3.00346	8.19387	2.53e-16	1.07e-13
ENSSSCG00000006867	LRRC39	0	0	0	378	1029	1	0	0	0	0	0	0	70.977	24.5677	3.00348	8.17975	2.84e-16	1.13e-13
ENSSSCG00000024096	RIPK2	578	0	25	0	278	0	0	0	0	0	0	0	69.8578	24.546	3.00348	8.17252	3.02e-16	1.14e-13
ENSSSCG00000011546	MTMR14	111	893	0	0	0	1	0	0	0	0	0	0	63.2802	24.3983	3.00351	8.12324	4.54e-16	1.63e-13
ENSSSCG00000011314	LZTFL1	568	0	1	127	11	0	0	0	0	0	0	0	60.0376	24.3361	2.71393	8.96709	3.04e-19	4.36e-16
ENSSSCG00000006702	FMO5	0	0	368	206	0	1490	0	0	0	0	0	0	107.167	24.3124	3.00337	8.09503	5.73e-16	1.91e-13
ENSSSCG00000013316	WT1	0	146	0	6	992	0	0	0	0	0	0	0	59.3088	24.3045	3.00353	8.09195	5.87e-16	1.91e-13
ENSSSCG00000031976	ANKRD53	0	0	765	0	107	0	0	0	0	0	0	0	56.4985	24.2558	3.00355	8.07569	6.71e-16	2.09e-13
ENSSSCG00000015383	RAPGEF5	232	0	47	0	588	0	0	0	0	0	0	0	54.6989	24.2132	3.00357	8.06148	7.54e-16	2.25e-13
ENSSSCG00000005233	DMRT2	0	90	0	0	113	851	0	0	0	0	0	0	52.428	24.1509	3.00358	8.04071	8.93e-16	2.56e-13
ENSSSCG00000010973	RPP25L	0	0	312	613	0	0	0	0	0	0	0	0	51.1156	24.1141	3.00359	8.02841	9.87e-16	2.62e-13
ENSSSCG00000012984	SCYL1	0	100	626	1	2	0	0	0	0	0	0	0	47.8556	24.0267	2.73975	8.76967	1.79e-18	1.21e-15
ENSSSCG00000008317	ENSSSCG00000008317	0	0	707	0	94	0	0	0	0	0	0	0	51.9668	23.9916	3.00359	7.98766	1.38e-15	3.52e-13
ENSSSCG00000009243	THAP9	0	168	1	0	40	1380	0	0	0	0	0	0	79.1167	23.9876	2.68135	8.9461	3.68e-19	4.4e-16
ENSSSCG00000040061	NINJ1	0	0	24	0	654	136	0	0	0	0	0	0	41.4215	23.8336	3.00369	7.93476	2.11e-15	5.15e-13
ENSSSCG00000015145	ZNF202	446	0	0	490	2	0	0	0	0	0	0	0	66.0368	23.8231	3.0035	7.9318	2.16e-15	5.15e-13
ENSSSCG00000012985	LTBP3	0	90	529	0	0	3	0	0	0	0	0	0	40.7838	23.8136	3.0037	7.92808	2.23e-15	5.15e-13
ENSSSCG00000029875	ZNF461	0	1	231	0	1	519	0	0	0	0	0	0	40.7563	23.8097	2.71541	8.76835	1.81e-18	1.21e-15
ENSSSCG00000013305	CAPRIN1	69	0	471	0	0	0	0	0	0	0	0	0	37.8952	23.7099	3.00374	7.89347	2.94e-15	6.38e-13
ENSSSCG00000031262	TXNIP	1	0	0	0	661	63	0	0	0	0	0	0	36.7202	23.662	3.00376	7.87748	3.34e-15	6.84e-13
ENSSSCG00000011640	TF	0	0	0	74	0	669	0	0	0	0	0	0	36.174	23.6449	3.00376	7.87174	3.5e-15	6.94e-13
ENSSSCG00000035781	ENSSSCG00000035781	0	0	0	64	613	0	0	0	0	0	0	0	34.2895	23.5769	3.0038	7.84902	4.19e-15	7.91e-13
ENSSSCG00000015182	ENSSSCG00000015182	0	453	0	103	5	0	0	0	0	0	0	0	32.1516	23.4895	3.00384	7.81984	5.29e-15	9.53e-13
ENSSSCG00000015772	AGA	467	263	0	0	0	0	0	0	0	0	0	0	59.2527	23.4103	3.00354	7.79425	6.48e-15	1.13e-12
ENSSSCG00000016216	TUBA4A	0	441	0	0	0	73	0	0	0	0	0	0	29.6465	23.3541	3.00389	7.77461	7.57e-15	1.27e-12
ENSSSCG00000037201	MPV17	117	307	0	0	0	0	0	0	0	0	0	0	29.1136	23.3518	3.00391	7.77381	7.62e-15	1.27e-12
ENSSSCG00000012527	ENSSSCG00000012527	0	220	0	0	300	1	0	0	0	0	0	0	28.3016	23.3161	3.00393	7.76188	8.37e-15	1.35e-12
ENSSSCG00000006051	CTHRC1	134	0	0	0	308	1	0	0	0	0	0	0	28.2242	23.3076	3.00393	7.75904	8.56e-15	1.35e-12
ENSSSCG00000004479	FILIP1	538	117	0	0	0	0	0	0	0	0	0	0	57.2546	23.2986	3.00355	7.75702	8.7e-15	1.35e-12
ENSSSCG00000021093	ENSSSCG00000021093	0	422	0	53	0	0	0	0	0	0	0	0	27.5926	23.2822	3.00395	7.75053	9.15e-15	1.39e-12
ENSSSCG00000003024	PRR19	0	48	374	4	0	0	0	0	0	0	0	0	28.0035	23.271	3.00394	7.74684	9.42e-15	1.39e-12
ENSSSCG00000039088	ENSSSCG00000039088	41	397	0	0	0	0	0	0	0	0	0	0	27.3299	23.268	3.00395	7.74578	9.5e-15	1.39e-12
ENSSSCG00000035186	ADCYAP1	246	153	0	0	0	0	0	0	0	0	0	0	32.0681	23.2396	3.00384	7.73664	1.02e-14	1.46e-12
ENSSSCG00000001639	TRERF1	0	0	1	0	245	264	0	0	0	0	0	0	25.3395	23.1674	3.00402	7.71215	1.24e-14	1.71e-12
ENSSSCG00000001595	DAAM2	207	0	0	0	0	116	0	0	0	0	0	0	25.0034	23.1462	3.00403	7.70504	1.31e-14	1.76e-12
ENSSSCG00000035387	ZNF550	0	0	0	111	0	398	0	0	0	0	0	0	24.8299	23.14	3.00403	7.70297	1.33e-14	1.76e-12
ENSSSCG00000035118	BRD9	0	0	167	0	264	0	0	0	0	0	0	0	24.5531	23.1151	3.00404	7.69465	1.42e-14	1.81e-12
ENSSSCG00000025834	FNDC5	178	0	0	0	255	0	0	0	0	0	0	0	29.6006	23.1144	3.00389	7.69481	1.42e-14	1.81e-12
ENSSSCG00000016214	STK16	0	419	0	0	0	92	0	0	0	0	0	0	29.2681	23.1078	3.0039	7.69258	1.44e-14	1.81e-12
ENSSSCG00000014598	PPFIBP2	0	49	0	426	4	0	0	0	0	0	0	0	24.1521	23.1006	3.00406	7.68981	1.47e-14	1.82e-12
ENSSSCG00000030114	SPATA9	0	136	0	0	300	0	0	0	0	0	0	0	23.2819	23.0525	3.00409	7.67369	1.67e-14	2.03e-12
ENSSSCG00000027113	CNGA3	29	0	297	1	0	0	0	0	0	0	0	0	22.5877	23.01	3.00412	7.65948	1.87e-14	2.23e-12
ENSSSCG00000012002	ROBO2	32	328	0	0	0	0	0	0	0	0	0	0	22.4046	22.9975	3.00413	7.65529	1.93e-14	2.25e-12
ENSSSCG00000005193	TYRP1	0	0	0	64	0	350	0	0	0	0	0	0	20.1745	22.8561	3.00423	7.60797	2.78e-14	3.12e-12
ENSSSCG00000015914	SCN7A	0	136	0	0	192	0	0	0	0	0	0	0	17.7979	22.6869	3.00437	7.55131	4.31e-14	4.75e-12
ENSSSCG00000013236	MYBPC3	0	86	0	0	247	0	0	0	0	0	0	0	17.6317	22.6753	3.00438	7.5474	4.44e-14	4.82e-12
ENSSSCG00000005438	ACTL7B	0	167	115	0	0	0	0	0	0	0	0	0	17.5595	22.667	3.00439	7.54463	4.54e-14	4.85e-12
ENSSSCG00000006238	CYP7A1	33	0	0	0	272	0	0	0	0	0	0	0	16.8989	22.6154	3.00443	7.52733	5.18e-14	5.46e-12
ENSSSCG00000038122	ENSSSCG00000038122	0	68	187	0	0	0	0	0	0	0	0	0	16.5068	22.5839	3.00446	7.51679	5.61e-14	5.75e-12
ENSSSCG00000002305	EXD2	0	0	200	51	0	0	0	0	0	0	0	0	15.8704	22.5303	3.00452	7.4988	6.44e-14	6.5e-12
ENSSSCG00000006173	GDAP1	55	0	0	201	0	0	0	0	0	0	0	0	15.077	22.4608	3.00459	7.4755	7.69e-14	7.66e-12
ENSSSCG00000020455	ENSSSCG00000020455	0	120	110	0	0	0	0	0	0	0	0	0	14.4443	22.4041	3.00465	7.45647	8.89e-14	8.73e-12
ENSSSCG00000014335	REEP2	0	168	0	0	84	0	0	0	0	0	0	0	14.2076	22.3812	3.00467	7.4488	9.42e-14	9.05e-12
ENSSSCG00000040948	ENSSSCG00000040948	70	333	0	0	0	0	0	0	0	0	0	0	26.2554	22.3738	3.00399	7.44803	9.47e-14	9.05e-12
ENSSSCG00000026454	PMAIP1	0	0	0	245	0	32	0	0	0	0	0	0	13.6611	22.3294	3.00473	7.43142	1.07e-13	1.01e-11
ENSSSCG00000029756	ADGRG2	0	35	0	0	0	231	0	0	0	0	0	0	13.2993	22.285	3.00477	7.41653	1.2e-13	1.12e-11
ENSSSCG00000027489	TMCO4	0	165	0	66	0	0	0	0	0	0	0	0	13.0258	22.2362	3.00481	7.40022	1.36e-13	1.23e-11
ENSSSCG00000014877	ENSSSCG00000014877	25	0	0	0	0	216	0	0	0	0	0	0	12.8377	22.2223	3.00483	7.39551	1.41e-13	1.26e-11
ENSSSCG00000028725	TMEM102	0	22	0	0	0	207	0	0	0	0	0	0	11.3634	22.0791	3.00505	7.34734	2.02e-13	1.77e-11
ENSSSCG00000011664	RBP1	0	0	0	0	188	137	0	0	0	0	0	0	16.2054	20.6343	3.00449	6.86784	6.52e-12	5.19e-10
ENSSSCG00000038633	ENSSSCG00000038633	0	215	0	0	35	0	0	0	0	0	0	0	14.5009	20.4875	3.00464	6.81861	9.19e-12	7.24e-10
ENSSSCG00000000553	TM7SF3	1247	1331	2278	90	244	0	0	0	0	0	0	0	364.324	11.9863	2.05191	5.84155	5.17e-09	3.4e-07
ENSSSCG00000015273	ATP2B4	905	2607	311	680	1	6	0	0	0	0	0	0	293.647	11.6752	1.92948	6.05097	1.44e-09	9.92e-08
ENSSSCG00000003877	FAF1	5	493	1	877	2596	1011	0	0	0	0	0	0	254.005	11.4661	1.8614	6.15997	7.28e-10	5.11e-08
ENSSSCG00000022634	ENSSSCG00000022634	952	2	3	2	2676	40	0	0	0	0	0	0	227.305	11.3058	2.17411	5.20019	1.99e-07	1.06e-05
ENSSSCG00000037023	ENSSSCG00000037023	0	1262	578	2	2	359	0	0	0	0	0	0	130.917	10.5098	2.29417	4.58112	4.62e-06	0.000177257
ENSSSCG00000034407	AMN1	724	891	2	1	2	62	0	0	0	0	0	0	123.758	10.4285	2.12491	4.90773	9.21e-07	4.34e-05
ENSSSCG00000028922	GABRA2	0	532	192	0	0	941	0	1	0	0	0	0	90.1024	10.3197	2.68346	3.84569	0.000120215	0.00281563
ENSSSCG00000030167	SLC25A39	260	1049	0	0	0	0	0	1	0	0	0	0	86.4668	10.2784	3.00342	3.42223	0.000621101	0.0106912
ENSSSCG00000017298	TANC2	10	737	95	632	63	500	0	0	0	0	0	0	109.622	10.254	1.50471	6.81459	9.45e-12	7.36e-10
ENSSSCG00000039896	TMEM38B	0	1	21	1121	647	398	0	0	0	0	0	0	109.05	10.2463	2.1762	4.70836	2.5e-06	0.000105291
ENSSSCG00000004752	EXD1	34	619	421	86	722	4	0	0	0	0	0	0	109.021	10.2459	1.63091	6.2823	3.34e-10	2.44e-08
ENSSSCG00000013505	FSD1	612	636	3	0	265	0	0	0	0	0	0	0	108.548	10.2394	2.6061	3.92899	8.53e-05	0.0021302
ENSSSCG00000027017	NR1D2	10	0	410	1	1329	1119	0	0	0	0	1	0	150.323	10.2275	2.08755	4.8993	9.62e-07	4.48e-05
ENSSSCG00000035243	RAB27B	131	721	3	889	98	861	0	0	0	0	1	0	145.971	10.1852	1.5103	6.74385	1.54e-11	1.19e-09
ENSSSCG00000009556	CUL4A	281	214	5	860	330	101	0	0	0	0	0	0	103.446	10.1701	1.5152	6.71201	1.92e-11	1.46e-09
ENSSSCG00000025254	ZNF624	1	0	139	1677	47	13	0	0	0	0	0	0	95.253	10.0512	2.29988	4.3703	1.24e-05	0.000419465
ENSSSCG00000035393	SAAL1	3	245	31	1521	1	0	0	0	0	0	0	0	92.0541	10.0019	2.35001	4.25609	2.08e-05	0.000651093
ENSSSCG00000021287	GCFC2	137	633	1	439	595	526	0	0	0	0	1	0	127.91	9.99452	1.49736	6.67474	2.48e-11	1.85e-09
ENSSSCG00000020965	LYSMD1	731	0	0	0	132	0	0	0	0	1	0	0	75.1623	9.94372	3.00346	3.31075	0.00093045	0.0143718
ENSSSCG00000004347	FBXL4	690	31	752	650	253	197	2	0	0	0	0	0	171.318	9.93416	1.37948	7.20139	5.96e-13	5.03e-11
ENSSSCG00000001878	PTPN9	49	798	135	146	202	132	0	0	0	0	0	0	84.7082	9.88194	1.33372	7.40931	1.27e-13	1.17e-11
ENSSSCG00000002285	GPHN	5	68	22	1190	0	406	0	0	0	0	0	0	84.4939	9.87832	2.11989	4.65982	3.16e-06	0.000127496
ENSSSCG00000021310	LIN9	1	0	700	445	90	167	0	0	0	0	0	0	81.4952	9.82601	2.10872	4.65971	3.17e-06	0.000127496
ENSSSCG00000023862	MTMR8	0	851	1460	75	114	0	0	0	0	2	0	0	157.462	9.81301	2.33302	4.20614	2.6e-05	0.00078888
ENSSSCG00000014211	YTHDC2	3	0	0	1145	1156	3123	0	1	3	0	0	0	267.647	9.80132	2.25522	4.34606	1.39e-05	0.000462043
ENSSSCG00000011913	CCDC191	0	1	915	9	0	146	0	0	1	0	0	0	68.7549	9.77022	2.47593	3.94609	7.94e-05	0.00200471
ENSSSCG00000012489	TRMT2B	537	0	978	687	465	291	0	3	0	0	0	0	187.414	9.6995	1.78816	5.42429	5.82e-08	3.42e-06
ENSSSCG00000005173	HAUS6	336	8	1377	746	500	10	1	2	0	0	0	0	186.786	9.64459	1.54643	6.23667	4.47e-10	3.2e-08
ENSSSCG00000008983	CCDC158	0	0	0	45	229	808	0	1	0	0	0	0	53.1896	9.55726	2.65945	3.59369	0.000326023	0.0065635
ENSSSCG00000015566	EDEM3	636	2	1	116	1	1	0	0	0	0	0	0	65.5147	9.51049	2.25263	4.22194	2.42e-05	0.000741835
ENSSSCG00000031988	MYOCD	516	0	111	0	0	28	0	0	1	0	0	0	57.1194	9.50615	2.73728	3.47284	0.000514978	0.00925025
ENSSSCG00000006143	CA13	0	979	21	156	472	2	0	0	0	0	0	1	91.1982	9.50611	1.99029	4.77625	1.79e-06	7.95e-05
ENSSSCG00000029260	NDNF	384	12	74	429	0	33	0	0	0	0	0	0	64.3748	9.48538	2.02501	4.68411	2.81e-06	0.000117165
ENSSSCG00000033971	ZNF407	16	68	754	112	1254	2	0	0	0	2	0	0	125.307	9.48325	1.72331	5.50294	3.74e-08	2.27e-06
ENSSSCG00000035426	ENSSSCG00000035426	0	414	16	65	863	334	1	0	0	0	0	0	88.9343	9.46976	1.80391	5.24958	1.52e-07	8.47e-06
ENSSSCG00000039763	CMBL	0	0	378	0	669	0	0	0	0	0	0	1	59.2897	9.44324	3.00354	3.14404	0.00166632	0.0227911
ENSSSCG00000016464	CLCN1	617	1	109	447	0	1	0	0	0	0	0	1	87.2784	9.44223	2.17496	4.34134	1.42e-05	0.000467733
ENSSSCG00000038727	GDNF	0	940	1	905	1	3	0	1	0	1	0	0	100.747	9.42852	2.14632	4.39289	1.12e-05	0.000387278
ENSSSCG00000011167	ZNF782	76	9	421	0	366	128	0	0	0	0	0	0	60.5516	9.39738	1.95027	4.81851	1.45e-06	6.52e-05
ENSSSCG00000012352	KLF8	0	0	582	116	17	301	0	0	0	0	0	0	60.075	9.38603	2.44838	3.83357	0.000126295	0.00293882
ENSSSCG00000013389	CYP2R1	0	0	2	914	112	0	0	0	0	1	0	0	51.0561	9.38079	2.79463	3.35672	0.000788732	0.0127316
ENSSSCG00000028944	ENSSSCG00000028944	336	472	1	15	1	479	0	0	0	1	0	0	83.5807	9.38007	1.83858	5.10181	3.36e-07	1.71e-05
ENSSSCG00000013786	ZNF333	0	329	0	279	518	3	0	0	0	0	0	0	59.7048	9.37724	2.49112	3.76427	0.000167034	0.0037884
ENSSSCG00000010160	TARBP1	388	3	0	313	19	109	0	0	0	0	0	0	58.2039	9.33995	2.092	4.46461	8.02e-06	0.000287449
ENSSSCG00000002428	TTC8	99	0	405	62	366	0	0	0	0	0	0	0	57.9445	9.33384	2.3921	3.90195	9.54e-05	0.00233407
ENSSSCG00000008538	SPDYA	4	357	0	0	10	707	0	0	0	0	0	0	56.3737	9.29441	2.58948	3.58929	0.000331574	0.00660448
ENSSSCG00000017882	MYBBP1A	0	238	0	0	791	2	0	0	0	0	1	0	54.4422	9.2444	2.78611	3.31803	0.000906548	0.0141861
ENSSSCG00000004628	TMOD2	155	74	17	609	706	1285	0	0	1	1	0	1	148.651	9.24166	1.29613	7.13021	1e-12	8.26e-11
ENSSSCG00000015115	CBL	1	904	45	1	4	999	0	0	0	0	0	2	105.579	9.23548	1.98477	4.65318	3.27e-06	0.000130871
ENSSSCG00000008582	ENSSSCG00000008582	290	0	0	20	293	223	0	0	0	0	0	0	53.8353	9.22757	2.41394	3.82262	0.00013204	0.00306257
ENSSSCG00000006859	DPH5	58	610	9	128	97	0	0	0	0	0	0	0	53.3765	9.21549	1.97734	4.66056	3.15e-06	0.000127496
ENSSSCG00000010654	ATRNL1	1	0	1	211	614	215	0	0	0	0	0	0	52.2143	9.184	2.2352	4.10881	3.98e-05	0.001123
ENSSSCG00000013534	MLLT1	1	809	4	0	908	901	1	0	0	2	0	0	138.383	9.14235	1.98293	4.61051	4.02e-06	0.000155611
ENSSSCG00000013446	SCAMP4	240	642	1	1	198	2	0	0	0	0	1	0	70.8077	9.14014	1.91788	4.76575	1.88e-06	8.32e-05
ENSSSCG00000016070	GTF3C3	0	2	99	787	571	437	1	0	0	1	0	0	96.0203	9.09851	1.77377	5.12947	2.91e-07	1.51e-05
ENSSSCG00000015862	LIMS2	0	2	304	0	351	0	0	1	0	0	0	0	38.2982	9.08711	2.73398	3.32376	0.000888114	0.0139586
ENSSSCG00000006981	MICU3	1	0	0	272	0	593	0	0	1	0	0	0	42.4334	9.07791	2.77311	3.27354	0.00106208	0.0159423
ENSSSCG00000007733	ENSSSCG00000007733	57	63	2402	337	869	995	2	0	1	0	0	3	279.073	9.07486	1.26852	7.15389	8.44e-13	7.03e-11
ENSSSCG00000016332	RBM44	86	883	0	536	875	152	0	0	0	0	0	3	138.865	9.05432	1.8156	4.98694	6.13e-07	2.99e-05
ENSSSCG00000033398	ENSSSCG00000033398	420	52	75	2	0	0	0	0	0	0	0	0	47.4741	9.04581	2.59759	3.48238	0.000496978	0.00910492
ENSSSCG00000013756	MRI1	0	0	515	0	184	944	1	0	1	0	0	0	89.7792	9.03524	2.43359	3.71272	0.000205043	0.0044667
ENSSSCG00000032353	THEGL	0	0	0	189	0	767	0	0	0	0	1	0	46.7143	9.01464	3.00363	3.00125	0.00268876	0.0333397
ENSSSCG00000028239	FBXL7	0	103	0	660	0	0	0	0	0	1	0	0	38.7805	8.98819	3.00373	2.99235	0.00276841	0.0338587
ENSSSCG00000013591	TIMM44	0	140	11	1	1	1120	1	0	0	0	0	0	63.6566	8.9867	2.21088	4.06476	4.81e-05	0.00129925
ENSSSCG00000008595	APOB	538	53	468	78	0	0	0	0	2	0	0	0	88.7141	8.98384	2.29025	3.92264	8.76e-05	0.00217451
ENSSSCG00000031929	ENSSSCG00000031929	0	465	251	2	4	0	0	0	0	0	0	0	44.5752	8.95547	2.63668	3.3965	0.000682546	0.0114562
ENSSSCG00000014186	ENSSSCG00000014186	0	70	209	7	312	176	0	0	0	0	0	0	42.8372	8.89839	1.88218	4.7277	2.27e-06	9.8e-05
ENSSSCG00000021973	GPX8	1	303	405	652	67	53	0	0	0	2	0	0	83.4011	8.89517	1.59188	5.58783	2.3e-08	1.43e-06
ENSSSCG00000014082	POLK	151	1	23	1066	180	64	0	0	0	2	0	0	80.7911	8.84919	1.68198	5.26117	1.43e-07	8.01e-06
ENSSSCG00000017380	ARL4D	187	1323	0	0	2	948	0	0	4	0	0	0	142.275	8.84126	2.47833	3.56743	0.000360498	0.00705927
ENSSSCG00000034450	ABHD10	0	2	2	80	1898	958	1	1	1	0	0	1	147.472	8.82633	1.79928	4.90548	9.32e-07	4.37e-05
ENSSSCG00000009468	KCTD12	2	0	1	0	312	497	0	0	0	0	0	0	40.254	8.80864	2.66894	3.30043	0.000965366	0.0148154
ENSSSCG00000014198	ENSSSCG00000014198	60	211	107	190	98	11	0	0	0	0	0	0	40.1415	8.80432	1.31789	6.68063	2.38e-11	1.79e-09
ENSSSCG00000009389	TRIM13	5	47	3	932	82	963	0	2	0	1	0	0	100.674	8.76703	1.6386	5.3503	8.78e-08	5.08e-06
ENSSSCG00000017264	AMZ2	1	3	870	1	1	341	0	0	2	0	0	0	75.1733	8.74472	2.10022	4.16372	3.13e-05	0.000915919
ENSSSCG00000011455	CACNA1D	187	19	0	0	0	409	0	0	0	0	0	0	38.4984	8.74387	3.00373	2.911	0.0036027	0.0410696
ENSSSCG00000024517	AKAP6	817	1	1001	0	1	263	0	0	2	3	0	0	156.517	8.68196	2.07848	4.17706	2.95e-05	0.000874551
ENSSSCG00000000591	PIK3C2G	342	0	0	0	112	0	1	0	0	0	0	0	37.7796	8.67243	3.00374	2.88721	0.00388676	0.0434578
ENSSSCG00000033739	ENSSSCG00000033739	1	20	18	44	92	560	0	0	0	0	0	0	36.5439	8.66974	1.72309	5.03151	4.87e-07	2.41e-05
ENSSSCG00000010493	PDLIM1	20	0	4	1	296	388	0	0	0	0	0	0	36.0771	8.65073	2.17969	3.96879	7.22e-05	0.00185564
ENSSSCG00000003015	EXOSC5	1	605	190	2	21	10	1	0	0	0	0	0	50.3293	8.64699	1.84165	4.69523	2.66e-06	0.000111613
ENSSSCG00000036593	ENSSSCG00000036593	0	0	424	426	6	1	0	0	0	1	0	0	49.7789	8.6318	2.41318	3.57694	0.00034764	0.00684489
ENSSSCG00000010589	SFXN2	0	476	15	58	66	1	0	0	0	0	0	0	35.4366	8.62467	2.12217	4.06409	4.82e-05	0.00129925
ENSSSCG00000004917	MALT1	1	970	49	646	840	220	0	0	0	5	0	0	146.404	8.59096	1.65001	5.20662	1.92e-07	1.04e-05
ENSSSCG00000015534	ACBD6	26	0	135	127	584	13	0	0	0	0	1	0	48.1001	8.58186	1.80246	4.76119	1.92e-06	8.46e-05
ENSSSCG00000012264	ENSSSCG00000012264	1	307	0	566	0	21	0	1	0	0	0	0	47.3132	8.55886	2.35551	3.63355	0.000279546	0.00582415
ENSSSCG00000015700	TMEM163	0	0	0	0	948	180	0	0	2	0	0	0	57.0401	8.51797	3.00355	2.83597	0.00456872	0.0493876
ENSSSCG00000028592	TM2D2	36	121	0	0	695	1	0	1	0	0	0	0	45.9322	8.51602	2.35584	3.61486	0.000300515	0.00611873
ENSSSCG00000009079	INTU	72	47	0	11	444	2	0	0	0	0	0	0	32.7035	8.50877	2.08382	4.08326	4.44e-05	0.00120558
ENSSSCG00000035062	ENSSSCG00000035062	433	212	1	0	2	170	0	2	0	0	0	0	61.6132	8.45722	2.11505	3.99859	6.37e-05	0.00166672
ENSSSCG00000015823	ENSSSCG00000015823	1776	5	251	37	2	1498	3	1	2	2	0	1	258.684	8.44331	1.4545	5.80496	6.44e-09	4.19e-07
ENSSSCG00000023771	ENSSSCG00000023771	2	238	627	0	0	0	0	0	1	0	0	1	56.2886	8.42537	2.54238	3.31397	0.000919816	0.0143141
ENSSSCG00000034484	SPEN	1239	3138	66	18	1172	142	0	1	0	1	0	11	374.417	8.42289	1.50151	5.6096	2.03e-08	1.27e-06
ENSSSCG00000025672	RAVER2	241	1	0	83	81	0	0	0	0	0	0	0	30.8192	8.42238	2.53159	3.32692	0.000878127	0.013832
ENSSSCG00000013270	CRY2	0	73	1	187	281	58	0	0	0	0	0	0	30.7146	8.41881	1.97096	4.27142	1.94e-05	0.000624243
ENSSSCG00000008750	PACRGL	0	587	1808	2	410	133	0	0	7	0	0	0	183.344	8.40164	2.11012	3.98158	6.85e-05	0.00177124
ENSSSCG00000008899	ARL9	6	0	0	439	128	21	0	0	0	0	0	0	29.7732	8.37368	2.44332	3.42717	0.000609902	0.0105839
ENSSSCG00000004955	MAP2K5	251	100	0	0	3	0	0	0	0	0	1	0	29.6462	8.3676	2.71597	3.08089	0.00206381	0.0270904
ENSSSCG00000022656	SRFBP1	72	8	0	22	0	438	0	0	0	0	0	0	29.5857	8.36424	2.45218	3.41093	0.000647406	0.0111004
ENSSSCG00000007848	ENSSSCG00000007848	4	0	0	145	182	260	0	0	0	0	0	0	29.4181	8.35643	2.3755	3.51776	0.000435212	0.0082684
ENSSSCG00000006018	TRPS1	25	0	194	0	367	929	0	0	3	0	0	0	79.3091	8.33369	2.28439	3.64811	0.000264182	0.00553623
ENSSSCG00000011700	CP	149	50	32	14	0	753	2	0	0	0	0	0	56.5223	8.33131	1.8915	4.4046	1.06e-05	0.000372334
ENSSSCG00000013444	BTBD2	0	104	0	465	0	2	1	0	0	0	0	0	29.326	8.32157	2.70689	3.07421	0.00211058	0.0275609
ENSSSCG00000009709	MFAP3L	0	1	286	98	0	0	0	0	0	1	0	0	24.0661	8.29126	2.7201	3.04814	0.00230259	0.0294658
ENSSSCG00000035385	ENSSSCG00000035385	0	103	263	0	290	16	0	0	1	0	0	0	39.2312	8.28764	2.14635	3.86126	0.000112803	0.00266817
ENSSSCG00000010925	PPP1R12B	0	102	639	2	4	109	0	0	0	0	1	1	54.4722	8.27809	1.90635	4.34238	1.41e-05	0.000467674
ENSSSCG00000003971	SCMH1	0	1	576	265	0	0	0	0	0	1	1	0	51.7704	8.27603	2.55497	3.23918	0.00119873	0.0174975
ENSSSCG00000006052	FZD6	116	0	227	126	424	1	0	0	0	0	1	1	53.9904	8.26523	1.77312	4.66139	3.14e-06	0.000127496
ENSSSCG00000009335	B3GLCT	0	155	834	1	61	6	0	3	0	0	0	0	68.4746	8.2546	2.15225	3.83534	0.000125391	0.00292728
ENSSSCG00000001362	MDC1	21	1	0	0	104	409	0	0	0	0	0	0	27.1847	8.24239	2.52735	3.26128	0.0011091	0.0164082
ENSSSCG00000037485	ENSSSCG00000037485	6	0	48	1	0	700	0	0	0	0	1	0	37.9337	8.23856	2.41719	3.40832	0.000653646	0.0111428
ENSSSCG00000010994	NFX1	1	236	1	0	217	38	0	0	0	0	0	0	26.9926	8.23217	2.18493	3.7677	0.000164758	0.00374864
ENSSSCG00000003483	PADI4	54	31	47	2	0	342	0	0	0	0	0	0	26.7458	8.21869	1.99831	4.11283	3.91e-05	0.00111157
ENSSSCG00000007931	GLYR1	7	0	101	12	98	493	0	0	0	0	0	1	37.0157	8.20364	1.83335	4.47467	7.65e-06	0.000275616
ENSSSCG00000010289	MICU1	0	0	0	968	154	63	0	3	0	0	0	0	58.9041	8.19213	2.74863	2.98044	0.00287837	0.0346568
ENSSSCG00000023934	KCNIP4	10	46	1829	310	16	249	0	1	5	1	0	0	154.5	8.17644	1.49222	5.47938	4.27e-08	2.57e-06
ENSSSCG00000015034	SDHD	200	609	1	0	0	370	2	0	0	1	0	0	73.0712	8.17554	2.19668	3.72177	0.000197831	0.00432273
ENSSSCG00000022643	KATNAL2	14	2	292	54	2	253	0	0	0	1	0	0	36.0604	8.16595	1.68425	4.84841	1.24e-06	5.72e-05
ENSSSCG00000017645	TEX14	0	0	1101	0	334	0	0	1	0	1	1	1	90.7728	8.14537	2.44289	3.33432	0.000855083	0.0135584
ENSSSCG00000016626	CFTR	41	0	0	363	1	69	0	0	0	0	0	0	25.1764	8.13156	2.50206	3.24994	0.0011543	0.0169874
ENSSSCG00000032048	SCRG1	0	12	144	158	134	1	0	0	0	0	0	0	24.9823	8.12052	2.00564	4.04884	5.15e-05	0.0013765
ENSSSCG00000011212	ENSSSCG00000011212	5	363	0	55	5	0	0	0	0	0	0	0	24.9215	8.11676	2.52033	3.22052	0.0012796	0.0184525
ENSSSCG00000011463	IL17RD	0	851	96	93	117	1	0	0	3	0	0	0	67.5846	8.10255	2.03153	3.9884	6.65e-05	0.00172735
ENSSSCG00000017759	ALDOC	0	3	57	187	400	16	0	0	0	0	0	1	34.3981	8.09766	1.8487	4.38019	1.19e-05	0.00040662
ENSSSCG00000017215	SLC16A5	0	1	1	299	0	197	0	0	0	0	0	0	24.4753	8.09105	2.63198	3.07413	0.0021112	0.0275609
ENSSSCG00000007839	EEF2K	1975	0	936	0	387	0	2	13	0	0	0	0	267.923	8.01045	2.67166	2.9983	0.00271486	0.0335473
ENSSSCG00000039550	EMC4	3	59	33	419	356	2	0	0	0	0	1	1	45.034	8.00341	1.56946	5.09948	3.41e-07	1.71e-05
ENSSSCG00000011082	COMMD3	107	45	0	58	2	150	0	0	0	0	0	0	22.9314	7.99589	1.92232	4.1595	3.19e-05	0.000927799
ENSSSCG00000010626	ENSSSCG00000010626	0	218	57	0	562	595	0	0	0	4	0	0	74.4586	7.94665	2.23729	3.55191	0.00038245	0.00742824
ENSSSCG00000027063	DPY19L1	58	290	91	2	9	35	1	0	0	0	0	0	31.0175	7.9464	1.55835	5.09924	3.41e-07	1.71e-05
ENSSSCG00000003709	LAMA3	0	3	204	577	1442	221	1	4	0	2	0	0	126.771	7.94254	1.64649	4.82392	1.41e-06	6.39e-05
ENSSSCG00000039978	ZNF773	0	208	288	2	226	428	0	0	0	0	3	0	64.1958	7.92681	1.91058	4.1489	3.34e-05	0.000957715
ENSSSCG00000017100	MTRR	0	212	124	12	5	1	0	0	0	0	0	0	21.7188	7.91819	2.12684	3.72299	0.000196878	0.00432273
ENSSSCG00000008773	PGM2	3	1	706	549	710	33	5	0	0	0	0	0	112.74	7.89346	1.85003	4.26667	1.98e-05	0.000634836
ENSSSCG00000027211	EPC2	732	0	11	655	1345	313	2	3	3	0	2	0	185.895	7.84388	1.47198	5.3288	9.89e-08	5.62e-06
ENSSSCG00000033422	ENSSSCG00000033422	0	327	1	0	53	687	0	1	0	0	1	1	55.7476	7.83891	2.0198	3.88102	0.000104018	0.00247673
ENSSSCG00000000751	CCDC77	141	1098	1	1	214	328	1	0	0	0	4	0	105.572	7.83736	1.72314	4.54831	5.41e-06	0.000202925
ENSSSCG00000005172	ENSSSCG00000005172	0	1	0	535	97	1	0	1	1	0	0	0	31.6088	7.73853	2.25299	3.43479	0.000593019	0.0103852
ENSSSCG00000001518	ITPR3	0	83	2	0	0	1020	1	0	1	0	0	1	54.885	7.73003	2.35819	3.27795	0.00104564	0.0157438
ENSSSCG00000006544	UBE2Q1	177	0	0	369	46	0	0	0	0	0	2	0	37.3162	7.72972	2.64751	2.91962	0.00350459	0.0402595
ENSSSCG00000003805	PDE4B	0	203	2	1	0	136	0	0	0	0	0	0	18.8068	7.71083	2.56649	3.00443	0.0026608	0.0331076
ENSSSCG00000038026	RAB12	15	9	0	120	344	14	0	0	0	0	0	1	26.1002	7.6984	1.81373	4.24451	2.19e-05	0.000679683
ENSSSCG00000035161	TMEM237	0	417	0	153	77	0	1	0	0	1	0	0	36.3193	7.69155	2.34389	3.28153	0.00103246	0.0155781
ENSSSCG00000009039	MMAA	293	91	236	54	26	0	0	0	0	0	2	1	52.8136	7.6608	1.69358	4.52344	6.08e-06	0.000224773
ENSSSCG00000011733	IFT80	684	7	31	0	376	92	0	0	0	6	0	0	90.4787	7.64631	2.04565	3.73783	0.000185613	0.00415179
ENSSSCG00000015718	C2orf76	0	18	150	0	240	30	0	1	0	0	0	0	24.787	7.62448	2.10894	3.61532	0.000299982	0.00611873
ENSSSCG00000033998	SLC43A3	1	131	115	3	38	0	0	0	0	0	0	0	17.6004	7.61485	2.07209	3.67496	0.000237882	0.00507411
ENSSSCG00000001438	PBX2	2	2	3	517	159	2	0	0	0	1	0	1	34.3826	7.61321	1.78722	4.25981	2.05e-05	0.000650993
ENSSSCG00000034406	MRPL58	82	69	5	0	94	10	0	0	0	0	0	0	17.3476	7.59276	1.89166	4.0138	5.97e-05	0.00157435
ENSSSCG00000016545	CHCHD3	1674	109	251	25	621	102	2	2	3	8	0	0	218.679	7.55789	1.25987	5.99894	1.99e-09	1.36e-07
ENSSSCG00000035532	ATP5F1D	0	28	173	0	0	398	0	2	0	0	0	0	32.6784	7.5403	2.63543	2.86113	0.00422139	0.046261
ENSSSCG00000005471	SNX30	1056	1	1	1	358	83	0	0	0	0	7	0	121.84	7.53947	2.13866	3.52531	0.00042298	0.00812734
ENSSSCG00000000900	VEZT	157	9	22	0	170	144	1	1	0	0	0	0	32.4823	7.5291	1.65099	4.56035	5.11e-06	0.000192634
ENSSSCG00000024193	LYSMD3	0	2	0	278	3	42	0	0	0	0	0	0	16.0485	7.48249	2.50758	2.98395	0.00284551	0.0344489
ENSSSCG00000017804	ABR	0	0	469	59	51	200	0	0	0	0	0	3	46.7931	7.4679	2.23342	3.34371	0.000826647	0.0131951
ENSSSCG00000024445	METTL3	1	0	1447	186	23	26	3	0	1	1	2	0	108.939	7.44522	1.75019	4.25396	2.1e-05	0.000654456
ENSSSCG00000013064	EEF1G	34	8	1	176	3	62	0	0	0	0	0	0	15.5832	7.43976	1.70209	4.37097	1.24e-05	0.000419465
ENSSSCG00000008948	ALB	189	0	0	2	2	73	0	0	1	0	0	0	21.5063	7.41656	2.34212	3.16661	0.00154229	0.021412
ENSSSCG00000006146	LRRCC1	805	102	1458	2107	650	2	1	26	1	0	0	0	317.721	7.40391	1.56209	4.73975	2.14e-06	9.35e-05
ENSSSCG00000001097	RIPOR2	0	0	723	1	2	109	1	0	0	3	0	0	54.0295	7.39281	2.3295	3.17356	0.0015058	0.0210783
ENSSSCG00000014255	SLC12A2	20	11	1	0	0	368	1	0	0	0	0	0	20.5738	7.35281	2.31883	3.17091	0.00151962	0.0212302
ENSSSCG00000032956	BMERB1	0	0	135	219	4	1	0	0	0	1	0	0	20.1579	7.32471	2.30083	3.18351	0.00145503	0.0204475
ENSSSCG00000034782	VPS25	1	3	0	322	51	21	1	0	0	0	0	0	19.8899	7.3044	1.95944	3.7278	0.000193161	0.0042728
ENSSSCG00000014327	BRD8	2	16	3	153	0	106	0	0	0	0	0	0	14.0464	7.29087	1.99738	3.65022	0.000262018	0.00552319
ENSSSCG00000016043	OSGEPL1	1	919	367	372	22	1053	2	4	1	1	1	3	150.615	7.28745	1.16068	6.27861	3.42e-10	2.47e-08
ENSSSCG00000010734	ENSSSCG00000010734	1382	67	1	1	100	1214	5	0	4	3	0	3	198.732	7.27982	1.57389	4.62537	3.74e-06	0.000146447
ENSSSCG00000028056	ZFP36	84	96	0	3	0	2	0	0	0	0	0	0	13.785	7.261	2.48701	2.91956	0.00350522	0.0402595
ENSSSCG00000032489	KLHDC1	0	161	226	1	0	0	1	1	0	0	0	0	24.8252	7.2594	2.45914	2.95201	0.00315715	0.0370332
ENSSSCG00000035181	ENSSSCG00000035181	84	82	94	0	0	0	1	0	0	0	0	0	19.0837	7.24246	2.52361	2.86989	0.0041062	0.0452061
ENSSSCG00000011923	NEPRO	481	1818	11	1004	733	13	2	9	5	1	1	3	242.365	7.23473	1.11798	6.47123	9.72e-11	7.18e-09
ENSSSCG00000031764	VMAC	1	0	1	76	10	435	0	1	0	0	1	0	25.7256	7.19271	1.94714	3.69399	0.000220762	0.00475135
ENSSSCG00000010496	TCTN3	0	1	0	227	11	24	0	0	0	0	0	0	13.0006	7.17886	2.46834	2.90838	0.00363307	0.0412651
ENSSSCG00000039609	ANKRD33B	1	0	0	13	190	934	1	1	0	3	0	0	56.1648	7.17392	2.05809	3.48573	0.000490803	0.00904264
ENSSSCG00000030515	GABRA4	987	0	0	7	245	284	1	1	1	2	1	4	119.753	7.17136	1.6341	4.38856	1.14e-05	0.000393166
ENSSSCG00000037912	FITM2	388	57	1	42	48	2	0	0	4	0	0	0	44.6538	7.15134	1.8363	3.89442	9.84e-05	0.00238648
ENSSSCG00000008225	PTCD3	6	675	9	122	121	24	0	2	0	1	0	2	54.8224	7.14409	1.39845	5.10858	3.25e-07	1.66e-05
ENSSSCG00000001806	FSD2	0	0	1	32	47	178	0	0	0	0	0	0	12.6864	7.14369	2.38831	2.99111	0.00277967	0.0338808
ENSSSCG00000007456	SULF2	14	42	0	5	5	418	0	0	0	2	0	0	24.7608	7.13767	1.9504	3.6596	0.000252609	0.00535635
ENSSSCG00000014081	CERT1	3	0	4	339	44	104	0	1	0	1	0	0	24.725	7.13656	1.7587	4.05786	4.95e-05	0.00132939
ENSSSCG00000014132	ENSSSCG00000014132	431	205	846	896	882	210	5	0	5	1	6	0	209.704	7.1361	0.938008	7.60772	2.79e-14	3.12e-12
ENSSSCG00000037303	ENSSSCG00000037303	93	368	35	163	57	71	3	1	0	0	0	0	47.572	7.1271	1.20015	5.93851	2.88e-09	1.91e-07
ENSSSCG00000037728	ANAPC16	107	37	0	0	2	3	0	0	0	0	0	0	12.447	7.11286	2.49475	2.85113	0.00435641	0.0473067
ENSSSCG00000036603	ENSSSCG00000036603	0	3	298	2	0	83	0	2	0	0	0	0	24.3308	7.11253	2.35448	3.02085	0.00252063	0.0317493
ENSSSCG00000040139	B3GNT9	0	9	126	63	1	0	0	0	0	0	0	0	12.107	7.07506	2.442	2.89724	0.00376464	0.0424233
ENSSSCG00000033937	DYNC2H1	0	69	3	1	0	576	0	0	3	0	0	0	32.5599	7.04331	2.46787	2.85401	0.00431714	0.0471001
ENSSSCG00000033823	XPNPEP3	150	1	1372	60	252	8	3	0	2	3	2	1	122.769	7.02748	1.36474	5.14931	2.61e-07	1.38e-05
ENSSSCG00000007142	PANK2	62	0	112	25	28	0	1	0	0	0	0	0	16.0314	6.98912	2.0524	3.40533	0.000660835	0.0111967
ENSSSCG00000004708	TUBGCP4	0	287	1	73	377	164	0	0	0	5	0	0	48.1413	6.98876	1.94144	3.59979	0.000318479	0.00642969
ENSSSCG00000012956	PACS1	39	0	7	4	136	1	0	0	0	0	0	0	11.2679	6.97092	2.06482	3.37605	0.000735349	0.0121155
ENSSSCG00000031694	DIRAS2	0	116	0	94	360	10	0	1	0	0	2	0	30.5289	6.96482	1.9823	3.5135	0.00044224	0.00836289
ENSSSCG00000006979	MSR1	0	0	9	21	473	350	0	0	0	0	0	4	43.0158	6.95643	2.32304	2.99454	0.00274857	0.0337599
ENSSSCG00000011635	TMEM108	23	0	933	1	2	450	1	0	0	1	2	4	87.1627	6.94995	1.77901	3.90663	9.36e-05	0.00229717
ENSSSCG00000031902	ENSSSCG00000031902	0	52	3	1	147	1	0	0	0	0	0	0	10.84	6.91675	2.16055	3.20139	0.00136768	0.0194873
ENSSSCG00000027275	HHLA2	323	34	0	132	953	653	0	1	2	3	5	1	119.881	6.9043	1.32421	5.2139	1.85e-07	1.01e-05
ENSSSCG00000004584	GCNT3	281	336	930	31	20	4	2	5	3	0	0	2	111.912	6.90347	1.32702	5.20222	1.97e-07	1.06e-05
ENSSSCG00000015882	BAZ2B	91	0	781	152	0	14	1	6	0	0	0	1	69.4062	6.89603	1.95988	3.5186	0.000433831	0.0082684
ENSSSCG00000024484	DEGS1	687	18	1	110	185	129	1	2	2	1	2	1	87.2297	6.89298	1.22628	5.62104	1.9e-08	1.2e-06
ENSSSCG00000021426	ENSSSCG00000021426	0	2	0	19	73	324	1	0	0	0	1	0	20.7049	6.87502	2.03728	3.3746	0.000739233	0.0121238
ENSSSCG00000015931	KLHL41	19	918	478	29	763	1205	0	0	21	0	0	0	188.366	6.85375	1.73529	3.94962	7.83e-05	0.00198699
ENSSSCG00000027157	SLC40A1	29	20	6	204	0	0	0	0	1	0	0	0	14.4535	6.8424	2.12364	3.22201	0.00127294	0.0183935
ENSSSCG00000013043	MACROD1	0	3	4	20	5	175	0	0	0	0	0	0	10.1928	6.82892	2.0094	3.39849	0.000677596	0.0113998
ENSSSCG00000009486	SLITRK6	0	0	1	819	345	0	1	1	0	0	1	3	58.5698	6.82419	2.1633	3.15453	0.00160757	0.0221141
ENSSSCG00000028943	ECH1	19	0	183	1	0	3	0	1	0	0	0	0	14.2523	6.82231	2.32304	2.93681	0.00331608	0.0383754
ENSSSCG00000011079	PIP4K2A	7	86	106	0	667	15	0	4	0	2	0	0	47.8216	6.81739	1.7537	3.88743	0.000101313	0.0024366
ENSSSCG00000032748	ENSSSCG00000032748	0	5	125	0	1	107	1	0	0	0	0	0	13.9895	6.79274	2.23797	3.03523	0.0024035	0.0304884
ENSSSCG00000035554	LHFPL3	106	0	0	35	337	0	1	0	0	0	1	1	29.0374	6.76632	2.16624	3.12353	0.00178699	0.0240591
ENSSSCG00000031776	ENSSSCG00000031776	4	8	427	671	231	806	4	0	3	5	0	1	114.488	6.72598	1.26152	5.33165	9.73e-08	5.58e-06
ENSSSCG00000008044	MLST8	30	1	0	360	240	0	0	2	0	0	2	0	33.1577	6.69347	2.11447	3.16555	0.00154791	0.0214167
ENSSSCG00000006853	PRMT6	0	102	104	2	327	242	0	0	4	0	1	0	41.8453	6.68754	1.70666	3.9185	8.91e-05	0.00219451
ENSSSCG00000003989	ENSSSCG00000003989	0	5	0	243	248	6	0	0	3	0	0	0	25.4171	6.68353	2.29638	2.91047	0.00360891	0.0410696
ENSSSCG00000036952	GTPBP8	506	977	6	688	401	1	2	20	0	1	0	0	161.512	6.66955	1.5888	4.19786	2.69e-05	0.000814839
ENSSSCG00000039701	DCAF5	15	257	1799	222	1611	1816	2	3	7	11	3	13	320.886	6.65772	0.967925	6.87834	6.06e-12	4.88e-10
ENSSSCG00000011603	TMEM43	0	64	1	251	0	25	2	0	0	0	0	0	17.6675	6.64327	2.24171	2.96348	0.00304182	0.0362921
ENSSSCG00000012382	ENSSSCG00000012382	256	1594	980	1273	37	0	0	1	0	27	5	0	251.002	6.61723	1.75207	3.7768	0.000158855	0.00362584
ENSSSCG00000006540	PBXIP1	615	1819	80	0	1	49	12	3	1	1	1	2	174.74	6.60956	1.5526	4.2571	2.07e-05	0.000650993
ENSSSCG00000032619	PIGB	0	753	974	527	32	1702	18	2	1	2	0	2	222.259	6.60016	1.43193	4.60928	4.04e-06	0.000155699
ENSSSCG00000009940	ALKBH2	1085	888	1119	267	683	258	2	42	0	1	0	0	292.123	6.59431	1.36691	4.82423	1.41e-06	6.39e-05
ENSSSCG00000012035	SYNJ1	156	0	3	99	19	191	0	0	4	0	0	0	30.2407	6.58604	1.89201	3.48098	0.000499591	0.00910492
ENSSSCG00000009407	ESD	0	171	0	38	1	96	0	0	0	2	0	0	16.8616	6.5791	2.21043	2.97639	0.0029166	0.0350138
ENSSSCG00000005278	ENSSSCG00000005278	550	0	0	439	2	147	7	0	0	1	1	0	81.2451	6.5778	2.06367	3.18743	0.00143544	0.0202515
ENSSSCG00000035719	HAUS2	0	144	0	16	1	148	0	0	1	0	0	1	16.7202	6.56569	2.03291	3.2297	0.00123919	0.0179783
ENSSSCG00000009390	SPRYD7	3	227	25	1207	1	194	0	0	0	12	0	0	85.3862	6.56512	1.912	3.43363	0.000595552	0.0103852
ENSSSCG00000000551	ARNTL2	87	33	8	991	155	164	1	0	2	5	2	0	76.2426	6.54429	1.19664	5.4689	4.53e-08	2.7e-06
ENSSSCG00000000488	MDM2	1	727	55	595	1	30	1	1	0	3	4	1	78.545	6.53146	1.42654	4.57854	4.68e-06	0.000178499
ENSSSCG00000037660	ENSSSCG00000037660	326	524	6	1	9	489	1	2	1	5	1	2	87.1219	6.51146	1.29218	5.03914	4.68e-07	2.33e-05
ENSSSCG00000029458	SLC16A2	880	0	0	0	488	46	2	4	1	8	0	1	110.545	6.4973	1.96044	3.31421	0.000919028	0.0143141
ENSSSCG00000012659	ZNF280C	0	4	3	134	62	20	0	1	0	0	0	0	11.2425	6.4816	1.75515	3.69291	0.000221704	0.00475735
ENSSSCG00000002254	NR2F2	13	5	2	1	168	19	0	0	0	0	1	0	11.2438	6.47681	1.66663	3.88618	0.000101835	0.00244098
ENSSSCG00000014904	DLG2	0	117	130	10	10	537	0	1	2	0	0	3	43.1826	6.47672	1.58596	4.08378	4.43e-05	0.00120558
ENSSSCG00000001342	TRIM39	189	69	0	1017	1	3	0	4	0	0	6	0	73.0358	6.45904	2.00798	3.21669	0.00129679	0.0186628
ENSSSCG00000035658	VPS36	37	1	0	179	1	215	0	0	0	0	0	3	23.1266	6.44748	2.05474	3.13786	0.00170188	0.023145
ENSSSCG00000014980	CFAP300	75	667	839	16	21	6	0	0	15	0	0	1	105.877	6.39726	1.71239	3.73587	0.000187067	0.0041637
ENSSSCG00000013351	NAV2	17	4	1273	2	131	816	0	4	3	0	11	1	134.829	6.37504	1.52077	4.19197	2.77e-05	0.00083276
ENSSSCG00000006560	CREB3L4	2	0	70	293	4	1	2	1	0	0	0	0	19.8488	6.33694	1.92604	3.29014	0.00100137	0.0152374
ENSSSCG00000020796	SPOP	1151	437	1	289	354	64	13	2	0	0	8	0	171.13	6.30511	1.53582	4.10537	4.04e-05	0.00113013
ENSSSCG00000037507	BTBD9	1894	712	558	1489	3454	339	1	1	0	85	0	2	528.601	6.30343	1.41969	4.44002	9e-06	0.000319147
ENSSSCG00000029709	ENSSSCG00000029709	4	353	1	1	64	239	1	3	1	0	0	1	36.7008	6.29855	1.49066	4.22535	2.39e-05	0.000734377
ENSSSCG00000001027	BMP6	27	0	0	453	13	135	0	0	0	3	2	0	32.5411	6.29632	2.01913	3.11833	0.00181879	0.0244106
ENSSSCG00000007356	PLCG1	22	3	262	170	173	28	1	1	0	1	2	1	38.7817	6.26025	1.14836	5.45149	5e-08	2.96e-06
ENSSSCG00000026486	ENSSSCG00000026486	689	1123	3	282	1650	724	1	8	11	7	1	16	267.475	6.25372	1.04541	5.98207	2.2e-09	1.49e-07
ENSSSCG00000008892	ENSSSCG00000008892	4	10	245	258	515	155	0	1	10	0	0	0	64.5825	6.24559	1.49142	4.18767	2.82e-05	0.000841621
ENSSSCG00000004148	CCDC28A	255	10	1	544	0	179	4	0	1	1	1	2	60.9043	6.23902	1.51851	4.10864	3.98e-05	0.001123
ENSSSCG00000035048	C1QBP	623	238	71	76	42	595	0	19	3	0	0	1	113.448	6.15885	1.33025	4.62983	3.66e-06	0.000144115
ENSSSCG00000017351	MEIOC	9	0	1343	49	948	430	1	1	2	18	4	3	164.228	6.14777	1.38758	4.43057	9.4e-06	0.000331822
ENSSSCG00000004884	TMX3	1	85	185	6	52	917	4	2	1	1	1	2	65.9199	6.13353	1.23559	4.96406	6.9e-07	3.34e-05
ENSSSCG00000030318	SDHC	21	516	207	2	609	14	4	3	4	3	0	0	79.1331	6.13152	1.30198	4.70939	2.48e-06	0.000105291
ENSSSCG00000031580	LLPH	39	745	1	997	279	131	3	0	7	10	0	2	119.341	6.0752	1.30054	4.6713	2.99e-06	0.00012328
ENSSSCG00000002375	RPS6KL1	0	1	518	98	180	2	0	0	4	1	0	4	49.4431	6.0644	1.78789	3.39193	0.000694028	0.0115862
ENSSSCG00000005204	RANBP6	2	0	838	0	291	1	1	6	1	2	3	1	72.0267	6.03708	1.73409	3.48141	0.000498779	0.00910492
ENSSSCG00000034239	ZNF189	341	1229	3233	197	2189	856	7	1	84	0	0	2	490.289	6.03596	1.38342	4.36308	1.28e-05	0.000431506
ENSSSCG00000006073	OSR2	824	1067	0	3	17	5	0	4	4	18	3	0	143.656	6.02028	1.77744	3.38704	0.0007065	0.011721
ENSSSCG00000016772	VPS41	1	0	0	0	887	236	2	0	1	2	4	1	57.4897	6.01187	1.99249	3.01727	0.00255063	0.0319586
ENSSSCG00000003566	NUDC	0	0	357	1	69	36	1	1	2	1	0	1	29.6088	5.93124	1.69365	3.50206	0.000461683	0.00860637
ENSSSCG00000025209	ENSSSCG00000025209	117	20	0	1	373	676	1	1	0	1	6	3	65.0399	5.92878	1.50553	3.93799	8.22e-05	0.00205906
ENSSSCG00000038872	GMEB1	9	2	368	351	45	30	1	0	1	2	3	2	47.3905	5.92746	1.23929	4.78294	1.73e-06	7.74e-05
ENSSSCG00000011765	USP13	1667	1636	2538	4702	372	2320	4	5	8	0	0	136	799.295	5.90556	1.35087	4.37166	1.23e-05	0.000419465
ENSSSCG00000033860	ZMAT3	93	307	0	1	3	259	2	0	1	3	1	1	40.3338	5.88956	1.51069	3.8986	9.68e-05	0.00235857
ENSSSCG00000006125	CALB1	28	430	115	1	604	127	0	0	15	0	0	1	73.8705	5.86998	1.62207	3.61882	0.000295953	0.00607763
ENSSSCG00000016518	TRIM24	101	2053	1025	957	832	2602	2	2	66	10	9	2	422.509	5.86048	0.985785	5.94499	2.76e-09	1.85e-07
ENSSSCG00000003988	ENSSSCG00000003988	1303	7	778	912	391	855	2	61	4	0	2	3	285.577	5.84212	1.2408	4.70833	2.5e-06	0.000105291
ENSSSCG00000037580	ITPRIPL1	0	0	357	161	0	0	1	1	2	1	1	1	32.3556	5.80316	1.9594	2.9617	0.00305947	0.0364239
ENSSSCG00000036735	VCPKMT	3	16	49	1	9	0	0	0	0	0	0	0	5.00479	5.79917	1.93504	2.99692	0.00272726	0.0336016
ENSSSCG00000020898	ELP2	1834	634	1234	5082	4493	3856	1	0	0	0	170	13	975.447	5.79273	1.61492	3.587	0.0003345	0.00662693
ENSSSCG00000029509	KIF22	69	427	1	2	0	544	2	0	3	1	6	0	59.3987	5.78794	1.68314	3.43877	0.000584362	0.0102902
ENSSSCG00000010295	ECD	192	5	0	438	2056	487	9	0	0	30	0	0	171.061	5.76367	1.98877	2.89811	0.00375416	0.0424091
ENSSSCG00000011858	ZNF148	721	494	28	942	219	779	0	0	43	0	2	1	197.651	5.76231	1.46114	3.94371	8.02e-05	0.00201762
ENSSSCG00000016279	PDE6D	0	388	6	2	90	0	0	2	4	1	0	0	28.5389	5.76132	1.96199	2.93647	0.00331976	0.0383754
ENSSSCG00000010565	DPCD	42	504	0	5	0	0	2	1	1	3	0	1	34.6468	5.72206	1.91731	2.98442	0.00284117	0.0344489
ENSSSCG00000002427	EML5	0	1554	0	5	740	474	0	2	33	0	2	1	155.757	5.70258	1.97747	2.88378	0.00392931	0.0437289
ENSSSCG00000035762	ENSSSCG00000035762	8	0	178	18	0	65	0	0	2	1	1	0	17.0003	5.69373	1.8043	3.15565	0.00160143	0.0220721
ENSSSCG00000027085	UQCRFS1	0	380	1	806	178	805	1	3	0	25	0	0	112.677	5.69046	1.79575	3.16885	0.00153045	0.0213376
ENSSSCG00000000502	CNOT2	440	233	1556	5	65	101	0	3	33	1	3	2	170.523	5.68164	1.33456	4.2573	2.07e-05	0.000650993
ENSSSCG00000037653	RAB5A	46	3	14	1	207	1055	5	0	6	4	0	1	68.5857	5.66465	1.48747	3.80824	0.000139958	0.00322534
ENSSSCG00000028538	RLIM	911	0	0	0	552	46	4	2	4	5	7	5	117.781	5.65926	1.76133	3.21306	0.00131329	0.0188625
ENSSSCG00000007146	SIGLEC1	72	1351	0	1055	35	559	0	3	41	1	0	0	171.168	5.6198	1.80919	3.10625	0.00189479	0.0252416
ENSSSCG00000001578	CMTR1	5	256	2	508	440	17	0	0	1	5	1	9	65.3409	5.60249	1.39249	4.02335	5.74e-05	0.0015174
ENSSSCG00000016018	FRZB	93	0	19	11	113	1	0	5	0	0	0	0	16.6187	5.59203	1.93865	2.8845	0.00392034	0.0436968
ENSSSCG00000024598	PRKAA1	165	0	0	2	248	191	0	0	8	1	0	1	38.1843	5.58814	1.94633	2.87112	0.00409024	0.0452061
ENSSSCG00000016119	ENSSSCG00000016119	0	473	18	798	1557	96	14	2	21	1	0	0	155.532	5.5844	1.59549	3.50012	0.000465047	0.00863469
ENSSSCG00000003165	RPS11	110	4	468	18	11	1	0	4	0	0	7	0	44.1819	5.56551	1.73398	3.20968	0.00132883	0.0190474
ENSSSCG00000012847	TALDO1	356	0	1	6	0	342	1	10	1	1	1	1	51.3604	5.53785	1.70617	3.24577	0.00117133	0.0171722
ENSSSCG00000004739	MGA	2	94	810	1291	519	3	0	16	2	10	1	15	153.418	5.49779	1.34256	4.09501	4.22e-05	0.00116366
ENSSSCG00000038549	ZFP36L2	0	240	182	3	1256	1	1	8	7	3	4	3	92.3317	5.48874	1.44479	3.79899	0.000145287	0.00333742
ENSSSCG00000004997	PRPF39	2	1	0	6	689	1236	4	23	0	3	0	1	97.7783	5.45215	1.84617	2.95322	0.00314482	0.0370098
ENSSSCG00000003736	ASXL3	38	64	5	0	1038	1487	6	1	0	28	1	3	135.729	5.43275	1.58213	3.43382	0.000595129	0.0103852
ENSSSCG00000023297	SCRN3	132	2	576	83	0	0	5	1	1	4	2	2	56.3048	5.42609	1.58002	3.43418	0.000594343	0.0103852
ENSSSCG00000009089	ADAD1	0	188	1030	764	528	133	1	13	8	1	1	21	154.439	5.41434	1.24769	4.3395	1.43e-05	0.000469489
ENSSSCG00000016990	ENSSSCG00000016990	144	323	0	158	104	1	2	2	1	3	3	2	46.8015	5.4132	1.26414	4.28213	1.85e-05	0.00060304
ENSSSCG00000007108	KIZ	691	1144	494	20	620	0	0	0	4	57	2	0	202.483	5.39484	1.82315	2.95908	0.00308559	0.0366132
ENSSSCG00000026055	ENSSSCG00000026055	1	0	0	98	134	442	2	2	4	1	1	0	34.0224	5.37847	1.6234	3.31309	0.00092272	0.0143141
ENSSSCG00000025704	DENND2D	21	16	3	11	1	0	0	0	0	0	0	0	3.70601	5.35882	1.8777	2.85393	0.00431815	0.0471001
ENSSSCG00000036067	PDP2	0	93	122	563	158	0	2	4	2	2	3	2	50.6984	5.35621	1.3471	3.9761	7.01e-05	0.00180602
ENSSSCG00000016329	ENSSSCG00000016329	22	3	7	29	152	90	1	1	0	2	0	1	16.6247	5.34835	1.17953	4.53429	5.78e-06	0.000215751
ENSSSCG00000017935	CTDNEP1	6	0	2	368	0	405	4	0	0	3	1	3	39.5311	5.32961	1.82673	2.91756	0.0035278	0.040454
ENSSSCG00000008374	B3GNT2	0	2	0	1	176	287	1	1	1	1	2	1	23.6428	5.30654	1.62191	3.27178	0.00106872	0.0159423
ENSSSCG00000014559	PSMD13	0	2948	1076	7	6	44	4	1	2	71	3	2	255.369	5.30474	1.66663	3.18292	0.00145799	0.020449
ENSSSCG00000011075	KIAA1217	1	283	1	9	36	0	1	1	3	0	1	0	19.667	5.30437	1.67532	3.16617	0.00154458	0.021412
ENSSSCG00000035775	BCS1L	25	1	59	2	0	6	0	1	0	1	0	0	6.86442	5.26041	1.75215	3.00226	0.00267985	0.0332867
ENSSSCG00000004845	FAN1	722	1054	4	366	1193	120	0	1	1	74	0	0	220.27	5.26035	1.67555	3.13948	0.00169249	0.023061
ENSSSCG00000013339	ANO3	8	20	15	1	72	1	0	0	1	1	0	0	6.83749	5.25815	1.48229	3.54732	0.000389167	0.00751364
ENSSSCG00000005441	ELP1	170	167	31	1	17	0	0	1	0	8	1	0	29.5162	5.24807	1.71272	3.06418	0.0021827	0.0282606
ENSSSCG00000009962	TFIP11	135	669	899	331	35	295	10	10	2	15	10	0	148.524	5.24435	0.949257	5.52469	3.3e-08	2.04e-06
ENSSSCG00000017207	NUP85	554	0	981	857	830	705	5	2	2	72	1	2	242.409	5.2155	1.34059	3.89046	0.000100056	0.00241448
ENSSSCG00000003654	MACF1	913	944	2928	3	240	3089	2	107	4	83	0	0	512.67	5.21009	1.52925	3.40696	0.000656907	0.0111565
ENSSSCG00000004485	CD109	81	1684	1	646	359	429	0	63	10	0	0	0	183.103	5.20909	1.76286	2.95491	0.00312761	0.0368677
ENSSSCG00000007331	RBL1	3499	733	992	782	1789	1025	0	1	210	2	2	3	632.969	5.2016	1.40733	3.69607	0.000218961	0.00472679
ENSSSCG00000002620	EFHC1	10	926	1	13	18	528	0	1	16	0	2	9	85.2817	5.19914	1.55043	3.35336	0.000798357	0.0128292
ENSSSCG00000015697	CCNT2	6	65	0	68	44	2	0	4	0	0	0	0	10.3555	5.18664	1.78642	2.90336	0.00369179	0.0418586
ENSSSCG00000007288	MYH7B	136	113	2	112	133	14	0	3	9	0	0	0	33.3927	5.1799	1.41945	3.64923	0.000263029	0.00552823
ENSSSCG00000000156	FBXO7	3	96	6	3	40	256	0	0	3	0	3	1	21.5851	5.15014	1.39246	3.69859	0.000216799	0.00469426
ENSSSCG00000032929	ENKUR	65	578	780	66	93	201	1	2	0	0	31	0	113.264	5.13364	1.46263	3.50987	0.000448319	0.00843335
ENSSSCG00000038554	PDCL	259	138	1	312	116	21	5	5	0	2	3	4	56.3784	5.11768	1.12136	4.5638	5.02e-06	0.0001905
ENSSSCG00000014829	MRPL48	4	2	4	1	44	1	0	0	0	0	0	0	3.09184	5.10897	1.72407	2.96333	0.00304333	0.0362921
ENSSSCG00000004330	GJA10	262	7	12	376	633	228	0	0	28	2	3	0	90.1032	5.0836	1.46146	3.47844	0.000504347	0.00910492
ENSSSCG00000007722	NCF1	171	37	0	13	19	1	2	1	0	2	2	0	20.4389	5.07162	1.54443	3.28383	0.00102409	0.0155172
ENSSSCG00000036081	TBC1D20	29	203	3332	0	1029	262	0	25	4	16	0	69	311.201	5.05738	1.69079	2.99113	0.00277947	0.0338808
ENSSSCG00000029760	CIPC	1	1471	133	4267	556	1628	1	3	52	1	1	95	426.906	5.03006	1.4066	3.57605	0.000348827	0.00684942
ENSSSCG00000007791	CD2BP2	434	1487	734	927	209	1	5	82	4	6	2	6	241.26	5.01597	1.17809	4.2577	2.07e-05	0.000650993
ENSSSCG00000032905	ENSSSCG00000032905	63	2	1702	19	522	274	1	0	6	0	45	2	165.373	5.01235	1.58637	3.15963	0.00157969	0.0218143
ENSSSCG00000004821	ASB7	1	42	2	1481	15	692	2	25	21	0	0	0	113.691	5.01234	1.75062	2.86317	0.00419426	0.0460341
ENSSSCG00000013409	SBF2	589	194	131	93	2178	394	1	43	5	4	4	30	216.178	5.0045	1.01459	4.93255	8.12e-07	3.87e-05
ENSSSCG00000008303	CCT7	214	14	490	1	1	197	2	0	21	0	0	2	65.2092	4.99639	1.69044	2.95567	0.0031199	0.0368677
ENSSSCG00000016986	CREBRF	848	0	4	2	596	3	1	2	35	2	2	3	113.608	4.97198	1.66049	2.99428	0.00275091	0.0337599
ENSSSCG00000035730	ZDHHC21	42	0	0	207	131	3	1	0	0	3	3	1	21.6443	4.94133	1.67832	2.94421	0.00323778	0.0376097
ENSSSCG00000035376	ENSSSCG00000035376	0	233	9	121	2	8	0	1	1	0	6	0	21.5668	4.90263	1.68886	2.90292	0.00369702	0.0418586
ENSSSCG00000040863	IPMK	531	2	19	237	389	1182	0	2	47	13	0	1	144.747	4.87164	1.47987	3.29195	0.000994958	0.0151721
ENSSSCG00000003589	SRSF4	6	0	12	12	19	14	0	1	0	0	0	0	3.66456	4.84588	1.44506	3.3534	0.000798251	0.0128292
ENSSSCG00000011563	FANCD2	202	17	59	759	23	1938	18	2	3	13	2	26	162.234	4.83098	1.14641	4.214	2.51e-05	0.000765154
ENSSSCG00000000684	USP5	2	670	17	9	443	12	0	25	1	4	4	0	66.8449	4.76585	1.49515	3.18755	0.00143484	0.0202515
ENSSSCG00000017673	INTS2	568	694	1197	589	410	981	0	3	37	91	2	1	281.714	4.76076	1.1454	4.15643	3.23e-05	0.000934192
ENSSSCG00000036086	PAX5	1216	919	39	77	162	462	3	41	51	1	0	8	212.824	4.75251	1.23522	3.8475	0.000119332	0.0028041
ENSSSCG00000007815	GTF3C1	169	18	907	488	351	324	2	68	0	5	0	1	140.108	4.74437	1.33766	3.54677	0.000389992	0.00751364
ENSSSCG00000009794	MLXIP	3428	873	1529	12	1328	2	16	99	0	54	48	44	562.782	4.74412	1.3775	3.44399	0.000573188	0.0101433
ENSSSCG00000022083	ANKS1B	715	788	1681	533	197	207	53	12	5	3	38	1	282.377	4.73732	1.01293	4.67682	2.91e-06	0.000120701
ENSSSCG00000006750	SYCP1	99	83	1252	1209	5	225	2	3	0	3	1	67	175.191	4.69585	1.4088	3.33322	0.000858475	0.0135821
ENSSSCG00000035876	ZNF599	1878	620	4030	52	1760	337	4	128	183	1	1	2	612.645	4.6829	1.33339	3.51203	0.000444703	0.00838732
ENSSSCG00000005177	SH3GL2	62	22	1	160	949	1150	0	2	7	36	0	16	123.863	4.66092	1.45253	3.20883	0.00133274	0.0190654
ENSSSCG00000015604	NEK2	181	397	0	1075	151	58	1	18	0	0	1	32	108.152	4.65704	1.58245	2.94293	0.00325118	0.0377043
ENSSSCG00000034217	SKA2	159	307	10	196	144	229	2	13	13	2	2	1	64.2841	4.64007	0.872533	5.31794	1.05e-07	5.92e-06
ENSSSCG00000009522	PCCA	0	1	90	7	72	43	0	2	0	0	3	1	12.6574	4.62261	1.53626	3.00901	0.00262103	0.0327264
ENSSSCG00000003111	SAE1	861	1019	14	756	871	932	0	1	59	86	2	1	279.857	4.58378	1.3176	3.4789	0.000503481	0.00910492
ENSSSCG00000016685	WIPF3	13	842	369	102	13	843	0	7	1	1	0	52	127.462	4.58288	1.48225	3.09184	0.0019892	0.0263038
ENSSSCG00000030487	ENSSSCG00000030487	833	351	12	425	922	2367	79	5	17	32	10	1	295.117	4.47237	1.08932	4.10565	4.03e-05	0.00113013
ENSSSCG00000005346	ZCCHC7	78	4958	193	2394	1624	855	3	109	0	104	2	120	581.434	4.44389	1.27525	3.48472	0.000492658	0.00905353
ENSSSCG00000011367	ARIH2	372	745	136	27	1	653	0	1	21	19	27	0	126.716	4.42921	1.44485	3.06552	0.00217295	0.0282606
ENSSSCG00000017752	WSB1	6	3	85	642	230	621	1	2	13	2	3	25	83.8191	4.39023	1.17832	3.72585	0.000194658	0.00429267
ENSSSCG00000011106	CREM	1046	2974	1	676	400	1453	1	28	204	3	16	3	417.758	4.35133	1.33314	3.26397	0.00109862	0.0163018
ENSSSCG00000001008	BPHL	242	4	894	154	443	2	1	6	55	8	4	1	118.499	4.29128	1.30465	3.28921	0.00100469	0.0152555
ENSSSCG00000025326	TMEM243	0	656	348	23	386	49	10	9	4	6	10	14	89.634	4.25785	1.13913	3.7378	0.000185636	0.00415179
ENSSSCG00000009403	ITM2B	197	484	4	5	112	0	1	6	19	5	1	5	56.1065	4.22736	1.3737	3.07735	0.0020885	0.0273643
ENSSSCG00000007364	IFT52	51	257	15	206	41	68	0	16	1	0	9	0	38.4994	4.21854	1.25458	3.3625	0.00077239	0.0124961
ENSSSCG00000021620	STIP1	5	57	8	493	428	529	0	3	17	1	27	0	80.3007	4.2127	1.3867	3.03794	0.00238204	0.0303234
ENSSSCG00000039656	ENSSSCG00000039656	1	34	818	6	205	90	0	23	3	4	10	11	75.686	4.20006	1.31178	3.20181	0.00136567	0.0194873
ENSSSCG00000030183	ENSSSCG00000030183	820	2170	499	3010	2304	3222	2	5	112	5	278	3	696.778	4.19875	1.16152	3.61487	0.000300494	0.00611873
ENSSSCG00000015052	USP28	7	204	1	140	133	260	0	3	0	20	0	6	41.2879	4.15396	1.40984	2.94641	0.00321488	0.0374651
ENSSSCG00000009071	JADE1	296	34	305	619	1610	610	40	3	2	0	0	77	202.995	4.13572	1.36388	3.03231	0.00242686	0.0307303
ENSSSCG00000009956	GRK3	121	1353	2	14	150	0	5	21	8	5	1	32	105.517	4.13326	1.45113	2.8483	0.00439529	0.0475847
ENSSSCG00000014094	ENSSSCG00000014094	3	82	293	726	464	1702	3	47	33	49	1	0	176.384	4.12617	1.25006	3.30077	0.000964212	0.0148154
ENSSSCG00000009249	HNRNPD	79	2	373	2598	1526	617	0	171	3	4	2	44	283.734	4.11307	1.41936	2.89784	0.00375747	0.0424091
ENSSSCG00000006665	SF3B4	467	81	0	87	730	764	49	7	10	9	7	1	134.408	4.10062	1.25345	3.27146	0.00106994	0.0159423
ENSSSCG00000007782	SETD1A	37	174	606	406	205	6	2	21	0	28	1	15	89.97	4.08214	1.15932	3.52115	0.000429687	0.00823413
ENSSSCG00000035875	OS9	42	312	2	135	5	149	0	3	17	0	7	1	38.9354	4.03144	1.32211	3.04924	0.00229422	0.0294145
ENSSSCG00000012742	MTM1	2	2264	733	143	1379	300	93	16	1	3	67	2	291.711	4.02216	1.30299	3.08687	0.00202275	0.0266
ENSSSCG00000016945	PPWD1	244	607	11	241	2187	651	8	1	2	169	3	1	227.898	3.95259	1.3236	2.98623	0.00282436	0.034367
ENSSSCG00000024157	ZNF800	13	106	3	66	187	533	5	5	4	12	3	9	49.4172	3.9204	0.957163	4.09585	4.21e-05	0.00116366
ENSSSCG00000023133	OSBPL6	1457	971	1641	567	979	1528	1	21	177	118	37	53	487.079	3.83993	0.862499	4.45211	8.5e-06	0.000303198
ENSSSCG00000040334	CBX6	940	257	3	180	689	79	2	4	10	121	4	6	162.091	3.77372	1.24131	3.04011	0.00236493	0.0301591
ENSSSCG00000015960	MAP3K20	116	379	699	1950	145	615	4	106	1	3	77	20	230.041	3.69434	1.06161	3.47994	0.000501523	0.00910492
ENSSSCG00000001486	LRRC1	16	51	3	502	1155	45	10	61	6	14	0	7	97.338	3.68947	1.27413	2.89567	0.00378347	0.0425685
ENSSSCG00000037499	NEDD4	15	184	3	23	103	29	1	19	1	0	1	1	21.8411	3.65827	1.19156	3.07014	0.00213955	0.0278803
ENSSSCG00000000401	GLS2	180	366	159	1175	57	1474	2	11	66	105	5	3	196.125	3.65371	1.05351	3.46814	0.00052408	0.0093902
ENSSSCG00000010450	LIPA	128	620	254	121	149	1188	0	79	3	2	2	73	148.867	3.51555	1.20574	2.91567	0.00354923	0.0405834
ENSSSCG00000006194	NCOA2	208	414	1166	212	585	80	3	188	24	3	1	3	180.604	3.48725	1.16216	3.00066	0.00269397	0.0333466
ENSSSCG00000017000	RANBP17	557	1959	2088	3731	870	2044	54	240	46	503	2	1	696.78	3.36855	1.09049	3.08902	0.00200821	0.0265062
ENSSSCG00000008201	CNNM3	44	509	1512	1838	61	90	9	29	205	39	3	17	256.515	3.33875	1.12219	2.9752	0.00292794	0.0350913
ENSSSCG00000010484	NOC3L	237	188	2	3	126	125	6	7	15	22	3	7	50.7475	3.2897	1.05121	3.12945	0.00175132	0.0236379
ENSSSCG00000025298	TWISTNB	0	453	110	682	138	445	5	27	16	8	28	46	107.157	3.17782	1.04992	3.02674	0.00247205	0.0312472
ENSSSCG00000036885	ZNF654	22	1172	678	1502	739	743	4	206	144	4	24	34	294.646	3.13325	0.997786	3.1402	0.00168831	0.0230478
ENSSSCG00000031897	ENSSSCG00000031897	80	529	66	445	249	602	21	41	3	69	29	2	119.995	3.05171	0.850259	3.58916	0.000331745	0.00660448
ENSSSCG00000032985	GOT2	2065	1878	1349	821	871	1320	299	376	71	58	1	99	615.073	2.9207	0.927509	3.14897	0.00163849	0.0224533
ENSSSCG00000006037	OXR1	3756	1542	2902	2543	1910	5522	352	567	690	4	70	283	1282.45	2.86199	0.8801	3.25189	0.00114639	0.0169057
ENSSSCG00000002441	PPP4R3A	1399	2055	1187	370	3440	2629	64	497	190	26	384	26	745.587	2.80869	0.838801	3.34846	0.000812619	0.0130292
ENSSSCG00000005711	NUP214	15321	17333	14131	19416	20179	30036	17946	29574	21955	29585	35824	34980	20778.5	-1.02503	0.329903	-3.10707	0.0018895	0.0252416
ENSSSCG00000036695	IGF2BP3	82963	118092	110203	92902	110459	92294	154593	180280	118344	176358	190275	125653	114412	-1.07707	0.317926	-3.38779	0.000704577	0.0117162
ENSSSCG00000016920	MIER3	12478	11259	22520	19246	16860	17180	29474	44835	15627	31449	15463	28675	19197.8	-1.14462	0.386555	-2.96107	0.00306567	0.0364373
ENSSSCG00000000793	PPHLN1	14645	19105	20217	19844	15283	19368	19860	30124	14698	42152	35018	36756	21150.6	-1.15706	0.387746	-2.98405	0.00284456	0.0344489
ENSSSCG00000030480	DYRK1A	18557	19434	23664	15330	17081	19208	24346	42992	36485	24028	35316	34835	23084.7	-1.19314	0.35349	-3.37532	0.000737288	0.0121196
ENSSSCG00000014319	SMAD5	27086	44877	48102	34929	29565	31351	82227	78344	51262	98139	53811	36480	45623.4	-1.30395	0.398482	-3.2723	0.00106676	0.0159423
ENSSSCG00000005347	POLR1E	8544	8032	6414	6084	3746	5384	8620	13468	12994	9523	15400	14111	8538.09	-1.30891	0.455713	-2.87221	0.00407607	0.0451517
ENSSSCG00000023674	SON	7016	7526	9438	5996	8219	6914	10724	14855	10469	22269	16710	10867	9746.57	-1.32439	0.376544	-3.51722	0.00043609	0.0082684
ENSSSCG00000009035	SLC10A7	18653	23154	23722	20859	21348	20174	41270	76779	22710	30619	33676	39255	27334.7	-1.32606	0.378691	-3.50169	0.000462321	0.00860637
ENSSSCG00000010095	CRKL	17623	20557	29343	18268	13586	22125	50469	37388	34949	38848	47733	20306	26639.5	-1.35379	0.437757	-3.09255	0.00198443	0.0262891
ENSSSCG00000014071	BTF3	4195	5621	11795	9507	6881	6314	9221	17581	10394	12935	18237	14387	9387.88	-1.35505	0.389532	-3.47867	0.000503903	0.00910492
ENSSSCG00000034704	ZNF532	5729	4732	2963	3154	4997	3693	5183	11812	12603	13802	4318	5363	5721.06	-1.3615	0.47175	-2.88605	0.00390107	0.0435498
ENSSSCG00000024966	TRIM77	3531	4657	10498	8663	9858	8477	9921	19399	13835	11667	12326	18070	9512.25	-1.37468	0.347307	-3.95811	7.55e-05	0.00193368
ENSSSCG00000016092	SGO2	2075	5540	3684	11817	6577	5400	12530	7881	8299	8790	14102	9091	7084.7	-1.39854	0.441415	-3.16831	0.00153326	0.0213376
ENSSSCG00000000486	NUP107	5189	7055	12945	5174	6782	10198	11043	26218	9364	15551	9921	25636	10646.9	-1.44314	0.460061	-3.13684	0.00170778	0.0231811
ENSSSCG00000015310	AKAP9	2932	8924	4809	6333	9780	10042	6078	13951	15476	25557	9436	14972	9166.78	-1.47831	0.402392	-3.6738	0.00023897	0.0050822
ENSSSCG00000039614	ENSSSCG00000039614	346	1101	638	1100	1812	1559	1112	2599	1238	2196	2781	2548	1378.04	-1.48714	0.43454	-3.42234	0.000620842	0.0106912
ENSSSCG00000007179	STK35	8267	17925	21599	18096	14491	14054	23330	42765	24462	36272	43032	25154	21406.4	-1.50084	0.351336	-4.27181	1.94e-05	0.000624243
ENSSSCG00000002846	DNAJA2	18016	30755	28646	29409	18404	18349	42943	67722	30070	44692	67165	49349	33463.9	-1.50979	0.391321	-3.85819	0.000114231	0.00269308
ENSSSCG00000032477	NRAS	27436	44341	56685	28797	45335	30540	90381	107733	60437	60804	70244	107921	55042	-1.52637	0.400487	-3.81127	0.000138252	0.0031963
ENSSSCG00000011650	MSL2	1434	3019	3220	1639	1869	4999	5258	10238	2712	6181	5685	4638	3719.72	-1.55062	0.451769	-3.43234	0.000598391	0.0104094
ENSSSCG00000016714	CYCS	29	185	136	233	210	131	319	240	199	179	548	294	203.634	-1.56848	0.542259	-2.89248	0.0038221	0.0428685
ENSSSCG00000005724	SETX	217	1379	2421	941	1651	1326	1522	3039	2303	3176	4512	2340	1841.72	-1.59378	0.554022	-2.87675	0.00401799	0.0445773
ENSSSCG00000022155	RBPJ	6408	12348	15676	9086	12094	5831	28514	17454	16323	37386	18983	17930	14985.8	-1.59698	0.456713	-3.49668	0.000471084	0.00870169
ENSSSCG00000028420	EIF4E	3478	3279	5748	3475	3025	2341	9510	11458	8133	14255	6154	2227	5454.34	-1.61537	0.527805	-3.06054	0.00220938	0.0285308
ENSSSCG00000013046	COX8A	144	536	680	466	222	465	1082	494	955	1057	1302	504	602.852	-1.62624	0.530768	-3.06393	0.00218451	0.0282606
ENSSSCG00000031680	GGPS1	21428	33050	35826	31217	17470	17497	51906	81498	31651	47082	75566	77553	39697	-1.64219	0.456012	-3.6012	0.000316756	0.00641296
ENSSSCG00000021353	TMX4	1109	3968	3933	5570	2085	2468	4941	8731	5422	4224	11816	6747	4573.85	-1.65525	0.491427	-3.36825	0.000756471	0.0123219
ENSSSCG00000006752	CSDE1	34068	40435	57147	44158	32525	41959	106158	116406	48979	88244	122242	106541	64167	-1.67934	0.408156	-4.11447	3.88e-05	0.0011081
ENSSSCG00000006110	RBM12B	5836	9244	18562	16266	5071	11442	14197	39418	11286	23073	34208	34942	16692.6	-1.69	0.523999	-3.2252	0.00125883	0.0182264
ENSSSCG00000003737	NOL4	8226	6221	10558	10048	5957	7103	15891	20612	5055	12083	28490	33006	12697.1	-1.701	0.57035	-2.98239	0.00286012	0.0345674
ENSSSCG00000028981	ZNF367	727	1396	1099	2574	1345	866	4404	5467	4148	1764	1329	1791	1971.35	-1.70971	0.494552	-3.45709	0.000546035	0.00973783
ENSSSCG00000027293	TNPO1	32938	54840	159085	98410	81322	63176	264009	196755	139809	141666	240895	149194	124320	-1.71616	0.497028	-3.45284	0.000554722	0.00984083
ENSSSCG00000008996	PLRG1	860	675	859	677	684	841	962	1334	843	2055	2342	3825	1235.57	-1.72633	0.533702	-3.23464	0.00121798	0.0177307
ENSSSCG00000040728	EYA1	5908	4975	10582	4500	4994	7938	20152	22763	13525	13922	12769	16103	10511.2	-1.74507	0.425557	-4.10067	4.12e-05	0.00114436
ENSSSCG00000001201	ZKSCAN8	3693	7077	5911	7544	5669	6024	22862	36289	3992	8975	8447	8965	9217.81	-1.75014	0.560374	-3.12315	0.00178925	0.0240591
ENSSSCG00000027652	KLHL15	9523	15096	38183	32637	33785	36947	74995	91997	48974	58113	50453	67347	41333.4	-1.75301	0.39814	-4.40299	1.07e-05	0.000373277
ENSSSCG00000040056	ENSSSCG00000040056	27638	64674	86188	48594	38376	37601	105246	102926	104586	139054	174095	121549	80492.7	-1.76046	0.440579	-3.99579	6.45e-05	0.00168041
ENSSSCG00000008986	SEPTIN11	108204	107399	107938	77625	31614	31051	167120	247202	120236	128173	339531	249820	135251	-1.77194	0.620974	-2.85349	0.00432424	0.0471001
ENSSSCG00000027131	KLHDC10	1851	5540	7063	13148	2051	2567	11936	17280	9134	6184	16129	16391	8228.21	-1.78454	0.600239	-2.97304	0.00294863	0.0352802
ENSSSCG00000033185	PPP2R3A	1134	2527	2526	1218	595	1031	2088	7176	2046	5829	4355	3371	2518.72	-1.79085	0.560123	-3.19725	0.00138745	0.0196909
ENSSSCG00000032198	SPOPL	721	4242	12401	5699	3815	5705	12213	11198	8428	20581	19285	8066	8495.78	-1.79661	0.627436	-2.86342	0.00419098	0.0460341
ENSSSCG00000016836	NADK2	5886	6279	9128	6253	2361	4157	17973	13736	17332	20547	16912	5651	9731.07	-1.80741	0.540472	-3.34414	0.000825381	0.0131951
ENSSSCG00000026488	ENSSSCG00000026488	217	232	449	596	780	554	1112	2073	909	2251	260	743	725.957	-1.82264	0.532653	-3.42181	0.000622053	0.0106912
ENSSSCG00000031429	YAP1	20468	25041	49257	35396	42153	39691	89034	103074	84866	84842	119053	60104	57037.7	-1.8326	0.350832	-5.22359	1.75e-07	9.67e-06
ENSSSCG00000015095	UBE4A	6088	6999	5724	3959	4277	3518	15780	20607	5180	15190	21197	6461	8894.4	-1.8328	0.553183	-3.31318	0.000922403	0.0143141
ENSSSCG00000026922	DRAM2	196	1243	1514	784	680	1075	2398	2561	1099	2726	2566	2571	1467.84	-1.8514	0.516187	-3.58669	0.000334896	0.00662693
ENSSSCG00000028097	GPBP1L1	5645	6040	1896	11131	3968	4116	17276	20102	9583	26540	4223	12171	9085.34	-1.85871	0.57267	-3.24569	0.00117165	0.0171722
ENSSSCG00000033753	UBXN2A	1284	1320	3645	1645	1132	834	3194	3266	4138	1203	6102	8914	2898.5	-1.87532	0.657336	-2.85291	0.00433214	0.0471145
ENSSSCG00000006645	SETDB1	6673	5564	9518	4314	9903	7731	13790	19023	12946	13003	46849	11828	12654	-1.8955	0.560617	-3.3811	0.000721971	0.0119225
ENSSSCG00000006824	GNAI3	17048	35718	45110	33293	22920	24457	77166	95619	55054	100410	103576	66348	51554.5	-1.92992	0.391317	-4.93185	8.15e-07	3.87e-05
ENSSSCG00000033177	CDC26	117	68	151	129	95	95	120	943	261	214	346	191	198.015	-1.94618	0.556408	-3.49776	0.000469183	0.00868898
ENSSSCG00000031337	SNX18	3440	6967	22161	5148	9424	13208	33504	38006	7547	15917	40912	31629	17665.7	-1.97201	0.638588	-3.08808	0.00201457	0.0265412
ENSSSCG00000018734	MIR1282	234	107	289	226	199	169	271	306	593	1066	729	777	383.349	-1.99374	0.535599	-3.72245	0.000197298	0.00432273
ENSSSCG00000015659	YOD1	916	198	2768	2156	2160	2671	3230	6355	3880	12651	4132	2268	3167.27	-2.01495	0.651454	-3.093	0.00198142	0.0262891
ENSSSCG00000027846	RRP15	2392	1689	3395	3969	3778	4885	6850	18656	1094	9355	10845	13771	6033.88	-2.04684	0.601452	-3.40316	0.000666114	0.0112595
ENSSSCG00000034278	SLC31A1	115	69	189	141	258	90	121	902	236	232	1022	181	268.996	-2.06508	0.684022	-3.01902	0.0025359	0.0318298
ENSSSCG00000006562	GATAD2B	509	1327	2257	1758	1694	3037	1607	6173	5228	4832	8558	4691	3122.09	-2.07949	0.500466	-4.15511	3.25e-05	0.000935819
ENSSSCG00000036028	TMED8	1413	5863	6164	3681	5379	5725	12528	23086	12338	8176	15401	14449	8585.3	-2.09987	0.420964	-4.98823	6.09e-07	2.99e-05
ENSSSCG00000000587	AEBP2	24	2	11	4	7	10	23	33	45	43	30	41	21.5065	-2.11237	0.708657	-2.98081	0.00287492	0.0346568
ENSSSCG00000036766	SLC49A4	648	422	995	641	165	577	4964	1754	554	2037	1192	785	1191.82	-2.14256	0.727426	-2.9454	0.0032254	0.0375266
ENSSSCG00000012691	ZNF449	3564	5785	562	2051	1654	4169	4432	8305	8666	14482	13058	11008	5986.38	-2.14931	0.627537	-3.425	0.000614797	0.0106431
ENSSSCG00000015820	NSD3	923	493	771	1408	1571	4298	4626	3137	5648	1716	8547	3588	2857.38	-2.15049	0.633529	-3.39447	0.000687618	0.0115144
ENSSSCG00000011567	ENSSSCG00000011567	157	307	238	284	250	565	850	1415	387	174	2276	487	576.703	-2.20218	0.668608	-3.29369	0.000988823	0.0151107
ENSSSCG00000011201	SATB1	372	513	1048	1687	126	1407	429	1218	2837	6310	3709	2570	1668.64	-2.22952	0.748148	-2.98005	0.00288202	0.0346568
ENSSSCG00000015859	SAP130	399	224	70	379	240	93	1374	532	1346	732	718	409	519.624	-2.24294	0.662451	-3.38582	0.000709665	0.0117463
ENSSSCG00000023592	TAC1	1	2	3	4	2	4	5	4	5	16	11	12	5.29353	-2.24868	0.713466	-3.15178	0.0016228	0.0222809
ENSSSCG00000038941	SNAPC5	128	1387	124	580	457	968	478	5846	515	3853	1492	858	1160.94	-2.25344	0.784998	-2.87063	0.00409658	0.0452061
ENSSSCG00000030424	USP31	342	324	164	1686	935	1289	2002	335	4383	636	4206	2819	1497.71	-2.28092	0.782324	-2.91557	0.00355041	0.0405834
ENSSSCG00000005166	MLLT3	734	1077	461	2103	1786	4421	4771	6298	1265	4836	5989	12848	3577.08	-2.39119	0.66004	-3.6228	0.000291434	0.00601933
ENSSSCG00000004943	MAP2K1	169	2226	95	1142	796	1953	848	10792	1050	6936	3206	2331	2216.05	-2.43579	0.825807	-2.94958	0.00318203	0.037264
ENSSSCG00000008638	YWHAQ	426	127	16	159	328	186	722	671	1174	1758	716	650	539.044	-2.48033	0.735452	-3.37253	0.000744812	0.0121874
ENSSSCG00000021845	ATXN2L	532	990	228	713	1157	597	715	2143	1163	1960	8053	2598	1674.08	-2.53338	0.696253	-3.63858	0.000274141	0.00572819
ENSSSCG00000004287	ENSSSCG00000004287	229	1555	365	1252	1049	1013	8249	4204	3126	3718	938	1859	2142.27	-2.60606	0.637432	-4.08837	4.34e-05	0.00119287
ENSSSCG00000004999	MIS18BP1	221	1959	427	847	1568	928	2267	1111	412	4604	10608	4932	2426.41	-2.65872	0.815318	-3.26096	0.00111037	0.0164082
ENSSSCG00000038754	ENSSSCG00000038754	97	379	534	280	239	146	836	1118	2092	2209	1550	131	734.361	-2.66177	0.685748	-3.88155	0.000103792	0.00247673
ENSSSCG00000004945	RPL4	9	8	8	13	31	30	11	187	231	32	8	18	40.928	-2.67855	0.878891	-3.04764	0.00230645	0.0294658
ENSSSCG00000022486	CBLB	4357	5076	4386	5759	2674	5313	18812	35830	14480	24483	26949	16889	12740.3	-2.71958	0.384473	-7.07354	1.51e-12	1.23e-10
ENSSSCG00000039341	ENSSSCG00000039341	1	2	4	3	1	4	13	9	9	15	10	15	6.76205	-2.74384	0.649403	-4.22518	2.39e-05	0.000734377
ENSSSCG00000002470	DDX24	153	70	163	155	471	326	211	461	1370	1562	2544	90	595.176	-2.75564	0.817472	-3.37093	0.000749149	0.0122304
ENSSSCG00000036411	ACOT13	142	169	127	8	107	63	1308	2144	426	88	13	446	385.045	-3.08382	1.02257	-3.01574	0.00256349	0.0320638
ENSSSCG00000022417	HNF1B	110	141	234	637	108	70	1172	614	232	566	648	4160	710.344	-3.09065	0.834202	-3.70493	0.000211453	0.00459236
ENSSSCG00000017238	TTYH2	0	1	1	1	1	0	6	3	4	5	5	1	2.23972	-3.09114	1.06212	-2.91036	0.00361014	0.0410696
ENSSSCG00000010083	PPIL2	293	253	253	26	568	782	2727	3680	1269	1351	4002	170	1219.92	-3.10016	0.840264	-3.68951	0.000224684	0.00480689
ENSSSCG00000002968	ENSSSCG00000002968	0	1	1	2	1	16	5	14	54	14	16	16	10.5042	-3.11461	0.993545	-3.13484	0.00171947	0.0232957
ENSSSCG00000021217	FKBP3	1	13	1	2	2	4	2	5	21	6	6	106	13.6533	-3.21056	1.11427	-2.8813	0.00396033	0.0440057
ENSSSCG00000034113	ENSSSCG00000034113	7	66	62	88	69	92	74	1390	989	129	99	130	223.097	-3.26306	0.82564	-3.95216	7.75e-05	0.0019754
ENSSSCG00000034752	SUPT4H1	3	1	2	9	3	4	7	119	46	4	3	8	14.3622	-3.37765	0.99065	-3.40953	0.00065074	0.0111309
ENSSSCG00000015944	TLK1	9	315	47	384	41	505	98	36	1086	5674	626	1696	787.283	-3.39723	1.11181	-3.05558	0.00224622	0.0289024
ENSSSCG00000032632	CMTM4	585	460	871	460	97	547	6699	6640	3303	3592	6263	15	2386.43	-3.49593	0.95726	-3.65202	0.000260186	0.00550074
ENSSSCG00000013366	LDHA	1	173	625	65	1185	694	4877	7957	3347	3930	1015	837	1850.39	-3.51133	1.03034	-3.40794	0.000654546	0.0111428
ENSSSCG00000004814	LRRC28	52	470	230	92	568	1752	3129	11831	1605	1481	983	6247	2097.33	-3.53454	0.861802	-4.10134	4.11e-05	0.00114436
ENSSSCG00000037288	YPEL1	651	3	369	12	532	23	1339	3763	2133	2664	6458	237	1477.17	-3.57447	1.17757	-3.03546	0.00240167	0.0304884
ENSSSCG00000034449	RSRP1	0	0	1	0	2	0	3	9	6	2	5	6	2.63822	-3.7991	1.15042	-3.30236	0.000958732	0.0147768
ENSSSCG00000039962	HSPB1	0	18	5	130	1	164	368	514	967	211	862	77	262.542	-3.95771	1.20552	-3.28298	0.00102715	0.0155307
ENSSSCG00000033180	PSMD10	151	4	126	35	16	37	1	169	40	4434	13	1178	470.934	-4.03472	1.41606	-2.84926	0.00438217	0.0475144
ENSSSCG00000037567	ENSSSCG00000037567	0	7	7	105	0	141	308	488	888	181	753	47	230.913	-4.07314	1.31123	-3.10635	0.0018941	0.0252416
ENSSSCG00000012110	MID1	1	2	389	436	1217	860	3761	2501	2312	9474	1729	11509	2716.23	-4.08298	1.16474	-3.50548	0.000455786	0.00855135
ENSSSCG00000009516	UBAC2	0	169	1	13	51	296	63	510	1608	1573	733	1585	512.212	-4.12805	1.24255	-3.32225	0.000892953	0.0140039
ENSSSCG00000005317	TLN1	0	0	0	0	0	1	4	5	2	5	4	1	1.74671	-4.20553	1.27602	-3.29581	0.000981377	0.0150289
ENSSSCG00000007337	CTNNBL1	71	2	103	212	406	10	192	536	78	158	5155	3283	888.27	-4.22058	1.22647	-3.44124	0.00057905	0.0102218
ENSSSCG00000008550	SLC5A6	0	0	0	0	0	0	4	3	3	2	3	1	1.33118	-4.32798	1.39361	-3.10559	0.00189899	0.0252506
ENSSSCG00000006754	AMPD1	0	0	0	0	0	0	3	3	3	1	1	6	1.40427	-4.40935	1.45776	-3.02476	0.00248834	0.0313978
ENSSSCG00000040185	TFAM	0	4	7	6	7	4	11	339	95	17	9	18	35.267	-4.42908	1.01646	-4.35734	1.32e-05	0.00044091
ENSSSCG00000017601	TOM1L1	19	11	36	209	562	514	6711	3931	312	36	313	6661	1611.72	-4.48914	1.19648	-3.75195	0.000175466	0.00395461
ENSSSCG00000009019	RPS3A	58	3	4	7	11	2	3	553	8	1627	2	11	164.099	-4.52558	1.48201	-3.05367	0.00226061	0.0290354
ENSSSCG00000033968	ENSSSCG00000033968	0	0	1	1	0	0	2	7	13	4	1	13	3.27211	-4.62535	1.27729	-3.62121	0.000293228	0.00603898
ENSSSCG00000001347	PPP1R10	43	2	1	1	148	2	109	396	297	1880	1049	42	311.875	-4.66084	1.29969	-3.58611	0.000335646	0.00662693
ENSSSCG00000016411	ENSSSCG00000016411	3	83	5	327	65	83	5	80	2871	1574	4284	11	776.329	-4.68555	1.35538	-3.45701	0.000546199	0.00973783
ENSSSCG00000027443	MRAS	0	0	16	23	23	3	1	1196	169	54	1	1	97.2796	-4.73261	1.64905	-2.86991	0.00410588	0.0452061
ENSSSCG00000012771	SLC6A8	1	0	0	0	0	0	9	1	5	8	4	2	2.56252	-4.7385	1.32966	-3.5637	0.000365665	0.00712153
ENSSSCG00000016724	MRPS24	10	0	176	2	219	2	34	1158	1153	1222	909	3524	671.377	-4.75333	1.36855	-3.47325	0.000514192	0.00925025
ENSSSCG00000015113	ABCG4	0	0	0	0	0	0	5	5	5	4	1	3	1.84186	-4.80695	1.32484	-3.62833	0.00028526	0.00592597
ENSSSCG00000001053	TBC1D7	2	32	18	46	6	60	40	37	417	898	1329	228	258.549	-4.82617	0.991005	-4.86998	1.12e-06	5.16e-05
ENSSSCG00000040731	TMEM65	2	9	3	11	5	6	6	803	127	4	4	6	64.9211	-4.96339	1.23147	-4.03046	5.57e-05	0.00147767
ENSSSCG00000021803	RANBP10	62	0	160	0	16	547	2664	12	43	617	3206	8803	1421.22	-4.97203	1.65913	-2.99676	0.00272864	0.0336016
ENSSSCG00000023520	PCSK5	9	35	22	20	28	8	1116	4	169	1402	0	33	235.755	-4.99226	1.33785	-3.73156	0.000190294	0.00422241
ENSSSCG00000017172	ST6GALNAC1	4	36	11	0	0	13	246	5	250	280	0	806	137.961	-5.11491	1.56283	-3.27284	0.00106472	0.0159423
ENSSSCG00000025912	URI1	2	2	1	1	1	4	4	80	213	8	3	5	23.7895	-5.13729	1.16803	-4.39824	1.09e-05	0.00037968
ENSSSCG00000025729	IRS1	3	1	0	155	2	1	297	6	626	951	1620	0	308.747	-5.20255	1.7316	-3.00447	0.00266044	0.0331076
ENSSSCG00000029652	TMBIM6	0	69	0	1	78	7	1568	12	12	7	1672	11	323.294	-5.22076	1.74443	-2.99281	0.00276421	0.0338587
ENSSSCG00000000769	BID	0	0	0	2	1	0	15	14	12	12	10	17	6.73759	-5.22847	1.02216	-5.11513	3.14e-07	1.62e-05
ENSSSCG00000003444	ENSSSCG00000003444	0	0	0	0	0	0	4	5	3	9	3	7	2.49508	-5.24442	1.25197	-4.18893	2.8e-05	0.000840461
ENSSSCG00000032284	CCND3	2	4	14	74	25	24	1	2	1034	1	2091	81	291.662	-5.25043	1.4992	-3.50215	0.000461519	0.00860637
ENSSSCG00000007499	TFAP2C	31	8	5	40	2	5	72	2820	310	390	46	13	251.541	-5.35611	1.1611	-4.61298	3.97e-06	0.000154614
ENSSSCG00000011952	ENSSSCG00000011952	0	3	2	6	1	6	2	24	0	1	311	98	40.6694	-5.3652	1.49461	-3.5897	0.000331059	0.00660448
ENSSSCG00000000667	AICDA	0	0	2	1	3	0	12	161	21	4	7	8	15.0762	-5.4309	1.27093	-4.27316	1.93e-05	0.000624243
ENSSSCG00000013857	EPS15L1	19	10	7	20	0	7	1	237	0	1490	609	1	186.803	-5.45991	1.63953	-3.33017	0.000867942	0.0137016
ENSSSCG00000029343	MFSD11	0	1	3	2	2	3	2	123	40	3	167	4	28.0989	-5.4772	1.20944	-4.52872	5.93e-06	0.000220368
ENSSSCG00000012528	BEX3	1	3	0	5	22	8	4	30	0	1015	0	166	93.458	-5.48933	1.72346	-3.18506	0.00144725	0.020378
ENSSSCG00000012551	RNF128	0	0	0	0	0	0	5	11	9	4	1	8	2.96594	-5.49792	1.31999	-4.16512	3.11e-05	0.000915919
ENSSSCG00000026784	LMNB2	8	11	5	1	148	5	1649	7	2	11	3000	5	456.611	-5.54868	1.60639	-3.45413	0.000552062	0.00981793
ENSSSCG00000027905	ENSSSCG00000027905	1	4	11	20	9	10	11	1693	427	11	9	13	147.935	-5.58999	1.24299	-4.49722	6.88e-06	0.000251752
ENSSSCG00000000669	GDF3	0	1	1	0	0	0	2	71	9	4	5	3	6.58392	-5.66271	1.41579	-3.9997	6.34e-05	0.00166505
ENSSSCG00000012027	ADAMTS5	0	1	0	0	0	1	3	12	62	1	3	5	6.70638	-5.68818	1.47125	-3.86622	0.000110533	0.00262315
ENSSSCG00000022550	DGKG	0	4	76	5	0	0	985	541	1	1200	1	1006	312.462	-5.78875	1.81503	-3.18935	0.00142595	0.0201972
ENSSSCG00000040325	COX7C	1	0	1	95	1	1	404	4	6	2681	400	1	280.517	-5.7934	1.73364	-3.34176	0.000832499	0.0132589
ENSSSCG00000002051	ABHD4	0	0	3	0	13	11	0	1	37	874	1	137	80.6112	-5.81711	1.89825	-3.06446	0.00218064	0.0282606
ENSSSCG00000012623	SLC25A5	0	0	0	10	2	2	0	293	231	20	42	1	42.663	-5.88708	1.64013	-3.58941	0.000331432	0.00660448
ENSSSCG00000040403	NANOG	1	0	2	0	2	0	2	232	39	3	4	2	19.1356	-5.89624	1.51415	-3.8941	9.86e-05	0.00238648
ENSSSCG00000013523	SAFB2	1	1	1	1	9	0	338	2	134	2	0	1	44.4508	-5.90368	1.66259	-3.5509	0.000383922	0.00743668
ENSSSCG00000010210	SLC16A9	0	0	0	0	0	0	2	13	16	6	6	8	3.95599	-5.91419	1.25583	-4.70937	2.48e-06	0.000105291
ENSSSCG00000032381	LITAF	0	51	3	2	2	1	858	386	1324	4	2	5	214.474	-5.92565	1.56845	-3.77803	0.000158076	0.00361959
ENSSSCG00000025788	ENPP4	0	0	0	0	0	0	3	14	13	3	2	17	4.07005	-5.95296	1.37439	-4.33134	1.48e-05	0.000485022
ENSSSCG00000021129	PFKM	0	0	54	1	1	41	2666	10	26	1	956	0	359.942	-5.95784	2.01605	-2.9552	0.0031247	0.0368677
ENSSSCG00000012172	ACOT9	1	52	0	1	25	46	3	1	1713	2	3168	0	437.935	-6.00089	1.92802	-3.11246	0.00185534	0.0248546
ENSSSCG00000003070	ZNF45	0	0	1	156	2	0	67	4132	7	3444	1	8	533.839	-6.05918	2.05561	-2.94762	0.00320228	0.037379
ENSSSCG00000010478	FFAR4	0	40	0	0	0	34	97	61	6	0	1781	1039	276.456	-6.08046	2.13042	-2.85411	0.00431575	0.0471001
ENSSSCG00000009532	POGLUT2	0	0	0	3	4	1	0	0	49	1	270	5	30.1914	-6.18022	1.97375	-3.1312	0.00174094	0.0235421
ENSSSCG00000040578	CASKIN2	0	2	0	0	0	0	5	0	3	36	0	71	9.64774	-6.2153	2.10155	-2.95748	0.00310168	0.0367434
ENSSSCG00000011076	OTUD1	0	0	0	19	1	0	336	208	339	0	2	105	82.4625	-6.34421	1.88437	-3.36676	0.000760561	0.0123604
ENSSSCG00000022303	SLC25A16	0	31	0	35	18	2	2996	15	1	2911	1	1	513.543	-6.79471	1.87544	-3.623	0.000291206	0.00601933
ENSSSCG00000039417	ENSSSCG00000039417	0	0	0	1	0	2	2	142	126	3	1	5	19.8268	-6.85132	1.64524	-4.16432	3.12e-05	0.000915919
ENSSSCG00000013105	ENSSSCG00000013105	5	1	3	2	2	2	1091	6	171	6	8	15	123.859	-6.94156	1.34265	-5.17006	2.34e-07	1.24e-05
ENSSSCG00000003943	MED8	0	1	3	3	9	2	5	1604	328	0	4	0	129.628	-7.05077	1.78543	-3.94906	7.85e-05	0.00198699
ENSSSCG00000040194	PABPC5	0	0	0	0	0	0	26	11	13	14	21	19	8.91091	-7.07545	1.15905	-6.10453	1.03e-09	7.17e-08
ENSSSCG00000023357	REST	0	4	3	7	2	7	22	26	762	23	1069	192	182.811	-7.18867	1.15819	-6.20684	5.41e-10	3.84e-08
ENSSSCG00000012305	USP27X	0	2	0	1	0	33	1	3794	42	2	1	446	286.925	-7.32017	1.95864	-3.73737	0.000185953	0.00415179
ENSSSCG00000023807	ACO1	1	0	0	1	0	1	291	1	34	0	0	0	31.3611	-7.39093	2.28003	-3.24158	0.00118867	0.0173861
ENSSSCG00000034288	AP4M1	8	0	0	0	1	0	0	1	1	1592	177	0	134.874	-7.42495	2.51477	-2.95253	0.00315177	0.0370307
ENSSSCG00000007135	NINL	0	0	0	1	9	1	0	17	0	517	0	963	123.251	-7.7684	2.3459	-3.31148	0.000928039	0.0143656
ENSSSCG00000022609	WWP2	0	0	2	14	1	8	470	3	0	0	0	2809	291.199	-7.83157	2.30345	-3.39993	0.000674024	0.0113664
ENSSSCG00000008947	COX18	0	1	0	0	1	0	0	338	0	81	0	0	27.7127	-7.94107	2.74304	-2.89499	0.00379167	0.0425939
ENSSSCG00000030420	GLG1	1	0	1	1	1	0	15	504	408	2	1	0	65.4668	-8.04074	1.73522	-4.63384	3.59e-06	0.000142133
ENSSSCG00000022955	POLR2B	1	3	2	11	1	4	8	1003	19	13	3	3126	340.095	-8.13797	1.43003	-5.69079	1.26e-08	8.16e-07
ENSSSCG00000010222	ZNF365	0	0	0	1	0	5	0	176	0	1005	20	8	88.1293	-8.18363	2.17816	-3.75712	0.000171879	0.00388599
ENSSSCG00000032469	ENSSSCG00000032469	0	0	0	2	0	0	0	0	119	67	256	1	38.4355	-8.22357	2.28302	-3.60205	0.000315713	0.00640997
ENSSSCG00000001688	TJAP1	0	0	0	0	0	4	0	770	182	0	0	2	63.5959	-8.30567	2.83518	-2.9295	0.0033951	0.03912
ENSSSCG00000010310	ENSSSCG00000010310	3	0	0	1	0	0	0	551	2	60	1	739	104.386	-8.40751	2.02156	-4.15892	3.2e-05	0.000927799
ENSSSCG00000002298	ZFYVE26	0	0	2	1	2	0	0	491	0	955	1	1	102.204	-8.47324	2.1607	-3.92153	8.8e-05	0.00217451
ENSSSCG00000040632	ENSSSCG00000040632	0	2	1	2	2	1	1	1	207	1932	2	0	158.853	-8.48852	1.7935	-4.73294	2.21e-06	9.61e-05
ENSSSCG00000004385	SNX3	7	2	2	5	2	0	94	1484	1	56	0	4048	460.872	-8.53933	1.6635	-5.13334	2.85e-07	1.49e-05
ENSSSCG00000032921	INO80E	0	0	0	0	0	0	0	0	62	15	211	0	25.8037	-8.61412	2.9212	-2.94883	0.00318983	0.0372945
ENSSSCG00000037514	ENSSSCG00000037514	0	0	0	0	1	0	0	290	45	0	0	0	22.0618	-8.67806	3.00447	-2.88838	0.00387228	0.0433635
ENSSSCG00000035195	HNMT	0	0	0	1	4	0	162	720	605	3	0	0	108.743	-8.68984	2.1477	-4.04612	5.21e-05	0.0013874
ENSSSCG00000022301	EIF4EBP1	0	1	3	0	0	0	545	0	0	0	0	616	107.085	-8.69561	2.96817	-2.92962	0.00339378	0.03912
ENSSSCG00000011125	GATA3	0	1	1	2	1	0	2	686	908	58	0	0	118.158	-8.71522	1.87954	-4.63689	3.54e-06	0.000140827
ENSSSCG00000013476	CELF5	0	0	0	0	5	0	516	3	1	0	0	736	114.919	-8.78616	2.59065	-3.39149	0.000695139	0.0115862
ENSSSCG00000038867	PPM1K	0	1	0	0	0	1	0	0	430	1	0	199	50.3577	-8.82266	2.50707	-3.51912	0.000432985	0.0082684
ENSSSCG00000015107	VPS11	1	0	1	0	1	0	0	0	0	0	123	1006	99.1224	-8.92126	2.67041	-3.34078	0.000835428	0.0132761
ENSSSCG00000016452	GIMAP8	0	0	0	0	1	0	212	2	2	319	0	1	44.6671	-8.92341	2.1357	-4.17821	2.94e-05	0.000873748
ENSSSCG00000035696	MCEE	0	3	0	0	0	0	476	0	0	642	0	0	94.0623	-9.04084	2.99373	-3.01992	0.00252838	0.031791
ENSSSCG00000023992	CEP112	0	0	0	8	2	1	1	258	1	663	120	2948	333.158	-9.21313	1.70292	-5.41019	6.3e-08	3.67e-06
ENSSSCG00000012334	TSR2	0	0	0	0	1	0	0	0	139	151	0	404	56.856	-9.27193	2.5998	-3.56641	0.000361912	0.00706764
ENSSSCG00000014070	ANKRA2	0	0	0	1	0	0	59	69	26	6	488	0	58.8275	-9.32087	1.88962	-4.93268	8.11e-07	3.87e-05
ENSSSCG00000014569	ENSSSCG00000014569	0	1	0	1	0	1	92	0	3	0	0	1178	111.6	-9.42566	2.40355	-3.92156	8.8e-05	0.00217451
ENSSSCG00000034900	ENSSSCG00000034900	0	0	0	0	3	0	0	0	3	260	0	1083	113.482	-9.49776	2.90496	-3.2695	0.00107737	0.0160197
ENSSSCG00000025363	SNX17	1	0	0	0	0	0	0	0	0	0	63	720	68.5177	-9.71434	3.00359	-3.23424	0.00121965	0.0177307
ENSSSCG00000008913	IGFBP7	0	2	2	0	1	1	4	1069	1	7	3	3366	362.09	-10.0015	1.76683	-5.66069	1.51e-08	9.65e-07
ENSSSCG00000011304	ZNF197	1	0	0	0	0	0	397	2	710	1	0	0	93.5229	-10.2318	2.50516	-4.0843	4.42e-05	0.00120558
ENSSSCG00000008404	MTIF2	0	0	0	1	1	1	1465	9	3	1	821	2	222.339	-10.3416	1.87445	-5.51715	3.45e-08	2.11e-06
ENSSSCG00000032056	ENSSSCG00000032056	0	0	0	0	0	0	0	971	301	27	1	2	87.4604	-10.3757	2.2996	-4.51194	6.42e-06	0.000236093
ENSSSCG00000007943	NMRAL1	0	0	0	0	0	1	1	1709	507	0	0	2	148.541	-11.4517	2.55829	-4.47633	7.59e-06	0.000274871
ENSSSCG00000002768	CENPT	0	0	0	0	0	1	1	1613	914	0	0	1	173.459	-11.6777	2.599	-4.49314	7.02e-06	0.000255327
ENSSSCG00000018046	ENSSSCG00000018046	0	0	0	0	0	0	0	0	102	90	0	0	14.4322	-22.0483	3.00515	-7.33683	2.19e-13	1.87e-11
ENSSSCG00000040348	LIN7A	0	0	0	0	0	0	0	84	0	0	0	105	14.4876	-22.0552	3.00514	-7.33917	2.15e-13	1.86e-11
ENSSSCG00000020790	ENSSSCG00000020790	0	0	0	0	0	0	119	51	0	0	0	0	14.9212	-22.1068	3.00508	-7.35648	1.89e-13	1.67e-11
ENSSSCG00000035539	ST8SIA4	0	0	0	0	0	0	0	205	106	0	0	0	21.2378	-22.5989	3.00452	-7.52164	5.41e-14	5.62e-12
ENSSSCG00000015611	UTP25	0	0	0	0	0	0	95	0	0	257	0	0	28.2243	-22.9945	3.00418	-7.65416	1.95e-14	2.25e-12
ENSSSCG00000012979	RNASEH2C	0	0	0	0	0	0	64	0	1	0	0	298	32.1994	-23.1733	3.00406	-7.71398	1.22e-14	1.71e-12
ENSSSCG00000039880	ENSSSCG00000039880	0	0	0	0	0	0	0	0	0	0	233	210	40.254	-23.4878	3.00388	-7.81916	5.32e-15	9.53e-13
ENSSSCG00000040043	ENSSSCG00000040043	0	0	0	0	0	0	0	432	0	229	0	2	44.6895	-23.6364	3.00381	-7.86879	3.58e-15	6.94e-13
ENSSSCG00000019428	ENSSSCG00000019428	0	0	0	0	0	0	0	0	655	802	0	1	109.258	-23.6868	3.00344	-7.88656	3.11e-15	6.55e-13
ENSSSCG00000038535	ARSB	0	0	0	0	0	0	0	417	1	0	0	248	48.2905	-23.7429	3.00376	-7.90439	2.69e-15	6.03e-13
ENSSSCG00000001422	C2	0	0	0	0	0	0	483	225	0	0	0	18	63.2764	-24.1177	3.00362	-8.02953	9.78e-16	2.62e-13
ENSSSCG00000028856	ABCF3	0	0	0	0	0	0	0	1	772	1	224	0	80.4083	-24.1284	2.77723	-8.68796	3.69e-18	2.2e-15
ENSSSCG00000003543	NIPAL3	0	0	0	0	0	0	0	1	683	0	293	1	80.1349	-24.443	2.77115	-8.8205	1.14e-18	1.02e-15
ENSSSCG00000035966	ENSSSCG00000035966	0	0	0	0	0	0	0	0	229	1362	1	1362	236.051	-25.3372	2.70988	-9.34993	8.77e-21	3.14e-17
ENSSSCG00000002309	PLEKHD1	0	0	0	0	0	0	4	3423	1	3	1	774	287.087	-26.2331	2.29199	-11.4456	2.47e-30	1.77e-26

## Sheet: IVF 4-cell vs. PA 4-cell
Gene	Gene_name	IVF 4-cell-1-1	IVF 4-cell-1-2	IVF 4-cell-1-4	IVF 4-cell-2-2	IVF 4-cell-2-3	IVF 4-cell-3-1	IVF 4-cell-3-2	IVF 4-cell-3-3	IVF 4-cell-3-4	PA 4-cell-1-3	PA 4-cell-1-4	PA 4-cell-2-1	PA 4-cell-2-2	PA 4-cell-2-3	PA 4-cell-2-4	PA 4-cell-3-1	PA 4-cell-3-3	PA 4-cell-3-4	baseMean	log2FoldChange	lfcSE	stat	pvalue	padj
ENSSSCG00000031518	STARD4	0	1	5	5369	1	11936	2	4	2961	0	0	0	0	0	0	0	0	0	459.669	28.4498	2.42884	11.7133	1.09e-31	1.56e-28
ENSSSCG00000009769	GTF2H3	0	0	0	2283	1	1010	0	0	1957	0	0	0	0	0	0	0	0	0	444.268	28.4047	2.96447	9.58172	9.54e-22	2.35e-19
ENSSSCG00000002144	CCNB1IP1	0	0	1	1389	6076	157	2	0	2	0	0	0	0	0	0	0	0	0	407.37	28.2779	2.56736	11.0144	3.26e-28	1.79e-25
ENSSSCG00000022636	DENND5B	0	1	3	10000	3	7	7	1104	20969	0	0	0	0	0	0	0	0	0	338.467	28.0308	2.19692	12.7591	2.77e-37	9.91e-34
ENSSSCG00000007074	TASP1	2	0	2	2742	0	962	2456	0	1	0	0	0	0	0	0	0	0	0	325.403	27.9745	2.51085	11.1415	7.88e-29	5.4e-26
ENSSSCG00000027130	TNFRSF12A	0	2	2	2	6264	11	4	0	14144	0	0	0	0	0	0	0	0	0	345.792	27.4316	2.65954	10.3144	6.07e-25	2.41e-22
ENSSSCG00000029637	KDM2A	5	2	0	61	43	6520	8	11	1800	0	0	0	0	0	0	0	28	0	177.666	27.1429	2.08817	12.9984	1.25e-38	8.93e-35
ENSSSCG00000027046	ENSSSCG00000027046	0	0	1	0	1352	236	537	1	228	0	0	0	0	0	0	0	0	0	152.074	26.9318	2.39005	11.2683	1.88e-29	1.5e-26
ENSSSCG00000016022	ZNF804A	0	2	0	1	2287	42	3	0	6500	0	0	0	0	0	0	0	0	0	133.142	26.7484	2.78403	9.60779	7.41e-22	1.89e-19
ENSSSCG00000012939	BRMS1	0	1	727	3164	1	96	2	2	0	0	0	0	0	0	0	0	0	0	132.855	26.7366	2.25169	11.874	1.61e-32	2.89e-29
ENSSSCG00000013849	TPM4	0	0	0	2	3	100	2618	3	332	0	0	0	0	0	0	0	0	0	116.011	26.5639	2.39736	11.0805	1.56e-28	9.29e-26
ENSSSCG00000025194	ZSWIM6	2	2	1	2	3	4219	3676	1	4	0	0	0	0	0	0	0	0	0	93.3913	26.2659	2.17361	12.084	1.28e-33	3.06e-30
ENSSSCG00000003477	NECAP2	0	0	0	0	0	39	0	1144	717	0	0	0	0	0	0	0	0	0	84.8974	26.1255	2.96465	8.81233	1.23e-18	2.19e-16
ENSSSCG00000029050	MRPL55	0	0	1	2	0	3198	3223	1	0	0	0	0	0	0	0	0	0	0	81.2824	26.0633	2.96466	8.79133	1.48e-18	2.55e-16
ENSSSCG00000032282	ACP5	0	0	1	0	0	52	1899	2	409	0	0	0	0	0	0	0	0	0	96.3956	25.9081	2.65289	9.76596	1.58e-22	4.36e-20
ENSSSCG00000009929	TRPV4	0	4	2	1	2	0	2540	3	4770	0	0	0	0	0	0	0	0	0	64.2179	25.7548	2.47888	10.3897	2.76e-25	1.16e-22
ENSSSCG00000008208	EIF2AK3	0	0	4	248	0	331	69	0	2428	0	0	0	0	0	0	0	0	0	69.6862	25.6107	2.62259	9.76543	1.58e-22	4.36e-20
ENSSSCG00000004917	MALT1	0	0	2	788	1	4	969	764	0	0	0	0	0	0	0	0	0	0	57.2153	25.5611	2.26527	11.2839	1.58e-29	1.41e-26
ENSSSCG00000013629	SMARCA4	0	4	0	1218	458	20	0	0	0	0	0	0	0	0	0	0	0	0	68.6857	25.5469	2.88285	8.8617	7.88e-19	1.44e-16
ENSSSCG00000009821	ARPC3	0	0	0	955	3	2914	21	0	226	0	0	0	0	0	0	0	0	0	53.6329	25.5031	2.86558	8.8998	5.59e-19	1.08e-16
ENSSSCG00000023325	ENSSSCG00000023325	0	0	0	96	0	209	0	0	116	0	0	0	0	0	0	0	0	0	51.9206	25.464	2.96479	8.58881	8.79e-18	1.34e-15
ENSSSCG00000007095	POLR3F	0	1	1	1497	3	10	1	1	2654	0	0	0	0	0	0	0	0	0	51.0964	25.4426	2.28455	11.1368	8.3e-29	5.4e-26
ENSSSCG00000015145	ZNF202	0	1	2	1469	0	4521	0	1	2	0	0	0	0	0	0	0	0	0	48.394	25.3681	2.72243	9.31818	1.18e-20	2.56e-18
ENSSSCG00000008582	ENSSSCG00000008582	0	2	1	2	1083	2	21	0	2112	21	0	0	0	0	0	0	0	0	60.3924	25.2178	2.46308	10.2383	1.34e-24	4.77e-22
ENSSSCG00000026161	E2F6	0	2	0	0	3487	23	0	1	397	0	0	0	0	0	0	0	0	0	42.173	25.1699	2.95473	8.51853	1.62e-17	2.36e-15
ENSSSCG00000008668	RBAK	0	0	0	3247	744	1	1	0	1	0	0	0	0	0	0	0	0	0	41.1113	25.1416	2.96489	8.47978	2.26e-17	3.09e-15
ENSSSCG00000007823	ZKSCAN2	2683	0	2258	1	0	0	1	1	0	0	0	0	0	0	0	0	0	0	36.425	24.9736	2.96495	8.42296	3.67e-17	4.77e-15
ENSSSCG00000006522	GBA	0	0	0	742	110	31	0	0	0	0	0	0	0	0	0	0	0	0	35.944	24.9634	2.96495	8.4195	3.78e-17	4.83e-15
ENSSSCG00000038026	RAB12	1	0	1	1	2	3356	1	691	313	0	0	0	0	0	0	0	0	0	35.7894	24.9446	2.19409	11.369	5.97e-30	6.09e-27
ENSSSCG00000008860	ENSSSCG00000008860	1	0	1	1	0	1	1388	0	2732	0	0	0	0	0	0	0	0	0	35.2619	24.932	2.7086	9.20476	3.42e-20	6.99e-18
ENSSSCG00000001888	RPP25	0	0	0	20	1048	0	0	0	1948	0	0	0	0	0	80	0	0	0	58.1409	24.9082	2.96475	8.40144	4.41e-17	5.44e-15
ENSSSCG00000002462	ENSSSCG00000002462	0	0	0	665	174	0	90	0	1	0	0	0	0	0	0	0	0	0	33.7062	24.874	2.80044	8.8822	6.56e-19	1.23e-16
ENSSSCG00000013475	NCLN	0	3	0	0	565	7	1	0	7610	0	0	0	0	0	0	0	0	0	32.3026	24.8166	2.92188	8.49337	2.01e-17	2.87e-15
ENSSSCG00000003106	AP2S1	0	0	1	861	0	14	0	1	2552	0	0	0	0	0	0	0	0	0	30.7713	24.752	2.91956	8.47801	2.29e-17	3.09e-15
ENSSSCG00000010172	ENSSSCG00000010172	1	0	1	46	306	0	315	0	0	0	0	0	0	0	0	0	0	0	26.3109	24.5347	2.50056	9.81168	1e-22	2.99e-20
ENSSSCG00000024279	ZMAT5	0	12	278	584	1	1	0	0	1867	0	0	0	0	0	0	0	0	0	23.9518	24.4011	2.50134	9.75522	1.75e-22	4.64e-20
ENSSSCG00000006867	LRRC39	314	315	0	0	0	204	0	0	1	0	0	0	0	0	0	0	0	0	23.5797	24.3801	2.96523	8.22198	2e-16	2.31e-14
ENSSSCG00000009464	COMMD6	0	0	0	921	0	11	820	0	1	0	0	0	0	0	0	0	0	0	22.7355	24.3307	2.96526	8.20525	2.3e-16	2.61e-14
ENSSSCG00000036307	OAF	321	0	0	0	20	544	0	0	0	0	0	0	0	0	0	0	0	0	22.5124	24.3219	2.96527	8.20226	2.36e-16	2.63e-14
ENSSSCG00000030247	EPM2AIP1	0	402	0	0	0	21	702	0	0	0	0	0	0	0	0	0	0	0	24.7054	24.3167	2.96519	8.20071	2.39e-16	2.63e-14
ENSSSCG00000032170	DAPK3	0	0	0	660	0	1	2431	1	0	0	0	0	0	0	0	0	0	0	21.8233	24.2842	2.96529	8.18948	2.62e-16	2.84e-14
ENSSSCG00000021170	FAR1	2	64	2406	2	2203	2	0	0	1	0	0	0	0	0	0	0	0	0	39.9125	24.2704	2.36666	10.2551	1.12e-24	4.22e-22
ENSSSCG00000035444	ZFP42	0	0	1	222	397	0	0	0	1519	0	0	0	0	0	0	0	0	0	29.0697	24.2101	2.96508	8.16508	3.21e-16	3.43e-14
ENSSSCG00000015534	ACBD6	0	0	0	0	2	1188	0	1	208	0	0	0	0	0	0	0	0	0	20.0289	24.1644	2.96537	8.14886	3.67e-16	3.86e-14
ENSSSCG00000029536	SCTR	0	0	1	2	345	13471	3	1	2	0	0	0	0	0	0	0	0	0	19.2808	24.1128	2.36163	10.2103	1.78e-24	6.07e-22
ENSSSCG00000016464	CLCN1	248	0	0	354	0	0	0	794	0	0	0	0	0	0	0	0	0	0	34.5572	24.0643	2.96497	8.11618	4.81e-16	4.98e-14
ENSSSCG00000012730	AFF2	0	1	2	3945	4	0	0	1884	2	0	0	0	0	0	0	0	0	0	15.6556	23.8105	2.51324	9.47404	2.69e-21	6.21e-19
ENSSSCG00000000702	ZNF384	0	0	0	466	0	0	0	0	6871	0	0	0	0	0	0	0	0	0	15.2756	23.7938	2.96567	8.02308	1.03e-15	1.05e-13
ENSSSCG00000009146	RPL34	0	0	46	0	7	146	1	0	146	0	0	0	62	0	0	0	0	0	15.1259	23.7812	2.77342	8.57467	9.94e-18	1.48e-15
ENSSSCG00000008310	EXOC6B	0	0	0	0	0	446	596	1	0	0	0	0	0	28	0	0	0	0	15.0223	23.7757	2.96569	8.01693	1.08e-15	1.09e-13
ENSSSCG00000032049	ZZEF1	0	1	291	3148	0	0	412	1	0	0	0	0	0	0	0	0	0	0	15.0808	23.7733	2.76288	8.60452	7.66e-18	1.19e-15
ENSSSCG00000040266	MDFIC2	0	1	0	0	1	0	1154	0	2817	0	0	0	0	0	58	0	0	0	29.1341	23.7406	2.96508	8.00675	1.18e-15	1.17e-13
ENSSSCG00000030827	FGFR3	0	0	0	1	307	245	0	0	0	0	0	0	0	0	0	0	0	0	16.8725	23.735	2.96555	8.00358	1.21e-15	1.18e-13
ENSSSCG00000025523	COL2A1	0	0	780	2	21	2838	28	0	0	0	0	0	0	0	0	0	0	0	14.4826	23.7268	2.70072	8.78533	1.56e-18	2.55e-16
ENSSSCG00000006808	SLC16A4	124	0	0	0	1	0	3690	2	47	0	0	0	0	0	0	0	0	0	12.8427	23.5602	2.77766	8.48201	2.21e-17	3.09e-15
ENSSSCG00000015660	PFKFB2	219	0	0	0	1	1357	0	0	0	0	0	0	0	0	0	0	0	0	14.6653	23.4697	2.96572	7.91366	2.5e-15	2.41e-13
ENSSSCG00000040642	LASP1	0	0	1	297	38	1391	1	1	0	0	0	0	0	0	0	0	0	0	11.8695	23.4383	2.49414	9.39732	5.6e-21	1.25e-18
ENSSSCG00000039380	ENSSSCG00000039380	0	0	1	631	0	14	0	0	2316	0	0	0	0	0	0	0	0	0	23.2238	23.3294	2.96524	7.86762	3.61e-15	3.44e-13
ENSSSCG00000011912	QTRT2	0	0	1	846	4125	1	0	2	2	0	0	0	0	0	0	0	0	0	28.136	23.3002	2.65183	8.78644	1.54e-18	2.55e-16
ENSSSCG00000008833	ENSSSCG00000008833	0	1250	1	2095	0	0	1	0	1	0	0	0	0	0	0	0	0	0	10.1989	23.2473	2.79943	8.30433	1e-16	1.2e-14
ENSSSCG00000014041	MXD3	0	0	0	285	0	168	0	0	8	0	0	0	0	0	0	0	0	0	10.1082	23.2356	2.9663	7.8332	4.76e-15	4.42e-13
ENSSSCG00000007497	GCNT7	0	0	0	685	0	0	179	0	1505	0	0	0	0	0	0	0	0	0	26.9638	23.0653	2.96513	7.77884	7.32e-15	6.71e-13
ENSSSCG00000002996	ENSSSCG00000002996	0	0	1	1	155	0	10	0	1189	0	0	0	0	0	0	0	0	0	8.80291	23.0456	2.76344	8.33948	7.46e-17	9.04e-15
ENSSSCG00000037096	TMEM88	0	0	0	734	152	0	0	1	0	0	0	0	0	0	0	0	0	0	8.34563	22.9707	2.9667	7.74286	9.72e-15	8.8e-13
ENSSSCG00000008317	ENSSSCG00000008317	421	0	0	241	0	0	0	0	1	0	0	0	0	0	0	0	0	0	7.99577	22.9195	2.96679	7.72536	1.12e-14	9.97e-13
ENSSSCG00000031976	ANKRD53	444	0	0	236	0	1	1	0	0	0	0	0	0	0	0	0	0	0	7.94157	22.9027	2.96681	7.71964	1.17e-14	1.03e-12
ENSSSCG00000003240	ENSSSCG00000003240	0	934	1	2	0	0	3	0	4061	0	0	0	0	0	0	0	0	0	7.67548	22.868	2.7131	8.42874	3.49e-17	4.63e-15
ENSSSCG00000027941	LSAMP	0	1	392	0	305	0	1	0	0	0	228	0	0	0	0	0	0	0	6.34534	22.6048	2.9674	7.61771	2.58e-14	2.2e-12
ENSSSCG00000012026	ADAMTS1	0	2	52	361	0	0	3826	3	2	0	0	0	0	0	0	0	0	0	12.9028	22.5554	2.43104	9.27808	1.73e-20	3.63e-18
ENSSSCG00000013648	TYK2	1196	0	853	1	0	0	0	0	0	0	0	0	0	0	0	0	0	0	13.768	22.206	2.9658	7.48737	7.03e-14	5.91e-12
ENSSSCG00000036867	C11orf71	0	0	265	0	635	0	0	0	0	0	0	0	0	0	0	0	0	0	4.26711	22.0672	2.96883	7.43295	1.06e-13	8.83e-12
ENSSSCG00000034818	ING1	1	16	1	335	0	0	2037	0	1	0	0	0	0	0	0	0	0	0	11.2887	21.9712	2.50107	8.78471	1.57e-18	2.55e-16
ENSSSCG00000003011	ENSSSCG00000003011	0	0	0	0	0	244	308	0	0	0	0	0	0	0	0	0	0	0	7.75903	21.8057	2.96686	7.34976	1.99e-13	1.63e-11
ENSSSCG00000023783	MRPL27	0	0	0	348	1	867	0	1	1	0	0	0	0	0	0	0	0	0	11.5662	21.7893	2.84335	7.66326	1.81e-14	1.56e-12
ENSSSCG00000031712	MFAP5	0	0	1	0	1698	837	2	0	837	0	0	1	0	0	0	0	0	0	324.195	13.7649	2.57842	5.33849	9.37e-08	5.19e-06
ENSSSCG00000015801	TLR3	0	0	4799	6	15	601	1	2	27638	0	0	3	0	0	0	0	0	0	186.684	11.6595	2.35639	4.94804	7.5e-07	3.23e-05
ENSSSCG00000038800	PUF60	0	0	2	2076	664	103	0	0	10	0	0	2	0	0	0	0	0	0	124.045	11.5482	2.44051	4.73189	2.22e-06	8.32e-05
ENSSSCG00000005072	PSMA3	7	1	2	1502	3193	33	1	0	349	0	1	4	0	0	0	0	0	0	264.31	11.483	1.91235	6.00465	1.92e-09	1.33e-07
ENSSSCG00000016041	ENSSSCG00000016041	0	3	2	6438	290	668	5	0	11676	0	81	4	0	0	0	0	0	0	1465.83	10.9606	2.1615	5.07086	3.96e-07	1.87e-05
ENSSSCG00000015282	PPP1R15B	0	0	482	7695	6377	5	1215	4	2	0	0	0	0	0	0	0	1	0	642.163	10.9523	2.17687	5.03123	4.87e-07	2.24e-05
ENSSSCG00000025218	TXNL4B	0	3	0	2188	0	1	2	0	9190	0	0	454	0	0	0	0	0	0	71.9953	10.8579	2.80417	3.87204	0.000107928	0.0018955
ENSSSCG00000004233	SMPDL3A	0	0	0	0	0	176	5	0	584	0	0	131	0	0	0	0	0	0	31.8563	10.4989	2.96502	3.54093	0.00039872	0.00497391
ENSSSCG00000001990	NOP9	0	107	4	12	28423	5	6	2	6068	2	0	0	0	0	0	0	0	0	583.915	10.3743	2.19917	4.7174	2.39e-06	8.8e-05
ENSSSCG00000034758	PDXK	0	0	1	870	1	167	0	0	2250	0	0	17	0	0	0	0	0	0	274.221	10.3492	2.66432	3.88438	0.000102592	0.00181967
ENSSSCG00000031461	ZKSCAN1	0	2	1	2736	1	1034	1	1	3787	0	0	12	0	0	0	0	1	0	639.423	10.3045	2.07336	4.96993	6.7e-07	2.94e-05
ENSSSCG00000028558	SGPP1	0	5	4	2399	4218	3858	1	1	258	0	1	3	0	0	1	0	2	0	1031.77	9.75733	1.86434	5.23365	1.66e-07	8.93e-06
ENSSSCG00000006927	PKN2	2	4	6	3055	3425	604	3427	179	12491	1	47	80	0	3	0	0	0	0	1682.36	9.75151	1.5374	6.34286	2.26e-10	1.72e-08
ENSSSCG00000028249	SKA3	0	0	0	0	0	68	140	0	255	0	0	3	0	0	0	0	0	0	40.2191	9.59458	2.92153	3.2841	0.00102309	0.00981618
ENSSSCG00000000998	RPP40	0	10	992	3	1482	1217	1	1	2	0	10	0	0	0	0	0	0	0	97.7383	9.55493	2.17737	4.38828	1.14e-05	0.000327972
ENSSSCG00000001070	FAM8A1	0	7	3	4	12588	1	3463	1	4	0	0	581	0	0	0	0	0	0	88.1611	9.55251	2.09177	4.56672	4.95e-06	0.000167039
ENSSSCG00000010226	JMJD1C	0	14	0	5	12916	8898	3	3	34	0	0	1	3	0	1	0	0	1277	713.466	9.52315	2.08016	4.57809	4.69e-06	0.000159911
ENSSSCG00000022915	DDX27	0	0	3	1972	1	6333	2	36	340	0	60	1	0	0	0	0	0	0	97.7125	9.42577	2.17267	4.33834	1.44e-05	0.000397749
ENSSSCG00000020803	BRPF3	3	1	7724	1919	926	33	12	4	4595	1	6	0	0	0	2	0	1	0	685.901	9.40028	1.63124	5.76264	8.28e-09	5.48e-07
ENSSSCG00000022837	TMUB2	0	0	0	663	1	1957	1	0	0	0	2	0	0	0	0	18	0	0	21.8274	9.3839	2.965	3.16489	0.00155143	0.0131367
ENSSSCG00000028343	MRPL9	0	0	0	0	5	213	0	0	1181	0	2	164	0	0	0	0	0	0	38.696	9.33142	2.95753	3.15514	0.00160421	0.0134273
ENSSSCG00000000374	ENSSSCG00000000374	0	0	0	1446	1	29	0	0	336	0	0	0	1	0	0	0	0	0	84.9827	9.23828	2.72408	3.39134	0.000695526	0.00743142
ENSSSCG00000011014	BAMBI	0	18	74	0	0	2063	0	0	941	0	0	268	0	0	0	0	0	0	91.5188	9.22962	2.95043	3.12823	0.00175862	0.0143264
ENSSSCG00000015252	SNX19	0	0	0	331	0	1	1639	1	0	0	0	1	0	0	3069	0	0	0	11.0472	8.95425	2.87055	3.11935	0.00181249	0.0145821
ENSSSCG00000006851	ENSSSCG00000006851	0	2	484	1	68	0	0	0	1081	0	0	1	0	0	0	0	0	0	11.581	8.9375	2.48438	3.59748	0.000321319	0.00419888
ENSSSCG00000011923	NEPRO	0	20	1	2498	12087	5	1457	4	5922	1	14	4	2	0	3	1	2	1	1352.74	8.88999	1.52307	5.8369	5.32e-09	3.59e-07
ENSSSCG00000032467	RAB5C	0	8	2473	5	6	411	0	2	3194	0	1	0	0	0	0	0	2	0	421.492	8.86055	2.1249	4.16987	3.05e-05	0.000721373
ENSSSCG00000036952	GTPBP8	1	12	5	2571	9182	5	1186	2	4636	1	11	0	2	2	1	0	0	4	1065.17	8.84188	1.56359	5.65487	1.56e-08	9.87e-07
ENSSSCG00000038587	CRNKL1	679	688	716	6058	12	2886	1258	2348	2309	1	15	20	10	0	0	1	0	1	1055.73	8.78269	1.14108	7.69681	1.4e-14	1.22e-12
ENSSSCG00000011061	PDSS1	0	1	0	1158	0	21	10	0	188	0	0	0	1	0	0	0	0	0	60.1377	8.77057	2.41914	3.62548	0.00028842	0.00391945
ENSSSCG00000022656	SRFBP1	1	0	1252	47	222	14	26	0	751	0	0	0	0	0	0	0	0	0	109.013	8.71501	2.02915	4.29491	1.75e-05	0.000460965
ENSSSCG00000004726	LRRC57	0	0	15	10	0	1	558	0	316	0	2	0	0	0	395	0	0	0	14.8205	8.71374	2.53175	3.44178	0.00057789	0.00657121
ENSSSCG00000014829	MRPL48	0	0	7	1217	205	5313	2	57	8	0	0	0	0	1	0	0	0	0	52.681	8.53388	2.1406	3.98667	6.7e-05	0.00128753
ENSSSCG00000000169	POLR3B	0	1	0	1669	979	240	449	117	7770	0	1	0	0	0	0	0	2	0	169.891	8.48532	1.91049	4.44144	8.94e-06	0.000262849
ENSSSCG00000011603	TMEM43	1	2	2463	4	8	84	2	4117	3	0	0	0	0	0	0	0	0	0	89.0156	8.45287	1.76027	4.80203	1.57e-06	6.2e-05
ENSSSCG00000001400	DDX39B	362	12	2	3913	2788	5084	1647	2	3228	0	3	94	4	1	2	1	4	1	1577.33	8.40341	1.34155	6.26397	3.75e-10	2.82e-08
ENSSSCG00000024813	MAP3K3	2191	29	470	2065	4	4	1	0	4901	1	45	45	0	0	0	2	2	0	694.186	8.28875	1.6295	5.0867	3.64e-07	1.74e-05
ENSSSCG00000006661	VPS45	0	1332	2203	3	4	262	1	1	0	0	0	0	0	0	0	0	1	0	94.3998	8.25146	2.09997	3.92931	8.52e-05	0.0015694
ENSSSCG00000000405	ENSSSCG00000000405	0	0	0	76	1	182	16	6	221	1	0	0	0	0	0	0	0	0	57.2038	8.2244	2.20695	3.72659	0.000194088	0.00292072
ENSSSCG00000004739	MGA	1	2567	6	3	7	7539	392	44	1765	0	11	0	1	0	0	1	1	0	202.335	8.21418	1.56005	5.26534	1.4e-07	7.64e-06
ENSSSCG00000002755	NFAT5	2	2	4204	1	1	41	1930	2	0	0	0	0	0	0	0	52	0	0	124.328	8.19365	2.05088	3.99518	6.46e-05	0.00125564
ENSSSCG00000006523	MTX1	0	0	0	571	119	31	0	0	0	0	0	8	0	0	0	0	0	0	30.9015	8.12213	2.9338	2.76847	0.00563203	0.0316741
ENSSSCG00000004708	TUBGCP4	0	1091	0	774	0	0	0	3448	1	0	0	0	0	0	1	0	0	0	62.3533	8.11332	2.60623	3.11305	0.00185162	0.0147881
ENSSSCG00000016279	PDE6D	181	0	0	1	1631	10	0	0	0	0	1	2	0	0	0	0	0	0	13.9348	8.05476	2.62777	3.06524	0.00217492	0.0166806
ENSSSCG00000021259	CDA	0	0	0	2157	0	3855	0	0	0	0	0	24	0	0	255	0	0	0	70.9147	8.03872	2.9485	2.72638	0.0064033	0.0345962
ENSSSCG00000025571	POLR2G	955	0	0	0	0	0	0	0	291	0	0	61	0	0	0	1	0	0	27.949	8.00818	2.95275	2.71211	0.00668572	0.035767
ENSSSCG00000033464	ENSSSCG00000033464	0	9	4	1299	1648	4202	1460	6	20077	0	3	0	2	0	10	1	1	0	937.981	8.0066	1.72373	4.64492	3.4e-06	0.000119794
ENSSSCG00000027016	C19orf47	0	1	774	2466	1	539	1	2	0	0	0	1	0	0	41	0	0	0	191.391	7.96336	2.12648	3.74486	0.000180493	0.00278654
ENSSSCG00000025806	FAM118B	806	1	64	4080	2	3	2	5596	3	0	27	5	0	2	0	0	0	1	235.55	7.9558	1.55075	5.13028	2.89e-07	1.46e-05
ENSSSCG00000001504	WDR46	0	0	0	6	2224	144	10	1	0	0	0	0	0	0	0	1	0	0	26.5034	7.92815	2.66686	2.97285	0.00295053	0.0202774
ENSSSCG00000039918	ENSSSCG00000039918	35	16	3	977	2	1358	1	0	972	1	1	1	0	0	0	1	2	1	374.406	7.92388	1.67449	4.7321	2.22e-06	8.32e-05
ENSSSCG00000004997	PRPF39	0	61	0	40	23	8263	1	7	2086	2100	22	1	0	1	0	0	0	1	203.881	7.89651	1.81229	4.35721	1.32e-05	0.000370713
ENSSSCG00000004934	DPP8	1	354	218	2217	12318	5	8	97	2711	1	4	260	3	1	2	0	0	2	1020.43	7.8444	1.4084	5.56974	2.55e-08	1.57e-06
ENSSSCG00000003780	CRYZ	2	1395	2	1	3	892	4	3333	851	1	1	1	2	1	0	0	1	1	282.453	7.8152	1.47034	5.31522	1.07e-07	5.86e-06
ENSSSCG00000012880	CPT1A	0	3	4	975	3	1	5	3	3598	0	0	1	1	0	0	212	0	0	32.6896	7.7978	1.93288	4.0343	5.48e-05	0.00111528
ENSSSCG00000039609	ANKRD33B	1	3	7763	2	7	6298	216	4	1162	0	3	0	5	2	2	40	1	1	1383.59	7.7842	1.6078	4.84151	1.29e-06	5.26e-05
ENSSSCG00000027573	RPL29	0	0	0	120	0	154	1	0	146	1	0	0	0	0	0	0	0	0	45.9389	7.76379	2.67753	2.89961	0.00373627	0.023739
ENSSSCG00000018009	ADPRM	0	0	1	0	540	2061	32	231	3	0	0	11	0	0	0	0	0	0	32.6891	7.71226	2.40597	3.20546	0.00134845	0.0120334
ENSSSCG00000009768	TCTN2	159	1147	212	1306	0	630	1014	504	6308	1	43	17	0	0	0	1	0	0	214.418	7.67782	1.26588	6.06519	1.32e-09	9.52e-08
ENSSSCG00000009889	ALDH2	0	0	195	626	3	5	1106	0	1	0	0	0	0	0	0	0	0	0	52.6838	7.65084	2.24333	3.41048	0.000648493	0.00704472
ENSSSCG00000030253	NOL9	0	316	355	456	1086	49	1	0	0	0	1	1	0	0	1	1	0	0	92.0197	7.61601	1.75588	4.33744	1.44e-05	0.000397846
ENSSSCG00000005071	ARMH4	0	161	3	1265	15	65	2	2	359	1	1	0	1	0	0	0	0	0	90.173	7.61416	1.66326	4.57784	4.7e-06	0.000159911
ENSSSCG00000015604	NEK2	0	1	1	108	8106	112	15	886	1139	1	23	2	0	1	0	0	0	0	141.824	7.60198	1.60603	4.7334	2.21e-06	8.32e-05
ENSSSCG00000003770	MIGA1	1	593	2974	2	0	0	83	44	125	0	1	0	1	0	0	0	0	0	67.3493	7.59298	1.76371	4.30511	1.67e-05	0.000450189
ENSSSCG00000004453	SNAP91	0	7	911	3904	1	1	2061	3	1	2	8	5	2	1	0	0	0	0	195.996	7.57708	1.6389	4.62329	3.78e-06	0.000131061
ENSSSCG00000000588	PLEKHA5	0	2	2	3417	3	1	1396	1	1	0	0	0	0	0	1	0	0	0	35.9744	7.5568	2.02272	3.73596	0.000187004	0.00286232
ENSSSCG00000024892	NSG1	489	5	711	4	3	2	3340	1086	736	0	0	74	0	0	0	0	0	1	209.074	7.52492	1.60343	4.69302	2.69e-06	9.67e-05
ENSSSCG00000014878	PAK1	224	2193	2686	2	6061	4	736	559	1480	0	233	15	0	1	3	0	0	1	576.877	7.46762	1.29819	5.75232	8.8e-09	5.71e-07
ENSSSCG00000027119	SELRC1	0	28	121	245	0	344	1631	1	4	0	5	36	0	0	0	0	0	0	114.032	7.45988	1.88775	3.95173	7.76e-05	0.00144425
ENSSSCG00000004342	NDUFAF4	0	2	3	1587	514	6582	1356	5	3784	0	1	109	2	0	1	0	0	4	484.842	7.45243	1.64106	4.54124	5.59e-06	0.000186799
ENSSSCG00000030800	ENSSSCG00000030800	0	983	0	939	23	1	77	34	401	0	0	1	0	1	0	0	0	1	81.2041	7.44622	1.6953	4.39228	1.12e-05	0.0003233
ENSSSCG00000025928	ENSSSCG00000025928	0	2	1	507	519	64	957	2	0	0	0	1	0	0	0	0	1	1	81.726	7.42377	1.84419	4.02549	5.69e-05	0.00114769
ENSSSCG00000029163	BCAT1	0	0	1	0	2	220	1	0	1942	0	0	0	0	0	1	0	0	0	40.0802	7.41984	2.81389	2.63686	0.00836766	0.0420915
ENSSSCG00000006799	LRIF1	3795	680	0	229	3366	1	2988	3	3971	0	573	0	0	1	0	1	0	3	911.585	7.399	1.72016	4.30135	1.7e-05	0.000451091
ENSSSCG00000003152	RUVBL2	0	0	22	10	187	59	890	0	0	0	0	0	0	0	0	0	0	0	43.994	7.37938	2.4287	3.0384	0.00237837	0.0175983
ENSSSCG00000011079	PIP4K2A	1	13	1566	1674	1442	0	220	27	0	4	0	0	0	0	0	0	0	0	166.109	7.37149	2.06866	3.56341	0.000366072	0.00465606
ENSSSCG00000010550	CWF19L1	674	0	0	544	0	780	0	0	1	0	0	1181	0	0	0	0	0	1	204.667	7.34298	2.66713	2.75314	0.00590271	0.0328092
ENSSSCG00000032669	ENSSSCG00000032669	0	1180	5050	907	625	2	15	4855	3	0	59	2	1	0	0	2	0	1	196.095	7.30895	1.36204	5.36616	8.04e-08	4.49e-06
ENSSSCG00000014305	SAR1B	0	0	3	3147	0	11571	8	2	5	0	11	0	1	0	0	0	1	0	104.749	7.29213	2.2631	3.22219	0.00127214	0.0116282
ENSSSCG00000005444	TMEM245	2	758	2642	3	0	2	1091	84	8	0	12	4	0	1	0	0	0	0	78.4364	7.26762	1.52927	4.75234	2.01e-06	7.73e-05
ENSSSCG00000024168	AIMP1	6	15	1	4482	51	2	2	146	3526	0	268	0	0	0	0	1	1	0	153.345	7.24979	1.69946	4.26593	1.99e-05	0.000515881
ENSSSCG00000007342	RPRD1B	0	0	6	2872	2656	5186	160	1	1	1	1	0	0	0	1	0	147	0	1186.88	7.24941	2.13575	3.39431	0.000688018	0.00737324
ENSSSCG00000016417	ENSSSCG00000016417	0	70	254	1	728	399	5	2	0	0	0	198	0	0	0	0	0	0	45.1401	7.24036	2.07812	3.4841	0.0004938	0.0058054
ENSSSCG00000029708	SLC25A38	1393	0	709	2	2287	16	65	1	10	0	0	91	0	0	0	6	0	0	236.693	7.23076	1.8542	3.89966	9.63e-05	0.00173441
ENSSSCG00000003393	TMEM201	0	0	3	60	2115	40	1	1	308	0	0	0	0	0	0	0	0	0	38.9061	7.21954	2.1198	3.40576	0.000659797	0.00712421
ENSSSCG00000010897	ZBTB41	135	8	2	2845	3	12	71	4038	5	0	25	29	1	0	0	1	0	0	140.201	7.19708	1.43323	5.02158	5.12e-07	2.33e-05
ENSSSCG00000010802	UCHL5	0	30	4	1175	1224	1001	0	23	1	0	0	3	13	0	0	1	0	0	288.556	7.19597	1.98095	3.63259	0.000280594	0.00387199
ENSSSCG00000001207	PGBD1	0	2	3	10989	3	0	2804	1	6	0	2	0	36	0	2	0	0	0	72.1155	7.19191	2.06516	3.4825	0.000496759	0.0058306
ENSSSCG00000028886	IPO7	0	130	10	2714	2877	5917	93	1286	5813	3	1364	2	3	1	1	0	3	0	1896.68	7.15519	1.52409	4.69474	2.67e-06	9.64e-05
ENSSSCG00000009509	IPO5	0	5	4	5738	10484	2725	802	5	315	2	5	14	8	3	5	4	7	4	1314.42	7.1492	1.39644	5.11961	3.06e-07	1.53e-05
ENSSSCG00000005729	DDX31	0	0	1	1297	1	1699	1	1360	7	0	0	0	0	1	1	0	0	0	54.6888	7.1374	2.14739	3.32376	0.000888141	0.00894302
ENSSSCG00000022521	DPY19L3	0	890	1	3	5909	2	1674	0	2	0	0	100	0	1	0	0	0	0	50.4032	7.13022	1.95342	3.65011	0.000262126	0.00370292
ENSSSCG00000003917	TESK2	1	6	0	689	5	6099	1	1	884	1	0	1	1	1	1	0	0	0	108.454	7.10983	1.83378	3.87715	0.000105687	0.00186072
ENSSSCG00000014327	BRD8	147	208	0	1249	10	6157	4459	3	5272	0	0	0	0	1	0	0	282	0	1793.13	7.09289	2.14313	3.30959	0.000934327	0.00921182
ENSSSCG00000008816	NFXL1	0	225	487	1	478	4	2467	1	81	1	1	0	0	0	0	1	0	2	107.495	7.09173	1.59715	4.44024	8.99e-06	0.000263237
ENSSSCG00000031629	MOSMO	0	254	114	612	0	0	461	2	0	0	0	0	0	0	0	0	0	0	35.5712	7.07816	2.34987	3.01215	0.00259401	0.0184557
ENSSSCG00000002235	LPCAT4	1	1	0	477	6889	33	1	1	248	0	0	7	0	0	0	0	0	0	45.9864	7.07309	1.9431	3.64011	0.000272523	0.00380467
ENSSSCG00000027007	CEP76	0	67	2	1475	0	2	0	0	1890	1	0	0	1	0	0	0	0	0	49.6671	7.07289	2.53301	2.79229	0.00523367	0.0301471
ENSSSCG00000002505	PAPOLA	4	1337	567	3730	167	2946	1814	191	6341	6	77	14	4	1	4	4	8	4	1347.41	7.06986	1.11294	6.35244	2.12e-10	1.63e-08
ENSSSCG00000033411	ZBED5	0	1098	1	872	1672	21	13	0	0	1	0	75	0	0	0	0	0	0	134.161	7.06499	2.11987	3.33274	0.000859943	0.00871897
ENSSSCG00000028178	FH	0	3	4	8826	458	4736	9	3	5714	0	0	19	29	1	0	0	14	0	1728.48	7.06154	1.95001	3.62128	0.000293153	0.00396867
ENSSSCG00000004899	RELCH	0	855	1211	2	2	1	2275	2	2	0	496	0	0	0	0	0	0	0	84.593	7.05432	1.94041	3.63547	0.000277474	0.00383633
ENSSSCG00000011270	EIF1B	1	21	4	1057	1302	0	315	54	0	2	301	5	0	0	0	0	0	0	115.557	7.05311	1.75509	4.01866	5.85e-05	0.00116213
ENSSSCG00000003654	MACF1	6	290	13	6	2841	7066	15	30	3	0	118	4	0	0	1	0	0	2	161.275	7.04779	1.57907	4.46326	8.07e-06	0.000243455
ENSSSCG00000021310	LIN9	0	1	1	3031	1142	17	0	1	461	0	1	2	4	0	2	0	1	0	210.981	7.04078	1.80914	3.89179	9.95e-05	0.00176936
ENSSSCG00000014129	ZCCHC9	0	4	483	188	3162	0	0	0	8203	0	0	131	2	1	1	0	0	0	189.36	7.01786	2.10532	3.3334	0.000857921	0.00871897
ENSSSCG00000007881	ERCC4	537	6	6717	1	3	1	4457	4	4	1	0	81	0	0	0	0	2	0	259.317	6.99623	1.73859	4.02408	5.72e-05	0.00114847
ENSSSCG00000004847	MPHOSPH10	1	289	4	4408	84	6037	4	4	6159	3	38	1	0	1	1	8002	0	1	1843.81	6.96907	1.63371	4.26579	1.99e-05	0.000515881
ENSSSCG00000011933	NECTIN3	4	101	2012	768	6126	6	3	46	1738	0	0	1	0	1	16	0	0	0	567.176	6.96673	1.74022	4.00336	6.24e-05	0.00123107
ENSSSCG00000031659	SEPHS1	0	1	2	601	1	973	0	3	16	0	0	138	0	0	0	0	0	0	21.4557	6.9602	2.25218	3.09043	0.00199869	0.0156823
ENSSSCG00000014221	LVRN	0	838	4	3	828	0	3668	3	2	0	0	0	38	0	0	0	0	0	53.4051	6.94724	2.05635	3.37842	0.000729025	0.00770646
ENSSSCG00000017275	ENSSSCG00000017275	0	36	2	2028	90	4	7516	4	867	2	111	0	2	0	0	1	1	2	347.709	6.94194	1.5396	4.50892	6.52e-06	0.000208854
ENSSSCG00000017106	ENSSSCG00000017106	0	0	1	286	146	115	202	0	0	0	0	8	0	0	0	0	0	0	43.2849	6.93777	2.35721	2.94321	0.00324825	0.0215191
ENSSSCG00000010292	P4HA1	0	242	1	1	3186	72	0	2733	397	0	0	115	1	0	3	0	0	0	251.756	6.93711	1.89824	3.65448	0.000257699	0.00366017
ENSSSCG00000032749	PCDH18	0	2	1	1	13	159	5788	3	21	0	0	0	0	0	0	0	0	0	31.5205	6.92372	1.97723	3.50173	0.000462246	0.00555384
ENSSSCG00000014091	F2RL1	381	95	2066	4	0	1	1	1840	2	0	0	0	1	2	0	0	0	0	75.2719	6.9198	1.74494	3.96564	7.32e-05	0.00137332
ENSSSCG00000016943	ADAMTS6	0	246	1	329	0	0	625	0	1281	0	0	0	0	0	1	0	2	0	152.691	6.87621	2.38226	2.88643	0.00389644	0.0244314
ENSSSCG00000002260	ENSSSCG00000002260	225	2234	2346	0	0	0	472	1	0	0	0	0	0	0	0	7	0	0	83.3167	6.87452	2.42382	2.83623	0.0045649	0.0271463
ENSSSCG00000030289	PTPN11	2706	1	4	1727	10	18	577	3827	5	1	1	230	0	0	0	0	0	0	289.151	6.845	1.63582	4.18445	2.86e-05	0.000685686
ENSSSCG00000016273	HTR2B	0	1	0	1635	2563	1	1	1	1	1	0	1	0	0	1	0	0	0	54.4464	6.84455	2.1618	3.16613	0.00154482	0.0131161
ENSSSCG00000015924	SPC25	0	69	2	2671	488	1810	1	0	72	0	9	1	0	0	30	0	0	0	124.271	6.80552	1.88391	3.61244	0.000303333	0.00406035
ENSSSCG00000033708	REPIN1	0	530	1002	0	134	7	1	3	0	0	0	0	0	0	0	0	0	0	29.062	6.80034	2.13911	3.17905	0.0014776	0.0127441
ENSSSCG00000000551	ARNTL2	0	871	290	4	0	0	1	180	314	0	0	4	0	0	0	0	1	0	44.0139	6.78542	1.92174	3.53087	0.000414203	0.00512236
ENSSSCG00000038422	TMX1	0	43	9	11253	250	33	23	1834	3	1	0	0	0	0	0	0	0	0	36.6899	6.78332	1.60835	4.21755	2.47e-05	0.000615103
ENSSSCG00000037129	ENSSSCG00000037129	415	2004	1	2100	1	2	1	2468	1	1	0	47	0	1	0	0	1	0	134.566	6.77337	1.55995	4.34205	1.41e-05	0.00039414
ENSSSCG00000007650	STAG3	907	1	0	1	1	1947	0	1	3853	0	0	3	0	0	0	22	0	784	787.636	6.753	2.24874	3.00301	0.00267324	0.0188631
ENSSSCG00000031847	RBM28	5615	13	1	858	1	1808	2	1149	0	2	0	727	2	1	1	1	1	0	368.355	6.73821	1.60041	4.21031	2.55e-05	0.00062889
ENSSSCG00000026705	NVL	1	638	0	211	219	62	1	2079	1	0	14	1	0	0	0	0	1	0	52.9437	6.73113	1.52197	4.42265	9.75e-06	0.000283298
ENSSSCG00000007109	XRN2	1	1	1	5364	1895	25	6639	9	3	2	1	337	0	0	0	1	1	0	456.125	6.7307	1.6638	4.04538	5.22e-05	0.00108952
ENSSSCG00000025984	TTLL5	2303	1	0	2	3056	2	985	0	4596	2	739	148	0	0	1	1	0	0	793.807	6.70674	1.85301	3.61937	0.000295322	0.00398357
ENSSSCG00000002404	SPTLC2	0	1	2	340	23	2761	45	3035	369	0	0	24	1	0	1	0	0	0	75.1001	6.63025	1.6016	4.13977	3.48e-05	0.000799048
ENSSSCG00000016643	TMEM168	0	1596	1943	0	237	9	2	0	0	0	1	0	3	1	0	0	0	0	59.3771	6.624	2.07487	3.1925	0.00141048	0.0124085
ENSSSCG00000000728	PARP11	0	2	0	595	3600	2	1	0	2	0	0	0	0	0	1	29	0	0	20.4295	6.61106	2.25586	2.93062	0.00338284	0.0221637
ENSSSCG00000001951	ENSSSCG00000001951	2	0	0	1087	0	21	1	0	446	1	615	4	1	0	0	0	0	0	83.0462	6.59617	2.04511	3.22533	0.00125826	0.0115605
ENSSSCG00000035390	C2orf49	0	348	1	109	476	5	456	0	1165	1	2	59	5	0	0	0	0	0	157.865	6.59179	1.69138	3.89729	9.73e-05	0.00174703
ENSSSCG00000000504	PTPRB	223	28	13	2447	2	7517	5153	1566	6	5	3	0	1	3	1	0	1	0	243.949	6.57934	1.38181	4.76139	1.92e-06	7.47e-05
ENSSSCG00000004516	MBD1	0	0	1	0	3292	26	2532	37	1	0	4	0	31	0	0	0	0	1	70.0099	6.56927	2.04842	3.20699	0.00134131	0.0120291
ENSSSCG00000035376	ENSSSCG00000035376	0	5	0	223	1	19	1503	0	4	0	2	1	0	0	0	0	0	2	49.7103	6.54684	1.93956	3.37543	0.000736997	0.00777
ENSSSCG00000024789	SRRT	0	0	0	2611	5198	10	81	0	29	1	0	59	0	0	0	3	0	0	93.5159	6.53438	2.16484	3.01841	0.00254103	0.0182546
ENSSSCG00000007076	NDUFAF5	663	107	0	8353	3838	23	1	3	1	0	46	51	0	0	0	0	1	15	539.706	6.50825	1.80005	3.61559	0.000299665	0.00403391
ENSSSCG00000003120	NAPA	0	764	2	1518	1	28	0	4	0	0	0	0	65	0	1	0	0	0	61.7634	6.49473	2.14521	3.02755	0.00246547	0.0179897
ENSSSCG00000015105	SLC37A4	0	564	1554	2	11	2	2	1256	32	0	0	13	0	0	0	1	0	0	44.0474	6.49418	1.59249	4.078	4.54e-05	0.000983941
ENSSSCG00000021946	ENSSSCG00000021946	0	4	22	1404	0	2	3	1	6853	0	1	0	1	0	0	0	1	0	47.6292	6.49075	2.05127	3.16426	0.00155479	0.0131367
ENSSSCG00000004921	ATP8B1	1140	1226	2263	1	84	2	4	76	3	0	1115	1	0	0	0	0	0	0	129.524	6.46325	1.64324	3.93325	8.38e-05	0.00154895
ENSSSCG00000028056	ZFP36	0	10	2	653	40	26	1	36	5842	1	0	0	0	0	0	0	0	0	29.1532	6.42144	1.77163	3.6246	0.000289406	0.00392538
ENSSSCG00000005338	RECK	0	2159	1	584	2	12	3	0	3	0	0	0	1	0	0	0	0	1	39.6167	6.42126	1.90043	3.37885	0.000727904	0.00770646
ENSSSCG00000016116	WDR12	230	42	2	2670	1	1818	3	0	3031	8	22	12	7	4	1	4	5	4	730.025	6.40073	1.42185	4.5017	6.74e-06	0.000215116
ENSSSCG00000002427	EML5	39	997	121	1687	1	1	45	3	2936	0	0	51	0	0	0	0	0	0	70.2754	6.37915	1.71013	3.7302	0.000191325	0.00289418
ENSSSCG00000024157	ZNF800	5	2	62	1137	8251	5159	2476	6	1120	3	1	4	378	1	9	2	2	4	1609.91	6.36982	1.41178	4.5119	6.43e-06	0.000207812
ENSSSCG00000016290	EFHD1	0	2	0	566	2	4906	2	0	2	0	0	0	0	0	0	0	0	1	19.2273	6.36361	2.42299	2.62635	0.00863063	0.0430808
ENSSSCG00000039080	TRIB2	0	0	1	228	27	63	37	1	0	0	0	0	0	0	0	0	0	0	21.2661	6.3416	2.18608	2.9009	0.00372093	0.0236841
ENSSSCG00000006821	GSTM3	0	22	149	0	1	250	67	0	231	0	3	4	0	0	0	0	304	0	26.8479	6.3201	1.95214	3.23752	0.00120575	0.0111786
ENSSSCG00000008388	REL	0	17	1	1	123	2318	1114	251	2	0	10	12	0	0	0	0	0	0	37.5674	6.30292	1.72279	3.65856	0.000253639	0.00362602
ENSSSCG00000014114	TENT2	0	59	0	482	1	1100	3	3197	376	1	1	90	0	12	0	0	1	0	279.97	6.30068	1.72745	3.64738	0.000264927	0.00372775
ENSSSCG00000004393	GTF3C6	1	6	4	2	3	36	4	1610	6263	0	0	0	0	0	0	0	0	0	19.992	6.29066	1.80866	3.47808	0.000505029	0.0058986
ENSSSCG00000033356	RRN3	674	62	2737	5709	12782	6542	280	3827	7759	3	1099	2633	26	4	3	6	0	1	2974.69	6.28738	1.16449	5.39923	6.69e-08	3.83e-06
ENSSSCG00000010874	ADSS2	2	122	3	960	2242	6	7	4	6	0	1	0	2	0	0	0	0	0	34.9421	6.25796	1.59111	3.93309	8.39e-05	0.00154895
ENSSSCG00000003700	ESCO1	0	10	10	12522	4414	8506	196	7	17487	5	1258	1525	6	1	6	211	2	12	3915.27	6.25497	1.44998	4.31384	1.6e-05	0.000437722
ENSSSCG00000028602	GTPBP4	0	41	0	1	36	550	2	0	8941	0	60	0	5	436	0	0	0	0	103.063	6.24535	2.11729	2.94968	0.00318099	0.0212106
ENSSSCG00000017741	TEFM	0	0	2377	651	3754	5	319	2	3	0	2	53	3	0	184	0	0	1	278.455	6.23742	1.71947	3.62752	0.00028616	0.00390871
ENSSSCG00000015697	CCNT2	2	2	205	561	0	3	2119	0	1	0	4	0	0	0	0	0	0	0	22.5551	6.2356	1.98129	3.14723	0.00164823	0.0136678
ENSSSCG00000010145	HEATR1	1	9010	5004	6626	18	4160	23	574	266	6	218	323	3	1	3	1	1	25	1167.4	6.21227	1.1995	5.17906	2.23e-07	1.16e-05
ENSSSCG00000002254	NR2F2	4	1	2	939	16	4	3090	4	2	0	0	0	1	0	1	0	0	0	33.4499	6.20913	1.69711	3.65865	0.000253551	0.00362602
ENSSSCG00000034105	TMEM127	19	0	78	1	8260	3234	4	1	174	0	0	1	0	0	0	0	0	0	19.7299	6.19929	1.76025	3.52182	0.00042859	0.00525483
ENSSSCG00000021363	CHD3	1	17	1	400	3176	5	27	372	5966	0	1	1	1	3425	2	4	0	0	196.273	6.1851	1.49444	4.13873	3.49e-05	0.000800113
ENSSSCG00000026686	PDZD9	0	1	38	290	1	0	244	657	30	1	0	0	0	0	0	0	0	0	24.7494	6.18226	1.79228	3.44938	0.000561884	0.00642615
ENSSSCG00000015491	ENSSSCG00000015491	0	825	1	1755	1	2	398	1002	0	0	1	41	1	0	0	0	0	2	83.8249	6.16396	1.67116	3.68843	0.000225646	0.0032974
ENSSSCG00000004821	ASB7	919	6	0	14	4365	1	5	4	4	0	51	16	0	0	1	0	0	0	63.4223	6.15969	1.76133	3.49717	0.000470215	0.00562776
ENSSSCG00000004703	ENSSSCG00000004703	0	4	1453	26	3	6137	4	2	4734	2	0	1	17	3	5	0	1	5	485.108	6.14463	1.68981	3.63628	0.000276606	0.00383174
ENSSSCG00000006783	DDX20	0	2051	0	53	78	0	23	2441	3615	0	28	1	0	0	1	0	0	0	43.861	6.14186	1.70455	3.60321	0.000314305	0.00413749
ENSSSCG00000028973	PHACTR4	57	2	0	6	1181	1276	356	1	29	0	41	45	0	0	0	0	0	1	82.0722	6.12124	1.67517	3.65411	0.000258076	0.00366017
ENSSSCG00000039321	FAM222B	2	0	3	2480	0	219	1	451	11	0	0	0	0	0	2	0	0	1	45.3957	6.1162	1.99739	3.0621	0.00219792	0.016785
ENSSSCG00000004322	ANKRD6	835	970	5312	2	15	2	2	1	3	1	0	758	5	2	0	0	0	0	152.662	6.10613	1.58688	3.84788	0.000119146	0.00205218
ENSSSCG00000003914	PRDX1	0	14	0	642	6974	0	1	2016	0	1	170	0	1	0	0	0	0	0	38.0867	6.09745	2.06039	2.95936	0.00308275	0.0208851
ENSSSCG00000007026	VDAC3	3	95	730	3508	40	157	0	9	1	2	0	2	249	1	1	1	0	0	160.638	6.09582	1.52371	4.00065	6.32e-05	0.0012367
ENSSSCG00000012035	SYNJ1	0	2	1	5035	6	1	869	1	4	1	0	0	0	0	0	0	0	0	23.1372	6.06834	1.92136	3.15836	0.0015866	0.0133363
ENSSSCG00000015531	ENSSSCG00000015531	501	4771	6833	117	2923	33	7113	16560	13790	3	209	1689	1	1	4	58	9	2	2014.77	6.045	1.05012	5.7565	8.59e-09	5.63e-07
ENSSSCG00000035189	ENSSSCG00000035189	0	1	3	9	301	13170	6	2	1	0	0	0	0	0	0	0	0	0	17.125	6.04194	2.0666	2.92362	0.00345989	0.022524
ENSSSCG00000034407	AMN1	0	1980	3741	2	6	1	1	1	1	0	0	0	0	0	0	0	0	0	16.658	6.01733	1.94792	3.08911	0.00200756	0.0157347
ENSSSCG00000035741	TOR1AIP2	122	97	0	3576	1	3	1026	1	4044	0	2	0	140	0	0	0	0	0	157.227	5.99587	1.92418	3.11606	0.00183283	0.0146873
ENSSSCG00000004979	MYO9A	3611	2486	5666	9	4	5469	789	1966	10343	2	2	128	9277	2	3	1	2	4	2402.22	5.95497	1.3246	4.49567	6.94e-06	0.000218376
ENSSSCG00000022192	NCAPD3	0	2756	1	4494	3558	42	4	3	1	1	5571	260	2	1	0	1	0	0	378.237	5.9477	1.60373	3.70867	0.000208347	0.00310263
ENSSSCG00000009946	SART3	0	521	1	624	0	26	40	0	1	0	0	3	0	1	0	0	0	1	30.9401	5.92769	1.84918	3.20558	0.00134792	0.0120334
ENSSSCG00000011494	PSMD6	0	0	3	3330	4	10830	14	2	13	1	0	0	0	0	3	1457	1	0	113.208	5.92453	1.94333	3.04865	0.00229869	0.0172595
ENSSSCG00000039309	YIPF5	0	8	3	7128	4609	1230	18	2	4	0	3	289	1	58	0	1	0	0	720.801	5.91198	1.8057	3.27407	0.00106012	0.0101171
ENSSSCG00000039390	EIF3B	2	15	151	50	13	2	3969	2	4657	0	0	8	1	2	52	1	1	1	108.072	5.89221	1.40709	4.18752	2.82e-05	0.00068105
ENSSSCG00000021285	RNF216	1746	2679	7017	5695	7	35	10	5	5684	2	30	273	3	0	8	1	3	30	1005.68	5.89112	1.27558	4.61838	3.87e-06	0.000133549
ENSSSCG00000035578	ENSSSCG00000035578	10	0	0	71	113	6802	0	1	1584	0	0	1	0	1	1	10	2	1	164.127	5.865	1.87911	3.12115	0.00180145	0.0145353
ENSSSCG00000035973	LSM6	0	258	988	1	0	12	0	8	0	0	0	0	0	1	0	0	0	0	20.3998	5.86205	2.25438	2.60029	0.00931443	0.0453713
ENSSSCG00000020796	SPOP	0	521	0	256	1	1453	1261	481	0	0	4	2	1	2	0	0	1	0	50.131	5.85927	1.61116	3.63668	0.000276176	0.00383174
ENSSSCG00000010016	MORC2	0	71	3	249	3887	9	21	1387	2723	1	8	0	0	0	0	0	0	0	24.2245	5.85651	1.42724	4.10337	4.07e-05	0.000906709
ENSSSCG00000000838	SLC41A2	1	371	2101	9	7464	3	4513	876	799	1	3	1116	2	0	1	1	0	1	655.258	5.84363	1.41316	4.13516	3.55e-05	0.00081005
ENSSSCG00000038960	ENSSSCG00000038960	641	1	0	1	0	107	1410	1	253	0	105	4	0	1	2	0	0	2	123.928	5.84257	1.69922	3.43838	0.000585195	0.00660818
ENSSSCG00000003670	RLF	0	6581	78	1163	7418	19922	754	519	23907	12	4069	3018	10	2	1	8054	3	9	6514.61	5.82056	1.38651	4.19799	2.69e-05	0.000659209
ENSSSCG00000009940	ALKBH2	0	709	248	1004	4	2	60	220	2	1	37	1	1	0	0	0	0	0	47.3225	5.80388	1.3927	4.16736	3.08e-05	0.000724546
ENSSSCG00000007237	PDRG1	0	4	27	4574	4	256	6156	4	7	0	3	0	1	0	2	10485	1	3	358.886	5.79338	1.64818	3.51501	0.000439738	0.00537308
ENSSSCG00000017205	SAP30BP	1274	158	0	5022	103	278	1196	15	1873	5	961	38	0	2	0	1	0	1	525.203	5.79281	1.41264	4.10071	4.12e-05	0.000911516
ENSSSCG00000005621	CDK9	3	29	87	7402	4540	11	5	1	538	3	396	7	1	0	2695	1	1	2	557.164	5.77163	1.41731	4.07226	4.66e-05	0.00100496
ENSSSCG00000022145	RPF1	5	450	2	14	2	2	1692	325	8280	1	48	1	1	0	0	0	0	0	51.2767	5.76141	1.42426	4.04519	5.23e-05	0.00108952
ENSSSCG00000040702	CCDC174	0	4	0	770	68	473	0	11	303	1631	0	39	0	0	0	1	0	0	146.007	5.75923	2.04036	2.82265	0.00476289	0.0280207
ENSSSCG00000006037	OXR1	174	7213	1277	5386	5	6	82	18	5949	4	780	736	0	5	1	1	1	2	855.042	5.75607	1.28182	4.49054	7.1e-06	0.000220785
ENSSSCG00000033334	COPS7B	0	1342	2	0	1365	2929	14	6	0	0	175	15	0	1	2	0	1	0	88.0184	5.75498	1.78732	3.2199	0.00128237	0.0116508
ENSSSCG00000039769	SPIRE1	2914	1011	4556	540	7523	12	2472	6355	48	2	1509	109	8	0	2	3	1	1	841.465	5.74958	1.07124	5.36723	8e-08	4.49e-06
ENSSSCG00000000767	ENSSSCG00000000767	0	0	10	918	66	1787	1465	248	4686	2	4	419	4	8	2	16	71	6	859.552	5.73114	1.40529	4.07825	4.54e-05	0.000983941
ENSSSCG00000006893	BCAR3	211	219	0	0	910	11	181	86	0	1	899	0	0	1	0	0	0	0	74.1714	5.72952	1.85008	3.09691	0.00195548	0.0153771
ENSSSCG00000015247	ZBTB44	1139	2974	1481	169	8	1526	38	1781	3689	1	374	130	16	47	1	0	1	1	787.885	5.70495	1.13967	5.00581	5.56e-07	2.5e-05
ENSSSCG00000039591	SERINC3	808	4873	2241	6301	3	4	6	216	424	1	529	242	0	2	0	0	0	2	386.104	5.69685	1.3442	4.23811	2.25e-05	0.000573393
ENSSSCG00000009258	NAA11	0	1	3	22	1	12	5210	4	107	0	0	0	0	0	0	0	0	0	13.3206	5.6967	1.82136	3.12771	0.00176174	0.0143264
ENSSSCG00000014098	WDR41	707	695	1	610	534	0	2	124	2	0	143	1	1	0	1	1	0	1	105.132	5.67834	1.4272	3.97866	6.93e-05	0.00131402
ENSSSCG00000002450	SLC24A4	0	2800	2	3509	2	3	3	0	1	1	0	0	0	0	1	0	0	0	23.9828	5.67558	1.95998	2.89573	0.00378281	0.0239288
ENSSSCG00000011714	MED12L	7712	2353	310	746	25087	16	651	70	85	7	3	3049	3	1	3	4	1	2	609.045	5.67087	1.15384	4.91478	8.89e-07	3.78e-05
ENSSSCG00000020842	TAF13	1	1	1	4583	1	2	2	2185	2967	0	21	0	1	0	2	26	0	0	171.957	5.65718	1.76998	3.19619	0.00139255	0.0123193
ENSSSCG00000010679	EIF3A	3	180	9	6073	6	2722	802	3	19712	5	2	1805	1	1	27	7	0	86	2650.6	5.654	1.55823	3.62847	0.000285107	0.00390871
ENSSSCG00000022478	STK10	0	543	2868	9	0	43	0	34	46	0	0	571	0	0	1	0	0	0	64.3486	5.64254	1.99356	2.83038	0.00464923	0.0275561
ENSSSCG00000020737	ZNRD2	0	1	10	6633	200	4891	4026	4	3	24	3	1	6	0	1	0	28	0	1236.6	5.63618	1.8277	3.08375	0.00204411	0.0159207
ENSSSCG00000012202	ENSSSCG00000012202	0	3	4	408	37	5	3	1	12768	0	0	0	0	0	0	0	1	0	17.2045	5.61157	1.83839	3.05244	0.00226987	0.0171693
ENSSSCG00000004196	MED23	1	2151	2	863	5	29	4	2	3640	0	21	0	1	0	0	0	539	0	55.4138	5.59485	1.60187	3.4927	0.000478171	0.00566991
ENSSSCG00000028168	TAF7	0	861	66	344	2245	101	303	363	1392	0	15	1057	1	1	0	0	1	6	310.773	5.56079	1.32941	4.18289	2.88e-05	0.000685806
ENSSSCG00000002841	N4BP1	0	0	352	1	3	55	37	0	9011	0	0	1	0	0	0	0	0	1	17.1209	5.55553	1.95845	2.83669	0.00455839	0.0271302
ENSSSCG00000006968	LONRF1	229	1143	1165	3924	2	11	3	1994	2	0	158	173	2	0	0	1	1	1	194.227	5.54134	1.26704	4.37345	1.22e-05	0.00034968
ENSSSCG00000001578	CMTR1	0	122	2	4	11641	6	4	1678	3	0	2	0	0	0	0	0	0	1	16.5865	5.53034	1.5852	3.48874	0.000485308	0.00572439
ENSSSCG00000025901	LCLAT1	0	873	1545	1145	0	1	1	0	80	1	40	31	1	2	0	0	0	1	78.8489	5.52912	1.58195	3.49514	0.000473815	0.00565414
ENSSSCG00000022760	HNRNPK	6	2516	94	2596	634	10876	445	2	10863	6	39	10	22	0	1	177	0	41	1227.72	5.52464	1.41896	3.89343	9.88e-05	0.00176936
ENSSSCG00000006790	WDR77	0	0	4	4732	1	31	3	1	162	0	1	0	0	1	0	0	0	1	21.7975	5.50537	1.84863	2.97808	0.00290061	0.0200335
ENSSSCG00000012793	ENSSSCG00000012793	0	0	608	1	3	22	9	1840	0	0	0	1	1	0	2	0	0	0	29.7285	5.5021	1.86903	2.94382	0.00324187	0.0215161
ENSSSCG00000002375	RPS6KL1	0	54	0	514	0	0	800	213	645	1	0	2	1	0	0	0	700	0	42.3522	5.49763	1.89502	2.90109	0.00371863	0.0236841
ENSSSCG00000014170	CAST	0	179	85	5	5	1395	1821	628	1378	2	126	48	4	0	0	5350	2	4	447.271	5.48258	1.37096	3.99908	6.36e-05	0.00123852
ENSSSCG00000003747	KIAA1328	142	23	0	1	1	9	2782	0	2	0	0	0	0	0	0	0	0	0	11.585	5.47894	2.01272	2.72216	0.00648566	0.0349619
ENSSSCG00000026276	ZBTB40	0	1786	535	614	0	0	0	150	2	0	0	29	1	0	1	0	1	0	45.8165	5.47028	1.84023	2.97261	0.00295275	0.0202774
ENSSSCG00000009401	RB1	0	2120	4	5040	2083	3	2644	1375	4	1	521	374	1	1	1	1	0	1	383.331	5.4701	1.33437	4.09938	4.14e-05	0.00091359
ENSSSCG00000037558	YY1	0	4	1092	5	12	2387	1810	3	2858	0	171	1	2381	1	1	0	1	0	350.789	5.45817	1.63568	3.33695	0.00084704	0.00866012
ENSSSCG00000011542	THUMPD3	0	228	3044	4	1	10	11	1034	2888	3	2	1	1	0	1	0	0	1	63.3289	5.44637	1.44411	3.77143	0.000162316	0.00258404
ENSSSCG00000024975	NR5A2	0	3	6	955	1532	284	2787	2	4261	2	1	12	63	1	2	0	8	0	659.738	5.44419	1.58681	3.4309	0.000601581	0.00670842
ENSSSCG00000007275	RALY	0	45	0	0	1	12	7	636	35	0	0	0	0	0	0	0	0	0	11.2394	5.43738	2.01078	2.70412	0.0068485	0.0364234
ENSSSCG00000023848	VXN	0	2212	5	4312	2	2	1	1	6260	1	0	2	1	3	2	5796	0	2	165.063	5.43419	1.59127	3.415	0.000637817	0.00696943
ENSSSCG00000029160	ENSSSCG00000029160	0	308	2524	2	16	2	836	150	0	0	0	147	0	0	0	0	0	0	26.6712	5.43361	1.87498	2.89796	0.00375602	0.0238226
ENSSSCG00000000697	CHD4	3	734	68	1284	3205	9516	18	578	13218	8	3534	2219	4	1	1804	8	4	3	3284.79	5.43275	1.33451	4.07097	4.68e-05	0.00100496
ENSSSCG00000028512	LDLR	0	2724	87	5	1	2685	3	0	1	0	0	473	1	0	0	0	0	0	24.0103	5.4264	2.02089	2.68515	0.00724966	0.0378805
ENSSSCG00000004636	TRPM7	9	2918	2099	224	1454	2641	676	3192	3162	13	144	317	16	3	27	4	5	7	989.241	5.4228	0.942913	5.75111	8.87e-09	5.71e-07
ENSSSCG00000033627	YIPF3	0	321	1	1285	359	11	294	0	887	0	0	0	0	791	0	0	2	0	162.59	5.39187	2.01813	2.67172	0.00754632	0.0389813
ENSSSCG00000005645	TRUB2	0	1	0	7865	0	1	1	1	279	1	2	2	1	4620	1	0	0	0	27.6875	5.3891	1.87053	2.88106	0.0039634	0.024678
ENSSSCG00000032146	ENSSSCG00000032146	2093	1	3	1060	1	4	20	2	6015	0	1	2	2923	0	3	1	0	1	183.057	5.37875	1.59819	3.36552	0.00076399	0.00800734
ENSSSCG00000001486	LRRC1	1	2313	1	6	0	4	9095	0	3	0	83	10	0	0	0	0	0	0	20.1916	5.37599	1.87371	2.86916	0.00411561	0.0252633
ENSSSCG00000015823	ENSSSCG00000015823	2	1438	99	4	1	2	0	205	0	1	4	0	0	0	0	0	0	0	15.7792	5.36426	1.66694	3.21802	0.00129077	0.0117087
ENSSSCG00000002447	CPSF2	171	142	19	2	7183	7052	5	7	4799	4	93	1363	3	1	2	369	2	6	2189.38	5.35935	1.45319	3.68798	0.000226039	0.0032974
ENSSSCG00000008097	ENSSSCG00000008097	0	3	2	62	24	1	19	0	67	0	0	0	0	0	0	0	0	0	10.4777	5.34968	1.85825	2.87888	0.0039909	0.0247415
ENSSSCG00000023118	BZW2	175	2551	207	6606	6318	25	1080	1829	12455	17	2341	1067	20	6	16	10	6	7	1882.2	5.34871	1.02303	5.22828	1.71e-07	9.13e-06
ENSSSCG00000022994	CYB5R4	1	2	2	3	4	1587	262	415	1006	3920	1	1	3	2	0	0	2	0	110.571	5.33516	1.52193	3.50553	0.000455702	0.00550229
ENSSSCG00000010295	ECD	0	1930	1	1897	2	4	1	1581	7217	1	0	3	0	0	0	0	0	44	95.9682	5.33501	1.77105	3.01234	0.00259243	0.0184557
ENSSSCG00000016453	TCAF1	0	1223	1	114	0	0	253	0	1	2	2	1	0	0	0	0	0	0	20.5846	5.33297	1.95755	2.72431	0.00644368	0.0347881
ENSSSCG00000014012	GFPT2	124	872	0	0	0	0	17	317	1	1	0	0	0	0	0	0	0	1	18.9276	5.30905	2.06973	2.56509	0.010315	0.0485318
ENSSSCG00000001930	ENSSSCG00000001930	0	626	0	28	18	101	57	8	49	0	0	0	0	0	0	6	0	0	31.8953	5.30887	1.87466	2.83191	0.00462713	0.0274479
ENSSSCG00000011085	MLLT10	2169	1401	11	144	0	11	1	0	1	0	0	1	2	0	0	0	0	0	18.7605	5.30841	1.77476	2.99106	0.00278013	0.0194446
ENSSSCG00000012163	RPS6KA3	1	9442	9064	8	6	7	15	3843	6238	1	2014	93	0	2	2	1	6	5	873.858	5.3041	1.39671	3.79757	0.00014612	0.00240107
ENSSSCG00000038506	ENSSSCG00000038506	7	606	3991	4	1	5	6593	3	4	1	1804	0	1	1	0	1	1	0	73.694	5.29783	1.41305	3.74923	0.000177378	0.00276834
ENSSSCG00000007452	TP53RK	0	176	0	5	1	1	685	0	1160	0	0	12	0	118	0	0	0	0	19.4254	5.29712	2.00815	2.63781	0.00834434	0.0420038
ENSSSCG00000013508	SH3GL1	0	2798	3	1400	9	34	1	7	0	3	0	70	0	0	2	0	0	0	77.0694	5.2888	1.83819	2.87717	0.00401261	0.0248545
ENSSSCG00000032023	ENSSSCG00000032023	15	1408	4	2	345	1	23	0	0	0	0	0	0	0	0	0	0	1	13.5849	5.28869	1.8986	2.78558	0.00534324	0.0305498
ENSSSCG00000028840	EZH2	485	1725	3	41	3248	44	19	32	5345	1	17	6	346	0	1	0	1	0	245.359	5.28673	1.38327	3.8219	0.000132427	0.00223252
ENSSSCG00000033894	ENSSSCG00000033894	38	30	418	0	5	888	3	3	0	0	0	0	0	0	0	0	0	0	9.88144	5.25708	2.01544	2.60841	0.00909638	0.0446879
ENSSSCG00000031793	ZNF331	0	2	1	1464	2	3	4	3	33969	0	0	0	0	0	1	1	2	0	50.5264	5.25633	1.8993	2.76751	0.00564864	0.0317378
ENSSSCG00000007878	PARN	1220	1940	3931	293	29	34	90	3170	9	0	108	22	14	0	0	1	4	1	212.127	5.25318	1.08361	4.84784	1.25e-06	5.13e-05
ENSSSCG00000034954	C5orf24	2781	7	0	4	0	708	9	2535	1	1	700	26	4	1	2	2	3	0	342.826	5.25101	1.56829	3.34825	0.00081325	0.00837624
ENSSSCG00000035527	ENSSSCG00000035527	0	2	3	7948	1	30	2	2	8053	0	0	0	4613	0	0	1	2	16	274.296	5.23927	1.98854	2.63474	0.00842027	0.0422966
ENSSSCG00000016695	HIBADH	1	268	7886	1681	8166	5	1346	2882	4	3	119	1553	4	1	1	1	2	2	708.648	5.23876	1.24171	4.21898	2.45e-05	0.000613346
ENSSSCG00000016918	MAP3K1	2	1	5	10589	14411	26	2115	4	4	3	4	0	6	2	8	0	11021	7	422.399	5.23207	1.5487	3.37837	0.000729179	0.00770646
ENSSSCG00000017073	FAM114A2	1	0	0	1029	4708	60	7	3	0	0	0	1	1	0	142	3	0	0	46.9997	5.22403	1.91533	2.72749	0.00638182	0.0345324
ENSSSCG00000009298	CDK8	0	172	2	1423	6	2	1161	1386	1	0	1	231	1	0	0	0	0	0	91.4241	5.21507	1.69674	3.07357	0.00211512	0.0163448
ENSSSCG00000033368	ATP5MC2	483	4	5901	25	1	2	0	2	2	0	24	2	3	0	0	1	0	0	34.4827	5.20906	1.63923	3.17775	0.00148421	0.0127821
ENSSSCG00000001049	HIVEP1	2533	542	3059	0	0	0	2	1	89	2	1	22	0	0	2	0	1	0	64.5432	5.20826	1.76197	2.95593	0.0031173	0.0209318
ENSSSCG00000008619	DDX1	16	2	18	2475	128	891	39	431	175	1	3	0	1	2	0	1	0	347	116.516	5.20255	1.34508	3.86785	0.0001098	0.00191671
ENSSSCG00000021005	UBQLN1	2	2363	5726	7992	5737	41	3263	1978	12	6	601	84	34	3	28	5	1	4	816.341	5.19639	1.029	5.04996	4.42e-07	2.08e-05
ENSSSCG00000032468	ENSSSCG00000032468	6900	2457	26	152	30	3252	156	5930	6935	9	3425	1651	10	2	6	0	6	3	1837.51	5.19296	1.24656	4.16585	3.1e-05	0.000726972
ENSSSCG00000023231	RBM22	9	10	2074	1771	4859	7648	109	9	707	6	899	68	3	3	1	0	4	0	450.04	5.1749	1.2781	4.0489	5.15e-05	0.00107868
ENSSSCG00000002748	DHX38	0	2166	1	5150	0	2	0	186	7632	1	316	0	0	0	4	21	2	0	194.082	5.17428	1.88936	2.73865	0.00616923	0.0337654
ENSSSCG00000006621	ENSSSCG00000006621	527	264	2	3463	26	0	1	1	1	0	0	148	1	1	1	1	0	0	40.0792	5.16423	1.57157	3.28603	0.00101609	0.00977524
ENSSSCG00000016738	H2AZ2	0	1	496	30	0	32	17	0	1	1	0	7	0	0	0	0	0	0	15.5779	5.15206	1.89692	2.71602	0.00660725	0.0355102
ENSSSCG00000024299	SCN3B	0	684	2	6	4913	5214	3	2247	91	3	106	316	1	1	1286	2	1	1	313.892	5.12764	1.34747	3.80539	0.000141583	0.00234267
ENSSSCG00000038478	HEATR6	1	3620	3	784	4215	6562	5	1159	20	1	118	2278	3	1	1	0	1	3	310.902	5.11641	1.28513	3.98123	6.86e-05	0.00130462
ENSSSCG00000026910	ENSSSCG00000026910	0	1	1	1	250	1	1731	1	1849	0	0	0	730	0	0	0	0	2	60.4192	5.10953	1.9908	2.56657	0.010271	0.0483645
ENSSSCG00000004432	HDAC2	1	15	12	13316	24	25143	21	3109	17036	15	931	1234	776	9	16	5767	11	7	6818.61	5.10565	1.45598	3.50666	0.000453764	0.00549535
ENSSSCG00000036314	HHEX	882	730	1769	6	5936	7	5	235	3	0	130	865	11	0	2	1	2	1	434.692	5.09847	1.35638	3.75888	0.000170677	0.00268722
ENSSSCG00000030373	METTL9	13	22	895	2	6438	42	5	3895	4590	1	1603	62	5	0	0	63	0	3	423.113	5.09687	1.41558	3.60056	0.000317529	0.00415696
ENSSSCG00000034811	QDPR	0	147	2380	2	5667	1	2	45	2	3	3	22	0	4211	0	0	0	0	41.6848	5.09432	1.58818	3.20765	0.00133825	0.0120182
ENSSSCG00000021007	MRPL19	1	3	0	143	0	15	2	624	2	0	12	1	0	0	0	0	0	0	12.8525	5.06893	1.75975	2.88049	0.00397063	0.0247016
ENSSSCG00000007046	TRMT6	0	2253	3	215	12	887	57	834	4784	5	8	59	8	0	3	2	2	3	201.841	5.0546	1.25698	4.02122	5.79e-05	0.00115924
ENSSSCG00000037439	TRAPPC4	0	434	1787	3	14	3	4	1302	24	0	1	6	0	0	2	0	1	2	48.4378	5.0531	1.40901	3.58627	0.000335444	0.00434159
ENSSSCG00000015566	EDEM3	1	1	1	682	784	8823	1363	1	1984	0	0	0	0	1	2253	1	1	0	307.201	5.03726	1.80045	2.79778	0.00514556	0.0297666
ENSSSCG00000000665	RIMKLB	0	4	717	2354	2	4159	1	5	6820	0	972	0	4	1	101	0	349	0	1536.99	5.0346	1.92443	2.61615	0.00889286	0.0439904
ENSSSCG00000038914	SEC61B	56	38	0	272	418	0	0	0	1	1	46	0	1	0	1	0	0	0	36.9662	5.02973	1.91981	2.61991	0.00879519	0.0437495
ENSSSCG00000026472	RPL7L1	1	3	4	6290	38	1170	12	6	484	10	188	6	9	5	11	4	5	7	480.551	5.02198	1.32671	3.78529	0.000153527	0.00248283
ENSSSCG00000004542	NARS1	0	2341	10544	1644	1070	8559	17	11	16024	5	5	2220	4	304	10	215	3	40	3482.91	5.01119	1.39706	3.58694	0.000334577	0.00434039
ENSSSCG00000008990	ENSSSCG00000008990	0	4	0	331	8	87	154	2	0	1	2	1	1	1	0	1	1	0	32.1824	5.00837	1.55137	3.22835	0.00124505	0.0114834
ENSSSCG00000038540	ENSSSCG00000038540	0	417	7	0	1957	1	0	1578	1	0	4	1	0	0	0	0	2	0	17.8897	5.00382	1.86647	2.6809	0.00734236	0.0381974
ENSSSCG00000025953	OGFOD1	1905	259	3	435	9572	19	4	2594	3552	2	209	1875	3	0	3	3	3	35	1065.32	4.99323	1.31673	3.79216	0.000149345	0.00242617
ENSSSCG00000038872	GMEB1	0	0	3	2711	5	3474	4	0	4	1	1	0	1	1097	0	0	1	6	92.8665	4.9802	1.90975	2.60778	0.00911318	0.0447397
ENSSSCG00000025134	FAM171B	14716	977	10	11	4	2468	2	2	2	2	934	166	5	0	2	3703	2	5	469.696	4.97996	1.46145	3.40755	0.000655494	0.0070992
ENSSSCG00000020853	BTBD3	47	5481	8289	21	4529	4300	5161	9075	21322	11	8468	3751	19	4	16	4	6	9	3558.32	4.97573	1.13816	4.37171	1.23e-05	0.000350477
ENSSSCG00000040389	ENSSSCG00000040389	34	1139	1022	18	2848	3	912	680	2926	134	398	369	1	1	1	3	0	11	509.444	4.96904	1.15467	4.30341	1.68e-05	0.000451091
ENSSSCG00000017287	PSMC5	37	0	0	1633	17	41	0	1690	2709	0	0	0	1	1	8248	1	0	1	82.5993	4.96255	1.77085	2.80236	0.00507298	0.0294571
ENSSSCG00000031904	UGT8	152	4028	1	15	5	5	2753	1979	3950	6	1144	143	4	1	1	2	5	4	523.981	4.95522	1.23269	4.01983	5.82e-05	0.00116213
ENSSSCG00000030108	ZNFX1	0	13	4351	492	4012	1937	2340	1	9334	3	454	3019	19	4	8	87	8	12	1660.22	4.93746	1.29952	3.79946	0.00014501	0.00238832
ENSSSCG00000012659	ZNF280C	2	847	3	7524	1	2	2	2	1	0	0	0	0	124	0	0	0	0	7.61003	4.93141	1.66148	2.96808	0.00299667	0.0204433
ENSSSCG00000011846	SLC51A	3088	186	99	4	10192	4	1	57	3	4	4129	67	3	3	2	2	4	2	218.818	4.9296	1.27461	3.86754	0.00010994	0.00191671
ENSSSCG00000017743	CRLF3	8	1768	5	8	3722	6787	7	1904	5030	33	2166	1275	5	6457	4	2	4	7	2003.54	4.91833	1.31914	3.72843	0.000192676	0.00290559
ENSSSCG00000007187	NSFL1C	0	1	0	236	1	381	10	2	1259	0	1152	3	8	0	2	0	0	0	79.9833	4.91387	1.83684	2.67518	0.00746889	0.0387428
ENSSSCG00000001646	BICRAL	0	5	0	781	4978	16	3	1	0	1	0	276	1	0	0	0	0	1	29.7783	4.9102	1.86438	2.6337	0.0084461	0.0423668
ENSSSCG00000023126	TARDBP	2	14	1427	1724	3310	293	7	10	7657	3	25	677	188	0	4	2	1	1	1082.04	4.90928	1.43679	3.41684	0.000633529	0.00696687
ENSSSCG00000038191	ABT1	0	3	2	1904	4349	563	2891	1293	1	1	970	0	2	1	24	2	3	0	502.066	4.90418	1.54376	3.17678	0.00148922	0.0128098
ENSSSCG00000022616	DCP1A	1	799	2398	1359	11	19	6	5	3138	4	385	4	3	0	0	1	13	4	407.93	4.89861	1.41945	3.45106	0.000558399	0.00639707
ENSSSCG00000011795	IGF2BP2	3	137	1	4	6	24	62	0	0	0	0	0	0	0	0	0	0	0	7.66683	4.89704	1.77917	2.75243	0.00591556	0.0328135
ENSSSCG00000020954	PCGF6	3	63	1	2581	4	1	1	558	5581	3	727	1	2	1	0	0	0	4	93.9962	4.89443	1.47393	3.32066	0.000898037	0.00901568
ENSSSCG00000036083	PCGF5	1	1	3	5829	4859	12	10	4	172	6	2	101	5	3	5	2	2	3	218.15	4.88908	1.36978	3.56924	0.000358018	0.00457155
ENSSSCG00000027722	BMP2K	80	2883	1	3	1122	1	7	454	1	0	6	250	0	0	0	0	1	1	97.462	4.86479	1.5459	3.14689	0.00165015	0.0136678
ENSSSCG00000014097	ENSSSCG00000014097	463	902	182	370	7	1	1635	20	1627	4	372	221	4	2	1	2	1	3	259.248	4.86457	1.07366	4.53083	5.88e-06	0.000193531
ENSSSCG00000010465	TNKS2	1	223	3072	3132	2527	3	5	1650	8	2	1	59	5405	1	0	2	2	7	317.99	4.86071	1.29468	3.75436	0.000173785	0.00272415
ENSSSCG00000033500	ENSSSCG00000033500	5	10	345	169	3	1515	156	600	1364	1	147	112	3	1	0	0	1	162	158.278	4.85684	1.22659	3.95964	7.51e-05	0.00140093
ENSSSCG00000010502	CCNJ	3	3562	2434	2401	3	16	2649	686	3	3	165	4	5	1	3	2	5	4	230.545	4.85543	1.07894	4.5002	6.79e-06	0.000215623
ENSSSCG00000009019	RPS3A	15	765	9	4589	288	4632	662	13	5035	2	522	23	84	2669	35	32	7	2	1559.3	4.85258	1.23675	3.92367	8.72e-05	0.00159838
ENSSSCG00000037920	TRIM28	0	633	6675	1825	64	661	17	1	339	1	41	73	1	2	2238	1	2	0	339.496	4.84949	1.34581	3.60341	0.000314066	0.00413749
ENSSSCG00000015743	PTPN4	0	214	0	31	0	1	13	891	1	0	3	0	0	0	0	51	0	0	10.6466	4.84038	1.7541	2.75947	0.00578946	0.0323305
ENSSSCG00000024488	NUBP1	264	14	1	0	89	0	313	0	1959	0	2	70	0	0	0	0	1	0	32.2382	4.83295	1.8557	2.60439	0.00920393	0.0450306
ENSSSCG00000013305	CAPRIN1	57	276	1	1	0	16	0	4	7	0	0	0	1	0	0	0	0	0	9.7961	4.83071	1.78967	2.69922	0.0069503	0.0369047
ENSSSCG00000026498	R3HDM2	1	164	2	111	3602	1	3	562	0	0	0	2	0	0	0	1	0	0	10.0687	4.82406	1.48492	3.2487	0.00115934	0.0108327
ENSSSCG00000015486	PIGC	0	1155	0	119	0	2	47	0	1	1	5	1	0	0	0	0	1	0	15.761	4.81506	1.82538	2.63784	0.00834366	0.0420038
ENSSSCG00000032221	FAM110C	0	968	0	1	4	0	58	2975	4035	0	5	363	0	0	0	0	1	1	35.4502	4.8149	1.72404	2.79281	0.00522526	0.0301454
ENSSSCG00000016430	GALNT11	39	49	4876	6	7	50	1202	1546	2461	15	444	22	36	1	0	0	1	1	382.472	4.81402	1.27324	3.78093	0.000156243	0.00251732
ENSSSCG00000040887	HEATR3	15	126	1828	391	7270	3	181	3518	5	1	48	22	0	2	5	0	1	0	83.2568	4.81292	1.08011	4.45593	8.35e-06	0.000250867
ENSSSCG00000032908	PSMD7	0	256	229	3173	3942	4981	6	3	43	11	0	12	2	0	1	421	1	2	1271.68	4.81005	1.70027	2.82898	0.00466959	0.0276539
ENSSSCG00000031088	ENSSSCG00000031088	0	1	0	1261	1211	551	248	0	31	1	0	19	1	1	8	5	742	1	224.405	4.80437	1.62541	2.95579	0.00311869	0.0209318
ENSSSCG00000007609	ENSSSCG00000007609	2	0	1	903	3	121	18	1235	13	0	0	4	8	0	0	727	0	0	65.5355	4.79356	1.68693	2.8416	0.00448882	0.0268728
ENSSSCG00000014955	MRE11	2	3722	3	6956	3	6	4	46	847	5	77	645	9	4	2	0	3	2	353.225	4.78799	1.33672	3.5819	0.000341109	0.00438862
ENSSSCG00000035771	MRPS22	0	362	1	411	0	9	0	592	71	0	29	2	0	1	1	3	0	0	30.5288	4.78386	1.53023	3.12623	0.00177063	0.0143824
ENSSSCG00000031636	ENSSSCG00000031636	2	248	1629	9176	8495	23	5998	1226	34	3	1756	357	5	1	2	151	5	1	998.514	4.77157	1.17689	4.05441	5.03e-05	0.00105979
ENSSSCG00000031774	ENSSSCG00000031774	13	5158	2632	6396	13828	21	686	5335	2201	32	3559	253	5	23	29	1	2	0	1376.43	4.76098	1.12523	4.23111	2.33e-05	0.00058943
ENSSSCG00000000488	MDM2	0	264	1	3	0	0	2522	1069	1296	1	2	1	3	3	1	757	0	1	78.1017	4.75621	1.5326	3.10337	0.00191331	0.0151791
ENSSSCG00000031598	CDADC1	38	24	2	2218	3304	1	0	1	1	0	13	0	2	4990	2	1	1	3	79.2125	4.74434	1.54628	3.06824	0.00215324	0.0165498
ENSSSCG00000037507	BTBD9	1	111	17	239	5	10965	408	5362	9	0	1	0	1	0	0	1	5	0	68.2306	4.7421	1.49778	3.16609	0.00154502	0.0131161
ENSSSCG00000016323	COPS8	0	1	3	521	0	15	1	1	36	0	6	42	0	0	0	164	0	0	23.9087	4.74032	1.783	2.65862	0.00784618	0.0401464
ENSSSCG00000008569	HADHB	1	3101	3	3	8688	31	1	22	6	0	2	9	3	0	0	1	1	1	33.236	4.73565	1.37806	3.43645	0.000589381	0.00663448
ENSSSCG00000026612	TIMM50	0	309	477	4460	9	19	15	8	917	1	0	68	462	0	4	0	0	2	107.643	4.71863	1.47968	3.18895	0.00142788	0.0124774
ENSSSCG00000007692	ENSSSCG00000007692	3280	270	15	2249	392	1899	1497	568	5125	22	1499	1244	40	9	16	50	3	2	1236.78	4.71069	0.996636	4.72659	2.28e-06	8.5e-05
ENSSSCG00000013243	DDB2	214	147	103	1	0	3	2845	0	2	0	0	19	1	0	0	0	0	330	18.7931	4.71064	1.65253	2.85056	0.00436418	0.0263918
ENSSSCG00000010260	SAR1A	19	9	1	1508	3	1	0	6	2818	4	0	1	1	2	35	3	0	0	53.4675	4.70868	1.59495	2.95224	0.00315478	0.0211344
ENSSSCG00000012063	VPS26C	0	195	717	1	7	45	0	0	0	1	1	1	2	0	1	0	0	0	22.4561	4.70855	1.78238	2.64172	0.0082487	0.0416653
ENSSSCG00000009425	ENSSSCG00000009425	0	3698	239	3	6	39	314	1706	1180	0	202	31	0	0	1	49	0	0	182.211	4.70794	1.49877	3.1412	0.00168259	0.0138562
ENSSSCG00000033443	DEPDC1	1	11	2817	8	6	81	14	3596	3483	4	184	958	5	5	3	1	3	4	439.561	4.70572	1.26441	3.72168	0.000197899	0.00297181
ENSSSCG00000035318	NUP58	0	56	1467	4	2	220	1230	6398	7	1	20	322	2	3	0	2	2	1	152.919	4.68521	1.25086	3.74558	0.00017998	0.00278654
ENSSSCG00000014195	MAN2A1	3471	1775	3440	5	2	2	2407	1848	194	5	1678	3	2	0	1	0	1	3	411.133	4.68242	1.34066	3.49262	0.000478309	0.00566991
ENSSSCG00000028227	RPN2	3	3	0	450	0	65	6	3363	1	2	0	31	1	2	1	2	1	0	56.3798	4.67536	1.48244	3.15383	0.00161143	0.013472
ENSSSCG00000004140	VTA1	0	76	1	3093	761	11	937	4094	9025	1	1	2023	2	0	0	0	0	3	216.859	4.6685	1.54196	3.02764	0.0024647	0.0179897
ENSSSCG00000028466	UTP3	0	2	5	2	2995	493	279	1	1	0	4	0	5	15	0	2	227	0	100.809	4.66744	1.73106	2.69629	0.0070117	0.0371114
ENSSSCG00000023934	KCNIP4	0	74	0	1378	0	16	3	751	2	0	0	4	1	0	0	0	0	0	10.0441	4.65918	1.79488	2.59582	0.0094365	0.0457613
ENSSSCG00000033810	ENSSSCG00000033810	236	448	6	0	449	2	3	701	10	0	104	60	1	0	0	0	1	0	53.1435	4.65398	1.41468	3.28977	0.00100268	0.00974485
ENSSSCG00000032819	QPCTL	1	4	449	318	2	1039	50	245	912	1	74	46	3	3	0	0	1	167	114.708	4.6515	1.24415	3.73871	0.000184969	0.00283725
ENSSSCG00000007088	ENSSSCG00000007088	0	28	4	3362	3	591	546	2	682	1	587	52	2	0	1	1	9	3	308.297	4.64788	1.43271	3.24413	0.00117812	0.0109508
ENSSSCG00000001638	MRPS10	0	133	702	1299	3	20	3	1530	2767	1	0	1	1	0	0	353	0	0	76.3441	4.64574	1.54771	3.00169	0.00268488	0.0189132
ENSSSCG00000000694	GAPDH	4	0	1	0	56	275	3054	10	26	3	0	3	2	3	0	0	1	1	58.3585	4.64319	1.62885	2.85059	0.00436381	0.0263918
ENSSSCG00000014298	PPP2CA	7	7144	14	8156	6	71	3183	2753	4133	2	578	694	6	2	37	80	5	3	870.147	4.64237	1.11395	4.16749	3.08e-05	0.000724546
ENSSSCG00000023666	CTSB	0	3087	471	1	8	1	10	0	1	0	0	1	1	0	0	0	0	0	8.78533	4.63501	1.73178	2.67644	0.00744082	0.0386533
ENSSSCG00000031612	ZNF570	1	44	4858	3977	3	6	42	36	5195	0	80	2424	3	3	2	31	1	6	737.211	4.63124	1.41663	3.26919	0.00107857	0.0102521
ENSSSCG00000037883	ssc-mir-9818	0	2233	2	512	0	4	2	243	1	0	84	1128	0	0	0	1	0	1	38.9264	4.62548	1.60507	2.88179	0.00395429	0.0246643
ENSSSCG00000014248	LMNB1	162	356	120	1	12	24	0	465	0	0	79	0	0	1	0	0	0	0	25.0829	4.6231	1.67257	2.76407	0.00570848	0.0319711
ENSSSCG00000038867	PPM1K	171	733	2191	3	2	1	2187	3	3	0	0	467	0	1	0	0	0	0	112.578	4.61079	1.7518	2.63203	0.00848774	0.0424565
ENSSSCG00000011616	COPG1	0	1295	1202	3	4	33	1	36	0	0	3	34	0	0	2	0	0	2	37.842	4.6081	1.59525	2.88863	0.00386919	0.0243639
ENSSSCG00000009850	TAOK3	1842	4138	4	11	7717	7	4	2243	332	1	56	1717	2	50	1	1	2	2	656.871	4.60286	1.3004	3.53956	0.000400789	0.00499101
ENSSSCG00000008494	NDUFAF7	62	833	19	333	1	24	32	163	2463	1	65	10	0	1	0	0	0	0	30.4665	4.59884	1.12402	4.09141	4.29e-05	0.000940131
ENSSSCG00000026617	EIF2S2	500	1021	210	1855	5774	3821	7	377	964	25	92	749	62	45	0	20	524	3	1257.09	4.59072	1.14058	4.0249	5.7e-05	0.00114769
ENSSSCG00000022693	LBX1	39	55	1906	2	2521	3	1	109	0	1	16	256	3	0	0	1	0	0	36.9085	4.59048	1.3959	3.28856	0.00100703	0.00975372
ENSSSCG00000009885	HECTD4	0	2859	8	2752	1	24	4171	51	4833	3	2763	132	7	0	1	32	3	3	714.141	4.58716	1.42072	3.22876	0.00124326	0.0114817
ENSSSCG00000000906	TMCC3	2175	5	3794	3	2	2	5	1901	1	3	462	409	1	1	1	0	0	3	231.376	4.58466	1.43967	3.18453	0.00144991	0.0125929
ENSSSCG00000010403	MARCHF8	2	897	1	2	4481	2	24	2719	0	0	0	41	0	1	0	1	1	1	32.102	4.58442	1.48831	3.08029	0.00206799	0.0160325
ENSSSCG00000015880	TANC1	1	605	1264	3804	1	210	150	11	2	1	75	525	0	1	4	4	1	1	199.837	4.56686	1.27782	3.57395	0.000351637	0.00450448
ENSSSCG00000036756	ZNF496	0	1313	356	1657	9405	13	1	17	1	1	1344	1	1	1	2	0	0	1	77.8093	4.56666	1.37942	3.31056	0.000931096	0.00920536
ENSSSCG00000005127	ENSSSCG00000005127	13	1	1	426	227	5239	10	1	773	1	1218	32	0	0	3	0	1	1	107.874	4.56194	1.44568	3.15558	0.0016018	0.0134229
ENSSSCG00000007672	POP7	0	16	0	10	195	827	69	3	409	2	4	22	1	3402	1	0	0	0	55.3528	4.55384	1.50469	3.02643	0.00247459	0.0180126
ENSSSCG00000023050	SEPTIN10	0	746	5	8	3395	965	612	3249	3	11	504	1021	3	1	2	3	0	2	425.527	4.55221	1.34436	3.38616	0.000708783	0.00755049
ENSSSCG00000009249	HNRNPD	13	70	4	921	1175	9	787	2836	1201	1	179	1	1	0	1	9	14	0	267.04	4.55195	1.28718	3.53636	0.00040568	0.00504313
ENSSSCG00000039802	FBXL2	35	904	790	4	2	5	0	7	0	0	10	2	0	3	0	1	0	1	24.4786	4.55148	1.45326	3.13192	0.00173669	0.0142198
ENSSSCG00000009369	COG6	266	390	841	922	6184	3354	2043	3519	8	10	3860	851	8	2	10	5	5	5	1135.24	4.545	1.07463	4.22936	2.34e-05	0.000589948
ENSSSCG00000011918	USF3	0	251	2	2	9195	4	1792	1	2	0	0	287	0	0	5	0	0	1	50.6474	4.54274	1.77649	2.55714	0.0105536	0.0493192
ENSSSCG00000006337	HSD17B7	0	908	5001	45	1	3	1914	2	4	0	239	124	7	0	0	0	0	7	144.371	4.54148	1.60734	2.82547	0.00472113	0.0278959
ENSSSCG00000024648	PRPF4	224	133	2	2521	2	0	14	0	1	1	270	1	0	1	0	0	0	0	17.3472	4.53166	1.60459	2.82418	0.00474011	0.027945
ENSSSCG00000005453	ENSSSCG00000005453	0	96	16	197	1621	53	2	0	1	0	160	1	2	0	0	0	0	0	17.8437	4.5313	1.6523	2.74242	0.00609877	0.0335338
ENSSSCG00000040634	ERP44	1	322	0	0	911	21	13	0	15	0	1	1	0	0	0	0	0	1	8.69327	4.52806	1.68766	2.68304	0.00729555	0.0380924
ENSSSCG00000016834	LMBRD2	774	1898	3	0	123	1	4	742	2411	0	0	7	1	0	0	0	2	50	86.281	4.51342	1.61184	2.80016	0.00510771	0.0295867
ENSSSCG00000036688	ENSSSCG00000036688	3468	3	2	1165	3	0	2	1045	6271	37	8	156	4	0	2	1	1	0	292.374	4.50387	1.58087	2.84899	0.00438587	0.0264064
ENSSSCG00000030497	YAE1	1	59	1	2	0	3289	220	3013	3	0	644	2	1	0	1	0	0	1	32.3781	4.50069	1.49369	3.01312	0.00258573	0.0184557
ENSSSCG00000031324	ZYG11A	0	1194	644	2	7541	3	865	15	4	0	0	0	0	1	0	0	1	108	47.0076	4.49514	1.63788	2.74449	0.00606056	0.0334008
ENSSSCG00000007585	ACTB	6	2	0	3	7	28	361	9	0	515	1	0	0	0	0	0	0	0	6.10054	4.48741	1.72412	2.60272	0.00924867	0.0451876
ENSSSCG00000040706	DBN1	52	4602	320	0	7	26	3	187	0	1	5	0	198	0	1	1	1	1	54.8673	4.48683	1.39662	3.21264	0.00131523	0.0119004
ENSSSCG00000017670	ENSSSCG00000017670	1	330	5	3284	0	3	3844	1	481	1	340	114	6595	3	2	1	2	2	265.133	4.48662	1.35282	3.3165	0.000911524	0.00912546
ENSSSCG00000001887	SCAMP5	2672	181	2418	1	1	6	0	93	0	3	51	589	2	0	0	0	0	0	44.4086	4.48568	1.63626	2.74142	0.00611745	0.0335499
ENSSSCG00000031776	ENSSSCG00000031776	3153	673	1815	3	1	24	3181	151	2	30	0	3	0	1	0	0	0	24	345.969	4.47856	1.68675	2.65514	0.00792754	0.040418
ENSSSCG00000001063	MYLIP	18	65	29	1740	998	0	2	5	357	1	711	90	1	0	0	0	0	1	154.692	4.45943	1.5504	2.87632	0.00402346	0.0248843
ENSSSCG00000005995	MTBP	0	7	2	2	2	6801	2	3	2830	9	525	3	7	2903	5	1	3	4	284.558	4.45779	1.55293	2.87057	0.00409734	0.0252047
ENSSSCG00000030428	TWNK	2	871	2	2142	849	1780	1	2	17	3	177	1221	1	2	1	0	0	23	466.762	4.44751	1.50463	2.95589	0.00311766	0.0209318
ENSSSCG00000025240	DDIT4L	1670	809	4	1	0	2	0	1631	0	0	338	1	0	0	1	0	1	0	21.6251	4.44655	1.73848	2.55772	0.0105362	0.0492882
ENSSSCG00000013312	HIPK3	118	1879	27	22365	4728	385	8371	12	11641	27	10	102	33	18	240	101	20	25	2521.7	4.44288	1.20021	3.70174	0.000214124	0.00316413
ENSSSCG00000017401	ATP6V0A1	1	2094	2239	3	1	69	1734	2	1	8	249	4	0	1	0	2	0	3	114.378	4.42495	1.40606	3.14705	0.00164926	0.0136678
ENSSSCG00000027659	FUCA1	4	7	2121	19	8	2468	1492	122	2	0	2	0	6	1	0	0	2	5	78.4412	4.42364	1.46133	3.02712	0.00246893	0.0179897
ENSSSCG00000006065	ANKRD46	1	587	1961	4713	4	424	28	7227	2709	3	235	722	5	2	7	5	0	3113	613.189	4.42178	1.19439	3.70212	0.000213807	0.00316413
ENSSSCG00000016073	PGAP1	3260	1	7	7	0	1	3	1157	0	1	1	1	0	0	1	0	0	24	10.5505	4.41861	1.62745	2.71506	0.00662643	0.0355575
ENSSSCG00000030605	POLR2M	2	1918	3827	68	35	20	441	956	1795	2	189	744	3	4	6	2	2	1	288.305	4.40835	1.04233	4.22932	2.34e-05	0.000589948
ENSSSCG00000005477	FKBP15	0	2087	366	5990	2	5253	10885	230	7	2	1407	526	348	0	1	1	5	7	1510.82	4.40117	1.4967	2.94058	0.00327597	0.021642
ENSSSCG00000032016	ENSSSCG00000032016	0	95	226	0	173	1	51	82	259	1	27	38	1	221	1	0	0	0	42.608	4.4005	1.32033	3.33287	0.000859553	0.00871897
ENSSSCG00000009440	ELF1	41	49	3564	13	5	6	7962	3002	2975	2	1430	128	1	35	913	0	0	4	598.857	4.39829	1.32331	3.32371	0.000888297	0.00894302
ENSSSCG00000010896	ASPM	1064	3543	11	392	1334	681	49	5494	9576	10	4340	1448	14	4	6	4	9	14	1330.67	4.39717	1.10454	3.981	6.86e-05	0.00130462
ENSSSCG00000002989	AKT2	0	1323	2755	1	2	563	1	0	0	1	3	14	3502	1	1	0	0	3	58.7757	4.39491	1.63918	2.68116	0.0073367	0.0381957
ENSSSCG00000025965	SPDL1	2727	3842	399	1455	1873	24	1011	2055	28	3	257	1470	2	4	3	1	3	2	438.36	4.38565	0.963528	4.55165	5.32e-06	0.000178619
ENSSSCG00000036865	SDS	1	57	85	18469	2632	28914	29	7	1663	18	10	9	22	10	27543	10	8	11	984.08	4.37736	1.33184	3.2867	0.00101368	0.00976937
ENSSSCG00000030089	RBM18	12	123	90	608	5157	601	4086	2	62	1	63	1327	90	0	2	0	0	0	548.278	4.3728	1.5121	2.89187	0.00382953	0.0241389
ENSSSCG00000011870	PDIA5	1	22	3	1893	4379	11482	86	4	7	3	300	2936	2	174	1	9	1	0	325.065	4.37062	1.36954	3.19131	0.00141627	0.0124215
ENSSSCG00000030487	ENSSSCG00000030487	0	1876	3	103	1	298	0	1018	2	1	4	27	0	1	0	0	0	11	84.7274	4.36415	1.65787	2.63237	0.00847903	0.0424565
ENSSSCG00000001868	TSPAN3	57	641	2518	2	1002	31	1133	836	2096	4	372	76	4	0	2	3	2	33	363.052	4.36309	1.09306	3.99162	6.56e-05	0.00126776
ENSSSCG00000010674	FAM204A	2418	1558	220	459	4	4075	1328	2631	2941	3	861	2567	3	1	110	1	1	2	1324.73	4.35966	1.22731	3.55222	0.000381995	0.00480721
ENSSSCG00000010996	BAG1	31	49	1510	167	3940	22	3569	3502	5	8	1415	3	1	1	0	2	1	16	388.919	4.35659	1.23639	3.52365	0.000425642	0.00522765
ENSSSCG00000040632	ENSSSCG00000040632	0	1	28	2754	1	6501	5063	5	4	2	1	261	1	0	0	0	1	5442	237.689	4.3508	1.69337	2.56932	0.0101898	0.0482364
ENSSSCG00000006290	SLC19A2	0	320	1926	1671	3	0	2	1	1	2	1105	5	0	0	0	3	1	0	36.0738	4.33929	1.59761	2.71611	0.00660538	0.0355102
ENSSSCG00000039652	OTUD3	0	36	10	226	4	1	0	1050	5963	2	1	0	1	0	1	0	0	0	17.7443	4.32616	1.60828	2.68992	0.00714687	0.0375427
ENSSSCG00000015943	GORASP2	23	284	647	2	107	0	7	780	1	0	0	39	3	1	0	0	0	1	27.9477	4.32443	1.35182	3.19896	0.00137924	0.0122177
ENSSSCG00000012591	AMOT	4	307	3060	2	2332	4	246	1128	3	1	1	0	1510	0	3	0	1	1	73.8041	4.32349	1.33147	3.24716	0.00116562	0.0108629
ENSSSCG00000009303	RPL21	1	5	9	4701	52	3858	1041	6	3417	2	168	1	399	1	7	10	1	1	1266.1	4.32208	1.52038	2.84277	0.00447239	0.0267968
ENSSSCG00000039978	ZNF773	0	1	4	8	12759	4	0	1357	3	0	1	0	1	0	1	0	1	0	13.4563	4.31891	1.67383	2.58026	0.00987246	0.047303
ENSSSCG00000035025	ADGRV1	2152	1265	1	1488	3	0	2	2	5	97	0	0	1	0	1	0	1	4	64.0126	4.31363	1.66012	2.59838	0.00936645	0.0455452
ENSSSCG00000032216	ATMIN	1365	437	4	2	0	0	2782	1640	0	0	265	326	1078	1	2	0	2	1	186.902	4.31255	1.57719	2.73433	0.00625071	0.0340809
ENSSSCG00000004607	PYGO1	495	461	793	0	2	1493	101	3543	3	3	1873	7	2	0	3	8	2	1	367.486	4.31246	1.38471	3.11434	0.00184355	0.0147567
ENSSSCG00000004103	PCMT1	0	2400	3016	2	8	1	5	48	16	0	3	5	0	0	0	7	1	0	23.6023	4.30989	1.47191	2.92809	0.00341054	0.0223247
ENSSSCG00000021410	STRAP	1	1	459	5789	39	11845	19	2773	3763	7	955	2	4	1	6251	0	1	4	632.137	4.30807	1.41931	3.03533	0.00240272	0.0177384
ENSSSCG00000014387	DIAPH1	488	2696	517	2	1	7	46	4231	4099	4	2241	445	1	4	0	8	3	2	516.21	4.30507	1.29964	3.31252	0.000924611	0.0091573
ENSSSCG00000031701	GXYLT1	22	2198	154	5160	3	24	4	576	1334	5	105	912	4	1	319	1	3	1	344.188	4.30485	1.1771	3.65715	0.000255032	0.00363866
ENSSSCG00000005247	ENSSSCG00000005247	1	1172	2	0	52	2	33	62	12364	1	5	109	0	0	0	0	0	0	14.8025	4.30107	1.43973	2.98741	0.00281354	0.0196398
ENSSSCG00000015424	PSMC2	0	885	54	37	1073	1334	850	1	2411	1	281	178	9	42	2853	0	0	28	589.603	4.27983	1.41078	3.03366	0.00241609	0.0178043
ENSSSCG00000015273	ATP2B4	4	729	5	5	5	3	1	1567	15526	0	1	0	0	2	0	2	1	1	21.4946	4.27164	1.3692	3.11982	0.00180964	0.0145821
ENSSSCG00000007496	RTF2	91	19	4	2559	923	7702	6271	2	2170	2	1048	15	2	404	4	45	1	72	1993.03	4.26717	1.39722	3.05404	0.00225779	0.0171142
ENSSSCG00000034027	ENSSSCG00000034027	0	4328	23	4	676	623	12	1174	3	0	469	311	1	11	5	1	1	0	204.691	4.26471	1.3575	3.14158	0.0016804	0.0138541
ENSSSCG00000007850	ANKS4B	449	838	2	1	7412	2	4	2291	2	0	1	156	1	0	3	0	1	0	59.6866	4.26459	1.43667	2.96839	0.00299369	0.0204433
ENSSSCG00000005373	NANS	199	1722	2779	5912	18699	7815	3279	10779	36034	176	552	608	285	679	20	1297	7	8	6647.62	4.26381	1.06993	3.98515	6.74e-05	0.00129237
ENSSSCG00000027121	ODC1	7	2358	6767	7604	5155	246	11	1729	385	8	386	629	9	5202	4	2	5	11	795.188	4.26116	1.02525	4.15623	3.24e-05	0.00075333
ENSSSCG00000005227	PUM3	0	4	7	5941	4130	270	9	1193	15	10	50	1330	10	26	2	1	6	3	506.443	4.25944	1.34264	3.17245	0.00151161	0.0129246
ENSSSCG00000006137	WWP1	1358	387	0	1118	2	3	499	1821	1	2	809	0	0	3	3	0	0	2	166.449	4.25742	1.5524	2.74248	0.00609777	0.0335338
ENSSSCG00000010652	FAM160B1	0	5	0	2	6535	558	308	153	15	3	115	38	10067	0	0	1	2	5	118.363	4.25344	1.48913	2.85632	0.00428588	0.0260842
ENSSSCG00000000529	ENSSSCG00000000529	1	839	2	8571	4	5	2692	175	3	2	538	2	4	5	1	0	1	2	82.4844	4.25337	1.252	3.39726	0.000680653	0.00731626
ENSSSCG00000004371	CRYBG1	3	2659	3118	10	99	8	2748	3712	7686	1	24	1303	2	8	1	1	0	3	193.508	4.24844	1.09433	3.88223	0.000103503	0.00182676
ENSSSCG00000008346	APLF	1	3814	4	171	1	2	3230	3766	201	1989	7	147	1	2	1	2	2	2	176.91	4.23895	1.1997	3.53333	0.000410365	0.00509251
ENSSSCG00000025182	ELK4	4213	2991	15	23	9169	18985	10684	12	11	5	3115	47	7	3	101	2	198	200	4740.5	4.23602	1.43818	2.9454	0.00322539	0.0214466
ENSSSCG00000008484	SRSF7	2	55	1443	10861	835	5456	2517	1	90	1	858	119	47	2	4409	0	0	2	538.036	4.21707	1.35439	3.11363	0.00184801	0.0147758
ENSSSCG00000023245	NONO	2	8	12	14724	8	6850	17	18	5850	4	20	3	4	5	8	3	30920	41	1144.89	4.21134	1.50821	2.79227	0.00523399	0.0301471
ENSSSCG00000024563	CEP83	4864	1390	638	11	6	4377	865	13801	4	11	6023	1994	3	2	6	6	3	4	1337.38	4.20755	1.27353	3.30384	0.000953689	0.00937685
ENSSSCG00000015509	COP1	1	1289	84	471	4	2	1487	1724	2	1	3	1	15	1	0	2	2	2	83.9207	4.20715	1.20313	3.49683	0.000470817	0.00562776
ENSSSCG00000014074	GFM2	2971	176	2258	31	90	4	1920	2473	4548	4	2036	2249	2	0	7	1	5	0	786.544	4.20334	1.30493	3.22112	0.00127693	0.0116328
ENSSSCG00000004785	SRP14	1953	2245	126	4358	29	1897	250	0	1	2	28	696	142	46	0	1	0	5	677.963	4.20056	1.4651	2.86708	0.00414284	0.0253753
ENSSSCG00000024692	RRBP1	9	2	767	10	1	19	5	8	9728	0	7	128	0	0	1	0	1	0	18.3821	4.18572	1.36602	3.06416	0.00218283	0.0167234
ENSSSCG00000020931	MSH6	8	5282	3272	38	6718	17	162	11	11214	17	3	807	6	4	1	31	136	5	509.568	4.18536	1.1936	3.50651	0.000454027	0.00549535
ENSSSCG00000006887	CNN3	4048	1639	1959	11	12	31	469	413	1120	2	1885	576	4	0	10	8	1	2	467.769	4.18404	1.15315	3.62836	0.000285226	0.00390871
ENSSSCG00000017091	TNIP1	442	287	1195	111	2618	3	0	137	1	3	1040	1	0	1	1	0	4	0	211.027	4.17599	1.53071	2.72814	0.00636933	0.034517
ENSSSCG00000012134	PIGA	0	2433	1395	6603	3	636	2	37	3	14	6686	39	8	12	15	7	3	8	394.692	4.17197	1.26387	3.30096	0.000963555	0.00944786
ENSSSCG00000014033	RMND5B	0	1	2	4749	805	9	247	2	3	2	0	2	2	0	7451	1	2	1	56.5082	4.17096	1.49656	2.78704	0.00531926	0.0305153
ENSSSCG00000029760	CIPC	4866	8	0	1008	1890	4	5	6954	4	9012	3	50	6	0	1	1	3	1	213.452	4.15516	1.41148	2.94384	0.00324167	0.0215161
ENSSSCG00000032242	ENSSSCG00000032242	1	38	36	275	670	10	0	1	1	0	0	0	1	0	0	2	1	0	12.9911	4.15261	1.60081	2.59407	0.00948485	0.0459646
ENSSSCG00000000058	SNU13	1	4	272	2424	141	4577	1706	957	6959	0	44	15	105	239	4	6	34	551	1726.21	4.14128	1.39238	2.97425	0.00293705	0.0202255
ENSSSCG00000005004	LRR1	56	1166	4298	11	4	665	205	1474	6	2	997	14	2	1	0	1	59	4	232.911	4.13596	1.1915	3.47121	0.000518115	0.00601216
ENSSSCG00000035544	ENSSSCG00000035544	286	5055	3484	14921	2155	8680	2199	6650	34520	579	10108	2994	35	23	164	103	17	38	6027.01	4.1287	1.01734	4.05832	4.94e-05	0.00105151
ENSSSCG00000009096	EXOSC9	0	7	25	589	4873	1995	89	12	220	4	49	67	41	42	0	0	0	13	331.66	4.12337	1.51451	2.72257	0.00647765	0.0349451
ENSSSCG00000008575	ASXL2	0	60	205	5849	6	0	1361	408	2	0	0	655	2	0	1	0	1	2	45.2099	4.11972	1.50252	2.74188	0.00610891	0.033538
ENSSSCG00000012974	CFL1	0	12	2	3	3017	3585	3	437	3	1	1	385	2	1	3	2207	5	3	180.628	4.11962	1.46032	2.82104	0.00478676	0.0281379
ENSSSCG00000038172	PIP4P1	2	5	54	2	2508	122	4	0	1	1	799	1	0	0	2	0	1	0	25.18	4.11506	1.55661	2.6436	0.00820298	0.041585
ENSSSCG00000004370	ATG5	762	4956	1079	8797	12	31	14	1230	11818	16	1192	580	14	2	5	4	3	3	445.168	4.10869	1.01767	4.03737	5.41e-05	0.00111347
ENSSSCG00000030820	STK4	1	2606	2458	4	6772	10	2692	9518	6444	6	840	3973	3	1610	3	22	4	3	1265.21	4.09327	1.20512	3.39656	0.000682385	0.00732386
ENSSSCG00000008098	POLR1B	83	466	1276	2	0	1	1579	4	272	0	263	110	0	1	6	3	0	2	101.432	4.08299	1.34225	3.04191	0.00235086	0.0175406
ENSSSCG00000008445	SRBD1	0	114	1109	1	1	270	228	2597	1587	7	633	37	6	5	6	5	3	8	260.697	4.08183	1.19397	3.41871	0.000629182	0.00695114
ENSSSCG00000027429	YARS2	0	23	2	3888	3	4	1337	191	0	2	205	1	1	1	1	0	1	1	39.0738	4.08165	1.39999	2.91548	0.00355139	0.0228335
ENSSSCG00000009157	TET2	0	1845	3	5238	20	2	5	2	1	2	3	0	1	0	0	1	1	0	18.1359	4.06737	1.50295	2.70627	0.00680445	0.0362972
ENSSSCG00000015504	CACYBP	13	961	5	1500	48	8	1269	0	6805	0	1528	172	4	2	0	0	0	3	101.583	4.06544	1.37339	2.96016	0.00307482	0.0208851
ENSSSCG00000011498	SLC25A26	1	813	377	116	0	1	2	286	473	0	180	190	1	0	0	0	1	0	67.9761	4.06461	1.51034	2.6912	0.0071196	0.0374749
ENSSSCG00000031901	PAPSS1	2192	774	6026	11	7180	108	431	9501	8	10	3719	677	14	7	12	4	4	3	796.014	4.06274	1.05819	3.83934	0.000123365	0.00210456
ENSSSCG00000040657	STRN3	0	3084	1878	1135	4855	30	7	63	1	4	1199	53	7	23	1	43	4	2	386.519	4.05725	1.24122	3.26877	0.00108017	0.0102537
ENSSSCG00000009203	SNCA	232	1127	675	3	0	0	3	2243	2	0	7	236	0	1	0	0	1	1	57.0684	4.04357	1.5228	2.65536	0.00792242	0.040418
ENSSSCG00000006048	DCAF13	0	40	3	986	2	9	260	2	362	0	378	36	3	0	1	1	0	2	79.9969	4.04323	1.43172	2.82404	0.00474221	0.027945
ENSSSCG00000027503	OSBPL8	3	41	4	112	9646	40	4	2112	4	2	1	0	2	0	2	2	1	0	31.6988	4.0394	1.27436	3.16975	0.00152571	0.013014
ENSSSCG00000009917	SPPL3	0	7	1	2011	1	138	1675	1128	1	1	2	5	3	2	4032	0	1	2	84.4486	4.03787	1.39847	2.88736	0.00388495	0.0244
ENSSSCG00000004037	MAP3K4	0	1362	0	2665	1	1147	1192	682	13	7	44	1062	1717	2	4	1	5	0	362.978	4.01291	1.4326	2.80114	0.00509224	0.029521
ENSSSCG00000003627	ZMYM4	729	834	1	2212	3	998	0	936	0	2	6	53	23	86	2	2	2	1	335.144	3.9996	1.44254	2.77262	0.00556072	0.0313523
ENSSSCG00000031943	ENSSSCG00000031943	0	578	7	4	4	15	6688	2	12673	5	172	436	1	2	9	1	1	811	188.858	3.99102	1.37528	2.90197	0.00370825	0.0236455
ENSSSCG00000016581	CALU	115	64	48	1975	11	53	1471	2685	878	4	935	570	2	0	1	0	1	1	240.599	3.97795	1.16402	3.41741	0.000632193	0.00696358
ENSSSCG00000036790	AKAP7	0	23	0	650	0	631	1	277	8100	55	320	308	1	1	0	9	1	1	148.102	3.97656	1.55439	2.55828	0.0105191	0.049273
ENSSSCG00000027251	CDC7	0	1702	2	2	1	0	2136	8	1	1	7	7	1	0	0	1761	0	1	14.9814	3.97	1.49769	2.65075	0.00803125	0.0409176
ENSSSCG00000011562	EMC3	0	205	2	7107	4	2	209	9	20	0	0	0	1	0	0	304	0	0	10.2898	3.96449	1.52121	2.60615	0.00915671	0.0448302
ENSSSCG00000004908	LMAN1	0	2226	2	6	16832	128	1	3	3	3	977	2	2	0	1	1	1	0	45.1421	3.94063	1.41476	2.78537	0.00534663	0.0305498
ENSSSCG00000000019	NUP50	1	2035	3676	3377	7641	57	1102	7236	2832	3	3642	2587	9	50	4	5	4	4	1035.91	3.93913	1.05509	3.73344	0.00018888	0.00287259
ENSSSCG00000011196	ENSSSCG00000011196	107	392	1903	430	3	5195	3	3	459	1	3	135	1	0	1252	0	1	0	110.838	3.93559	1.326	2.96802	0.00299729	0.0204433
ENSSSCG00000000808	SLC38A2	5	155	226	2	1	56	3	2	1558	0	472	1	1	1	0	0	0	0	16.6566	3.93346	1.38028	2.84976	0.00437518	0.0264064
ENSSSCG00000038362	ENSSSCG00000038362	0	945	3	782	3796	49	407	0	227	1	308	35	109	2	0	4	0	1	300.915	3.91344	1.52372	2.56835	0.0102184	0.0483077
ENSSSCG00000022942	PHF6	0	6	308	2871	7148	5	361	1854	3	3	1313	248	3	1	3	0	2	1	135.266	3.90267	1.23588	3.15781	0.00158961	0.0133363
ENSSSCG00000009792	ZCCHC8	1751	1224	6	1511	3924	4	3	740	624	2	570	633	6	4	0	195	1	1	488.456	3.89711	1.23284	3.16109	0.00157177	0.0132489
ENSSSCG00000025759	ENSSSCG00000025759	1193	1141	91	6	0	2	867	1124	3	0	0	26	1076	1	2	2	0	0	47.1029	3.89511	1.34008	2.90663	0.00365346	0.0233586
ENSSSCG00000031808	TM9SF2	5912	4254	8152	12	2511	23	104	991	97	1	768	191	2	242	4	17	1	1	770.504	3.89331	1.17494	3.31362	0.000920952	0.0091573
ENSSSCG00000003826	ENSSSCG00000003826	3	161	489	442	1	0	2	1165	2	1	0	16	3	1	1	1	1	2	36.1208	3.88833	1.23689	3.14363	0.00166865	0.0137731
ENSSSCG00000025486	MDH2	4	597	6003	0	159	25	224	2660	70	2	197	2684	6	3	7	2	1	3	158.687	3.88352	1.04117	3.72995	0.000191515	0.00289418
ENSSSCG00000004113	STXBP5	0	590	10	3	6595	5	213	887	44	0	96	0	1	0	0	0	1409	0	26.0353	3.88331	1.40628	2.7614	0.00575534	0.0321651
ENSSSCG00000000757	ADIPOR2	0	1146	677	5566	516	14355	3335	10	819	5	3	4558	11	1	6	7	11	2	435.865	3.88056	1.20087	3.23147	0.00123155	0.0113882
ENSSSCG00000016226	ENSSSCG00000016226	1825	6406	13631	32	5625	20	2741	2608	11330	28	1800	3465	19	9271	14	64	17	28	2008.7	3.87455	0.9615	4.02969	5.58e-05	0.00113091
ENSSSCG00000040749	C16orf70	0	1378	2	56	2	2169	1790	2	17	1	0	139	0	1	1	0	3	2	64.735	3.86272	1.49875	2.5773	0.00995747	0.0475458
ENSSSCG00000011803	EIF4A2	50	88	2651	10532	4253	1846	874	3506	12	4	5826	663	90	1	3	2	9	8	1078.63	3.85958	1.14182	3.38021	0.000724293	0.00769279
ENSSSCG00000028513	ENSSSCG00000028513	8	1408	248	12	2289	941	3321	8624	285	2999	157	530	2	58	2	3	1	0	525.878	3.85564	1.12971	3.41296	0.000642619	0.0070022
ENSSSCG00000002460	ENSSSCG00000002460	0	425	1	1147	1153	229	3	1235	115	2	563	19	2	2	1525	2	1	0	178.155	3.8449	1.27132	3.02435	0.00249172	0.0180637
ENSSSCG00000004569	LACTB	3459	1212	2	4	1	5	6	9496	4	4	4	1968	2	0	2	2	1	8	95.8577	3.81093	1.30324	2.9242	0.00345347	0.0225026
ENSSSCG00000010503	ZNF518A	859	2133	3	728	1	28	6421	4	3	3	993	437	3	3	1	6	1	782	284.288	3.81062	1.22987	3.09839	0.00194578	0.0153346
ENSSSCG00000016300	ATG16L1	92	515	1141	2252	1064	6	4	3906	21	6	395	250	3	0	2167	1	2	0	209.561	3.80359	1.1071	3.43563	0.000591182	0.00664429
ENSSSCG00000028877	RAD51B	229	525	373	2	3572	1	460	8	0	1	0	7	1	146	0	0	1	0	42.2501	3.80349	1.41787	2.68253	0.00730666	0.0381226
ENSSSCG00000011788	VPS8	3	3589	3759	9	9	5	3873	3	99	3010	108	88	0	1	2	1	2	2	112.148	3.80283	1.18396	3.21196	0.00131834	0.0119134
ENSSSCG00000006970	DLC1	0	3	8	3130	323	70	8744	3	6	77	3	2	9	1	1	2	5	7	147.017	3.80054	1.37503	2.76397	0.00571026	0.0319711
ENSSSCG00000020666	EHD4	0	8	4	3455	3	2097	560	2	5	5	3976	0	21	2	2	1	2	4	139.369	3.79177	1.45266	2.61023	0.00904823	0.0445923
ENSSSCG00000040421	HMG20B	689	836	2964	5	13990	4	2477	2358	6	4	389	102	2	2	2	0	1	25	204.516	3.77473	1.0773	3.50389	0.000458507	0.00552683
ENSSSCG00000037612	LIN28B	0	203	1	1	1804	0	887	269	0	1	2414	1	1	0	1	1	1	1	28.7938	3.77269	1.44989	2.60205	0.00926682	0.0452033
ENSSSCG00000014855	RPS3	5	61	716	8695	6697	11645	2839	42	14236	153	2590	742	96	204	102	6	268	12	4506.9	3.76819	1.24699	3.02183	0.0025125	0.0181407
ENSSSCG00000011765	USP13	2	2362	861	10	3	6	25	949	4	3	8	6	2	1	2	0	2	2	46.9629	3.76395	1.10179	3.41621	0.000634985	0.00696943
ENSSSCG00000026466	SLC23A2	0	30	0	798	7475	8	3	5641	4	1	1	80	4	0	0	395	2	1	82.0608	3.76265	1.47334	2.55383	0.0106546	0.0495828
ENSSSCG00000000502	CNOT2	8	1	2	34	19	266	1910	3	2383	4	2	52	6956	2	0	0	2	1	111.017	3.75344	1.39354	2.69345	0.0070716	0.0372771
ENSSSCG00000022869	BCAP29	2	1603	4925	1872	2	14	95	1582	2	0	102	1044	2	1	3	2	2	0	184.147	3.75289	1.26838	2.9588	0.00308836	0.0208851
ENSSSCG00000016027	ITGAV	5	3	2180	2737	263	78	5	1374	6951	2	1	564	3	1	1	4	5644	1	184.892	3.73687	1.19199	3.13499	0.00171863	0.014088
ENSSSCG00000001501	VPS52	0	9	6020	9	3631	336	4	9	2	8	1731	9	13	1	12	3	8	7	384.324	3.73036	1.40969	2.64623	0.00813942	0.0414097
ENSSSCG00000030222	ANAPC7	1989	3155	7511	1451	10778	20	1127	2704	56	25	853	908	132	13	2603	18	6	12	1050.57	3.73035	0.890358	4.18972	2.79e-05	0.000678496
ENSSSCG00000004620	MYO5A	258	3383	2163	4	4317	16	2470	3254	5508	6	14	1017	9	4	8	6	13672	8	455.78	3.72471	1.00632	3.70131	0.000214492	0.00316413
ENSSSCG00000015360	ANKMY2	0	399	7	4120	284	163	7	949	6	5	9	627	5	2	3	555	1	7	206.219	3.71047	1.21139	3.06298	0.00219143	0.0167712
ENSSSCG00000010471	KIF11	836	243	2	144	4398	33	3	1	5	0	944	87	2	2	3	0	2	2	75.8894	3.70017	1.26013	2.93635	0.00332098	0.0218232
ENSSSCG00000002340	PSEN1	3265	1165	39	11	18554	39	2721	7680	151	6	810	186	5	3	62	3	4	2	420.979	3.68234	1.0468	3.51772	0.000435273	0.00532762
ENSSSCG00000012160	SH3KBP1	0	154	111	1119	2	6	1951	1210	2	1	4	686	1	0	1	0	1	1	107.568	3.68111	1.39669	2.63559	0.00839913	0.0422201
ENSSSCG00000025966	EIF4H	5	801	1596	2847	25	5053	15	3259	13233	8	3104	4025	7	69	3	8	17	4	1160.15	3.68069	1.21908	3.01924	0.0025341	0.0182415
ENSSSCG00000004469	LCA5	210	130	5	7	655	97	6014	521	624	5	68	405	10	90	1	4	0	3	306.213	3.67862	1.14719	3.20664	0.00134293	0.0120291
ENSSSCG00000040603	SGTB	0	2154	4069	3071	5	4	1786	26	4229	8	9	2529	46	1	11	2	4	2034	684.147	3.67442	1.32136	2.78079	0.00542264	0.0308607
ENSSSCG00000001209	ZSCAN12	1	1967	349	3	4	525	8	3	10	1	53	1	3	1	0	0	0	789	25.3651	3.66982	1.27217	2.8847	0.00391788	0.0245228
ENSSSCG00000001641	UBR2	4050	617	7338	169	9	9	6	157	4	5	142	33	3	3568	4	4	5	5	145.392	3.66937	1.07653	3.40851	0.000653186	0.00708494
ENSSSCG00000011454	SFMBT1	2	2498	9	3	4	5	3	6149	1	2	2	292	0	2	0	0	1	1	24.0899	3.6606	1.32029	2.77256	0.00556165	0.0313523
ENSSSCG00000012400	SNX12	2097	3141	3791	3863	7	1	6	1468	7083	4	1141	724	6	404	5	0	3	4	1126.17	3.65438	1.32481	2.75841	0.00580839	0.0324109
ENSSSCG00000029697	FAM120B	2	136	456	0	1	1	0	956	9	1	0	682	1	0	1	1	0	1	18.7197	3.65424	1.41649	2.57979	0.00988615	0.0473097
ENSSSCG00000006294	NME7	15	777	27	1	246	1821	357	65	510	2	89	94	0	1	2	2	2	1567	89.2821	3.64662	1.06655	3.41907	0.000628362	0.00695114
ENSSSCG00000010433	SGMS1	1709	1479	231	2	2	2	0	607	0	1	81	9	0	1	2	0	0	0	23.128	3.64418	1.41905	2.56805	0.0102274	0.0483181
ENSSSCG00000010645	NHLRC2	0	1615	10	3	5	3	4	3640	24	0	3	2	3	3	0	1	1937	1	18.1764	3.63786	1.29385	2.81165	0.0049288	0.02876
ENSSSCG00000008428	MSH2	0	1025	2358	1629	6	5	2654	6	3383	12	1715	1642	10	9	7	2	4	9	530.964	3.63289	1.242	2.92504	0.00344407	0.0224619
ENSSSCG00000017212	SUMO2	1389	583	750	75	952	669	11	1878	1895	9	2649	1727	0	3	4	2	0	3	519.952	3.62909	1.19401	3.03941	0.00237041	0.0175647
ENSSSCG00000030260	PFN2	6401	2902	3593	9	16	430	36	8457	18	13	4246	635	11	44	6	7	5	3	710.96	3.61943	1.11265	3.25298	0.00114203	0.010727
ENSSSCG00000014989	DCUN1D5	0	1930	1731	652	3	5126	116	367	1206	2	769	552	8	2	5	5	0	4	206.102	3.61931	1.12938	3.20468	0.00135214	0.0120513
ENSSSCG00000000801	TMEM117	0	194	1103	0	1	1	43	263	5	1	15	88	1	1	0	0	0	1	24.9527	3.61928	1.37015	2.64151	0.00825378	0.0416653
ENSSSCG00000009345	PDS5B	2	1060	2574	865	4800	84	1637	3526	14	2	29	1	3	1	0	6	4	7899	189.987	3.61582	1.1016	3.28234	0.00102948	0.0098642
ENSSSCG00000009113	METTL14	0	238	2	5	62	3	191	33	1	0	17	1174	0	0	0	0	1	0	12.2894	3.61514	1.34195	2.69395	0.00706118	0.0372497
ENSSSCG00000026898	FAM149B1	243	1584	49	3	114	228	18	2407	0	2	217	115	2	1	4	0	0	432	104.99	3.6107	1.17634	3.06943	0.00214469	0.0165196
ENSSSCG00000035564	MCM6	4807	4828	870	5636	73	13	707	1220	175	7	1326	9654	7	107	6	15	8	6	658.954	3.60272	0.936519	3.84692	0.000119611	0.00205523
ENSSSCG00000037673	BFAR	73	1	3358	1408	1	23	1	296	308	2	413	255	8	0	3	6	3	6	153.012	3.57591	1.18111	3.02758	0.00246521	0.0179897
ENSSSCG00000029261	ENSSSCG00000029261	0	2473	3058	7	4	2	2	766	2	1	8	4	1	0	2	0	2	629	30.8328	3.575	1.31039	2.7282	0.00636818	0.034517
ENSSSCG00000002243	SLC12A6	0	351	16	11	3688	19	527	3241	2	2	1	94	4	1	602	1	0	1	52.4342	3.56926	1.16987	3.05099	0.00228084	0.0172159
ENSSSCG00000001810	PDE8A	2284	966	2	10	5	5	3177	2248	23	47	98	39	10	20	2	1	3	9	284.463	3.55827	1.18993	2.99031	0.00278698	0.0194734
ENSSSCG00000001206	ZSCAN26	11	2291	5	3372	8	6	1616	7245	6041	13	4220	3531	8	3	13	3	1	3	879.13	3.51437	1.26745	2.7728	0.00555771	0.0313523
ENSSSCG00000016809	DROSHA	1548	147	3	2	17	1	337	1304	1	0	1	1	1	0	1	3	2	2	24.5017	3.50737	1.25026	2.8053	0.00502695	0.0292373
ENSSSCG00000013533	RANBP3	0	108	7103	760	0	25	1314	13	99	9	979	178	6	1	7	10	1	4	203.677	3.50308	1.23381	2.83924	0.00452213	0.0270043
ENSSSCG00000015952	HAT1	2	709	3	1053	5	2610	49	616	6	5	616	11	4	0	1	3	1	0	52.8219	3.50273	1.14425	3.06115	0.00220488	0.0168022
ENSSSCG00000035038	CGNL1	0	1348	484	2	7	1	1740	4	21	3	8	4287	3	2	5	5	2	0	71.0335	3.50039	1.24174	2.81893	0.00481837	0.0282309
ENSSSCG00000032709	ARL4A	1286	135	181	43	9	14	237	7024	3827	6	4240	918	9	4	2	4	5	3	569.236	3.49485	1.18449	2.95052	0.0031724	0.021203
ENSSSCG00000010941	ENSSSCG00000010941	0	3114	621	9	3	3	4116	378	8	1014	11	7	3	0	2	2	2	1	45.4377	3.49009	1.14832	3.0393	0.00237129	0.0175647
ENSSSCG00000033025	C21orf91	1427	1373	4	5409	7895	4	263	6	8	5	1034	631	3	1	2	2	2264	4	329.861	3.48649	1.21718	2.86441	0.00417788	0.0255243
ENSSSCG00000009683	ENSSSCG00000009683	6865	752	7480	19	5	72	1656	6174	2983	9	1540	4222	58	5	4923	1	5	3	1062.28	3.48575	1.1336	3.07493	0.00210549	0.0162879
ENSSSCG00000026818	ENSSSCG00000026818	0	2	1760	4419	10	25	7635	399	2	1	1204	277	2	2	1	827	1	51	407.578	3.47574	1.36163	2.55263	0.0106912	0.0496559
ENSSSCG00000034265	DESI1	362	1711	5008	3	98	5	3	2489	3596	0	80	263	4	1907	3	29	0	2	164.396	3.47299	1.11169	3.12405	0.00178381	0.0144565
ENSSSCG00000015962	SP3	4850	3026	1868	2142	5	99	1678	7513	175	35	2474	2634	7	1	5	1	1	2	638.634	3.4631	1.07111	3.23318	0.00122421	0.011335
ENSSSCG00000030130	DPYSL2	4914	1076	87	1891	3	7	7011	5	319	2	1249	130	9816	1	0	1	0	20	317.403	3.43358	1.30364	2.63384	0.00844265	0.0423668
ENSSSCG00000015358	CRPPA	3	1893	2175	2001	1	355	5	13	2	0	200	33	0	2	16	45	2	1216	197.582	3.40888	1.31739	2.5876	0.00966472	0.046615
ENSSSCG00000004106	LATS1	776	2532	4200	1211	2	3	4	1886	579	6	1068	1264	9	1	1	1	2	1	274.113	3.40585	1.1203	3.04013	0.00236478	0.0175647
ENSSSCG00000024437	AP2M1	89	1578	4595	14	2246	31	1721	62	2	7	19	85	2	27	3	144	5	3	291.202	3.39227	1.08847	3.11656	0.00182975	0.0146873
ENSSSCG00000008335	ENSSSCG00000008335	1892	1603	48	14	3532	4040	496	8426	19	20	7384	4525	14	5	12	8	5	10	1253.43	3.3879	1.16942	2.89708	0.00376659	0.0238684
ENSSSCG00000014422	SPINK5	103	1967	2120	5	35	2	1254	1847	5	3	262	328	3	2	1	0	0	1701	116.347	3.3733	1.07502	3.13789	0.00170169	0.0139652
ENSSSCG00000035954	ATAD5	1	4	390	3954	9232	6	100	364	2	2	141	332	9	7	286	3	7	3	159.027	3.37255	1.16155	2.9035	0.0036902	0.0235724
ENSSSCG00000006622	POGZ	17	1410	1881	5	3	285	1684	258	9170	0	59	419	8	1	0	1	2	1336	161.02	3.36733	1.17223	2.87257	0.00407143	0.0251318
ENSSSCG00000013232	ENSSSCG00000013232	481	963	2	2	5	2081	5	2648	0	4	1180	89	4	1	0	4	2	1	69.4716	3.36389	1.23245	2.72943	0.00634433	0.0344338
ENSSSCG00000021275	DDX52	1	543	1795	8	1	1	36	175	1652	3	69	420	3	0	1	2	0	2	40.3006	3.35988	1.14962	2.9226	0.0034712	0.0225565
ENSSSCG00000009702	FBXO8	1	1328	443	92	7	589	114	29	4984	1	22	111	4	4	27	0	0	10	145.825	3.35545	1.24778	2.68915	0.0071635	0.0375677
ENSSSCG00000011004	TOPORS	1	3346	4097	12	5	109	12503	1790	548	3	144	387	4641	1	1	1	3	3	208.918	3.34986	1.0803	3.10085	0.00192969	0.0152245
ENSSSCG00000005015	SOS2	175	7910	6501	1087	9721	15	6681	5877	1292	6995	3198	3260	11	8	7	6	16	12	1198.52	3.34065	0.940866	3.55062	0.000384332	0.00482812
ENSSSCG00000017094	MARCHF6	20	3656	5351	433	1	8919	723	2304	6	4	105	6629	17	3	2	14	4	3	193.524	3.32429	0.960148	3.46226	0.000535654	0.00618555
ENSSSCG00000006193	TRAM1	158	3534	2803	152	14	25	181	3439	50	3	705	446	2	0	2	2	2	3	144.22	3.32191	0.91583	3.62721	0.000286498	0.00390871
ENSSSCG00000040617	TNFAIP8	0	173	1757	54	3	8	2749	1583	5	1	539	17	7	1	3	29	4	1	127.203	3.31124	1.15994	2.85467	0.00430816	0.0261194
ENSSSCG00000029860	EPB41L4A	1	698	3481	1	1	2	18	147	3	0	27	1	1	0	0	1	0	1	8.95476	3.30479	1.20748	2.73694	0.0062014	0.0338896
ENSSSCG00000033944	CYB5B	228	426	410	24	68	1055	548	4589	481	7	2055	273	7	6	768	3	3	3	348.586	3.30307	0.963932	3.42666	0.000611053	0.00680344
ENSSSCG00000030535	SNX9	0	1702	3869	27	3	2	4	1847	1	7	196	167	4	3	439	4	2	2	101.982	3.29502	1.17625	2.80128	0.00509001	0.029521
ENSSSCG00000015568	RNF2	4364	20490	176	628	2741	10729	31	12166	5293	22	4824	7542	19684	8	15	1274	15	17	3492.44	3.29193	1.08822	3.02507	0.00248573	0.0180386
ENSSSCG00000038724	C3orf70	921	3773	260	0	4	5	5	65	1	2	10	2	7	2	3	1	1222	2	41.1727	3.29078	1.21209	2.71497	0.00662808	0.0355575
ENSSSCG00000026389	SYNJ2BP	293	366	1078	5	4	2	3588	2290	3	3	5	472	4	2	1	60	4	4	165.056	3.28545	1.12786	2.91299	0.00357986	0.0229703
ENSSSCG00000005022	NIN	249	2880	1802	7	3	1	1401	2	3	5	3	283	3	3	13	2	1	6	115.818	3.28536	1.17069	2.80634	0.00501082	0.0291672
ENSSSCG00000009362	TRPC4	0	908	2716	201	4902	37	6632	4177	628	3	1331	127	4	0	119	38	19	4	655.535	3.2788	1.19306	2.74824	0.00599167	0.0330749
ENSSSCG00000008887	NAF1	102	7	3	80	530	3	0	980	59	0	239	181	1	1	1	0	2	1	58.0804	3.27373	1.26488	2.58817	0.0096486	0.0466002
ENSSSCG00000021042	BRWD1	146	4936	497	8391	1551	2256	160	9483	96	15	3446	926	9	330	4	6	4	7	1008.19	3.27286	1.0153	3.22353	0.0012662	0.0116042
ENSSSCG00000009460	DIS3	2	1037	46	1403	5155	8644	4708	389	22859	8797	4725	3815	4	245	9	2087	9	200	4641.66	3.2702	1.25445	2.60687	0.00913734	0.0447981
ENSSSCG00000032778	PLEKHG1	3	1205	84	2	10	7805	422	3453	5	1	3	100	2	2	2631	8	1	2	58.6458	3.2678	1.02998	3.17269	0.00151033	0.0129246
ENSSSCG00000027778	ENSSSCG00000027778	17	8641	16	7	4	59	9	6406	32	9	257	174	9	11	8	1	3	6	151.518	3.25087	1.06958	3.0394	0.00237051	0.0175647
ENSSSCG00000004588	CCNB2	1	1012	2	155	724	76	250	2045	3	1	22	564	3	0	0	1	6	0	99.4002	3.2475	1.26958	2.55794	0.0105296	0.0492882
ENSSSCG00000004070	SCAF8	3	2467	4822	4647	2	219	11	9230	10558	5	1641	195	19	5564	4	2	3	3	424.235	3.23527	1.1009	2.93876	0.00329527	0.0217293
ENSSSCG00000011882	GOLGB1	185	2361	3361	271	1	22	1004	1	1	2	1171	5	4	0	2	1	3	4	136.83	3.22803	1.24044	2.60232	0.00925946	0.0452033
ENSSSCG00000017025	GABRG2	2443	3092	904	5	2	8	484	42	7	5	336	914	18	5	3	58	2	3	240.468	3.21406	1.11325	2.88711	0.00388802	0.0244
ENSSSCG00000011652	STAG1	129	1929	4148	2278	132	4	234	2	657	5	676	606	7	1	7	6187	2	3	268.458	3.19606	1.00803	3.1706	0.00152124	0.0129914
ENSSSCG00000004945	RPL4	7	15	357	660	13	29172	13	10	1701	13	218	265	7	9	11	2139	4	10	217.524	3.16824	1.12131	2.82547	0.00472112	0.0278959
ENSSSCG00000004919	NEDD4L	1155	366	4208	11	2	680	245	65	6	27	836	1508	3	2	2	4	4	4	309.052	3.154	1.1604	2.71802	0.00656742	0.0353493
ENSSSCG00000030998	WIF1	1143	1103	121	4	4	186	1	1085	4	3	62	1050	8	1	2	1	1	5	144.441	3.15308	1.18999	2.64967	0.00805713	0.0410202
ENSSSCG00000022101	BRCA1	171	1677	6526	4142	4	8	16453	17	8869	12	996	1175	531	6	43	669	5	5	1703.27	3.15027	1.21485	2.59313	0.00951057	0.046058
ENSSSCG00000005436	RAD23B	65	836	6	860	2633	23	8974	17	51	1	956	46	4	45	1142	10	1	2	220.616	3.14435	1.09597	2.86902	0.00411748	0.0252633
ENSSSCG00000037309	TIGD7	3310	10792	1111	3	6	6	2596	1781	661	6	3372	1622	8	61	2	0	3	4	523.459	3.12981	1.17835	2.6561	0.00790512	0.0403613
ENSSSCG00000035452	HTD2	9589	1730	113	1990	10	464	846	4097	12791	55	2433	1996	10	67	14	1411	14	17	985.591	3.11272	0.966195	3.22163	0.00127463	0.0116328
ENSSSCG00000005103	ENSSSCG00000005103	0	1701	1811	3	1	1	34	248	1	1	6	37	1	1	1056	1	2	0	19.9633	3.10881	1.21081	2.56754	0.0102423	0.0483247
ENSSSCG00000011940	DZIP3	3999	2429	11446	3334	9580	14	442	3863	12	6137	722	3879	10	4	6	38	1	169	1287.43	3.08118	1.08553	2.8384	0.004534	0.0270414
ENSSSCG00000040355	TICRR	2848	5703	7493	394	9297	30	2411	8862	104	21	553	1937	12	465	9	60	17	13	1148.83	3.0748	0.91537	3.35908	0.000782031	0.00813677
ENSSSCG00000011841	SENP5	765	123	4	140	4	14	61	197	6323	7	3	14	11	4	0	3	4	4	71.7201	3.06414	1.12244	2.72989	0.00633557	0.0344124
ENSSSCG00000015314	ANKIB1	2	998	1647	2220	4	5	192	751	10028	4	80	45	9	2	15	423	3	3	139.251	3.05369	0.984562	3.10157	0.00192499	0.0152172
ENSSSCG00000029954	THRAP3	3639	29	1086	430	3	22	2095	1322	5030	11	16	12	54	26	6227	3	27	4	396.759	3.03296	1.13405	2.67445	0.00748519	0.0387992
ENSSSCG00000021205	STK26	3704	3596	2956	9	7	43	3638	3223	6	19	2937	1163	10	2	1842	7	4	7	505.147	3.03126	1.07663	2.8155	0.00487018	0.0284878
ENSSSCG00000007023	ENSSSCG00000007023	3	6785	12	229	762	69	3733	4458	7444	4	1286	383	8	3	3	4133	2	2	292.512	3.02183	0.988461	3.05711	0.00223485	0.0169583
ENSSSCG00000017592	MBTD1	2782	4397	4227	13	790	6	8	317	7	8	2184	937	5	3	3	3039	4	8	379.232	2.99704	1.10408	2.71452	0.00663721	0.0355643
ENSSSCG00000015065	BUD13	2813	1470	1522	12	1	5257	243	1995	6	5	38	2148	7	5486	3	10	3	2	286.338	2.96414	1.13567	2.61004	0.00905322	0.0445923
ENSSSCG00000038494	LPIN2	5	1225	13798	4	94	6	308	443	1255	3	684	809	4	3	630	2	2	3	170.866	2.95588	1.06546	2.77427	0.00553261	0.0312873
ENSSSCG00000016850	LIFR	1	4891	41	9	3	7	1421	2664	6	7	206	22	3584	8	2	2	7	2	112.93	2.95265	1.09569	2.69478	0.00704352	0.0372115
ENSSSCG00000013392	COPB1	827	1443	5897	18	20	1223	275	65	10	12	682	2087	8	103	11	3	5	4	442.728	2.95069	1.09105	2.70445	0.00684169	0.0364143
ENSSSCG00000035824	PBRM1	4	4759	3741	8486	4	7	1151	1488	30	8	3134	2248	14	3	7	2	8	6	477.146	2.93736	1.13817	2.58079	0.00985759	0.047303
ENSSSCG00000010486	HELLS	966	20	659	300	8	12	6	192	1365	3	94	451	3	11	1	3	2	2268	104.11	2.93469	1.02722	2.85693	0.00427761	0.0260668
ENSSSCG00000012062	TTC3	1312	4049	673	450	440	3488	1391	4754	6	13325	7	971	11	7	3	55	3	2	292.072	2.9272	0.890447	3.28734	0.00101139	0.00976937
ENSSSCG00000040688	ENSSSCG00000040688	4	5218	2529	4425	42	13	136	5303	1977	17	6292	643	6	2	6	1	7	5	530.9	2.89045	1.12175	2.57674	0.0099738	0.0475826
ENSSSCG00000033814	SMIM15	476	791	1209	881	463	3	53	1623	27	4	177	680	1	1435	5	1	1	1	146.554	2.8885	0.918808	3.14375	0.00166796	0.0137731
ENSSSCG00000013304	NAT10	3	976	1709	1014	4297	6517	142	4008	243	245	676	2063	20	7	1	60	2	13	428.316	2.87466	0.95856	2.99893	0.00270928	0.0190422
ENSSSCG00000000199	SPATS2	394	464	190	2210	8	24	1955	1656	815	1	25	3159	8	1	6	1	4	2	284.822	2.87	1.11253	2.57972	0.00988818	0.0473097
ENSSSCG00000006201	ARFGEF1	3	4836	5185	11	10	6	1034	3864	154	6	2299	509	8	4	5	2	1	2	223.119	2.86336	1.07542	2.66255	0.00775514	0.0398231
ENSSSCG00000009045	HHIP	282	2117	8	7	6570	156	9	3077	7	3	5	3140	9	1	2	2	5	5	109.171	2.84791	1.0692	2.66359	0.00773108	0.0397281
ENSSSCG00000007151	CDC25B	2206	413	3074	370	3871	3	11	1839	5	62	1285	1611	10	3	26	3323	4	4	502.526	2.82596	1.07439	2.63029	0.00853133	0.0426149
ENSSSCG00000003830	MYSM1	3719	2074	2091	4082	4014	4617	6072	3529	12811	419	3418	3110	11344	974	4	11	6	15	3302.46	2.81764	1.00319	2.80868	0.00497451	0.0290031
ENSSSCG00000010743	BCCIP	14	348	5	4964	162	182	132	472	30	4	0	210	13	2	1758	5	0	2	66.0561	2.79675	1.03128	2.71192	0.00668956	0.035767
ENSSSCG00000004658	FBN1	68	641	71	133	1	3	299	3105	20	2	1	3753	2	5	0	19	3	1	57.7272	2.7759	1.01161	2.74404	0.00606884	0.0334207
ENSSSCG00000025417	BBS2	154	3017	3628	11	2	1349	986	10316	6	7	153	1464	6	2	5	4	4	5351	245.859	2.72795	1.04021	2.62248	0.00872917	0.0435119
ENSSSCG00000021306	GJC1	2424	7636	2770	3333	8	9	3359	8867	39	14	4067	1616	9	5	10	6	8	5481	621.992	2.69656	0.979267	2.75365	0.00589353	0.0327836
ENSSSCG00000004806	ENSSSCG00000004806	4706	5833	5632	14019	2084	494	1306	9455	16587	5026	5008	3265	29	1419	18	13	107	20	3270.07	2.6164	0.963742	2.71483	0.00663097	0.0355575
ENSSSCG00000011295	SNRK	3160	3173	889	600	7	18	700	6753	273	28	2007	1510	5	5	13	159	8	10	434.216	2.57835	0.8948	2.88148	0.00395812	0.0246667
ENSSSCG00000016828	ENSSSCG00000016828	156	6883	2103	20	6564	74	1424	9304	799	5	665	357	60	6	198	132	11	66	773.537	2.55968	0.932653	2.74452	0.00606001	0.0334008
ENSSSCG00000016876	C5orf34	3	173	397	507	1729	3097	1101	2283	3	8	1164	4078	8	3	4	16	11	4	203.634	2.52132	0.962665	2.61911	0.00881608	0.0437925
ENSSSCG00000009472	FBXL3	6	5012	3559	696	784	17	18	9067	15230	11	1911	7282	49	1	5	6	4	6	302.421	2.47969	0.962922	2.57517	0.010019	0.0476805
ENSSSCG00000005600	PPP6C	56	10215	9251	4774	3654	2884	5778	16134	5562	32	12452	10958	39	12	6905	461	14	79	2286.81	2.38533	0.839857	2.84016	0.00450908	0.0269489
ENSSSCG00000037556	COG5	126	2414	4190	4051	1957	269	2102	3803	422	3	371	1366	6	5	185	349	3	12	613.915	2.26025	0.87901	2.57137	0.0101298	0.0479842
ENSSSCG00000033467	ENSSSCG00000033467	6703	23602	19066	6026	10184	10301	9589	13185	13835	1602	4704	6287	980	2027	17	624	40	7798	6496.8	2.04454	0.801655	2.5504	0.01076	0.0499109
ENSSSCG00000006729	TENT5C	40418	23364	49141	19983	36052	5287	22236	10619	5909	30707	61962	50675	31430	5365	6741	12415	21340	22874	45563.4	-2.13011	0.795453	-2.67786	0.00740942	0.0385182
ENSSSCG00000001880	SIN3A	4726	67082	20739	3677	12560	3749	35747	77683	7403	12118	34629	17074	10159	13666	19280	14050	5497	16123	26842.8	-2.15907	0.660418	-3.26925	0.00107834	0.0102521
ENSSSCG00000008188	MGAT4A	1714	4021	7421	2830	207	1500	6149	12720	300	4328	5368	6615	3325	3908	2296	1124	18	4030	5134	-2.18236	0.825434	-2.64389	0.00819585	0.0415784
ENSSSCG00000013283	ENSSSCG00000013283	855	3965	9919	25	675	338	2854	3416	82	3031	10237	6923	516	1187	1333	2528	125	1103	2610.14	-2.24456	0.774071	-2.89968	0.00373541	0.023739
ENSSSCG00000005997	COL14A1	3948	7601	15062	2851	4798	1842	10568	7742	29	6860	14136	8269	5111	7116	2454	2902	2832	6182	9878.53	-2.38505	0.78299	-3.04608	0.00231846	0.0173522
ENSSSCG00000029538	PPP2R1B	20845	21510	8352	956	36508	3762	5400	30397	16665	30466	36470	23294	7846	26092	58675	32264	900	2902	40181.6	-2.40364	0.924419	-2.60016	0.00931799	0.0453713
ENSSSCG00000007381	YWHAB	400	1204	2166	263	2678	31	1276	4778	6	240	2444	1063	980	54	2532	178	5050	263	1260.94	-2.444	0.908674	-2.68963	0.00715315	0.0375427
ENSSSCG00000029967	PEX1	0	6	5	6	3	0	2	468	1	5	219	2626	5	1	4	2	1	2	7.64505	-2.48956	0.807811	-3.08186	0.00205711	0.0159708
ENSSSCG00000011917	NAA50	5279	17742	3302	14645	491	161	4521	25840	811	78	27928	15474	7563	7307	10034	11779	3214	426	10023.7	-2.52424	0.837554	-3.01382	0.00257979	0.0184427
ENSSSCG00000036695	IGF2BP3	44455	64634	52208	51464	114994	40331	124425	78857	16055	77422	177176	126449	112324	92795	47028	79322	72888	86268	168840	-2.53137	0.749348	-3.3781	0.000729893	0.00770646
ENSSSCG00000013659	DNMT1	157675	232169	277962	73017	156135	53037	176523	341621	32508	197849	366005	275978	142419	107543	83811	141176	128085	236051	327072	-2.55024	0.701092	-3.63753	0.000275265	0.00382801
ENSSSCG00000020743	RABGAP1	10742	20730	22494	90	8404	2424	11610	26556	6848	15855	12380	11636	15107	1984	13944	1166	3180	22696	22718	-2.55233	0.904185	-2.82279	0.00476074	0.0280207
ENSSSCG00000016954	ERBIN	1154	5197	7276	10464	15825	17938	12193	5213	8589	31903	27485	11128	7418	10333	17943	8262	25088	7169	40417.1	-2.56249	0.980599	-2.61319	0.00897018	0.0442504
ENSSSCG00000007857	ACSM3	1406	2	5	4	3	1	1	1	0	3	17	517	5	2	3	2	1	5	6.30824	-2.58068	0.870377	-2.96501	0.00302671	0.0206243
ENSSSCG00000016949	TRAPPC13	1	65	0	0	4	3	1	829	1	2	387	528	6	2	5	3	4	1745	16.0023	-2.59399	0.991111	-2.61725	0.00886408	0.0438875
ENSSSCG00000018078	COX2	31113	57335	92496	40095	69451	73258	61388	59907	86818	113449	35732	13992	40341	26536	31503	126650	171907	107023	232525	-2.61164	0.983119	-2.65649	0.00789595	0.0403613
ENSSSCG00000004199	EPB41L2	5683	6110	5700	483	5767	171	3704	5586	1198	8434	8073	9830	4723	853	13143	3583	18	21	8135.2	-2.62298	1.00163	-2.6187	0.00882656	0.0437998
ENSSSCG00000010457	KIF20B	12524	9324	17635	25106	733	256	5820	8915	52	15686	37287	28669	6169	16793	81	5436	56	19541	16687.8	-2.62526	1.01593	-2.5841	0.0097633	0.047027
ENSSSCG00000005183	PSIP1	8495	15782	9609	2261	5394	3327	11064	36683	3836	1541	18564	21093	9732	9580	20453	3075	2127	20511	19832.1	-2.62887	0.774732	-3.39326	0.000690661	0.00739049
ENSSSCG00000010593	CNNM2	2778	6978	14512	993	1325	57	5577	6839	292	2942	15076	7847	105	3622	2331	315	63	9332	5858.63	-2.63075	0.921162	-2.85591	0.00429141	0.0260842
ENSSSCG00000001554	SRPK1	23728	16459	14702	2384	10762	6761	6225	14548	72	12189	76423	31843	23564	20140	39599	9071	1252	9466	29771.6	-2.63823	0.879251	-3.00055	0.00269496	0.0189602
ENSSSCG00000014319	SMAD5	12653	25870	20656	22015	27776	2931	28555	28361	2692	18610	77417	53074	44573	39135	22415	12973	7473	13102	39228.6	-2.65825	0.640095	-4.1529	3.28e-05	0.00076188
ENSSSCG00000030015	ENSSSCG00000030015	1	1	1	0	4	0	2	1424	0	3	1293	5	3	2	1	2	2	5	5.71303	-2.66079	1.01532	-2.62063	0.00877675	0.0436882
ENSSSCG00000012310	BMP15	179	5369	16602	3009	3382	25	4546	2987	3229	1123	7290	7650	5310	5648	581	123	3055	8884	7869	-2.68499	0.947339	-2.83424	0.00459345	0.0272934
ENSSSCG00000006177	UBE2W	2591	7069	1187	4982	9130	1299	4125	23492	164	910	23291	25822	22896	6351	16292	46	395	66	10964.1	-2.70682	0.988557	-2.73816	0.00617845	0.03379
ENSSSCG00000016920	MIER3	4775	7617	5067	44	35	2918	4932	19338	70	343	43266	16433	17912	8027	8733	7623	51	3354	9676.7	-2.71679	0.996015	-2.72766	0.00637848	0.0345324
ENSSSCG00000014217	FEM1C	12319	35911	17549	18113	35643	2332	7726	23369	17177	11663	34185	19772	24740	24497	33688	15045	32936	133	48408.5	-2.71707	0.914752	-2.97028	0.00297529	0.0203906
ENSSSCG00000035478	RMND5A	1802	3434	1021	305	690	9	580	307	6	4	512	2410	924	12	2039	1867	11226	118	1108.65	-2.71993	1.0287	-2.64406	0.00819193	0.0415784
ENSSSCG00000009101	PRDM5	21	1469	172	3	111	2	61	55	1006	8568	1146	1096	7	107	4	5	4	502	227.551	-2.73201	1.05883	-2.58023	0.00987355	0.047303
ENSSSCG00000000466	XPOT	3	1007	87	3887	10	9	17	10760	20	9	7028	4935	21	59	730	7	19	16781	389.847	-2.74084	1.03704	-2.64295	0.00821861	0.0416291
ENSSSCG00000025701	NCK1	0	5	512	0	1	0	1	0	2	4	27	17	5229	1	3	1	2	2	5.13856	-2.74374	1.05416	-2.60279	0.00924696	0.0451876
ENSSSCG00000031942	YES1	9484	7171	5688	44	29	16	743	10136	20	75	15870	9774	6390	5211	86	528	262	24	2451.87	-2.75095	1.01687	-2.70532	0.00682378	0.0363563
ENSSSCG00000006871	SLC35A3	877	2	2	3	0	0	1	9	0	0	57	111	1	1	1	1412	0	0	2.33187	-2.75308	1.07828	-2.55321	0.0106735	0.0496063
ENSSSCG00000012034	TIAM1	2623	1315	2455	1409	144	246	2575	6255	2554	31	6499	7978	7952	2349	6215	1166	1987	17	5344.44	-2.76993	0.972322	-2.84878	0.00438876	0.0264064
ENSSSCG00000012018	CHODL	5852	40247	13375	4830	12889	66	2877	22964	99	24360	15305	12789	12573	26041	4356	5083	781	37	16229.2	-2.77061	0.965541	-2.86949	0.00411137	0.0252633
ENSSSCG00000005184	SNAPC3	588	4692	5308	3405	308	2570	2814	19199	385	1619	11148	10195	5992	32	16235	18	26	3408	7968.92	-2.77348	1.07486	-2.58032	0.0098709	0.047303
ENSSSCG00000005975	MTSS1	12918	11653	14513	2670	13562	3015	12039	15638	3775	25578	46929	25979	6972	6677	4532	10390	17010	4267	26487.2	-2.78549	0.783411	-3.55559	0.000377134	0.00477125
ENSSSCG00000012377	KIF4A	52	233	1	269	549	87	236	433	6	99	2910	2842	7	2	936	10	8	14638	395.15	-2.8071	1.0966	-2.55981	0.0104728	0.0491206
ENSSSCG00000003710	TTC39C	1	41	1	1	1310	1	2	3	2	6308	58	532	1	1	3	0	1	2	8.78997	-2.81841	1.00174	-2.81351	0.00490036	0.0286409
ENSSSCG00000022806	LIN7C	118	1215	1857	4374	404	49	1433	66	22	64	17394	6125	855	4630	7302	23	34	73	1260.68	-2.82242	0.936833	-3.01272	0.00258918	0.0184557
ENSSSCG00000030502	CEP170	3678	7875	10787	29	48	665	9363	6593	135	612	12708	7666	855	11312	7111	75	485	6530	7354.15	-2.8278	1.02306	-2.76408	0.00570838	0.0319711
ENSSSCG00000033107	DYNLT1	0	2004	53	0	4	6	19	1	5	2146	709	1364	16	8	30	7	2	18	43.5387	-2.8333	0.984162	-2.8789	0.00399064	0.0247415
ENSSSCG00000018069	ND2	153138	79260	161492	129893	206935	106804	104375	110500	123393	313922	79971	39078	30849	38636	28973	190987	410245	267881	519192	-2.83944	1.01711	-2.79168	0.00524356	0.0301536
ENSSSCG00000011213	TOP2B	10115	27941	14057	3826	5744	76	1560	22448	645	56	17548	22811	9112	522	8103	4266	11052	6798	15223.4	-2.84258	0.949019	-2.99528	0.00274194	0.0192528
ENSSSCG00000002135	PNP	12	1434	1367	1503	1767	1355	384	1471	4	4316	2457	812	1016	2537	7	802	1608	1706	3682.24	-2.85709	1.10925	-2.57569	0.010004	0.0476594
ENSSSCG00000021959	SYCN	216	3281	3082	6	2574	2	1938	4119	391	2907	1842	2269	1580	1500	988	225	580	2476	2969.22	-2.8954	0.970886	-2.98223	0.0028616	0.0198397
ENSSSCG00000033763	GNAQ	3	3	1	0	0	3	363	10	2	1	34	695	1	1	1	1988	2	0	9.93957	-2.9026	1.13216	-2.56378	0.010354	0.0486479
ENSSSCG00000038856	TRIM8	110	277	307	3	111	33	1	1124	3	141	599	1430	887	34	2	2	2	294	305.944	-2.90584	1.1088	-2.62071	0.00877466	0.0436882
ENSSSCG00000004353	CCNC	0	1	3	7	8	1	1	4	2528	3	64	1375	9	1	0	4	1	17	10.4017	-2.93192	0.999905	-2.9322	0.00336568	0.0220714
ENSSSCG00000002429	FOXN3	4889	8279	10821	3668	5883	27	4743	6581	866	5302	22779	15672	325	18755	11956	6698	35	4188	11045.7	-2.94388	0.89314	-3.2961	0.000980382	0.00957346
ENSSSCG00000008986	SEPTIN11	62918	49024	37343	20430	25428	31242	42053	59595	7323	39072	245448	126977	91835	135724	95717	35058	48817	32732	131673	-2.94537	0.761183	-3.86947	0.000109072	0.00191089
ENSSSCG00000004550	OAZ2	15	368	191	0	0	10	12	62	1	0	128	316	138	36	35	352	8	1	85.4521	-2.95896	1.15622	-2.55916	0.0104924	0.0491802
ENSSSCG00000032477	NRAS	14056	23993	37049	34020	66965	22824	52457	49332	1114	49962	103870	63569	100933	85932	95101	46913	23100	37176	109786	-2.96609	0.807327	-3.67397	0.000238815	0.00345874
ENSSSCG00000018092	ND6	21091	17502	23082	40556	48935	17497	24129	39639	41329	130146	25236	9549	12280	12147	7246	76799	65766	76109	123943	-2.97665	0.97557	-3.05119	0.00227933	0.0172159
ENSSSCG00000033655	TUBB2B	2	599	2	18	25	0	16	15	0	13	287	28	0	1369	0	15	31	10	34.1203	-2.97895	1.16658	-2.55358	0.0106622	0.0495858
ENSSSCG00000023296	CENPE	6478	2333	23	6042	20	134	73	5002	3223	7744	21190	4435	4467	27	10470	2310	2735	1783	9132.97	-2.98313	1.13926	-2.61848	0.00883222	0.0437998
ENSSSCG00000002935	ENSSSCG00000002935	0	245	20	4	2	15	3	2846	1	5	4938	1909	6	5607	5	4	5	4	69.7128	-2.98818	1.07544	-2.77856	0.00546009	0.0309998
ENSSSCG00000038735	SNAP23	4	1460	925	17	6919	13	19	5617	4	7	6822	3304	1450	51	9	4331	122	12	865.101	-2.99581	1.1155	-2.68562	0.00723953	0.0378553
ENSSSCG00000004460	IBTK	2170	6263	564	8678	23	29	11551	14595	26	2654	13075	10842	391	3214	33	26	8164	2284	8162.76	-3.00058	1.16647	-2.57237	0.0101005	0.0478767
ENSSSCG00000011615	RAB7A	1	329	1775	786	3	47	113	98	0	15	1961	242	2239	5697	81	184	57	4	464.585	-3.00301	1.17507	-2.5556	0.0106005	0.0494201
ENSSSCG00000016817	TARS1	22	2513	4265	3866	5535	13	276	1142	36	4915	12064	8080	2016	7015	49	3321	21	4255	4905.18	-3.0069	1.06434	-2.82514	0.00472607	0.0278959
ENSSSCG00000007203	ENSSSCG00000007203	3970	3878	3242	1307	14127	547	696	2146	82	5964	8776	4070	19510	8841	11039	2828	2555	57	11859.5	-3.01287	1.01011	-2.98273	0.0028569	0.0198264
ENSSSCG00000035059	MCM10	1098	3536	6571	319	26	110	3592	5649	775	9924	3625	7179	4328	6	11	540	702	16	4087.5	-3.01659	1.11236	-2.71189	0.00669006	0.035767
ENSSSCG00000012251	ENSSSCG00000012251	7564	9615	9482	8132	11716	637	2727	6815	34	27347	7311	2592	33	544	5709	579	9953	1400	17167.1	-3.01856	1.1257	-2.6815	0.00732926	0.0381848
ENSSSCG00000011201	SATB1	1	1205	0	1	4	22	4	18	1	12	1319	2999	8485	37	3	73	6	5	67.2238	-3.01858	1.07076	-2.81909	0.00481594	0.0282309
ENSSSCG00000036339	FAM126B	343	1074	6996	4341	876	2256	2655	3214	9025	2123	5172	2022	10673	54	4710	8972	10866	8989	15493.9	-3.02249	1.05845	-2.85558	0.00429587	0.0260891
ENSSSCG00000031077	KPNA4	5	1281	176	143	17	672	9	1	38	7	4	16	17595	287	548	291	70	8	317.997	-3.03203	1.17133	-2.58853	0.00963863	0.0465835
ENSSSCG00000005201	UHRF2	24250	143416	109745	457	25461	320	16748	215021	2595	64255	126802	83868	40647	27528	58891	25527	6152	63493	77729.7	-3.04224	0.849671	-3.5805	0.000342941	0.00440097
ENSSSCG00000014123	FAM151B	5195	7379	8333	5534	9326	100	4720	20446	69	318	144682	69458	2727	25906	19885	137	224	3552	14346.1	-3.05405	0.948175	-3.22098	0.00127753	0.0116328
ENSSSCG00000016865	FBXO4	0	128	1	2	1	1	27	0	0	3	31	779	6	4	9959	2	3	2	13.5374	-3.05833	1.11926	-2.73246	0.0062864	0.0342494
ENSSSCG00000016567	STRIP2	1	319	2	0	3	2	3	868	2	98	765	366	58	1598	3	0	1	1	49.3665	-3.06963	1.17236	-2.61834	0.00883594	0.0437998
ENSSSCG00000002846	DNAJA2	5295	10273	1635	3668	1033	940	6294	12333	448	2194	66395	31410	6749	13930	11113	1493	2676	259	10442.8	-3.0724	0.733421	-4.18914	2.8e-05	0.000678496
ENSSSCG00000032241	GPNMB	0	97	154	138	1	2	537	176	14	9353	210	2058	73	2	3	908	1	4	133.539	-3.07358	1.10649	-2.77777	0.00547326	0.0310499
ENSSSCG00000009511	STK24	2530	345	41	2	1	0	1	169	2	7	184	629	2	3842	150	46	1	3	64.4067	-3.07463	1.09085	-2.81857	0.00482377	0.0282394
ENSSSCG00000009572	RNF17	133	3719	153	86	6	36	559	1820	700	6	1242	3685	4966	3	539	3854	9	10	1383.28	-3.07603	1.14164	-2.6944	0.00705157	0.0372265
ENSSSCG00000005268	RORB	4879	18847	23463	10665	5781	138	8967	8156	8403	78	10459	3684	6014	10958	46	9270	26420	7055	24989.4	-3.07991	1.07151	-2.87435	0.00404854	0.0250121
ENSSSCG00000026001	DNAJC1	1	17	17	3	0	1	141	216	0	6	781	1961	16	3727	1	0	4	6	35.519	-3.09096	1.11583	-2.77011	0.00560379	0.0315649
ENSSSCG00000036686	CDC42SE2	5273	17291	12246	174	30	36	14151	24643	2419	12460	11880	6994	50	20115	21652	3632	29	32	14184	-3.09189	1.17212	-2.63786	0.00834307	0.0420038
ENSSSCG00000037245	HNRNPDL	279	332	1365	793	4515	485	724	2146	38	35	130	1223	1255	324	1923	215	3738	2074	4233.18	-3.09482	1.1249	-2.7512	0.00593781	0.0328764
ENSSSCG00000008735	BOD1L1	271	4043	641	4495	154	314	32	276	622	7736	642	488	1665	28	52	7046	86	4	3214.55	-3.09942	1.18784	-2.60929	0.00907295	0.0446342
ENSSSCG00000010706	SAMD4B	6	3543	389	7	50	99	711	2648	214	8140	2871	2443	8	5	14	1440	6	2604	1110.55	-3.10292	1.15495	-2.68664	0.00721747	0.0378229
ENSSSCG00000012131	MOSPD2	2185	5436	3400	5793	7861	634	4069	11357	30	19031	49304	10933	7892	181	7895	39	2707	55	11352.9	-3.11238	1.0288	-3.02525	0.00248427	0.0180386
ENSSSCG00000029518	RIOK3	1263	9921	4188	4410	8097	313	5074	6862	627	491	7328	7348	2713	2652	5861	3025	9806	1902	10814.4	-3.11355	0.867301	-3.58993	0.000330766	0.00429875
ENSSSCG00000009670	ENSSSCG00000009670	4754	19837	15672	1058	13558	93	2273	23466	521	7176	39317	20250	3206	11987	414	473	11682	12153	17584.9	-3.11383	0.931511	-3.34277	0.000829458	0.00851863
ENSSSCG00000031756	ENSSSCG00000031756	43	9	62	25	58	1	360	79	14	49	70	43	372	138	20	16	0	246	186.537	-3.12252	1.08238	-2.88486	0.00391586	0.0245228
ENSSSCG00000032632	CMTM4	4	1009	1	2	1	3	4	3159	2	12	6668	3278	332	7	10	9	11624	12	153.073	-3.13674	1.14004	-2.75141	0.00593385	0.0328764
ENSSSCG00000021487	MFSD4A	133	1840	522	54	5	24	104	7553	8594	11419	5135	2597	18	4	3390	8	8	6	1139.04	-3.13818	1.22533	-2.56109	0.0104345	0.048973
ENSSSCG00000004725	ZNF106	90	12004	1709	1253	952	117	3688	3823	2370	10854	3174	1816	18	7	14	925	2109	3631	5856.22	-3.1439	1.14658	-2.74197	0.00610715	0.033538
ENSSSCG00000002411	GTF2A1	1912	1722	2938	4639	1742	1756	1890	1213	1105	11961	4110	4910	2362	10682	8996	943	198	1362	9036.8	-3.14847	0.908662	-3.46495	0.00053033	0.00614392
ENSSSCG00000016049	HIBCH	0	1278	2385	6	5	6	45	4065	4	24	79	1665	8312	1367	29	287	3	11	310.898	-3.16524	1.14606	-2.76185	0.00574741	0.0321459
ENSSSCG00000013105	ENSSSCG00000013105	0	6	6	3450	1	3	1	2	1	20749	8	147	15	7	7	9	8	4	15.8795	-3.16621	0.929548	-3.40618	0.000658787	0.00712407
ENSSSCG00000039341	ENSSSCG00000039341	0	3	9	7818	2	3	3	1	4	14	7	6	19	4	8	4	8	15	21.1475	-3.1742	1.0231	-3.10254	0.00191871	0.015205
ENSSSCG00000011127	TAF3	1	104	0	7	60	0	65	2	0	4	75	2408	16	2518	1	72	2	4	38.731	-3.17975	1.16473	-2.73002	0.00633299	0.0344124
ENSSSCG00000027135	PPM1G	1	5	0	9765	2	1	2	1	1	3	334	3	4	2	4	0	2	5	8.77887	-3.18597	1.02709	-3.10195	0.00192252	0.0152172
ENSSSCG00000006897	CCDC18	1637	4517	1282	5808	16	144	780	3422	2991	13883	11061	10258	24	1623	6006	1953	14	2693	7251.75	-3.1881	1.06802	-2.98505	0.00283536	0.0197151
ENSSSCG00000025616	SENP8	0	9	1	0	1	0	0	1403	1	2	17	113	2	1	1	3	3	2	5.522	-3.19053	0.995193	-3.20594	0.00134622	0.0120334
ENSSSCG00000016658	ANLN	2581	3082	1622	8607	16	1833	659	2366	2445	18	2253	1063	239	9	8652	8767	10393	1038	11261.1	-3.19845	1.24325	-2.57265	0.0100922	0.0478767
ENSSSCG00000025768	CALM1	2797	1114	481	2595	42	11	988	6507	14	1098	2768	2823	3774	12424	98	2100	8	1455	3785.85	-3.20051	1.07405	-2.97986	0.00288382	0.0199551
ENSSSCG00000038973	PPP1R12A	257	2651	82	829	2	1792	584	513	1	896	40	1981	3	423	1	768	2	1987	1091.54	-3.21615	1.24411	-2.58509	0.0097353	0.0469237
ENSSSCG00000011825	ATP13A3	606	14208	7026	2738	31	25	2896	10320	872	1752	4370	2872	32	8753	25	12	2673	7065	6301.54	-3.23847	1.11403	-2.90699	0.00364925	0.0233526
ENSSSCG00000039393	SPRED1	6833	6225	2080	1141	8	54	803	4310	142	33	15588	14341	7302	6431	32	15	25	20	2499.4	-3.24433	1.06088	-3.05816	0.00222704	0.0169349
ENSSSCG00000004765	RMDN3	1	6	0	2	1	0	944	0	1	0	30	331	3	1	0	2	2	6665	5.61971	-3.24641	1.22936	-2.64074	0.00827256	0.0417306
ENSSSCG00000005027	FRMD6	3549	3897	10858	14	313	195	2591	1854	74	8876	7732	5430	13	301	13	8	2421	5417	6120.57	-3.24735	1.21581	-2.67094	0.00756394	0.0389813
ENSSSCG00000002821	CCL22	2	4	2548	2	3	11	1	1089	1	451	250	795	18	8893	4	4	2	2	141.507	-3.24967	1.25096	-2.59774	0.00938384	0.0455688
ENSSSCG00000006872	AGL	2980	1	2	6	0	0	4	1	0	1	269	1	6	0	3	5508	3	4	8.02972	-3.25026	1.13806	-2.85595	0.00429079	0.0260842
ENSSSCG00000009185	ADH5	3	123	861	9	11	15	546	1029	2	16	4458	5331	11	12	8336	1783	8	9	292.68	-3.25589	1.02393	-3.1798	0.00147377	0.0127382
ENSSSCG00000015422	PMPCB	0	0	0	1	2	29	0	5	0	1	7	18	1	1	0	1	1	3	2.56798	-3.26781	1.21497	-2.68961	0.00715349	0.0375427
ENSSSCG00000010401	ENSSSCG00000010401	0	7	1	0	1	0	1	0	0	1	7	77	1	0	1	4	0	0	1.90007	-3.2696	1.26248	-2.58981	0.00960283	0.0464418
ENSSSCG00000011013	WAC	1537	2187	1188	5355	288	2260	2004	7529	8	6837	1664	2734	15	3812	17161	3550	458	1867	9112.37	-3.28137	1.10099	-2.98038	0.00287892	0.0199404
ENSSSCG00000032119	CRCP	431	109	5	4	2	28	4	274	4	200	3777	3841	1809	23	7	4	5	5	404.71	-3.28657	1.23471	-2.66181	0.00777221	0.0398785
ENSSSCG00000038941	SNAPC5	1653	100	27	1	1	0	1	318	0	3	5484	604	3	1977	8	3	4	0	56.2793	-3.29004	1.25017	-2.63166	0.00849686	0.0424724
ENSSSCG00000011874	PARP14	0	3150	28	9	3	21	180	400	3	386	1465	4195	6	6	3	0	3	5	163.277	-3.29208	1.22102	-2.69617	0.0070142	0.0371114
ENSSSCG00000008821	SLAIN2	5968	18917	14410	635	230	50	6848	25356	51	8354	27619	6722	12506	16098	409	287	61	16917	13067.6	-3.29667	1.03457	-3.18652	0.00143994	0.0125368
ENSSSCG00000006824	GNAI3	20757	18667	25667	15696	1854	2113	13080	25259	19056	16962	94279	58606	40030	82754	28413	11724	24403	13628	57411.9	-3.29668	0.766962	-4.29836	1.72e-05	0.000455521
ENSSSCG00000004390	SESN1	3448	5342	9642	1706	173	23	6704	1733	19	47	22841	7063	130	6683	35	6803	6735	1777	7398.21	-3.29825	1.09419	-3.01433	0.00257543	0.0184427
ENSSSCG00000010821	EPRS1	2050	264	651	155	10	12	3	1	0	4393	1210	5411	8	7	139	415	3	604	367.574	-3.31734	1.17415	-2.82531	0.0047235	0.0278959
ENSSSCG00000031295	ENSSSCG00000031295	59	282	1266	12	0	0	3	858	1	1	275	546	31	937	4	14	524	3	176.502	-3.31821	1.2985	-2.55542	0.0106058	0.0494201
ENSSSCG00000014190	FBXL17	53	422	3647	27	611	15	1848	11235	17	40	19968	10997	36	5225	3184	85	777	21	2682.77	-3.33601	1.09354	-3.05064	0.00228355	0.0172182
ENSSSCG00000032506	ZNF317	2710	1950	1628	5	5	4	3685	1810	4	12	2546	2661	296	2823	2805	7544	2135	23	3682.11	-3.33617	1.23663	-2.69779	0.00698018	0.0370136
ENSSSCG00000005095	ENSSSCG00000005095	0	39	1	1	2	4	1	94	1	7	511	403	5	4	14	6	8	5343	22.5824	-3.33656	0.894232	-3.73121	0.000190565	0.00289205
ENSSSCG00000000782	C12orf40	0	154	222	1	1	1520	180	475	11	483	4170	1250	18	8	1	268	2	8	211.158	-3.33972	1.14271	-2.92262	0.00347096	0.0225565
ENSSSCG00000031123	PPIG	669	3079	3844	4668	102	187	2959	8885	14	1126	1465	6749	815	6386	10256	1847	501	18	5248.01	-3.3413	0.988404	-3.3805	0.000723531	0.00769279
ENSSSCG00000006040	DPYS	2	11	2	404	0	2	2	2	3	6	1139	1899	2	3	6	0	0	3	14.6927	-3.35829	1.06343	-3.15797	0.00158872	0.0133363
ENSSSCG00000013155	ENSSSCG00000013155	2764	9360	4187	5109	6802	2149	4161	3722	11290	45503	22155	14836	21944	1002	12137	7880	7405	6406	27903.1	-3.36376	0.892286	-3.76982	0.000163363	0.00259493
ENSSSCG00000008218	RNF103	23	1	4	10	2	4	637	3398	2	1	58	1043	523	2422	7	1	6	1	98.766	-3.36689	1.17932	-2.85495	0.00430434	0.0261183
ENSSSCG00000021977	GPD1L	4002	4536	112	3607	9	8	1758	9369	8	36	11812	9224	11445	18160	1011	5394	29	1115	6214.7	-3.37558	1.13905	-2.96351	0.00304149	0.0207053
ENSSSCG00000039695	ENSSSCG00000039695	2	1	0	0	0	2	0	0	1	5	1468	3	3	2	0	2	1	2	4.18327	-3.3851	1.29705	-2.60985	0.0090582	0.0445923
ENSSSCG00000021793	SMIM14	296	7912	2109	219	19	31	2105	25775	19	25	5741	3286	8370	1674	8198	3668	32	34	4513.22	-3.3854	1.11343	-3.04051	0.00236177	0.0175647
ENSSSCG00000015513	ASTN1	210	6086	6689	1361	11044	1701	5465	5636	23	4584	5383	6079	28452	6469	975	250	11596	17	15043.1	-3.38634	1.12237	-3.01712	0.00255186	0.0182956
ENSSSCG00000017420	CNP	675	2814	5072	776	3381	12870	142	340	725	5941	2714	7450	4173	16116	12975	4167	26382	11997	31672.7	-3.3916	1.1909	-2.84792	0.00440053	0.026455
ENSSSCG00000000753	WNK1	0	4018	3217	2	35	11201	1368	23	95	4484	1836	36	308	1247	5	3480	2	343	1957.32	-3.3937	1.32878	-2.55401	0.010649	0.0495828
ENSSSCG00000034339	ENSSSCG00000034339	0	9	0	3	1	1488	0	37	0	3	90	370	3519	1	1	2	3	4	9.60548	-3.39663	1.03761	-3.27353	0.00106213	0.0101228
ENSSSCG00000007427	ZSWIM3	1	1622	337	1	9	4	0	1338	1	7	277	710	2853	3	397	4	0	2	135.266	-3.39914	1.32425	-2.56684	0.010263	0.0483645
ENSSSCG00000010849	WDR26	17	4025	15	2289	79	41	10	8188	30	8	2522	6001	5556	9	13	22	10034	11	938.232	-3.40107	1.19369	-2.84921	0.00438283	0.0264064
ENSSSCG00000000093	DNAL4	2	14	6	0	0	0	0	2	0	3	265	84	1	2	1	0	0	0	4.40847	-3.41419	1.28308	-2.66094	0.00779225	0.0399276
ENSSSCG00000023662	CHST3	4	224	17	0	63	1	0	17	2	4	15	3714	3	7	2	2	1	567	39.8013	-3.41679	1.22644	-2.78593	0.0053374	0.0305498
ENSSSCG00000011621	SEC61A1	940	793	2721	1691	66	43	19	3043	19	1	1730	1127	101	2176	1598	1851	1869	139	2414.45	-3.4172	1.10105	-3.10359	0.00191191	0.0151791
ENSSSCG00000023714	SLC31A2	3	280	2	3	6	2	5412	370	2	5	3981	1217	332	0	7	1	5	2	99.3091	-3.41781	1.14143	-2.99433	0.00275045	0.0192936
ENSSSCG00000016158	LANCL1	0	8	1	1	4	29	0	124	0	0	3501	1621	7	6	2	0	3	3	21.6957	-3.43228	1.32156	-2.59714	0.00940042	0.0456172
ENSSSCG00000000366	DNAJC14	0	0	14	0	2	0	8	1	781	3	10	4	7	1	16	2	2	2	9.18932	-3.43433	1.17522	-2.92229	0.00347472	0.0225589
ENSSSCG00000006176	ELOC	39	221	2749	2	0	2	2	1	5	8	724	533	339	3347	5	0	34	152	146.645	-3.43471	1.23152	-2.78901	0.00528697	0.0303544
ENSSSCG00000026761	CCT8	3141	2177	6303	428	6048	56	1677	2922	1474	9233	96	3497	2645	6136	12	3	3854	12197	10683.2	-3.45744	1.19097	-2.90305	0.0036955	0.0235852
ENSSSCG00000014214	TRIM36	2643	8712	350	49	22	33	1411	13498	33	2986	25884	19742	4805	3273	3278	2004	1797	69	4910.39	-3.46177	0.943731	-3.66818	0.000244288	0.00352761
ENSSSCG00000031680	GGPS1	17022	11653	9334	16527	10594	2817	9476	21733	3876	13278	81279	33368	30182	49612	35380	12425	16995	14626	45863	-3.47038	0.717178	-4.83894	1.31e-06	5.3e-05
ENSSSCG00000026894	NFE2L3	2	2067	38	10	6	2	3982	3	4	7	2089	1398	8395	1	3	2404	2	1	280.856	-3.48854	1.28955	-2.70523	0.00682571	0.0363563
ENSSSCG00000011591	H1-8	1832	3051	7290	23	4656	9	3124	12932	731	1814	11348	10489	3210	3876	3648	3338	3499	11543	9491.82	-3.49138	0.915081	-3.81537	0.000135978	0.00228151
ENSSSCG00000009713	CLCN3	14950	9763	4984	3434	2327	8443	759	18760	40	154	60537	45528	21158	37169	88891	2410	759	183	37954.8	-3.4949	1.15372	-3.02925	0.00245163	0.0179552
ENSSSCG00000008385	PUS10	0	7	7	5	2	1	4172	4	5	1	1679	3715	4	4	2	17	3	2	20.123	-3.49659	0.933209	-3.74684	0.000179077	0.0027827
ENSSSCG00000028867	PPIL4	66	3029	285	413	9	983	3014	1662	733	18	7445	1962	31	1263	12	69	6242	8010	3017.16	-3.49716	1.18307	-2.95602	0.00311637	0.0209318
ENSSSCG00000040056	ENSSSCG00000040056	47688	54904	56050	99700	34857	41061	26297	64467	27931	87330	104780	109656	165763	136132	216054	92600	139948	42731	257778	-3.49784	0.832391	-4.20216	2.64e-05	0.000649423
ENSSSCG00000025598	COBLL1	387	3422	1994	20	14	26	3727	7387	5529	11675	13217	6542	37	18	9014	3279	4583	13	9522.12	-3.49787	1.25799	-2.78053	0.00542701	0.030861
ENSSSCG00000016843	CPLANE1	6277	9290	4076	1623	16	148	6755	2735	1658	22	9258	7130	11442	5099	24	5549	12993	13	12200.8	-3.49981	1.18359	-2.95695	0.003107	0.0209318
ENSSSCG00000002445	ENSSSCG00000002445	203	1865	12176	407	32	12	910	7644	15	8	3731	6744	92	3310	15	245	2760	4366	4041.99	-3.50084	1.17647	-2.97572	0.00292299	0.020148
ENSSSCG00000011530	CRBN	0	96	2	2	2	2	13	2	0	2	1141	329	4905	3	2	0	2	0	15.1784	-3.50281	1.14272	-3.06532	0.00217439	0.0166806
ENSSSCG00000011611	HMCES	0	3	0	1	2	3747	3	1	0	2	84	3	2	2	0	0	2	2	3.81645	-3.5037	1.15026	-3.04602	0.00231896	0.0173522
ENSSSCG00000033027	CIAO2B	0	0	14	4	7	4	0	3	0	16	2	498	440	0	15	13	1	2	16.923	-3.50394	1.27209	-2.75446	0.00587883	0.0327477
ENSSSCG00000037746	NHLRC3	1	5143	8	6	3	4	1408	62	2	12	2867	1884	9	2	8	1380	4	5963	196.033	-3.51258	1.12877	-3.11187	0.00185906	0.014831
ENSSSCG00000008389	PAPOLG	10	3989	4925	13468	2800	1790	4885	5360	63	9826	9257	1131	11023	232	26930	2681	3288	20	15046.8	-3.52571	1.14335	-3.08367	0.00204465	0.0159207
ENSSSCG00000020964	SEC22B	2	79	3620	4	2	4	5	2205	10	6	493	122	4149	5	2	4	2	835	289.854	-3.5271	1.31999	-2.67207	0.00753852	0.0389813
ENSSSCG00000014401	NR3C1	0	2	1	0	0	0	0	75	0	3	89	2708	3	3	4	8	1	1	5.68443	-3.52832	1.10517	-3.19256	0.00141019	0.0124085
ENSSSCG00000000844	NFYB	0	240	17	3	1	1	1	183	2	4	3569	22	3	1	5149	4	2	18	37.3922	-3.53518	1.11717	-3.1644	0.00155403	0.0131367
ENSSSCG00000000296	ENSSSCG00000000296	5839	12764	20159	141	12759	104	7482	26142	752	20856	107171	48864	22698	35287	10520	7456	5278	5010	25351.6	-3.53634	0.789204	-4.4809	7.43e-06	0.000228025
ENSSSCG00000039658	ENSSSCG00000039658	22	6370	132	995	3	19	21	3763	3	14	878	3650	6	5725	23	8	20593	14	1025.33	-3.5372	1.27821	-2.7673	0.00565224	0.0317378
ENSSSCG00000013771	PRKACA	0	422	1	0	2	0	5	1	0	1	302	155	972	0	2	0	6	0	8.95368	-3.53817	1.35357	-2.61396	0.00894998	0.0442068
ENSSSCG00000006308	CREG1	1803	34	25	423	2	2	1	112	3	16	48	336	421	6380	19	2085	1	37	307.571	-3.53868	1.20108	-2.94626	0.00321646	0.0214071
ENSSSCG00000001100	CARMIL1	525	7879	1161	1062	2803	39	3689	3003	1081	2195	2793	7665	9933	178	7810	2430	48	5787	6738.88	-3.5402	0.911646	-3.88331	0.000103044	0.00182317
ENSSSCG00000009400	RCBTB2	3	2406	5	1444	5	2	113	2619	0	5	712	347	3454	12	20	2466	5	1157	1166.07	-3.55109	1.3662	-2.59925	0.0093427	0.0454606
ENSSSCG00000000478	GRIP1	223	1187	1352	637	1268	13	848	2915	17	793	5232	10839	14	10	1562	9	2231	25	2366.03	-3.55421	1.10752	-3.20916	0.00133122	0.0119995
ENSSSCG00000014060	KIAA1191	241	251	374	13	6	46	681	521	0	4727	79	526	3992	3	125	495	0	5	695.665	-3.55618	1.33019	-2.67343	0.00750791	0.0388888
ENSSSCG00000004766	RAD51	0	0	0	6	1	18	1	0	0	5	3520	22	3	0	3	1	1	3	5.04243	-3.56	1.2188	-2.9209	0.0034902	0.0225828
ENSSSCG00000009994	MTMR3	34156	34907	23061	7848	32124	18188	3570	21527	77	49886	21167	76449	52664	59966	56482	23442	33176	104426	108815	-3.56105	0.972758	-3.66078	0.00025145	0.00361926
ENSSSCG00000006894	FNBP1L	382	3140	785	1689	37	22	1329	5574	7451	17482	4716	3392	7805	1336	21	19	7750	838	11736.9	-3.56155	1.23521	-2.88335	0.00393466	0.0245632
ENSSSCG00000027293	TNPO1	33901	21140	31665	9714	25456	27602	68537	40261	30216	197037	190072	144866	68577	137639	118775	28710	49130	79111	187299	-3.56689	0.821903	-4.33979	1.43e-05	0.000396662
ENSSSCG00000015435	NAMPT	182	807	369	130	1464	1	130	544	1	8	1134	855	3	3039	9536	3	2	3	533.493	-3.56831	1.23347	-2.8929	0.00381707	0.0240828
ENSSSCG00000032702	CXADR	0	16	89	3	3	2	567	0	3	12	4169	1605	7	3	15	3105	10	6	67.7319	-3.57495	1.07889	-3.31356	0.000921176	0.0091573
ENSSSCG00000021217	FKBP3	0	0	6	40	5	9893	5	6	4	66	3	28	6	150	4	543	6	4	52.9679	-3.58055	1.1915	-3.00509	0.00265506	0.0187877
ENSSSCG00000009681	INTS9	1	1	1826	1	1	0	0	0	0	5	41	11	16442	3	2	0	4	9	8.92365	-3.58216	1.2287	-2.91541	0.00355216	0.0228335
ENSSSCG00000007493	ENSSSCG00000007493	110	2322	6252	3083	101	1612	6439	2377	2628	526	5929	9111	818	177	5017	11381	13621	151	12439.5	-3.58515	1.09085	-3.28658	0.00101411	0.00976937
ENSSSCG00000000477	HELB	26	5886	1033	3855	10	10803	1852	9753	12	14	621	1804	1497	8	8357	3589	5	5988	5106.44	-3.58596	1.2434	-2.884	0.00392659	0.0245397
ENSSSCG00000018734	MIR1282	210	407	2137	941	541	44	4	1111	11	1946	339	604	961	982	2015	93	64	621	1699.58	-3.58993	1.0023	-3.5817	0.000341365	0.00438862
ENSSSCG00000005112	WDR89	1	116	0	1	1	2	0	0	0	4	36	605	9	1	675	5	2	5	12.3937	-3.59337	1.16601	-3.08176	0.0020578	0.0159708
ENSSSCG00000011624	MCM2	2	2	0	1	1	5434	1	2	1	1	1	44	2	0	1	12	3	1	4.87274	-3.59455	1.0808	-3.32583	0.000881549	0.00890015
ENSSSCG00000018065	ND1	135	148	362	10244	17435	253	237	280	195	13528	1321	81	76	72	89	11902	15250	8341	18071.5	-3.59557	1.39233	-2.5824	0.00981153	0.0471957
ENSSSCG00000040836	DCC	0	5	5	2	0	2	4080	4	645	2	3	93	1	5	10	1	21	2	20.5259	-3.59876	1.13633	-3.16701	0.00154013	0.0131161
ENSSSCG00000025326	TMEM243	0	0	0	0	0	1	3	1	12	14	6	6	10	9	7	4	8	8	17.5344	-3.59964	1.34947	-2.66744	0.00764317	0.0393046
ENSSSCG00000024359	FRA10AC1	1	186	2	245	81	0	4	3203	3	619	365	290	2	1103	1	1723	1	3	530.048	-3.60051	1.39924	-2.57319	0.0100766	0.0478767
ENSSSCG00000026665	PPM1D	1	506	368	1227	4	77	4741	5525	31	10	3567	2138	9	9506	8	451	12582	9	1701.45	-3.60762	1.26777	-2.84564	0.00443225	0.0266009
ENSSSCG00000012234	SRPX	3	787	2579	19	7	51	35	1599	19	25	13448	7187	28	4274	136	244	23	20	978.709	-3.61386	1.09223	-3.30871	0.000937269	0.0092281
ENSSSCG00000006571	INTS3	179	10	71	0	5	1	84	1	31	367	295	2721	3	2	2	2	176	1	248.085	-3.61463	1.373	-2.63264	0.00847234	0.0424565
ENSSSCG00000026294	GMFB	23	5907	127	28	10	22	19	13546	23	25	16890	4996	6206	12	22	5537	47	1642	2237.92	-3.61694	1.19281	-3.03229	0.00242704	0.0178482
ENSSSCG00000032134	ENSSSCG00000032134	0	7	0	0	1	2	2	1	1	2	1	422	2	0	0	1	1	0	5.77747	-3.63053	1.38719	-2.61718	0.00886591	0.0438875
ENSSSCG00000016691	JAZF1	10955	20029	4966	42	406	462	3065	17803	78	49	11384	11035	32220	13067	27928	90	32	6019	17519.6	-3.63241	1.16899	-3.1073	0.00188807	0.0150289
ENSSSCG00000029268	TOPAZ1	1	1499	0	2	0	1	2	0	1	1	102	647	1	2	2	1334	3	0	10.546	-3.63301	1.17144	-3.10131	0.00192664	0.0152172
ENSSSCG00000003070	ZNF45	0	0	1	0	420	0	1	0	0	3	3741	2	2	1	2	475	3	4	6.0628	-3.63431	1.28306	-2.83253	0.0046181	0.0274171
ENSSSCG00000003401	KIF1B	60	7318	682	248	7	19	17	8646	12	142	10979	2285	5161	10	9	2522	11	2859	2114.13	-3.63702	1.16239	-3.12891	0.00175456	0.0143169
ENSSSCG00000009711	HPF1	14769	8873	4848	3488	1504	8381	992	18585	47	191	61356	46421	22118	38128	96739	2418	1221	185	40653.7	-3.63863	1.1495	-3.16541	0.00154865	0.0131314
ENSSSCG00000028304	ZFP36L1	1	13	0	69	7	0	12	0	0	5	1403	1	1695	0	2	2	6	1	17.6146	-3.64121	1.34298	-2.7113	0.00670207	0.0358045
ENSSSCG00000011366	SLC25A20	0	1	1	0	4	0	0	1	0	8644	3	2	5	5	2	2	1	2	3.72562	-3.64427	1.25693	-2.89934	0.00373952	0.023739
ENSSSCG00000004614	UNC13C	5011	2482	859	8	467	36	217	5695	2	2422	3721	4997	272	134	2341	559	997	11809	6122.96	-3.64878	1.1862	-3.07604	0.00209769	0.0162452
ENSSSCG00000000545	KLHL42	933	0	0	0	1	0	1	1	0	653	85	435	1709	3	2	0	3	0	9.00118	-3.64949	1.41397	-2.58102	0.00985083	0.047303
ENSSSCG00000010685	TIAL1	1	191	5093	6811	217	91	4661	3	227	2385	1828	1107	2648	128	7751	1	7	9302	6468.35	-3.65932	1.37043	-2.6702	0.0075806	0.0390109
ENSSSCG00000008368	UGP2	653	8033	3423	42	7890	36	7783	23738	18	16025	18768	21724	5726	6866	10853	3263	46	10258	13597.5	-3.66532	1.01682	-3.60468	0.000312542	0.0041347
ENSSSCG00000015353	SCIN	0	5	7572	7	3	3	5	1101	14	2	873	2891	8	4	4094	117	5	505	222.792	-3.6655	1.21915	-3.00661	0.00264181	0.0187152
ENSSSCG00000013517	UHRF1	0	157	611	3	5203	15	4	161	2	3	2165	1033	8	4	4	1432	5885	679	412.807	-3.66835	1.25652	-2.91946	0.00350641	0.0226208
ENSSSCG00000011731	SMC4	204	2796	221	7785	5055	4550	3237	7937	6568	1185	8372	7924	21253	3014	5896	10259	27365	13153	29846.3	-3.67544	1.05873	-3.47155	0.000517468	0.00601216
ENSSSCG00000005368	XPA	23	681	2658	873	343	1	981	2282	338	3	2051	967	6206	6	2225	1419	64	1804	2386.24	-3.67762	1.10109	-3.33999	0.000837821	0.00859217
ENSSSCG00000015555	LAMC1	3	48	3	2	1	0	412	1	0	3	547	851	1	0	2	1	3	3	16.7061	-3.67977	1.09654	-3.35579	0.000791399	0.00822226
ENSSSCG00000007458	NCOA3	7695	18092	15010	7296	4846	166	30282	15201	1554	2707	13524	12835	27532	1080	73	5373	35025	14517	34353.5	-3.69022	1.02908	-3.58593	0.000335884	0.00434159
ENSSSCG00000036213	FGF2	0	3	0	1	0	0	659	0	1	0	1	2088	3	0	2	26	4	1	6.97956	-3.69329	1.41712	-2.60619	0.0091555	0.0448302
ENSSSCG00000017014	PANK3	3807	15982	10534	10889	24864	598	20740	29285	5486	55669	46903	25797	18645	30342	43284	22439	16464	5281	51302.9	-3.70029	0.786664	-4.70377	2.55e-06	9.27e-05
ENSSSCG00000007460	ARFGEF2	3	0	0	0	0	3	1	439	0	7	1420	42	5	1	6	2	4	8702	19.3148	-3.70076	1.29987	-2.84703	0.0044129	0.0265071
ENSSSCG00000027857	DMXL1	1	320	3438	3	1	8	1	3	3	6	1067	5696	1571	2288	10	1638	3	3	842.208	-3.70481	1.40187	-2.64276	0.00822332	0.0416291
ENSSSCG00000026034	NUP153	3	7546	1170	2419	2687	893	7153	393	12176	2185	319	2727	2349	1311	16165	14	9	15772	11199.6	-3.70825	1.2341	-3.00483	0.0026573	0.0187877
ENSSSCG00000021325	MCFD2	0	0	2	0	1	0	3	1	1	0	1075	9	1	0	0	24	1	1	3.70597	-3.71074	1.33211	-2.78562	0.00534257	0.0305498
ENSSSCG00000008640	IAH1	4	232	16641	14	5	7	95	98	3	15746	2091	1731	3	3	7	1160	5	7	160.036	-3.71432	0.986429	-3.76542	0.000166266	0.00262936
ENSSSCG00000012703	ENSSSCG00000012703	9	2773	2192	7316	6	391	28	5	7373	13459	2110	735	8839	3490	4335	10132	1140	20117	15190	-3.71437	1.28611	-2.88807	0.0038762	0.0243686
ENSSSCG00000012171	PRDX4	0	3	17	0	2284	1	1	0	0	2	90	57	1	0	1	3	2	19	10.1117	-3.72022	1.21682	-3.05733	0.00223317	0.0169583
ENSSSCG00000001092	TDP2	1	3	1	1	1	0	0	26	1	8	132	3	7	3	0	1	5	226	8.10053	-3.72152	1.11466	-3.33871	0.000841697	0.00861956
ENSSSCG00000023498	HSPB6	0	4	0	0	0	1	0	7	0	3	2	20	1	5570	4	0	0	2	3.05613	-3.72834	1.42111	-2.62354	0.00870225	0.043408
ENSSSCG00000013300	EHF	31	16	58	1	2	3	1031	2491	1	473	1	18	105	1	1	1075	8757	118	296.69	-3.73228	1.30572	-2.8584	0.00425778	0.0259681
ENSSSCG00000002708	TMEM231	0	76	4	7544	1	4	5	0	1	6	3325	5929	3	5	10	1	4	10	38.2129	-3.73784	1.11435	-3.35429	0.000795697	0.00823337
ENSSSCG00000034942	STAR	2	1071	1	0	21	36	3	108	2685	111	2425	1567	8	1638	9	3264	4	6	349.037	-3.74846	1.23819	-3.02736	0.00246702	0.0179897
ENSSSCG00000015120	USP2	4265	998	227	7	822	0	69	2211	6	68	5705	4981	22	10484	3276	6	3564	6	5238.18	-3.75291	1.43858	-2.60876	0.00908712	0.0446732
ENSSSCG00000011732	ENSSSCG00000011732	5	255	196	2131	5342	4924	4124	1536	4169	2187	2905	2931	11775	5120	6109	10286	29212	40	25861	-3.76566	1.26543	-2.97579	0.00292232	0.020148
ENSSSCG00000015407	GNAI1	83	204	273	1655	4	47	4	1197	4	1815	4674	529	10818	3	7	3	5	7	537.468	-3.77231	1.20857	-3.12129	0.00180062	0.0145353
ENSSSCG00000005711	NUP214	2929	2706	1414	10863	194	8103	14464	3788	57	55354	28601	23422	16316	10192	5999	5431	8142	27821	36193.1	-3.77283	1.03636	-3.64046	0.000272157	0.00380467
ENSSSCG00000003628	CLSPN	0	3368	3868	3294	2560	432	443	3	5	14774	4227	2685	12281	191	103	4011	4	103	6279.74	-3.77571	1.35246	-2.79174	0.00524251	0.0301536
ENSSSCG00000016888	MOCS2	0	0	3	0	0	0	2	56	0	1	311	52	3	1	0	134	0	2	4.39123	-3.78006	1.31264	-2.87974	0.00398006	0.0247387
ENSSSCG00000003484	PADI6	607	40	13395	191	271	12	10	1922	454	7579	2802	421	6573	221	672	913	2474	9	5006.79	-3.78293	1.20499	-3.13939	0.00169298	0.0139097
ENSSSCG00000022649	SLC7A11	0	259	3	5	1	2	1	4	5	16	2103	139	0	0	1	1147	3	1	24.6818	-3.78308	1.16775	-3.23965	0.00119677	0.0111098
ENSSSCG00000004121	FBXO30	131	5773	2695	1114	9	33	1649	10117	16	15	3573	630	3406	4708	17	13700	7	4000	3993.1	-3.80637	1.13011	-3.36814	0.000756777	0.00795507
ENSSSCG00000006626	PI4KB	17	577	2553	7	5	32	2869	4	444	1393	81	4510	971	2229	4390	1446	10	440	2519.73	-3.80722	1.18693	-3.20763	0.00133835	0.0120182
ENSSSCG00000003352	ENSSSCG00000003352	1	13	11	543	0	0	0	54	0	1	24	18	126	0	46	0	1	1	15.3441	-3.81226	1.41705	-2.69029	0.00713905	0.0375427
ENSSSCG00000013052	ENSSSCG00000013052	9	53	0	708	7	3	476	847	2	5	1550	349	2084	1	781	101	153	1	667.044	-3.81534	1.33393	-2.86023	0.0042334	0.0258415
ENSSSCG00000012149	RBBP7	4	6872	9906	3414	13	70	2087	5539	26	352	4675	10378	14287	3524	16	61	23	11437	6669.14	-3.82282	1.20177	-3.181	0.00146768	0.0127009
ENSSSCG00000040570	C11orf58	5	216	17	243	169	1215	1	0	2	7	2124	1157	43	3	11683	2	4	992	368.011	-3.823	1.33144	-2.87132	0.0040876	0.025188
ENSSSCG00000000045	NDUFA6	0	45	1	2	1688	1	501	61	1	915	557	90	3	1	271	798	2595	5	424.188	-3.82486	1.39134	-2.74904	0.00597693	0.0330418
ENSSSCG00000039962	HSPB1	1	0	17	0	5	0	1	3	24	1	460	1012	0	0	2	3	1716	0	14.0152	-3.8279	1.46839	-2.60686	0.00913762	0.0447981
ENSSSCG00000031182	PRELID1	684	1648	9821	2861	2	43	3	19	4	90	156	2762	6	5	10780	3614	8	3792	4856.58	-3.82863	1.44715	-2.64564	0.00815356	0.0414521
ENSSSCG00000036520	EFNA5	12	401	2024	166	1044	19	3549	6	3	7245	1899	404	1393	246	1437	2251	183	17	2958.74	-3.84459	1.19404	-3.21981	0.00128276	0.0116508
ENSSSCG00000035671	USP22	0	0	1	0	0	1	1767	0	1	1	27	47	0	0	1	23	2	3	5.90196	-3.8496	1.3432	-2.866	0.004157	0.0254402
ENSSSCG00000022945	UCHL1	0	40	2	1	111	12	2	1	4	8	1988	2503	86	5	6	364	5	2077	98.5312	-3.86002	1.10883	-3.48117	0.000499234	0.00585004
ENSSSCG00000008395	VRK2	1092	1107	50	9	3	4	1	1913	4	3	1249	614	516	2802	21	2	3686	7	570.603	-3.86116	1.25758	-3.0703	0.00213845	0.0164894
ENSSSCG00000006870	MFSD14A	16	322	24	218	2	4	2534	9	2434	16121	2988	958	32	7778	6	2	3	6	1330.3	-3.86496	1.40425	-2.75233	0.00591727	0.0328135
ENSSSCG00000023130	ASCC1	1447	2	1	0	1	1	0	0	0	2	372	0	0	3	3736	1	2	1	5.69461	-3.86693	1.44713	-2.67213	0.00753707	0.0389813
ENSSSCG00000007705	ENSSSCG00000007705	0	3908	13629	3343	3014	999	258	3370	140	25890	2940	1717	24	14	12443	2153	13	2921	11753.6	-3.86888	1.33634	-2.89512	0.00379013	0.0239539
ENSSSCG00000010426	ENSSSCG00000010426	0	84	25	8	2	3	3	1	2	4	682	201	6	3	78	3905	2	2	35.2042	-3.87299	0.977812	-3.96087	7.47e-05	0.00139733
ENSSSCG00000023303	FIGNL1	1	2347	1	1	0	0	0	0	2	2	693	2669	1	2	0	0	0	2	7.01881	-3.87738	1.39295	-2.78358	0.00537629	0.0306748
ENSSSCG00000011121	ENSSSCG00000011121	1093	306	216	1	0	1	2	40	0	998	544	280	131	251	16	10	701	1380	1259.6	-3.89269	1.5016	-2.59236	0.00953187	0.0461299
ENSSSCG00000014083	ANKDD1B	0	8	88	0	1	1	2	23	1	2	101	1200	3	862	3	0	1	3	15.6885	-3.90025	1.08195	-3.60483	0.000312356	0.0041347
ENSSSCG00000003489	EMC1	1	5	3	34	2	0	1	0	2	7	1	4	7	5	1	1977	4	24	14.9265	-3.90294	1.13092	-3.45112	0.000558271	0.00639707
ENSSSCG00000029326	CCNB1	325	1880	1578	626	28	154	2244	7056	9	130	5682	2786	2555	32	2639	3859	97	5884	3627.68	-3.9089	0.972571	-4.01914	5.84e-05	0.00116213
ENSSSCG00000031882	PNPT1	1	1637	3	1	0	0	3	362	1	3	1892	703	4	12	2	626	1	4333	89.3047	-3.91434	1.25266	-3.12481	0.00177919	0.0144355
ENSSSCG00000021846	EFHC2	14	29	7	6	6	2	1	1	4	10	653	2845	12	1	5	3	2	12557	39.5913	-3.91454	0.981839	-3.98695	6.69e-05	0.00128753
ENSSSCG00000025775	TADA2A	5	1450	4449	48	3	4	6	3393	14	1060	1492	2718	75	7	1950	107	10571	37	942.386	-3.91648	1.15531	-3.38997	0.000698999	0.00745738
ENSSSCG00000003266	TMC4	2	2	21	5	1	1	5728	2	0	7	1877	3	7	4	69	6	8	21432	45.8563	-3.9179	1.11661	-3.50874	0.000450237	0.00547329
ENSSSCG00000016903	GZMA	5	37	1096	2	0	2	0	49	0	0	333	35	1	5	0	260	0	983	29.8026	-3.92393	1.41385	-2.77535	0.00551415	0.0312229
ENSSSCG00000026083	DNAJC24	0	1	4	0	0	1	0	207	2	3	80	933	5	3	6	327	2	0	14.8405	-3.93681	1.19344	-3.2987	0.00097135	0.00951124
ENSSSCG00000014223	COMMD10	13	1155	0	0	0	2	4	0	0	4	1095	1841	2	20	3	3	2	2	32.9808	-3.94971	1.31491	-3.00379	0.00266641	0.0188335
ENSSSCG00000007463	PTGIS	1	0	2	0	0	51	2	0	0	2	2493	4	0	1	2	1	1	3	3.20477	-3.95582	1.23628	-3.19979	0.0013753	0.012212
ENSSSCG00000011274	CTNNB1	18	2405	0	20	3	61	169	1206	41	13	1623	2296	6	2496	520	2276	7	14	833.254	-3.96101	1.18714	-3.33661	0.000848082	0.00866012
ENSSSCG00000017032	ENSSSCG00000017032	5	4012	15575	107	48012	7815	27250	1861	1980	62991	26915	17612	11283	21519	5330	26026	64167	52606	86515.6	-3.96105	1.19493	-3.31489	0.000916807	0.0091527
ENSSSCG00000034501	RIOX2	0	78	581	2	2	0	543	2493	1	5	4372	638	5980	2	4	2	635	5	474.341	-3.96613	1.47032	-2.69747	0.00698686	0.0370215
ENSSSCG00000012258	FUNDC1	18	351	0	403	0	13	2	36	45	4	166	2232	5	1207	1	113	2	1635	237.132	-3.97155	1.30657	-3.03967	0.00236837	0.0175647
ENSSSCG00000034427	MEX3C	1	14	1945	18	5022	3	4651	411	1067	1699	1107	194	8846	552	1284	4420	9312	80	8925.08	-3.98328	1.34605	-2.95923	0.00308404	0.0208851
ENSSSCG00000006645	SETDB1	3988	8705	4204	2069	11416	26	10578	5908	43	20010	18936	13506	23752	925	26760	10490	4161	9896	24058.1	-3.99386	0.955208	-4.18115	2.9e-05	0.00068878
ENSSSCG00000002762	TERF2	0	8	1	0	767	0	2	0	1	0	485	469	0	0	1	302	1	0	9.29531	-4.00296	1.49862	-2.67109	0.00756051	0.0389813
ENSSSCG00000029711	ZNF518B	1	1	4	1	0	4	69	123	0	0	260	61	1	0	609	356	1	0	38.6798	-4.01183	1.49369	-2.68586	0.0072344	0.0378553
ENSSSCG00000011819	MB21D2	2470	7329	846	733	37	14	922	4163	627	9870	13078	5014	10058	12304	25	3305	22	13	6559.46	-4.01204	1.08215	-3.70747	0.000209344	0.00311099
ENSSSCG00000038417	LRRC8D	409	1079	814	133	6	4	7	35	3	3	740	245	84	2	1494	17	69	1384	957.868	-4.0294	1.26566	-3.18364	0.00145438	0.0126122
ENSSSCG00000008842	KIT	0	5	1	1	1	4	1	305	1	0	1638	1260	65	2	2	1	0	714	35.2398	-4.02992	1.26269	-3.19153	0.00141521	0.0124215
ENSSSCG00000007004	INTS10	1	844	4600	1398	6	795	3	1169	7	5	1965	2357	13809	7957	12	6	9	4661	4863.06	-4.03031	1.41698	-2.8443	0.00445091	0.0266906
ENSSSCG00000000084	ATF4	3	314	102	2	8006	16	5195	2437	677	11796	1082	680	11238	7299	4805	2939	5744	14	11489.7	-4.03213	1.30643	-3.08636	0.00202622	0.0158288
ENSSSCG00000028327	RHOBTB1	2	5907	19582	20	4	6	11	1255	10	32	5736	5432	24210	8536	13	7110	20	2628	6572.62	-4.0411	1.3831	-2.92178	0.00348043	0.0225754
ENSSSCG00000015602	INTS7	0	2	0	1	2	1	52	0	1	1	0	734	1	2	2	627	0	1	8.58262	-4.04689	1.36898	-2.95613	0.00311525	0.0209318
ENSSSCG00000016098	ORC2	581	798	2363	41	4111	6	649	2340	3	2014	5690	1075	12	3	4	4	6370	3840	6095.76	-4.05143	1.40048	-2.89288	0.00381726	0.0240828
ENSSSCG00000007356	PLCG1	0	2	2	17	362	109	3	1	1	3	0	1	191	3	345	3	18048	2	134.71	-4.05715	1.52433	-2.6616	0.00777709	0.0398785
ENSSSCG00000006553	UBAP2L	4910	3094	22	2658	10	1372	3255	7	3300	5519	1359	1389	20	444	10444	9753	19272	2320	19223.3	-4.0623	1.3221	-3.0726	0.00212203	0.0163804
ENSSSCG00000014969	ENSSSCG00000014969	3	4735	2690	484	637	253	552	4994	9773	1426	8351	6213	138	125	14775	454	660	1514	5850.11	-4.0679	1.02112	-3.98379	6.78e-05	0.00129631
ENSSSCG00000034174	AURKC	0	38	1	1	824	0	156	640	0	2	83	66	126	1	1	1925	1	807	212.654	-4.07584	1.5174	-2.68607	0.0072298	0.0378553
ENSSSCG00000011675	GRK7	0	8	0	0	2	1	1	533	1	2	1122	2	2	4	3	0	1	4	12.7067	-4.07729	1.21203	-3.36401	0.000768193	0.00802784
ENSSSCG00000025329	DDX49	0	0	0	562	0	1	0	1	0	2	380	0	4043	2	4	1	1	1	6.16113	-4.09292	1.44205	-2.83827	0.00453591	0.0270414
ENSSSCG00000031429	YAP1	11355	13914	13383	1622	1383	5351	20270	44579	115	23600	101979	86523	32635	43985	58835	13253	25573	341	55380.8	-4.09587	0.905955	-4.52105	6.15e-06	0.000200099
ENSSSCG00000032806	NUDCD2	0	36	127	94	1	1	15	90	0	168	152	291	2	21	16	288	2	119	124.239	-4.10132	1.10965	-3.69605	0.000218978	0.00322069
ENSSSCG00000040337	AK4	1	1599	5	6	5	6	7	3242	21	6	106	264	2	2040	2565	2	2	2	340.965	-4.10373	1.35838	-3.02105	0.00251901	0.0181694
ENSSSCG00000012077	MX1	0	1374	0	2	0	1	0	60	3	3	351	1567	1	51	4	1	0	3	28.4218	-4.10415	1.28563	-3.19233	0.00141132	0.0124085
ENSSSCG00000037204	ZNF248	1	1	0	0	0	1	0	895	0	1	1783	533	2	2	2	3	1	1	7.93147	-4.1055	1.20214	-3.41516	0.000637453	0.00696943
ENSSSCG00000004583	ENSSSCG00000004583	546	728	2498	2	2	15	453	390	788	6	438	115	1048	2269	8053	2829	42	3	3194.88	-4.1059	1.30302	-3.15108	0.0016267	0.013552
ENSSSCG00000002032	SLC7A8	2	491	189	3	0	2	7	959	4	0	5	2611	178	1	2	0	338	49	291.991	-4.10999	1.49426	-2.75053	0.0059499	0.0329179
ENSSSCG00000013313	PRRG4	0	2	2	1	0	3	1	1	0	2	508	157	1	0	0	1	0	0	6.30098	-4.11035	1.41124	-2.91258	0.00358454	0.0229796
ENSSSCG00000034229	MIS18A	2	166	55	4	1	183	0	1312	1	2	1922	1954	588	1190	5	48	4	2	320.799	-4.1112	1.26635	-3.24649	0.00116838	0.0108745
ENSSSCG00000014285	SEPTIN8	1	2024	1	2	7	8	122	812	0	5	88	427	2	3586	2	2392	0	0	242.553	-4.12783	1.50878	-2.73587	0.00622147	0.0339474
ENSSSCG00000031159	BEND3	0	5	0	1	0	2	0	0	5	2	2	991	1	1	1	2	4	3	14.1944	-4.13058	1.40187	-2.94647	0.00321419	0.0214071
ENSSSCG00000010955	GOLM1	0	6	0	822	1	0	1	1	0	1	503	148	1	48	0	0	0	1	5.95288	-4.13148	1.33799	-3.08783	0.00201623	0.0157681
ENSSSCG00000004222	NCOA7	0	0	0	1	1	1	59	6	2	1	1264	2	2	2	3	1148	0	2	12.0741	-4.14055	1.26372	-3.27649	0.00105107	0.0100576
ENSSSCG00000024674	ABL2	0	0	0	1	0	0	0	0	0	2	1	9	0	1	0	1	1	1	1.79679	-4.14339	1.49392	-2.7735	0.00554574	0.0313367
ENSSSCG00000000462	RXYLT1	104	1857	2497	3	0	0	1	0	1	6	4578	32	10	2862	4	1	4346	8	511.304	-4.15272	1.62801	-2.5508	0.0107476	0.0498856
ENSSSCG00000025788	ENPP4	0	0	1	241	0	6375	1	1	3	12	9	3	7	7	6669	1745	3	16	185.134	-4.15441	1.61805	-2.56754	0.0102422	0.0483247
ENSSSCG00000004738	MAPKBP1	0	6	3555	2	11	1	2	30	0	7	1184	3442	0	2	6250	1	5	6	48.9011	-4.15468	1.20866	-3.43742	0.000587292	0.00662139
ENSSSCG00000016711	ENSSSCG00000016711	0	5	1419	0	21	48	714	1164	0	351	4	57	1070	97	2371	1026	109	3	1130.67	-4.15486	1.48957	-2.78931	0.00528211	0.0303509
ENSSSCG00000006689	PIAS3	0	16	3	0	1	1	107	0	0	2	1	951	5	2	1	474	1	1	11.7872	-4.15685	1.24639	-3.33512	0.000852631	0.00869416
ENSSSCG00000030515	GABRA4	0	0	0	0	0	1	0	3	3	1	3	1	11257	2	3	2	5	2	5.99953	-4.16337	1.407	-2.95903	0.00308607	0.0208851
ENSSSCG00000004601	MNS1	3	120	63	38	0	7	725	228	7	10	1748	3459	10	1400	6	85	7	597	483.484	-4.16537	1.1585	-3.59548	0.000323791	0.00422347
ENSSSCG00000026042	ULBP1	0	0	0	1216	0	0	0	0	0	1	4	2	2	6	0	1	1	2	2.92365	-4.1661	1.46189	-2.84981	0.0043746	0.0264064
ENSSSCG00000038066	ENSSSCG00000038066	19	794	1506	7	1172	3	768	498	4	2	934	954	6	3363	1969	4	7	3543	2288.89	-4.16629	1.32465	-3.1452	0.00165976	0.0137314
ENSSSCG00000022773	ENSSSCG00000022773	1	3	307	5	8	4	2	2	4	29	3119	114	21	8	7	162	109	15	131.325	-4.17575	1.08168	-3.86043	0.000113187	0.00196852
ENSSSCG00000009477	EDNRB	0	0	2	0	0	0	0	1	0	1	1640	58	0	0	2	1	1	0	2.13841	-4.17648	1.43282	-2.91487	0.00355842	0.0228532
ENSSSCG00000024396	NOVA1	2	1	0	0	1	0	0	1	0	2	29	1	2	1	4	1	0	3	3.45817	-4.17813	1.21415	-3.44119	0.000579164	0.00657121
ENSSSCG00000037431	TIMM17A	0	1	0	133	0	0	0	0	0	0	1	1	3	1	2	0	2	1	2.77645	-4.183	1.52613	-2.74093	0.00612664	0.033558
ENSSSCG00000010209	FAM13C	165	2218	836	7	55	9	9	1765	8	11	5098	2013	91	2039	10	3462	10	1394	1200.92	-4.18667	1.06801	-3.92006	8.85e-05	0.0016137
ENSSSCG00000012305	USP27X	18	744	0	0	0	0	1	0	0	2	3598	39	3719	3	1	2	0	5	30.3905	-4.18671	1.63312	-2.56363	0.0103584	0.0486479
ENSSSCG00000027287	TMEM189	0	0	79	0	0	0	0	0	0	1	95	226	4	5	2	3	2	2	7.1987	-4.18964	1.3385	-3.13009	0.0017475	0.0142756
ENSSSCG00000029594	WBP1L	11	167	0	5	0	39	0	0	4	1613	248	231	377	7	0	1	0	2	60.7059	-4.19336	1.577	-2.65908	0.0078354	0.0401199
ENSSSCG00000003832	TACSTD2	2	15	59	7	0	9	0	7	0	4	622	16	0	2	0	314	32	1	58.5263	-4.19504	1.43645	-2.92042	0.00349555	0.0225915
ENSSSCG00000006698	BCL9	1	313	1238	1	0	1	2	1933	1	4	322	17	3	3893	1	1294	1	1	133.642	-4.19642	1.35217	-3.10347	0.00191263	0.0151791
ENSSSCG00000002455	GOLGA5	1	29	17	0	1	1	0	232	1	4	44	2223	3	1	1	3	1119	1	23.1569	-4.20767	1.20493	-3.49206	0.000479318	0.00567245
ENSSSCG00000014258	ISOC1	1	6	2	4	0	4	3	2870	1	1	3	2742	5	0	2	409	5	0	30.5112	-4.21491	1.27637	-3.30226	0.000959096	0.00941706
ENSSSCG00000001977	STXBP6	2167	2004	12	16	11	27	1257	8135	11	4719	34210	5394	3063	19650	45	20	34	42	5209.6	-4.22021	1.25392	-3.36562	0.000763719	0.00800734
ENSSSCG00000001556	MAPK14	0	148	124	13	5598	5	3	4	6	6	2698	3157	5	834	6	2	4	2426	195.619	-4.22068	1.16031	-3.63753	0.000275263	0.00382801
ENSSSCG00000022454	NRBP1	1	1024	10	2	25	1	33	128	0	3	43	1575	14	2	4473	834	4	0	103.285	-4.22926	1.20618	-3.50631	0.000454358	0.00549535
ENSSSCG00000027629	CDIPT	0	1	3133	0	4	2	11	2	0	0	3	635	1	2016	3	221	0	1	29.3975	-4.23279	1.42132	-2.97806	0.00290076	0.0200335
ENSSSCG00000014242	ENSSSCG00000014242	18	1466	3	1517	1	0	4720	2013	710	9068	902	1452	429	6786	5	11	2	5334	5268.03	-4.23317	1.46134	-2.89678	0.00377014	0.0238698
ENSSSCG00000017876	CYB5D2	0	4	13	0	0	27	0	2	0	0	38	30	22	24	0	0	77	0	7.66212	-4.23779	1.65823	-2.55561	0.0106001	0.0494201
ENSSSCG00000004700	PDIA3	18	952	912	54	120	844	351	7342	20	8599	1203	1801	1906	4	17	1494	12209	7	2730.77	-4.24426	1.18915	-3.56914	0.000358152	0.00457155
ENSSSCG00000040528	TTC1	37	779	0	1086	0	22	10	54	3	19	9	237	1	2153	2	7	125	1717	992.964	-4.25852	1.54077	-2.76389	0.00571168	0.0319711
ENSSSCG00000010477	CEP55	3	28	3	2691	17	1	1	0	2	6	1888	158	3158	1	5	1	7	159	76.4886	-4.26132	1.17022	-3.64147	0.000271081	0.00380353
ENSSSCG00000027860	ERAP2	0	0	0	0	0	1	2	4	0	1	295	0	3	2	1	0	543	0	3.5742	-4.26216	1.64697	-2.58787	0.00965707	0.0466095
ENSSSCG00000006508	ASH1L	6	3348	39	1	19	35	58	2	1203	7	8	203	12066	5	4	8269	4	3	819.509	-4.26274	1.44833	-2.9432	0.00324834	0.0215191
ENSSSCG00000015095	UBE4A	12	3931	2631	475	14	7130	40	4054	11	8096	20075	5201	564	18684	37917	131	18101	52	28520	-4.26419	1.39281	-3.06157	0.00220177	0.0167964
ENSSSCG00000022932	SNW1	0	88	9	1528	97	25	4447	46	6	5321	91	2136	19	1	6	438	18929	4	1464.96	-4.26783	1.46309	-2.91699	0.00353425	0.0227593
ENSSSCG00000000059	XRCC6	0	79	9094	4	1	6	3561	18	27	5169	379	2	277	0	3	0	752	1	554.952	-4.27126	1.61484	-2.645	0.00816908	0.0415015
ENSSSCG00000015410	PHTF2	14	1709	30	642	303	9	5	3020	4	2066	883	476	3	19	510	2	5	2839	1617.95	-4.27609	1.2969	-3.29718	0.000976624	0.00954981
ENSSSCG00000001871	HMG20A	1	2313	16	19	78	58	56	12144	11	2030	4686	64	25	4	122	3714	3	161	1019.13	-4.27804	1.18364	-3.61432	0.000301142	0.00403858
ENSSSCG00000005935	AGO2	286	427	3583	308	479	137	1311	214	7	3026	726	1139	12597	563	1177	685	359	820	3616.36	-4.28284	0.961608	-4.45383	8.44e-06	0.000251224
ENSSSCG00000013223	NUP160	156	522	53	4	4	2	2	2181	136	4	3437	57	5	1	1	5010	604	154	966.425	-4.29412	1.34735	-3.18709	0.0014371	0.0125358
ENSSSCG00000023304	SRRM2	1	848	664	609	3568	541	17	1995	16	9582	25	1181	9	3156	14346	5	5	8	7200.35	-4.29595	1.47176	-2.91893	0.00351233	0.0226385
ENSSSCG00000003792	ENSSSCG00000003792	2269	1576	4	6	5	3	5	533	9	4112	2557	2050	6820	6504	400	2511	17	24	3518.16	-4.29614	1.31553	-3.26571	0.00109189	0.0103375
ENSSSCG00000016487	MGAM2	482	444	113	78	0	4	31	5253	0	3227	1586	2688	2002	3437	10	63	5	63	1750.53	-4.30946	1.3361	-3.22541	0.00125791	0.0115605
ENSSSCG00000035619	TMEM135	3209	1954	1609	27	21	34	32	3498	58	79	16525	27087	15801	15755	3312	38	64	75	6235.98	-4.31423	1.17426	-3.674	0.00023878	0.00345874
ENSSSCG00000028020	MRPS9	0	0	1	7	0	1	0	0	29	1	0	5	43	0	1	0	3	2	9.47294	-4.31881	1.6838	-2.56491	0.0103201	0.0485318
ENSSSCG00000016715	OSBPL3	0	1	0	1	66	0	9	1	2	0	3	455	0	0	1	67	1	1	11.9597	-4.32213	1.43138	-3.01956	0.00253143	0.0182406
ENSSSCG00000006644	CERS2	8	137	3	4	4	3	1	139	22	2	710	3947	6	4	12333	776	2	1	121.494	-4.32408	1.10099	-3.92746	8.58e-05	0.00157747
ENSSSCG00000008801	SLC30A9	5046	1434	7145	1498	90	72	333	1964	300	8579	3770	4256	761	4883	2085	503	12690	16	12268.3	-4.32439	1.14024	-3.79251	0.000149131	0.00242617
ENSSSCG00000011134	RBM17	0	468	94	6	1	2	5	2425	8	2	49	866	606	469	0	2	1	0	172.216	-4.32995	1.38292	-3.13102	0.00174198	0.0142467
ENSSSCG00000034318	MRPS25	1	234	787	2	0	15	1	311	1	2	825	464	743	607	313	1195	1	3	424.285	-4.33289	1.27508	-3.39813	0.000678488	0.00730397
ENSSSCG00000008164	MAP4K4	3407	4023	1025	2910	18	269	373	9998	177	4952	19387	18099	4846	16316	19210	4712	323	39	11195.5	-4.33635	0.973458	-4.45459	8.41e-06	0.000251224
ENSSSCG00000005269	TRPM6	513	2163	21	11	5	2	678	995	3916	7334	4	4	8	162	9	1669	17735	6	2122.02	-4.33903	1.42122	-3.05304	0.00226538	0.0171535
ENSSSCG00000002701	MON1B	0	623	17	2	2	5	1846	287	6	46	67	217	2304	31	3	1817	996	1	1187.65	-4.34142	1.43849	-3.01805	0.00254411	0.0182583
ENSSSCG00000027098	ENSSSCG00000027098	2	0	4	3	0	0	0	0	1	1	782	177	2	0	0	2	0	1972	8.11437	-4.34202	1.58975	-2.73126	0.00630922	0.0343475
ENSSSCG00000028278	ENSSSCG00000028278	0	179	262	19	8	173	2	476	0	2	1	55	164	501	2310	252	3	286	895.293	-4.35737	1.47703	-2.95008	0.00317689	0.021203
ENSSSCG00000040728	EYA1	2236	1475	4007	794	466	13	1714	6212	29	4356	23043	14069	14254	12944	8411	877	34	68	8131.15	-4.3678	0.963653	-4.53254	5.83e-06	0.000192859
ENSSSCG00000039935	ENSSSCG00000039935	10	435	2418	120	4	2	2	0	2	4	1882	42	5	16	6717	9	337	1	245.076	-4.36978	1.315	-3.32303	0.000890457	0.00895217
ENSSSCG00000024424	FAM91A1	0	1	4	5346	1	1	2	0	0	6	1706	374	4	2	3	4	21312	1	19.9973	-4.38434	1.20763	-3.63054	0.000282827	0.00389527
ENSSSCG00000014943	DEUP1	139	3769	2614	16	60	8	34	2024	77	22	6864	6771	2977	57	12	2589	19	5089	2452	-4.39004	1.09688	-4.0023	6.27e-05	0.00123187
ENSSSCG00000016052	MFSD6	4639	6501	672	166	10	20	1158	4941	119	9122	1179	2961	2089	9806	18	1421	8683	36	10179.4	-4.39228	1.21128	-3.62617	0.000287661	0.00391657
ENSSSCG00000000534	IPO8	2591	7467	1007	20	2207	10	3215	3589	6	14499	4476	5752	10008	11419	3362	1598	2864	1562	10644.3	-4.39406	1.0189	-4.31254	1.61e-05	0.000438627
ENSSSCG00000032086	ZNF583	1	3	0	5	5	6	2	2973	1	15	6	1646	9239	3	207	6	8	8	90.3213	-4.39529	1.19078	-3.6911	0.000223284	0.00327057
ENSSSCG00000024045	ENSSSCG00000024045	1	0	101	9	0	0	0	30	0	4448	1793	729	1	4	2	0	2	0	22.6908	-4.40062	1.48085	-2.97168	0.00296172	0.0203171
ENSSSCG00000002787	E2F4	0	40	7	144	1	0	0	5	0	3	298	1639	1	10	2	0	2	0	21.4318	-4.40312	1.31238	-3.35507	0.00079346	0.00823171
ENSSSCG00000017419	DNAJC7	0	1150	51	505	26	11265	1218	993	156	7509	2241	1666	3007	2	3	2265	6	1676	3170.71	-4.40556	1.28065	-3.4401	0.000581493	0.00658718
ENSSSCG00000001862	ETFA	4	658	13	4	7	7	496	63	128	1664	585	1509	7	387	721	49	4	4	730.511	-4.41049	1.1812	-3.73392	0.000188523	0.00287259
ENSSSCG00000008535	CLIP4	205	2752	3326	14	60	8	6	7181	1	7436	2566	1756	6453	3223	6	9	4	13	3413.43	-4.41489	1.33256	-3.31308	0.000922738	0.0091573
ENSSSCG00000037670	TMEM164	2401	2540	635	1	2367	2	0	5899	35	1026	1841	2415	4185	12	21123	6	19	3973	8316.85	-4.41644	1.47136	-3.0016	0.00268563	0.0189132
ENSSSCG00000029458	SLC16A2	0	461	76	265	1	2	2	1	7490	10167	6	2	7	0	720	1	0	1515	714.033	-4.4189	1.71772	-2.57254	0.0100956	0.0478767
ENSSSCG00000011953	ZBTB11	0	280	4	2261	4969	3	1211	5	3627	4730	1884	471	24	4	15212	2	16069	7	16285.5	-4.419	1.6895	-2.61556	0.00890803	0.044035
ENSSSCG00000000941	METTL25	0	1	0	1	1	0	1	0	0	0	41	94	2	9	1	0	0	0	3.15666	-4.42321	1.36036	-3.2515	0.00114799	0.0107544
ENSSSCG00000008497	GPATCH11	0	4	0	59	2	0	0	0	0	4	15	1422	0	3	0	56	1	1	8.23942	-4.42328	1.45031	-3.04988	0.00228931	0.0172434
ENSSSCG00000021200	ENSSSCG00000021200	0	0	0	0	0	0	0	1	0	2	2149	1	1	1	0	1	2	0	2.18601	-4.42656	1.53748	-2.8791	0.00398808	0.0247415
ENSSSCG00000010121	UFD1	4	44	1251	460	18	16897	364	6	25	2118	5505	614	256	7	5619	122	7	22913	2336.83	-4.42679	1.25419	-3.52961	0.00041617	0.0051378
ENSSSCG00000008437	SOCS5	0	59	977	2	0	13	6	3520	1	4	2147	535	5774	1272	1	3	4	4	234.593	-4.42722	1.3363	-3.31304	0.000922886	0.0091573
ENSSSCG00000024938	SH3BP5	0	1	1	1	0	1	1	346	1	3	590	1443	2863	2	5	0	2	3	22.7932	-4.42847	1.18434	-3.73919	0.000184617	0.00283725
ENSSSCG00000011492	SNTN	0	37	396	1	0	1	214	0	0	0	2	365	0	624	158	0	1	2	51.1999	-4.44142	1.72629	-2.57281	0.0100876	0.0478767
ENSSSCG00000015791	CFAP97	3	589	205	6	11	5	25	5448	4	571	729	461	1053	0	1	217	3	3	332.096	-4.44279	1.17093	-3.79423	0.000148102	0.00242249
ENSSSCG00000007970	POLR3K	1	956	3	4	1	27	2	171	1	1	2291	2059	1260	8092	25	5	7	6	233.899	-4.44512	1.20351	-3.69347	0.000221217	0.00324694
ENSSSCG00000027652	KLHL15	20244	18687	20582	14617	173	78	3561	32164	10124	22672	92697	51926	57071	78595	108391	9210	16305	38635	83270.6	-4.44572	0.923091	-4.81613	1.46e-06	5.84e-05
ENSSSCG00000038307	POLE4	0	144	0	0	1	0	0	12	1	1	1018	18	6	132	12	0	0	0	33.3978	-4.45991	1.68806	-2.64202	0.00824123	0.0416653
ENSSSCG00000012111	HCCS	0	23	2	374	1	1	0	0	1	3	2273	3	4	0	3503	0	4	3	21.9522	-4.46261	1.39932	-3.18914	0.00142697	0.0124774
ENSSSCG00000004951	AAGAB	0	2177	4	3	0	1	3	38	0	2	1	2226	1	1	0	1	80	3	22.0017	-4.48677	1.40788	-3.1869	0.00143807	0.0125358
ENSSSCG00000000651	CLEC12B	0	0	0	0	0	0	14	0	0	7	5	175	5	43779	5	4	3	4	9.65502	-4.49389	1.39446	-3.22268	0.00126998	0.0116233
ENSSSCG00000003973	CTPS1	0	7	0	3	0	0	0	4	1	0	0	446	1	0	2	0	3	1	7.03388	-4.49423	1.61927	-2.77546	0.00551235	0.0312229
ENSSSCG00000017669	TUBD1	1	4	5	4	1	4	434	0	1	5	4177	2	4	1	4	3	7337	3	35.1655	-4.5035	1.24946	-3.60435	0.000312937	0.0041347
ENSSSCG00000010210	SLC16A9	0	0	4	15	0	0	0	0	0	9	3	24	8	6957	5	2	8	11	14.5571	-4.50909	1.40824	-3.20195	0.00136503	0.0121359
ENSSSCG00000024485	RUNDC3B	0	0	2	2	0	0	0	2	0	1	0	214	1	1	0	0	1	3	4.05346	-4.51113	1.53596	-2.93701	0.00331399	0.0218125
ENSSSCG00000011853	RUBCN	0	1	3	5	0	0	0	0	1	3	683	8	2	1	0	2	1	1	7.46803	-4.51704	1.29559	-3.48646	0.000489451	0.00576375
ENSSSCG00000000863	SYCP3	0	6	0	397	1	16	0	1	78	83	1181	158	2109	1	6	804	3	459	560.608	-4.51797	1.5444	-2.9254	0.00344014	0.0224567
ENSSSCG00000009820	GPN3	1	2	8	8383	3	462	1	4	7	1691	81	36	6572	3	9	730	9985	1805	8605.25	-4.52096	1.67972	-2.69149	0.00711334	0.0374695
ENSSSCG00000023451	KCNK2	822	751	2633	6	6	0	510	284	1	3	3409	1147	6	3	3103	3	7	7776	948.378	-4.5344	1.38044	-3.28476	0.0010207	0.00980642
ENSSSCG00000008788	RFC1	10	3490	1810	4	16	2	2328	1265	22	337	715	154	8	86	579	467	1185	6451	3160.6	-4.53909	1.26021	-3.60185	0.000315959	0.004144
ENSSSCG00000036488	KLF3	110	4941	166	5076	5756	261	1544	28	1023	2358	1168	3992	27899	30	5213	17080	14617	79	17442.6	-4.54602	1.20242	-3.78074	0.000156364	0.00251732
ENSSSCG00000015135	SORL1	3592	146	1731	289	690	4	3541	79	4	203	565	6237	8	390	6070	211	7777	8923	9919.99	-4.54686	1.32379	-3.43473	0.000593155	0.00664556
ENSSSCG00000013054	ATL3	1685	2281	1060	34	21	22	4746	9695	16	8353	18711	19414	15662	6200	2497	2259	358	5605	8657.44	-4.55404	0.952585	-4.78072	1.75e-06	6.82e-05
ENSSSCG00000003465	FBLIM1	0	491	138	2	1	0	1	0	0	6	4091	2913	3	2	324	1	5	4	156.703	-4.55563	1.50736	-3.02226	0.00250896	0.0181335
ENSSSCG00000010483	PLCE1	1	1140	5	4	2	4	1	1922	39	0	0	547	2	5890	2	0	0	1184	385.111	-4.55628	1.73958	-2.61919	0.00881397	0.0437925
ENSSSCG00000015040	PTS	0	1	530	0	0	1	0	0	0	0	376	85	2	0	0	0	2	0	5.19383	-4.55686	1.78225	-2.5568	0.0105639	0.0493211
ENSSSCG00000003559	ARID1A	16	849	96	44	1	327	99	2536	2	3	322	1403	4	2	2477	0	346	4152	2284.72	-4.55992	1.472	-3.09776	0.00194988	0.01535
ENSSSCG00000032552	ENSSSCG00000032552	264	451	1404	1	13	2	0	661	0	3514	1874	1281	10	564	2	2172	3	7	1238.43	-4.56108	1.43752	-3.17288	0.00150936	0.0129246
ENSSSCG00000013336	CCDC34	40	766	5	7	2	29	817	1835	6	514	14793	17536	5677	38	25	12	25	21	1245.18	-4.56457	1.14987	-3.96963	7.2e-05	0.00135762
ENSSSCG00000017694	ACACA	300	670	869	256	5	0	1	12	0	1379	745	482	4635	2	556	2	3	1	1189.24	-4.56476	1.504	-3.03509	0.00240467	0.0177384
ENSSSCG00000006751	SIKE1	0	0	2	4	1	10	1	0	1173	0	177	17	1429	2	187	0	1	1	57.1675	-4.58424	1.63276	-2.80766	0.00499036	0.0290718
ENSSSCG00000035907	ENSSSCG00000035907	6	67	1	663	2	16	3	651	1	7	3130	183	1536	1	2	1401	5479	111	423.58	-4.5874	1.22493	-3.74504	0.000180365	0.00278654
ENSSSCG00000039950	RMI1	0	4	1	1	1	1	2	0	2	0	1052	0	1	1	2	0	2	4	11.268	-4.59617	1.37212	-3.34969	0.000809012	0.00834462
ENSSSCG00000003731	GAREM1	0	0	0	23	0	0	2	0	0	7	1	1	12544	1	0	1	4	0	4.63691	-4.59666	1.78472	-2.57555	0.0100079	0.0476594
ENSSSCG00000011405	HYAL2	0	51	3267	2	2	14	15	1579	2	4491	727	7	1248	0	1390	3	1	0	1742.7	-4.59868	1.72218	-2.67026	0.00757922	0.0390109
ENSSSCG00000012269	CDK16	3	14	0	0	0	0	0	0	0	1	1	55	5	2	1	0	0	21	8.73812	-4.60138	1.65804	-2.7752	0.00551685	0.0312229
ENSSSCG00000006526	TRIM46	0	0	12	4	0	0	0	0	0	1	1	0	840	0	10	17	7	1	9.78936	-4.60541	1.74337	-2.64167	0.0082499	0.0416653
ENSSSCG00000001393	ENSSSCG00000001393	1764	3	0	0	0	0	0	0	0	1	87	2	1	43	4329	1	1	25	17.2458	-4.6121	1.5721	-2.93372	0.00334931	0.0219843
ENSSSCG00000007607	KPNA7	3415	13424	13529	470	8778	171	5033	7095	76	13935	23871	30629	6950	10845	9266	6566	16346	36521	32448.4	-4.61426	0.892789	-5.16837	2.36e-07	1.22e-05
ENSSSCG00000027348	ENSSSCG00000027348	0	1	0	0	0	0	0	0	0	3	1	24	0	1	1	0	1	0	2.02788	-4.61882	1.64251	-2.81204	0.0049228	0.0287485
ENSSSCG00000027530	TAF12	0	2	0	0	0	1	0	265	0	1	1693	50	1	3	1	0	0	18	7.5459	-4.62022	1.4443	-3.19894	0.00137936	0.0122177
ENSSSCG00000007009	ADAM3A	0	1	0	0	0	0	1	0	0	1	20	63	0	0	2	0	1	1	2.45813	-4.62234	1.42176	-3.25113	0.00114946	0.0107544
ENSSSCG00000024626	TNFAIP1	0	46	3249	3	0	0	0	0	2	0	627	2	21	0	92	439	0	0	34.754	-4.62637	1.80927	-2.55704	0.0105566	0.0493192
ENSSSCG00000007541	PDGFA	0	31	2	1	0	0	1	7	0	0	488	450	1	0	14	0	0	0	11.7302	-4.62915	1.57365	-2.94167	0.00326448	0.021606
ENSSSCG00000000985	EXOC2	0	0	0	1005	11	16	0	7	2	0	3	10	16	2	2327	1094	2	1	110.509	-4.6357	1.69426	-2.73612	0.0062168	0.0339474
ENSSSCG00000026663	DTD2	1027	13	9	8	6	8	17	13661	12	55	16358	20729	1599	10954	36605	22	43	34	2386.78	-4.63897	1.26781	-3.65905	0.000253152	0.00362602
ENSSSCG00000030697	CAPN7	1	4	3	3	2	43	19	317	0	4	11	87	5593	629	6	0	2	3	107.204	-4.63974	1.35769	-3.41739	0.000632255	0.00696358
ENSSSCG00000014794	NUP98	0	875	714	4104	2	20	2	21	56	9073	1686	2722	191	6	2953	8	4	9	930.686	-4.64133	1.32575	-3.50092	0.000463649	0.00556068
ENSSSCG00000029275	PPARGC1A	0	0	0	0	1	0	0	0	0	1	1	0	8391	1	2	0	2	1	2.58658	-4.64475	1.80099	-2.57899	0.00990892	0.0473455
ENSSSCG00000011284	NKTR	1	1746	0	44	0	81	278	54	0	2619	1156	118	2	1	3	2	11470	1	688.111	-4.65395	1.67355	-2.78089	0.00542097	0.0308607
ENSSSCG00000033424	ENSSSCG00000033424	825	4820	10375	2031	1947	32	613	11481	737	7432	12217	10020	8885	13186	8001	3120	6292	12621	16215.8	-4.65559	0.78472	-5.93281	2.98e-09	2.05e-07
ENSSSCG00000014284	ENSSSCG00000014284	0	837	0	4	4	0	235	823	0	1	29	229	1	3527	3	2437	1	0	240.364	-4.66382	1.70788	-2.73076	0.00631888	0.0343739
ENSSSCG00000023520	PCSK5	17	5	1	0	0	2	550	0	0	6	1	170	357	15	0	2	948	5	58.6658	-4.66475	1.5388	-3.03142	0.00243409	0.0178633
ENSSSCG00000022177	DIS3L2	0	4	0	10	0	1	0	303	1	1	114	194	0	0	190	215	0	0	23.8399	-4.67587	1.64625	-2.84032	0.00450679	0.0269489
ENSSSCG00000006054	ATP6V1C1	3	192	194	3	47	10	827	287	5	3	1037	304	3	1073	2	2441	6447	3	422.824	-4.67852	1.14924	-4.07097	4.68e-05	0.00100496
ENSSSCG00000037213	TRAPPC3	0	0	0	0	0	4	1	4	0	4	214	116	3	1	4	10981	4	2	9.4546	-4.67922	1.24848	-3.74795	0.000178288	0.00277647
ENSSSCG00000001376	DHX16	2	121	6	2	935	0	0	41	0	8	2980	307	2	0	2	2	14	133	79.0096	-4.67944	1.2929	-3.61933	0.000295368	0.00398357
ENSSSCG00000010171	TSNAX	0	1563	2	2	2	0	2	0	0	2	1424	2	3	2	0	2	876	1	12.1273	-4.68143	1.36282	-3.43509	0.000592349	0.00664556
ENSSSCG00000023331	UBL5	0	1	12	0	5	0	5	2	0	0	44	7	1	14	1	7	22	216	18.0954	-4.68209	1.3935	-3.35995	0.000779578	0.00812307
ENSSSCG00000039331	ENSSSCG00000039331	0	1886	5544	2972	106	269	858	1528	354	1315	1526	27	5150	1549	1817	3999	7195	5506	8705.37	-4.69296	1.13992	-4.11693	3.84e-05	0.00086541
ENSSSCG00000030480	DYRK1A	1915	18780	21636	63	32	169	9102	16554	40	8187	41673	39273	11821	64072	21212	3126	3145	14161	27646.2	-4.69386	0.964276	-4.86776	1.13e-06	4.66e-05
ENSSSCG00000038826	NDUFV2	1	0	0	1	0	0	0	0	0	2	108	1	2241	0	4	1	0	1	2.86811	-4.69559	1.57386	-2.98348	0.00284988	0.0197969
ENSSSCG00000012617	UPF3B	89	566	2242	9	1	1	2	2	0	2	44	261	3068	3	1984	1	2	843	1279.28	-4.70473	1.56412	-3.00791	0.00263048	0.0186534
ENSSSCG00000007688	ENSSSCG00000007688	9	8	2565	17	19	1	3	471	0	11	1512	1021	182	12	966	330	1	2115	368.393	-4.70536	1.16607	-4.03522	5.46e-05	0.00111528
ENSSSCG00000002884	LSR	0	310	6	1	0	0	1	3	0	0	0	2	57	0	3	3604	0	1	9.32129	-4.70667	1.60862	-2.92591	0.00343448	0.0224402
ENSSSCG00000015599	PPP2R5A	2	984	18	0	14	1	1	31	0	1	11	26	0	362	0	95	0	676	68.1276	-4.71114	1.49525	-3.15074	0.00162859	0.013552
ENSSSCG00000009578	ENSSSCG00000009578	0	8	0	0	0	0	0	0	0	2	2	0	1	1	2	1	2	4	3.99812	-4.72056	1.59814	-2.95378	0.0031391	0.021049
ENSSSCG00000011251	MYD88	0	0	0	0	0	0	5	0	0	6	2	2	6	4	0	2	1	4	5.11882	-4.72153	1.53846	-3.069	0.00214775	0.0165254
ENSSSCG00000014909	SYTL2	843	1428	496	516	26	9	5	2145	301	34	12656	414	19	11	8516	3052	42192	3122	3889.27	-4.72252	1.1904	-3.96717	7.27e-05	0.00136809
ENSSSCG00000003895	EFCAB14	13548	9286	3270	27	19	48	29	6113	28	7213	25121	23902	25582	83591	28071	46	85	8516	30060.9	-4.72595	1.28642	-3.67373	0.000239035	0.00345874
ENSSSCG00000022383	GATA4	2	3	248	0	0	0	0	15	0	8	66	1467	1	0	193	1	0	2	16.8258	-4.73948	1.44047	-3.29024	0.00100102	0.00974485
ENSSSCG00000012059	HLCS	0	84	1	2	0	1	2	3002	1	0	21	1	2	1	1	364	1	1537	36.5217	-4.74466	1.47099	-3.22548	0.00125763	0.0115605
ENSSSCG00000011552	ARPC4	2	395	468	811	1	0	560	364	55	1	323	967	1	769	513	39	2109	1	1667.01	-4.74656	1.42526	-3.33031	0.000867485	0.00877056
ENSSSCG00000035582	GIPC2	0	0	0	0	1	0	0	1	0	4	2490	0	1	2	2	0	1	0	2.76741	-4.74738	1.55867	-3.04578	0.00232075	0.0173522
ENSSSCG00000029196	DIP2B	0	0	0	1	0	1	0	1135	1	0	405	1295	1	1	808	0	0	0	15.2062	-4.75315	1.76318	-2.69578	0.0070223	0.0371268
ENSSSCG00000003779	TYW3	0	2	0	0	0	829	1	0	1	7	1387	272	50	2	8854	7	2	4	26.4185	-4.75928	1.28316	-3.70905	0.000208042	0.00310263
ENSSSCG00000011950	NXPE3	0	0	0	1	1	0	0	0	0	1	301	1	0	1	1	0	0	0	2.88584	-4.76389	1.7935	-2.6562	0.00790275	0.0403613
ENSSSCG00000029652	TMBIM6	1	38	0	1143	0	53	8	6	4	694	10	9	5	3118	4	8	815	497	1368.83	-4.78157	1.61697	-2.95712	0.0031053	0.0209318
ENSSSCG00000021738	PTPN2	0	1	0	0	176	5	0	26	1	1	0	253	0	0	1970	499	12	1	59.5475	-4.7858	1.77317	-2.69902	0.00695448	0.0369047
ENSSSCG00000004761	ZFYVE19	0	0	0	0	0	0	1	0	0	4	1	1	2	0	2	0	1	0	2.49025	-4.78851	1.73858	-2.75426	0.00588248	0.0327477
ENSSSCG00000012691	ZNF449	0	16	2	8	2	10	4	2257	4	25	8084	9149	30	12	25	9	24	17	182.522	-4.79377	1.06776	-4.48955	7.14e-06	0.000220854
ENSSSCG00000005317	TLN1	0	0	0	0	0	1	0	0	751	5	2	1	12	5	2	2	2	2	6.75169	-4.7947	1.47026	-3.26113	0.00110969	0.0104645
ENSSSCG00000016737	ENSSSCG00000016737	2	763	52	35	7	56	637	6	1097	7044	7244	2626	1983	43	10	485	486	4694	4025.9	-4.79727	1.25754	-3.8148	0.000136291	0.00228151
ENSSSCG00000027443	MRAS	0	1	666	2	0	0	0	0	0	0	1081	212	1	1	1	0	1	629	10.9465	-4.80318	1.67677	-2.86455	0.00417607	0.0255243
ENSSSCG00000004192	CCN2	0	1	7	19	4	411	1	1	2	0	3	217	292	3539	0	1	4	6	48.6056	-4.82231	1.35877	-3.54903	0.000386649	0.00484022
ENSSSCG00000026851	RMC1	5	2311	1938	14	2	2	3	2656	0	6	2538	143	507	612	11	455	3322	4629	1721.47	-4.82282	1.36535	-3.53229	0.000411975	0.00510364
ENSSSCG00000003809	JAK1	88	3241	101	239	1	1461	101	1027	143	7	4937	615	723	2	3993	454	1858	39	2562.32	-4.82327	1.17491	-4.10521	4.04e-05	0.000905152
ENSSSCG00000014151	CETN3	2	1	0	0	1	21	9	0	0	3	120	636	0	1	24	3	1	1	15.7131	-4.83186	1.28408	-3.76289	0.000167958	0.00265026
ENSSSCG00000016173	ATIC	697	0	0	3	0	0	0	0	0	0	2	0	2	1	15	268	1	1	5.79407	-4.84659	1.69815	-2.85404	0.0043167	0.026149
ENSSSCG00000001950	PSMA6	0	1	111	1	2912	26	2	443	3	4	22	1	2	2123	2	5	15073	3	342.045	-4.84933	1.53509	-3.159	0.00158312	0.0133288
ENSSSCG00000021731	WWC2	0	0	2	2254	0	2	6	3	2	9068	27	7	276	1207	24	1042	19	28	371.438	-4.85303	1.49429	-3.24772	0.00116334	0.0108558
ENSSSCG00000005440	ENSSSCG00000005440	1	489	1	2	1	3	2	7	0	3	659	3480	9	3	4	2	5	1	43.4402	-4.85801	1.08647	-4.47138	7.77e-06	0.000235386
ENSSSCG00000004148	CCDC28A	0	1	2	2291	2	3	1	1	15	4	1	1	3583	0	1156	2	2	4679	2321.73	-4.86006	1.89201	-2.56873	0.0102072	0.0482864
ENSSSCG00000022112	DOCK9	0	4	0	0	0	2	0	1	2382	1020	8	2536	3	5	142	1	0	1	67.2351	-4.86068	1.6708	-2.90919	0.00362372	0.02321
ENSSSCG00000014364	ANKHD1	3	1	0	0	1	0	6	0	108	4	938	3268	3	4	3	3471	5	3	44.4573	-4.86323	1.29136	-3.76596	0.000165907	0.00262936
ENSSSCG00000016370	SEPTIN2	1	528	49	756	321	345	218	3488	546	259	358	1350	4995	350	5773	1565	4005	2075	5919.7	-4.87203	1.09619	-4.4445	8.81e-06	0.000260208
ENSSSCG00000022364	CPT1B	0	0	0	0	0	0	0	0	0	1	2	2	1	0	8403	1	2	2	2.38327	-4.88033	1.67065	-2.92121	0.00348678	0.0225828
ENSSSCG00000016086	C2orf69	0	244	0	3	1	1	0	451	310	3	3	73	1424	1	3	2	2	2927	205.765	-4.88242	1.59545	-3.06022	0.00221171	0.0168363
ENSSSCG00000003532	LUZP1	11	123	2757	20	4	6	1188	2	2	46	1324	1285	2498	20	7	1	2582	991	2390.29	-4.88407	1.39919	-3.49064	0.000481859	0.0056931
ENSSSCG00000017791	ENSSSCG00000017791	330	1574	1870	12	0	1	7	630	1	10	5464	86	4	5677	3663	1644	8	7	2160.82	-4.88416	1.41846	-3.44328	0.000574694	0.00655571
ENSSSCG00000015391	CROT	0	10	53	2	1	1	2	0	0	7	2802	1293	2	2	2	0	1	14	39.9101	-4.88765	1.2819	-3.81283	0.000137387	0.00228692
ENSSSCG00000001033	SLC35B3	0	0	0	0	0	0	0	0	0	1	24	1	1	2	1	0	1	1	2.0835	-4.88981	1.45473	-3.36132	0.000775717	0.00809463
ENSSSCG00000010340	PRXL2A	0	0	0	0	0	0	0	0	0	0	52	27	2	1	1	0	1	102	1.93416	-4.8942	1.61094	-3.0381	0.00238074	0.0175983
ENSSSCG00000002931	ZNF565	0	0	0	0	0	1	0	0	0	2	3178	3	2	4	2	0	0	1	2.55545	-4.89691	1.52531	-3.21044	0.00132531	0.0119613
ENSSSCG00000036001	RNF170	0	391	0	1	1	0	0	0	0	0	1082	1	1	2320	2	0	2	1	10.2918	-4.89723	1.62798	-3.00817	0.00262827	0.0186534
ENSSSCG00000000365	ORMDL2	0	0	0	0	0	0	0	0	226	0	0	492	1	1	3	0	2	1	2.89923	-4.90542	1.75615	-2.79327	0.00521775	0.0301454
ENSSSCG00000011632	ENSSSCG00000011632	1	42	1	3	0	1	0	2046	1	1223	7	579	4	3	8	454	2	3	55.0176	-4.90646	1.20883	-4.05885	4.93e-05	0.00105151
ENSSSCG00000007736	TMEM248	0	3401	199	0	0	1	1	216	1	2	1596	26	4	1	2248	2096	3	1	217.652	-4.91736	1.51004	-3.25643	0.00112823	0.0106113
ENSSSCG00000011069	ARMC4	0	2	0	1	1	0	734	0	1	186	20	2465	4	2	7	46	2	5	33.0968	-4.91922	1.28479	-3.82882	0.000128761	0.002181
ENSSSCG00000008642	ASAP2	62	259	388	2	0	200	92	114	2	5	16	1496	15	3563	1	0	2794	2	586.434	-4.92663	1.47192	-3.34709	0.000816659	0.00839925
ENSSSCG00000017928	ENSSSCG00000017928	0	91	0	0	0	2	0	0	0	5	850	877	6513	0	1	2	0	2	16.7788	-4.95448	1.65941	-2.98569	0.00282936	0.0196926
ENSSSCG00000024977	NOBOX	0	0	1	0	0	0	0	35	0	0	112	543	1	0	51	0	1	2	7.01813	-4.96195	1.85769	-2.67103	0.00756186	0.0389813
ENSSSCG00000034449	RSRP1	3	3	64	0	0	1174	655	0	12	2	9	1	6377	422	10238	1	7	286	1077.26	-4.96391	1.71857	-2.8884	0.00387205	0.0243639
ENSSSCG00000017172	ST6GALNAC1	0	4	0	0	0	0	0	0	0	2	1	224	2	1	0	1	0	0	2.99264	-4.96401	1.76025	-2.82006	0.00480146	0.0281981
ENSSSCG00000021628	TMEM70	0	6	0	575	16	1	3	0	1	33	154	6	578	0	0	2082	0	47	108.063	-4.96651	1.64309	-3.02267	0.00250554	0.0181271
ENSSSCG00000007749	ENSSSCG00000007749	1	3	278	14	50	2	1	1458	1	77	3953	484	1513	1307	6	2	7	553	654.3	-4.97937	1.22841	-4.05352	5.05e-05	0.0010607
ENSSSCG00000011645	CEP63	0	53	0	22	0	0	5	129	0	2874	2	5	291	1	0	125	2	3	55.6575	-4.98069	1.5698	-3.17281	0.0015097	0.0129246
ENSSSCG00000010381	ARHGAP22	0	0	0	0	0	0	0	1	0	1	76	27	0	0	0	0	2	1	2.5913	-4.98708	1.73389	-2.87624	0.00402438	0.0248843
ENSSSCG00000009974	EWSR1	6	614	2	138	187	92	9	1	0	1	0	94	0	1550	644	0	1150	93	1209.6	-4.98927	1.73784	-2.87096	0.00409225	0.025195
ENSSSCG00000000554	FGFR1OP2	4	3861	1970	4850	66	489	1413	9795	831	414	10062	9300	30951	19611	14710	157	28	14934	16687.7	-4.99327	1.08997	-4.5811	4.63e-06	0.000158953
ENSSSCG00000033377	FOPNL	15	434	846	2	0	13	42	53	1	5	1661	1177	980	2407	5	1876	8	5	731.163	-5.00033	1.23001	-4.06527	4.8e-05	0.00102677
ENSSSCG00000011163	DIP2C	0	5	617	0	83	0	0	0	1	2	5	1245	1322	0	1	4	2189	3	200.887	-5.00194	1.83997	-2.71848	0.00655822	0.0353264
ENSSSCG00000008644	KIDINS220	0	99	1293	402	48	4	2	2	0	3718	2	1201	0	1857	5	0	3	0	311.161	-5.0053	1.70192	-2.94097	0.0032719	0.0216351
ENSSSCG00000013607	ENSSSCG00000013607	0	0	2741	4825	2767	3026	1448	3	2256	14335	558	344	19	12256	22110	5022	38707	2032	38253.7	-5.00947	1.56873	-3.19333	0.00140644	0.0124085
ENSSSCG00000005164	HACD4	0	0	0	0	0	0	0	0	0	0	1	1	3	0	2	0	1	2	2.22358	-5.00954	1.87528	-2.67135	0.00755463	0.0389813
ENSSSCG00000002954	SPINT2	3	3086	9	3	2	0	391	200	0	2	1955	70	3418	1	2	142	1794	2	515.041	-5.00984	1.47311	-3.40085	0.000671756	0.00724241
ENSSSCG00000013893	ARRDC2	0	280	0	0	0	1	0	0	2	59	155	0	14	3	60	22	3	560	40.4444	-5.01132	1.56482	-3.20249	0.00136244	0.0121279
ENSSSCG00000036491	PCNP	2044	3303	615	1451	356	1156	2554	5242	14	284	22579	8509	18329	25159	34515	1704	2399	151	18519	-5.01342	1.02589	-4.88692	1.02e-06	4.28e-05
ENSSSCG00000017920	ENSSSCG00000017920	0	4	484	127	0	0	0	0	0	1	2	11	1161	4516	4	2	0	17	171.412	-5.01662	1.94339	-2.58137	0.00984086	0.047303
ENSSSCG00000022486	CBLB	3	27	4032	3176	13918	101	2373	35	11	48513	33748	15052	8384	1419	752	7361	25549	56	15314.2	-5.02135	1.24318	-4.03911	5.37e-05	0.00110843
ENSSSCG00000001499	DST	4704	3936	1217	362	3984	6	6056	2960	5	9353	860	2564	17	34208	22	16	27845	476	26117.7	-5.03404	1.39465	-3.60953	0.000306753	0.00409845
ENSSSCG00000008383	ENSSSCG00000008383	1	222	139	1	0	226	0	13	31	2	521	2600	2583	4129	2	5729	3	64	1615.67	-5.03748	1.51923	-3.31581	0.000913787	0.00913532
ENSSSCG00000016653	DNAJB9	698	391	366	21	1	1	457	122	10519	185	189	683	1921	12046	16	7	30	3885	3484.17	-5.03844	1.30828	-3.85119	0.000117543	0.00202946
ENSSSCG00000010085	ENSSSCG00000010085	0	0	168	0	0	0	1	0	0	0	826	674	2	1287	2	1	0	1	13.5071	-5.04425	1.65889	-3.04073	0.00236002	0.0175647
ENSSSCG00000029169	MAPKAP1	21	43	0	1	1	0	0	309	2	1	212	2	1	493	0	0	576	0	80.063	-5.04809	1.82281	-2.7694	0.00561602	0.0316089
ENSSSCG00000040693	ENSSSCG00000040693	0	1	1	0	2	0	0	2	0	5	12	10	3	8	3	3	1	3	5.85806	-5.05203	1.02045	-4.95081	7.39e-07	3.2e-05
ENSSSCG00000001533	TAF11	0	32	0	1	2	4	0	18	1	8	242	367	3	5	2	3	6	92	42.1707	-5.05655	1.13623	-4.45029	8.58e-06	0.000254351
ENSSSCG00000011458	ACTR8	0	648	266	908	4	85	24	0	2963	4987	66	1271	6	1129	64	12209	5	4	2651.47	-5.05778	1.48077	-3.41565	0.000636293	0.00696943
ENSSSCG00000015876	CCDC148	0	225	1	0	0	0	2	0	0	0	0	657	1	879	1	0	0	1	6.53643	-5.05869	1.96334	-2.57657	0.00997849	0.0475826
ENSSSCG00000032377	RALGAPA1	2	2724	13	1187	1850	5	691	2	1135	3759	2504	59	794	3570	134	1	11284	2897	9945.34	-5.05908	1.41197	-3.58299	0.000339684	0.00438279
ENSSSCG00000008222	ENSSSCG00000008222	21	3407	1921	33	7	9	7	2965	7	3079	4361	3047	727	9053	16	7	8	2023	3027.77	-5.0667	1.21041	-4.18592	2.84e-05	0.000683531
ENSSSCG00000021386	PTGR1	0	0	0	0	0	0	0	0	0	1	22	0	1	0	0	1	2	2	2.50623	-5.06709	1.82038	-2.78353	0.00537711	0.0306748
ENSSSCG00000011199	TBC1D5	473	278	531	15	11	3	0	539	3	720	1055	215	2648	561	5	2947	831	643	1680.36	-5.06822	1.17792	-4.30269	1.69e-05	0.000451091
ENSSSCG00000017907	PFN1	0	59	23	0	0	0	0	137	1	0	266	326	222	1	125	4	1	0	72.8776	-5.06986	1.59481	-3.17897	0.00147801	0.0127441
ENSSSCG00000005354	TRMT10B	0	0	9	0	0	0	0	128	0	31	801	80	1	1	2	2	0	284	15.3933	-5.07932	1.61077	-3.15334	0.00161411	0.0134786
ENSSSCG00000007465	B4GALT5	0	115	2	896	4	2	0	47	0	60	734	4	1	1	2	1204	5	4715	141.816	-5.07961	1.38765	-3.66058	0.000251647	0.00361926
ENSSSCG00000032946	ENSSSCG00000032946	1	2	431	1	164	3	2	496	1	7	6333	748	1157	3137	8	11	10	3	724.447	-5.08175	1.31749	-3.85716	0.000114712	0.00198538
ENSSSCG00000037325	UBIAD1	45	3362	115	6	5	6	4	280	4	1812	3535	3328	13	12013	14	4	9	8	537.835	-5.08209	1.13112	-4.49298	7.02e-06	0.000219224
ENSSSCG00000009300	WASF3	0	184	74	0	0	0	0	588	0	2969	39	727	1	6	2	18	0	371	127.711	-5.08889	1.71946	-2.95959	0.00308046	0.0208851
ENSSSCG00000009528	TPP2	0	1558	59	146	1	1	2	30	0	4	79	1226	1813	4871	4	3	1	150	319.478	-5.09908	1.37187	-3.71689	0.000201693	0.00301611
ENSSSCG00000039662	MRPL51	0	4	0	5	0	1	311	0	2	2	4	24	1	910	0	0	33	0	22.3751	-5.10845	1.74897	-2.92083	0.00349105	0.0225828
ENSSSCG00000022671	GALNT13	1	96	288	0	1	1	332	230	2	1	194	10	1240	0	0	1245	435	0	577.376	-5.11649	1.64549	-3.1094	0.00187471	0.0149391
ENSSSCG00000024113	ENSSSCG00000024113	0	9	0	1	2	1	3	2847	0	8	6	1573	8579	3	226	5	7	8	90.4399	-5.12038	1.31554	-3.89223	9.93e-05	0.00176936
ENSSSCG00000013471	ENSSSCG00000013471	1	1324	2	0	0	0	2	1	1	2	1868	290	0	0	0	1	3	25	26.4313	-5.13432	1.41552	-3.62718	0.000286536	0.00390871
ENSSSCG00000029005	KPNA2	552	2225	1939	19	445	39	592	1454	3	149	5186	3813	6325	10	5747	287	43	8155	5259.54	-5.1405	1.10465	-4.65352	3.26e-06	0.000116044
ENSSSCG00000017769	RAB34	0	0	0	59	0	0	0	0	112	6912	3	1	184	3	4	919	2	3	118.614	-5.1426	1.86659	-2.75507	0.0058679	0.0327174
ENSSSCG00000039560	ENSSSCG00000039560	26	1400	610	6	45	7	222	4968	3	6191	3786	1785	14	3483	12	3	10	1489	2650.54	-5.14549	1.24055	-4.14775	3.36e-05	0.000774184
ENSSSCG00000000483	MDM1	0	1	33	3	1	3	3	1	1	64	87	2753	20	3	1	2025	2	4	48.2986	-5.15403	1.09469	-4.70822	2.5e-06	9.15e-05
ENSSSCG00000000940	PPFIA2	0	796	151	1707	129	3	689	5131	5	4825	689	35	4	10481	86	8	6	6080	4832.83	-5.15749	1.43048	-3.60542	0.000311651	0.0041347
ENSSSCG00000006174	JPH1	820	1186	1	167	397	5	230	819	3	15	3755	2527	5079	14087	12	6	10	2719	3860.12	-5.15878	1.28967	-4.00007	6.33e-05	0.0012367
ENSSSCG00000030460	ARHGEF6	0	0	1	0	0	0	0	0	0	15450	7	2	1	3	2	4	2	1	3.17467	-5.1608	1.35366	-3.81249	0.000137574	0.00228692
ENSSSCG00000021161	CKS2	2	0	4	51	91	10	0	1	5	22	16	21	7	595	27	2169	0	62	334.844	-5.16121	1.47688	-3.49468	0.000474632	0.00565445
ENSSSCG00000032284	CCND3	0	5	0	0	44	0	0	0	0	3	1	944	2	3	8789	1	3	0	12.2326	-5.16474	1.58045	-3.26789	0.00108353	0.010272
ENSSSCG00000002804	CSNK2A2	0	3124	10	234	1	1	173	15	0	956	722	1397	3	33	3366	2	262	4	1396.83	-5.1694	1.50966	-3.42423	0.000616555	0.00684337
ENSSSCG00000008901	PAICS	2	1971	5	3	0	4910	326	1	6	8	266	2017	624	6	2271	6394	3	8	1370.25	-5.19956	1.42798	-3.64119	0.000271377	0.00380353
ENSSSCG00000025007	NFU1	0	0	1	0	0	0	0	0	0	0	237	0	1	1	1	2	0	1	2.73731	-5.20133	1.68445	-3.08785	0.00201611	0.0157681
ENSSSCG00000036554	ENSSSCG00000036554	0	4836	3	4	1	10	2560	5	3	4	1325	18	1	2234	2289	1	4625	1	4015.43	-5.20705	1.71114	-3.04304	0.00234203	0.017493
ENSSSCG00000015386	FAM126A	0	495	5	56	10	113	1	311	3	6	829	206	8	1	6	4284	20889	6	423.843	-5.21812	1.33556	-3.90707	9.34e-05	0.00168633
ENSSSCG00000005666	DOLK	0	0	0	0	8	0	0	0	0	1	462	1117	7813	0	2	1	2	4	17.0005	-5.2257	1.69516	-3.08271	0.00205123	0.0159545
ENSSSCG00000000683	CDCA3	1	2689	3775	8	50	104	5760	708	33	4603	7629	1419	14	7	12	70	10517	5954	9939.73	-5.22819	1.39148	-3.7573	0.00017176	0.00269833
ENSSSCG00000001205	NKAPL	0	3	0	0	1	0	1	0	0	1	482	38	0	0	1	0	1	1	5.27573	-5.23361	1.49459	-3.5017	0.000462302	0.00555384
ENSSSCG00000028144	EPHX3	0	0	0	0	0	0	0	0	0	2	1	0	1	7	7290	1	1	0	2.43959	-5.23415	1.9017	-2.75236	0.00591672	0.0328135
ENSSSCG00000022940	G3BP2	8	1010	0	250	1	42	0	1	14	73	2097	536	8	4	4	2	4966	3036	999.143	-5.23715	1.55641	-3.36488	0.000765762	0.00801415
ENSSSCG00000025744	KDSR	0	0	0	0	0	61	4	0	0	8	5	2	4	1	2	2	7	21117	8.17441	-5.23866	1.51219	-3.46428	0.000531656	0.00614931
ENSSSCG00000006110	RBM12B	90	8150	3415	3983	20	27	218	4731	27	434	39841	12023	4141	21026	11426	183	6681	58	12020.8	-5.24183	1.07191	-4.89017	1.01e-06	4.24e-05
ENSSSCG00000003553	MTFR1L	0	122	14	3	1768	1	1	1	248	8	1593	285	476	85	2578	2	968	129	1497.73	-5.24646	1.45133	-3.61492	0.000300438	0.00403671
ENSSSCG00000027525	DHCR24	0	5	0	0	0	0	1	1	1	3	689	0	0	0	3	1	0	0	6.66831	-5.25324	1.73195	-3.03313	0.00242028	0.0178168
ENSSSCG00000003569	SLC9A1	0	0	0	1	0	1	0	1	0	0	8	1012	32	0	1	0	0	0	4.94518	-5.25488	1.92732	-2.72652	0.00640054	0.0345962
ENSSSCG00000007030	IKBKB	0	0	0	0	0	0	0	0	0	4	1	0	0	1	1	2	1	1	2.55108	-5.25613	1.73378	-3.0316	0.00243262	0.0178633
ENSSSCG00000014088	IQGAP2	2	1260	187	3	5	5	4	163	3	420	1203	1363	8	25	377	4935	19594	5	722.881	-5.25644	1.15796	-4.53938	5.64e-06	0.000187576
ENSSSCG00000025708	GABRA3	1	1105	1	3	0	0	0	0	0	1	1585	1	0	62	0	1	0	0	10.1482	-5.26566	1.76302	-2.98672	0.00281987	0.0196648
ENSSSCG00000009998	CASTOR1	0	7	2925	5	6	4	1	3052	3	5	5	126	8956	4609	5	0	1	2991	2925.94	-5.28099	1.71179	-3.08508	0.002035	0.0158801
ENSSSCG00000006098	DPY19L4	0	436	1	1	0	20	24	2338	1	3	0	954	2588	1	0	0	3	3077	375.721	-5.28296	1.79689	-2.94007	0.00328143	0.021658
ENSSSCG00000003749	PIK3C3	0	406	0	65	0	0	0	0	6	2	1164	34	973	2	2	2809	8	1	152.958	-5.29186	1.68524	-3.14013	0.00168873	0.0138907
ENSSSCG00000039782	STOML2	0	5	2	0	0	7	0	1530	238	1	5	1	4683	1642	1932	1	1	3	1466.48	-5.29407	1.90008	-2.78624	0.00533234	0.0305498
ENSSSCG00000004705	MAP1A	0	0	0	0	0	0	0	0	0	1	0	1	2	4	2	1	16459	2	2.40386	-5.29411	1.68072	-3.1499	0.00163328	0.0135753
ENSSSCG00000017986	NDEL1	2	52	1	0	99	1	1	1794	2	1	5	164	4	1	2	1	444	2020	291.219	-5.30173	1.53627	-3.45103	0.000558446	0.00639707
ENSSSCG00000040386	GINS2	1	0	1	3	2	0	2562	0	1	1	1396	846	0	178	2	0	1	0	47.0648	-5.30445	1.54557	-3.43204	0.000599048	0.00670109
ENSSSCG00000035908	ENSSSCG00000035908	4841	2063	5447	5405	10	153	752	1518	14	20486	12559	36927	38295	12919	32715	5442	60	13286	27041	-5.30944	1.06467	-4.98692	6.14e-07	2.74e-05
ENSSSCG00000006088	SDC2	1	1330	199	3	1	11	2	1107	1	687	2666	270	3	57	2051	2519	2	10	1031.75	-5.31581	1.28739	-4.12912	3.64e-05	0.00082634
ENSSSCG00000036835	OSBPL2	0	331	0	0	0	0	0	0	0	28	1	2	3901	1	2	1	0	3	8.9563	-5.3169	1.73633	-3.06215	0.00219753	0.016785
ENSSSCG00000040680	ENSSSCG00000040680	0	0	0	345	0	0	26	0	170	1700	31	55	893	324	811	129	80	798	1153.13	-5.31693	1.7575	-3.02528	0.002484	0.0180386
ENSSSCG00000027894	FAM76A	742	303	2893	900	3	2	28	5	4	10	174	5	267	4376	1700	3906	4206	3270	5332.91	-5.32587	1.3588	-3.91953	8.87e-05	0.0016137
ENSSSCG00000033516	DHDDS	0	0	0	6	0	0	0	182	0	2	7	1806	3624	2	3	0	1	0	18.479	-5.34312	1.75241	-3.04902	0.00229592	0.0172595
ENSSSCG00000005215	JAK2	0	0	4	9	2	1	2781	1054	3	0	1	50	3073	0	2	1	5525	2	432.673	-5.34442	1.81966	-2.93703	0.00331367	0.0218125
ENSSSCG00000012416	CHIC1	0	1	0	0	0	0	0	0	0	1	4053	1	2	1	3	3	1	2	3.17076	-5.34644	1.26081	-4.24049	2.23e-05	0.000569363
ENSSSCG00000038752	C6orf62	1323	3270	8423	2110	1443	67	199	5	108	11391	2762	565	24934	8483	17499	3117	4221	6738	17849.4	-5.35385	1.05035	-5.09723	3.45e-07	1.7e-05
ENSSSCG00000013416	MED16	0	0	0	391	0	0	0	0	0	0	1	1	7	1	7	0	0	1	3.40522	-5.36233	1.77927	-3.01378	0.00258012	0.0184427
ENSSSCG00000004651	GALK2	0	14	1	0	0	0	1	1	0	0	1	848	512	2	1	0	2	1	9.66144	-5.36504	1.60117	-3.35071	0.000806051	0.00832609
ENSSSCG00000004421	FYN	446	30	0	0	2	0	0	102	0	2	396	236	325	34	0	2	19	202	132.073	-5.36743	1.50633	-3.56325	0.000366291	0.00465606
ENSSSCG00000000668	APOBEC1	0	0	0	0	0	0	0	0	0	4	3	1	8150	2	2	1	2508	2	2.58661	-5.37448	1.64628	-3.26461	0.00109613	0.010364
ENSSSCG00000036074	AP1S2	2	3	1151	652	2	632	118	107	384	8	1057	2002	10275	3	8310	18	6855	76	8283.26	-5.37773	1.45302	-3.70107	0.00021469	0.00316413
ENSSSCG00000007422	DNTTIP1	0	2	0	0	0	0	0	0	0	2	333	1	1	0	0	0	0	1	3.29801	-5.39304	1.9229	-2.80464	0.00503726	0.0292734
ENSSSCG00000024802	MACC1	0	12	10	1	10	0	0	2425	6	1	0	2633	2	756	2	1	2	1593	146.687	-5.40032	1.53766	-3.51202	0.000444707	0.00542451
ENSSSCG00000023279	SH3TC2	0	0	0	0	0	0	0	0	0	4	1	0	2	0	2	0	1	1	2.76244	-5.40226	1.91581	-2.81983	0.00480489	0.0281981
ENSSSCG00000009733	GOLGA3	0	6432	4	160	2358	18	2	19	5	6734	4635	2648	3632	6	17843	10042	11	12	8297.09	-5.41222	1.50256	-3.60199	0.000315794	0.004144
ENSSSCG00000007161	LZTS3	0	19	0	0	176	0	0	2	0	1	2	1718	3032	0	3	3	1	3	18.3134	-5.41307	1.52851	-3.5414	0.000398014	0.00497378
ENSSSCG00000017186	RNF157	2	5	6	1	1	1	1	0	1	1	2077	367	15	2	4	2	2	1	23.8701	-5.4137	1.02859	-5.2632	1.42e-07	7.67e-06
ENSSSCG00000012512	ZMAT1	1	0	1	0	0	0	0	0	0	7929	2	42	2	9	0	0	2	4	4.60498	-5.42445	1.55241	-3.49421	0.000475467	0.00565497
ENSSSCG00000011158	PFKP	0	0	402	1	0	0	0	8	0	149	897	271	2	13477	2	2	2	3	50.7182	-5.43962	1.46296	-3.71822	0.000200628	0.00300648
ENSSSCG00000005278	ENSSSCG00000005278	0	1	0	1	0	1	0	0	0	0	0	1	0	3	1	31	3	0	5.73588	-5.44175	1.80276	-3.01856	0.00253975	0.0182546
ENSSSCG00000005786	SNRPA1	0	41	417	1	95	2	1	0	0	1	248	57	4	1	0	1005	0	1215	99.1556	-5.45211	1.56747	-3.47828	0.000504635	0.0058986
ENSSSCG00000021069	ENSSSCG00000021069	0	88	4845	1	6	1	1	86	1	4	133	3	908	1	7	3	8	13626	137.389	-5.45868	1.292	-4.22499	2.39e-05	0.000599302
ENSSSCG00000025306	PAK3	0	1	3	0	0	5	199	1	3	2	1236	324	0	0	0	0	120	1137	90.3916	-5.47861	1.7693	-3.09648	0.00195831	0.0153824
ENSSSCG00000026224	ARHGAP31	0	0	0	0	0	0	0	0	0	0	72	0	1	6762	2	2	2	1	2.95035	-5.48205	1.79805	-3.04889	0.00229686	0.0172595
ENSSSCG00000039397	ETNK1	3	24	211	77	3630	3	1	118	157	3	2747	290	6	989	4387	3	3	1232	1810.1	-5.48779	1.34246	-4.08786	4.35e-05	0.000951706
ENSSSCG00000009144	ETNPPL	0	0	0	0	0	0	0	0	668	7	0	0	524	0	2	1	0	4	3.83642	-5.4885	2.02693	-2.7078	0.00677315	0.0361572
ENSSSCG00000011409	ENSSSCG00000011409	0	7	0	0	0	0	0	0	1	8	627	1	0	0	0	1	1	0	7.2627	-5.51686	1.88962	-2.91956	0.00350521	0.0226208
ENSSSCG00000014003	MIER2	0	0	4419	2	0	1	0	0	0	1	1	0	74	0	0	638	0	1	10.9845	-5.51779	2.12068	-2.6019	0.00927086	0.0452033
ENSSSCG00000035747	YIPF4	3936	13	18	990	3	14	12	11	4	2	727	0	6	2	679	1	2921	1690	2612.3	-5.52469	1.60456	-3.44312	0.000575046	0.00655571
ENSSSCG00000012440	PGK1	2	2	147	0	10	44	0	0	37	255	2	15	5	2	10205	6462	2	3	681.27	-5.53004	1.69701	-3.25869	0.00111929	0.0105411
ENSSSCG00000010861	COQ8A	0	0	0	0	0	0	408	0	0	1	96	764	4	0	1	901	0	0	8.57499	-5.54151	1.86421	-2.97258	0.00295311	0.0202774
ENSSSCG00000017046	EBF1	4	2120	17257	5344	3130	214	2297	816	21	361	19118	12745	13281	35	9992	11119	38600	15774	35904.1	-5.55623	1.1953	-4.64839	3.35e-06	0.00011838
ENSSSCG00000005649	URM1	0	0	694	1	1	0	3	0	0	1	1	0	1418	1220	247	911	1	0	546.562	-5.55647	2.07679	-2.67551	0.00746156	0.0387329
ENSSSCG00000015071	SIK3	2	0	0	0	0	0	30	0	1	0	0	1399	1	0	0	7	22	0	15.0607	-5.56113	2.12763	-2.61376	0.00895516	0.0442068
ENSSSCG00000004996	KLHL28	19	313	0	10	1238	0	8	0	1	5	1	14	2	1523	1	3	14291	2	242.011	-5.56992	1.68153	-3.31241	0.000924954	0.0091573
ENSSSCG00000013862	ENSSSCG00000013862	0	1	0	0	0	0	0	0	0	3	0	0	2	1	2	2488	2	2	3.69992	-5.57924	1.62591	-3.43145	0.000600367	0.00670535
ENSSSCG00000005277	GCNT1	26	1	5	0	0	0	0	0	0	2	955	840	2	1	0	0	0	1608	15.1781	-5.5879	1.78967	-3.1223	0.00179443	0.0145262
ENSSSCG00000031990	DIMT1	0	92	1	9	1	1	997	129	4	5	3930	395	4	4677	5	2625	4	2	289.462	-5.59591	1.24953	-4.47842	7.52e-06	0.000229709
ENSSSCG00000026714	TAF9B	0	0	0	15	0	0	0	3	0	4	649	627	1	1	36	2	7	4	27.5825	-5.60221	1.41828	-3.95001	7.81e-05	0.00145093
ENSSSCG00000036411	ACOT13	1327	2047	7869	671	1486	76	211	3	55	11674	2361	454	20726	8589	18139	3462	2984	10392	17836.8	-5.6031	1.07641	-5.20537	1.94e-07	1.03e-05
ENSSSCG00000010700	NSMCE4A	1	141	87	4	2	4952	2	0	2	2	1	317	1	1118	1	3	1	5597	180.76	-5.6036	1.43071	-3.91666	8.98e-05	0.0016289
ENSSSCG00000009245	SCD5	0	0	0	0	0	0	0	0	0	1	2616	2	1	2	3	0	1	3	3.19544	-5.60833	1.46159	-3.83713	0.000124479	0.00211348
ENSSSCG00000030539	KLK15	0	0	0	0	0	0	0	0	0	0	0	4	19276	2	3	2	3	0	3.25357	-5.61353	2.09317	-2.68183	0.00732217	0.0381757
ENSSSCG00000012965	DRAP1	2	1	0	0	0	0	0	0	0	0	15	603	1	87	0	0	1	0	6.23319	-5.62328	2.04616	-2.74821	0.00599217	0.0330749
ENSSSCG00000010099	ENSSSCG00000010099	0	1	0	0	0	0	0	0	0	10	2	0	0	5	0	0	0	1	3.57266	-5.62483	2.19152	-2.56663	0.0102692	0.0483645
ENSSSCG00000014110	DMGDH	0	0	0	0	0	0	0	0	0	1	0	0	2	8457	2	0	3	1	3.27574	-5.6252	2.18598	-2.57331	0.010073	0.0478767
ENSSSCG00000027190	TUBA8	354	2887	183	562	4	6	8	784	3	11646	6530	945	2008	1938	8	2921	2	7	3862.18	-5.63104	1.24884	-4.509	6.51e-06	0.000208854
ENSSSCG00000027907	ENSSSCG00000027907	1	5	37	171	3	27	2	2	10	372	198	381	2876	0	0	648	93	2	621.605	-5.63288	1.41106	-3.99195	6.55e-05	0.00126776
ENSSSCG00000009903	COQ5	0	164	0	1	0	0	1	0	0	2	0	1396	1	12	2	1	2	0	16.7357	-5.6331	1.63064	-3.45454	0.000551236	0.00634499
ENSSSCG00000027278	ARL6	7	2	2	355	1	207	49	480	1	1492	114	138	0	98	4151	1137	1407	600	2769.19	-5.63638	1.43736	-3.92134	8.81e-05	0.00160983
ENSSSCG00000015384	TOMM7	4	308	397	2	20	0	1	164	4	640	366	309	619	390	481	52	3	523	620.38	-5.64609	1.09503	-5.1561	2.52e-07	1.29e-05
ENSSSCG00000032752	ZBTB43	0	0	0	0	0	0	0	0	0	0	0	1	6	9	1	3634	1	0	3.12159	-5.6463	2.14507	-2.63222	0.00848294	0.0424565
ENSSSCG00000035495	KITLG	0	137	6	4922	3131	342	805	808	5	15567	12770	11186	1839	11164	27	20	24042	15	21627.8	-5.64688	1.47152	-3.83744	0.000124323	0.00211348
ENSSSCG00000036731	TSPAN31	0	0	0	0	0	0	0	175	5	1	1	3	4337	190	1	0	0	2	31.1451	-5.65848	1.97327	-2.86756	0.00413649	0.0253581
ENSSSCG00000038588	ENSSSCG00000038588	0	513	4056	1542	0	0	10	2	3	11997	324	164	9	9438	4958	3186	5	2	6220.26	-5.66058	1.71023	-3.30984	0.000933496	0.00921182
ENSSSCG00000036483	ENSSSCG00000036483	0	90	0	1	4	0	0	0	1	4	2896	1916	3636	1	1	3	2	4	42.2707	-5.67449	1.36792	-4.14826	3.35e-05	0.000774184
ENSSSCG00000034120	CDKN2B	48	4292	9	21	9	12	8	540	7	68	26541	5877	49	10030	2008	20	26	34	2434.91	-5.68082	1.19876	-4.7389	2.15e-06	8.17e-05
ENSSSCG00000026752	BYSL	0	1	0	602	7	2	0	223	0	1	4	1069	1	1	638	0	1	1294	191.839	-5.68503	1.73586	-3.27505	0.00105643	0.0100954
ENSSSCG00000021472	POLR2E	0	0	109	0	0	55	0	82	0	32	466	4	1032	387	44	0	1	0	229.019	-5.68707	1.89961	-2.99381	0.00275519	0.019308
ENSSSCG00000032613	SNAI1	0	0	0	3	0	262	0	0	0	1385	38	0	0	5	0	1	10	3	8.4595	-5.68796	2.07495	-2.74126	0.00612046	0.0335499
ENSSSCG00000023784	SEMA3C	0	3	0	0	0	0	0	1	0	1	1944	357	2	1	3	0	0	1	5.01811	-5.68841	1.46129	-3.89272	9.91e-05	0.00176936
ENSSSCG00000011739	PDCD10	0	1	1	1135	0	263	75	0	1	5	3	279	5	7649	2	6842	4231	1	4574.23	-5.6962	1.89342	-3.00843	0.00262605	0.0186534
ENSSSCG00000039058	ENSSSCG00000039058	0	1	0	1	0	1	0	0	0	2	6	0	0	122	0	44	2	2	6.71125	-5.70173	1.77753	-3.20768	0.00133811	0.0120182
ENSSSCG00000013429	STK11	0	0	0	0	0	778	0	13	0	39	7	198	2301	0	0	1	3	2	14.7551	-5.71002	1.6741	-3.4108	0.000647718	0.00704472
ENSSSCG00000010485	TBC1D12	0	3	1	0	104	1	1	2725	0	904	13	175	1	204	0	0	302	1	456.365	-5.72606	1.7975	-3.18557	0.0014447	0.0125629
ENSSSCG00000018034	ENSSSCG00000018034	7	35	0	0	0	0	229	153	0	140	0	66	98	0	153	1	513	0	422.828	-5.7358	2.02147	-2.83744	0.00454763	0.0270887
ENSSSCG00000027487	LAT2	0	0	4	0	0	0	0	1	0	5	0	656	1263	1	0	0	0	1	7.4471	-5.75167	2.12934	-2.70115	0.0069101	0.0367237
ENSSSCG00000024443	ORC6	1	5	4	0	0	12	0	245	0	83	89	121	1	1	0	1	1255	410	150.932	-5.75308	1.7334	-3.31895	0.000903564	0.00905845
ENSSSCG00000017861	ASPA	0	3	0	0	0	0	1	0	0	1	885	0	1	0	21	1	0	0	6.36798	-5.76037	1.95156	-2.95167	0.00316062	0.0211537
ENSSSCG00000009446	PCDH17	132	1069	71	0	8	1	14	1	111	1027	392	1	882	2444	3	1042	23	2630	1700.38	-5.79164	1.35487	-4.27469	1.91e-05	0.000501163
ENSSSCG00000007687	LRWD1	16	4	1875	27	18	2	2	307	7	8	1029	773	315	6	648	182	1	1421	704.245	-5.79264	1.13882	-5.08652	3.65e-07	1.74e-05
ENSSSCG00000037420	TMEM170B	0	16	3	4	5	2	6	22	2	9	3483	4469	9	7	13	1	6	5	78.115	-5.79533	0.959273	-6.04137	1.53e-09	1.08e-07
ENSSSCG00000007791	CD2BP2	1	873	2	0	1	0	0	0	2	6	75	5	3	354	6	1	67	4	49.0356	-5.79805	1.38605	-4.18314	2.88e-05	0.000685806
ENSSSCG00000008881	RAPGEF2	2104	108	0	2	0	46	5	1	1	3	3457	822	13	1	12	7548	8922	4	755.32	-5.80713	1.53893	-3.77349	0.000160982	0.00258004
ENSSSCG00000017351	MEIOC	0	2	311	353	9	1	1	0	71	0	0	1	5635	0	3	0	3	5421	787.871	-5.81417	2.08167	-2.79303	0.00522169	0.0301454
ENSSSCG00000005992	SHAS2	0	0	1	1750	0	2	4079	4	0	2	2	2	1	0	4904	1	902	1	585.554	-5.81658	1.98712	-2.92715	0.00342087	0.0223718
ENSSSCG00000002753	NOB1	0	0	0	0	1	24	17	0	179	4	2884	0	3159	4	5	259	1521	3	492.314	-5.82349	1.867	-3.11918	0.00181358	0.0145821
ENSSSCG00000000693	NCAPD2	0	1	0	0	0	181	1	0	0	0	0	270	63	3	1	277	1	2299	39.8422	-5.83274	1.78853	-3.2612	0.00110943	0.0104645
ENSSSCG00000017044	IL12B	2	1	1	1	0	0	2	0	0	2	1598	126	2	0	1	1251	0	2	14.2889	-5.8483	1.35174	-4.32648	1.52e-05	0.000414943
ENSSSCG00000026082	DNAJC3	0	6	1	3	0	0	0	4	0	0	13	1432	1	1	211	2	0	6	14.9907	-5.87993	1.53675	-3.8262	0.000130135	0.00219906
ENSSSCG00000006263	ATP6V1H	0	0	1	0	1	1	0	0	0	3	0	1	2	38	0	0	2	0	8.38339	-5.88594	1.88178	-3.12785	0.00176088	0.0143264
ENSSSCG00000012999	CAPN1	0	0	0	0	0	0	0	0	0	1	3	2	2	0	2	1	3	3	4.01882	-5.89118	1.54345	-3.81689	0.000135143	0.00227295
ENSSSCG00000032180	MCM7	1	7330	1813	11	12	31	31	66	1	15968	5114	31	2322	4	8	3	1653	1207	5819.03	-5.89232	1.4527	-4.05611	4.99e-05	0.0010552
ENSSSCG00000012963	SART1	0	21	0	0	0	0	0	0	0	0	214	1	1	1	0	0	0	12	5.49648	-5.90091	2.00007	-2.95036	0.00317408	0.021203
ENSSSCG00000012771	SLC6A8	0	0	0	0	0	1	1	1	0	6	0	3	3	2	3	2	4	6	7.82141	-5.92469	1.38372	-4.28171	1.85e-05	0.000487374
ENSSSCG00000034557	ENSSSCG00000034557	0	0	0	0	0	0	0	0	0	2	0	1	4	1	4	0	1	3	3.86253	-5.92727	1.73325	-3.41973	0.000626823	0.00694656
ENSSSCG00000011336	ELP6	0	0	0	0	0	0	0	0	0	1	9	233	0	0	2	1	0	2	3.58614	-5.9313	1.76832	-3.35421	0.000795923	0.00823337
ENSSSCG00000014101	AP3B1	15	6	1	93	0	250	29	368	1	5	205	1726	7027	4	7	5092	5	5911	3317.56	-5.95065	1.52173	-3.91045	9.21e-05	0.00166709
ENSSSCG00000007795	DCTPP1	2	37	133	4	32	5	89	3342	2	754	5221	747	12	2052	10	240	6	5244	2215.37	-5.96681	1.25374	-4.7592	1.94e-06	7.51e-05
ENSSSCG00000007061	PAK5	0	2	0	3	0	1	0	0	0	10	61	786	20	0	0	0	0	2	13.3456	-5.97043	1.68186	-3.54989	0.000385393	0.00483296
ENSSSCG00000004215	KIAA0408	0	0	0	0	0	0	0	0	0	3	0	2	2	2	1	1	4	11314	4.23672	-5.98934	1.74132	-3.43954	0.000582712	0.00659055
ENSSSCG00000009229	ARHGAP24	1	1	0	0	0	0	0	0	0	2	1	191	0	0	0	40	0	0	5.93704	-6.00119	1.9688	-3.04814	0.00230262	0.0172709
ENSSSCG00000008422	ENSSSCG00000008422	1	0	0	1	0	0	0	0	0	1	0	504	2	0	2	3889	1	2	6.87258	-6.00519	1.58387	-3.79147	0.00014976	0.0024274
ENSSSCG00000014905	TMEM126B	187	2	0	248	2	0	16	18	3	0	78	7	0	2	2869	2	1	566	178.489	-6.01216	1.58373	-3.7962	0.000146931	0.00240886
ENSSSCG00000009520	ZIC2	0	0	0	0	0	0	0	0	0	1	1	262	1	0	1	0	1	1	3.87327	-6.01976	1.73165	-3.47631	0.000508368	0.00592792
ENSSSCG00000004063	TMEM242	572	18	92	7	0	1	1	12	0	3839	448	1292	10	45	992	18	0	14	310.691	-6.02389	1.34363	-4.48329	7.35e-06	0.000226462
ENSSSCG00000006347	DUSP12	0	0	1	0	0	0	0	0	0	2	353	133	2	0	0	0	1	0	5.04274	-6.02605	1.78812	-3.37004	0.000751568	0.00791195
ENSSSCG00000030300	ENSSSCG00000030300	0	10	35	33	4	0	15	37	0	31	53	17	177	74	75	70	86	174	181.22	-6.03601	1.04403	-5.78146	7.41e-09	4.95e-07
ENSSSCG00000004065	TIAM2	0	0	2	0	0	3	0	15	0	2	494	2131	3	9652	7	0	6	1	30.0019	-6.07951	1.46246	-4.15704	3.22e-05	0.000753104
ENSSSCG00000039295	MRPL34	0	1	0	0	0	0	0	0	0	2	4	86	2	0	12	0	0	0	4.87491	-6.08363	1.85093	-3.28679	0.00101335	0.00976937
ENSSSCG00000029059	SSRP1	160	2	0	1	11	2	0	3	0	0	1	25	1	1	1	859	1192	2	82.2532	-6.09888	1.67187	-3.64795	0.000264344	0.00372688
ENSSSCG00000006035	ANGPT1	0	76	0	317	1	1	0	2	148	3	0	1	2828	211	2	56	5473	2	434.826	-6.10682	1.71398	-3.56294	0.000366726	0.00465606
ENSSSCG00000005463	SHOC1	0	0	0	0	0	0	0	0	0	1	461	0	1	1675	1	2	0	0	4.07992	-6.10742	2.12697	-2.87141	0.0040864	0.025188
ENSSSCG00000003512	EIF4G3	4	4	124	0	0	1	1	0	0	0	0	214	0	394	0	464	1	225	177.444	-6.1153	1.93959	-3.15289	0.00161665	0.013484
ENSSSCG00000025152	CEP89	0	1	1	4	2	2	21	3412	0	0	1207	149	1	0	3	0	654	454	152.43	-6.12324	1.61456	-3.79251	0.000149131	0.00242617
ENSSSCG00000015707	GPR39	0	0	0	0	0	0	0	0	0	8	5681	0	6	1	2	1	0	2	4.32557	-6.14333	1.64105	-3.74354	0.000181443	0.00279516
ENSSSCG00000034253	ENSSSCG00000034253	0	0	15	0	0	0	2	0	0	27	0	5	14	0	44	28	2	1	25.2923	-6.14843	1.72989	-3.55423	0.000379082	0.00478742
ENSSSCG00000040043	ENSSSCG00000040043	0	0	0	0	0	0	0	0	0	1	443	1	0	0	0	0	1	1	4.30064	-6.15419	2.16023	-2.84886	0.00438761	0.0264064
ENSSSCG00000034774	TBX6	0	7	14	0	0	0	1	620	0	1	12	15	1	2	0	0	3296	111	35.2788	-6.22453	1.72553	-3.60733	0.00030937	0.00411802
ENSSSCG00000006543	ADAR	1463	5	6	1	0	0	1	0	1	867	2329	2148	1	3	6037	2	1	2	257.987	-6.25303	1.51888	-4.11688	3.84e-05	0.00086541
ENSSSCG00000001934	SEC23A	1	266	248	7	9	3	16	3406	2	13060	3294	3622	15	6531	15	14	5	10	1092.66	-6.25365	1.22882	-5.08916	3.6e-07	1.74e-05
ENSSSCG00000001011	SERPINB1	0	54	0	0	0	0	0	0	0	3	1818	9	834	0	1	1	1	0	14.6929	-6.25784	2.005	-3.12112	0.00180167	0.0145353
ENSSSCG00000016189	AAMP	0	0	0	0	1	1	0	0	0	0	0	0	8	6	0	3	9	3	9.13079	-6.26557	1.98119	-3.16253	0.00156403	0.0131992
ENSSSCG00000029343	MFSD11	0	0	278	107	1	0	1672	0	14	7	137	45	8177	0	2	122	2215	4813	4055.67	-6.27985	1.90672	-3.29354	0.00098934	0.00964776
ENSSSCG00000016836	NADK2	7	549	7	4243	7	29	7	4	8	39	13142	18527	47	3979	6749	33	32	30	2819.48	-6.28039	1.24646	-5.03857	4.69e-07	2.19e-05
ENSSSCG00000006628	PSMD4	0	0	0	5	0	0	4	0	0	0	52	26	29	0	0	57	1	46	24.8095	-6.29939	1.78614	-3.52682	0.000420589	0.00517448
ENSSSCG00000024346	SLC7A3	0	0	3	1	2	0	0	0	0	2	1932	1	2	1	1	5676	2	3	17.3151	-6.3	1.4234	-4.42603	9.6e-06	0.000280038
ENSSSCG00000011425	RAD54L2	68	160	0	11	2	1	1	1	5	3913	2	215	1722	4	2	4	1	1	243.181	-6.32592	1.44005	-4.39285	1.12e-05	0.0003233
ENSSSCG00000032056	ENSSSCG00000032056	0	0	0	0	0	0	0	0	26	645	1022	334	1	1	1	1	2	0	12.5161	-6.32803	1.65962	-3.81295	0.000137319	0.00228692
ENSSSCG00000004861	TSHZ1	0	0	0	0	0	0	0	0	0	2	4	0	4	1	7	5092	1	4	5.11217	-6.34983	1.56543	-4.05628	4.99e-05	0.0010552
ENSSSCG00000005475	ENSSSCG00000005475	0	1	14	16	2	0	3368	0	674	3942	3	3	1	0	9378	1	1	0	993.87	-6.37433	1.99563	-3.19414	0.00140247	0.0123917
ENSSSCG00000006834	MYBPHL	0	120	0	0	0	0	2	1	0	4	220	159	272	1	1464	1	0	3	42.9624	-6.38965	1.56336	-4.08712	4.37e-05	0.000951835
ENSSSCG00000026817	ZNF646	1	0	0	2	1	1659	0	1	0	1	2715	11	0	2	4518	0	2	4	22.8313	-6.39824	1.50151	-4.2612	2.03e-05	0.000522823
ENSSSCG00000039538	ENSSSCG00000039538	1	4	0	1	0	0	319	0	1	2	219	2	1493	0	1582	9	104	0	719.364	-6.42176	1.95238	-3.28919	0.00100475	0.00974485
ENSSSCG00000002442	CATSPERB	0	0	0	0	0	0	0	0	0	17112	5	1	2	4	3	4	4	3	5.57856	-6.42316	1.50615	-4.26461	2e-05	0.000516756
ENSSSCG00000018046	ENSSSCG00000018046	0	0	0	0	0	0	0	0	0	0	2	409	1	0	0	0	1	3	5.23975	-6.43417	2.13614	-3.01206	0.00259485	0.0184557
ENSSSCG00000001042	MAK	0	0	0	21	0	1	0	0	1	1	1	13	98	2421	250	0	0	0	84.0193	-6.44234	2.23388	-2.88393	0.00392745	0.0245397
ENSSSCG00000006997	TRIML2	0	589	0	0	717	0	0	2	0	2	1	1	221	2274	0	3240	2	0	689.79	-6.45061	2.181	-2.95764	0.00310001	0.0209318
ENSSSCG00000000500	ENSSSCG00000000500	1	0	0	0	3	0	0	0	0	3	738	1557	1	0	6	0	0	1	21.7298	-6.46247	1.81679	-3.55708	0.000374996	0.00475261
ENSSSCG00000008808	GNPDA2	0	7	1	1	0	0	1	0	1	0	1198	1193	1	0	0	0	3	1	21.2895	-6.4872	1.58075	-4.10388	4.06e-05	0.000906709
ENSSSCG00000026718	PLCH1	0	0	108	1	0	0	2	0	0	1	1434	0	0	578	0	148	0	175	168.298	-6.48915	2.19062	-2.96224	0.00305412	0.0207715
ENSSSCG00000000669	GDF3	0	1	5630	0	2	0	1	0	27	217	114	11	704	5180	10	4793	1	5	1412.16	-6.49385	1.73001	-3.75364	0.000174283	0.00272599
ENSSSCG00000011168	ZNF510	0	232	0	0	0	2	0	2	0	4	0	1	2659	315	0	1	2	0	51.5416	-6.52531	2.00626	-3.25248	0.00114404	0.0107318
ENSSSCG00000014789	ENSSSCG00000014789	0	128	2378	0	10	0	0	1	5	17218	432	5	4	3200	2	3	3	169	559.899	-6.53088	1.62913	-4.00882	6.1e-05	0.00120831
ENSSSCG00000008516	DPY30	2	111	0	0	2	1	0	6	1	3	456	4	1	542	0	0	12	505	96.3842	-6.5454	1.55465	-4.2102	2.55e-05	0.00062889
ENSSSCG00000002292	PLEKHH1	0	0	0	0	6	4490	1	0	1	213	1	114	1	0	2	4252	8893	1	458.176	-6.55167	1.96689	-3.33098	0.000865411	0.00876198
ENSSSCG00000005308	RUSC2	0	0	0	0	0	0	0	4	0	3	0	0	0	1	2	2	13	0	9.87778	-6.56571	2.19369	-2.993	0.00276246	0.0193399
ENSSSCG00000033420	ZNF227	0	4	0	0	0	0	0	1	753	1	4	421	3	252	9289	1	1	3	45.526	-6.57011	1.56564	-4.19645	2.71e-05	0.00066146
ENSSSCG00000017906	ENSSSCG00000017906	2	30	15	0	0	0	0	129	0	0	272	422	294	1	165	0	0	0	92.5522	-6.57082	1.79968	-3.65109	0.000261126	0.0036961
ENSSSCG00000030065	ZBTB47	0	0	0	0	0	0	0	0	0	1	607	3	3	0	0	0	1	1	5.87816	-6.61976	1.90654	-3.47213	0.000516353	0.00601122
ENSSSCG00000000265	ESPL1	1	24	2	0	13	0	1	40	1	0	3	70	0	674	37	1	46	7	147.279	-6.63011	1.46481	-4.52625	6e-06	0.000196867
ENSSSCG00000032962	ZNF664	1028	3454	2602	31	12	45	1035	4542	19	623	21279	29200	18846	17966	2069	20517	19771	761	21300.8	-6.63151	0.990494	-6.69515	2.15e-11	1.67e-09
ENSSSCG00000009852	VSIG10	0	0	0	0	0	0	0	0	0	2	681	12	2	0	1	2056	0	0	5.92557	-6.6339	2.0801	-3.18922	0.00142659	0.0124774
ENSSSCG00000024970	ETV3	1	0	0	0	3	0	0	0	1	1	940	437	139	0	0	1	1	2537	30.9765	-6.64309	1.64581	-4.03635	5.43e-05	0.0011151
ENSSSCG00000037499	NEDD4	0	6	0	0	0	50	0	33	0	0	23	0	247	2	0	0	1	1249	35.173	-6.66857	2.38361	-2.79768	0.00514711	0.0297666
ENSSSCG00000024860	ENSSSCG00000024860	0	0	0	0	0	0	0	0	0	4	2	3	3	15197	3	0	2	9	6.44278	-6.67762	1.56441	-4.26846	1.97e-05	0.00051347
ENSSSCG00000017601	TOM1L1	0	548	0	1	0	1	13	6	1	10	3896	296	10	4	5	2073	8	5190	236.669	-6.68077	1.33244	-5.01396	5.33e-07	2.41e-05
ENSSSCG00000031869	VPS72	0	47	0	0	0	0	0	89	0	53	315	452	0	1	320	3	944	0	110.009	-6.68676	1.88174	-3.55349	0.000380149	0.00479243
ENSSSCG00000012676	MBNL3	0	599	516	234	283	6	11	2715	4	2111	11	3319	6390	7	2	8	7537	3	6247.49	-6.6875	1.48634	-4.49931	6.82e-06	0.000215623
ENSSSCG00000010122	CDC45	0	6	0	0	5	185	16	0	1	3399	4	4	393	1	5	3348	0	1	372.593	-6.6876	1.77003	-3.77825	0.000157935	0.0025369
ENSSSCG00000036758	HSPA12A	1	105	1	0	502	0	3	1	1	5171	1994	124	583	4	1710	85	0	7	589.405	-6.6998	1.49714	-4.47507	7.64e-06	0.000232342
ENSSSCG00000005177	SH3GL2	0	6	1	0	4	1	8	1	0	272	0	3	2	0	1	5229	0	1	68.9833	-6.7136	1.74042	-3.85747	0.000114569	0.00198538
ENSSSCG00000002739	PHLPP2	0	0	0	0	1	0	3	0	0	2	1036	717	8	1	5	1	12367	1	17.1281	-6.71388	1.42621	-4.70748	2.51e-06	9.15e-05
ENSSSCG00000015694	ZRANB3	0	1	0	0	0	0	1	5	0	0	0	1521	2	1	1861	0	1	2	14.907	-6.7294	1.87443	-3.59009	0.000330558	0.00429875
ENSSSCG00000003717	PSMA8	0	1	0	0	0	919	0	189	0	0	0	1	0	1	0	1983	1	1843	186.294	-6.73764	2.61218	-2.57932	0.00989959	0.0473326
ENSSSCG00000031093	ENSSSCG00000031093	0	0	7	0	0	0	0	0	0	0	8	0	20	28	1783	0	0	41	19.756	-6.77706	2.43785	-2.77994	0.00543692	0.0308928
ENSSSCG00000002457	ITPK1	0	1	6124	0	1	1	0	1	0	3	811	33	6446	832	9412	2	2	4	1036.48	-6.78534	1.78357	-3.80436	0.000142172	0.00234699
ENSSSCG00000010571	ARMH3	0	0	0	166	0	0	0	17	1	0	0	75	0	0	1362	0	0	115	36.1408	-6.80703	2.63574	-2.58259	0.00980628	0.0471957
ENSSSCG00000037914	IL17RB	0	0	1	1	2	7	2	0	1911	1835	1	335	3	510	1	4444	3	1	958.923	-6.80842	1.71242	-3.97591	7.01e-05	0.00132578
ENSSSCG00000026996	ENSSSCG00000026996	0	0	0	1	0	0	0	0	0	9	7	4	11994	6	5	6	4	4	9.23266	-6.83022	1.25243	-5.45358	4.94e-08	2.92e-06
ENSSSCG00000007485	BCAS1	23	39	75	4	1	40	0	1308	1	2	124	247	3763	0	6240	1900	1	3	2446.12	-6.84641	1.56889	-4.36384	1.28e-05	0.000361066
ENSSSCG00000037747	ENSSSCG00000037747	0	0	0	0	0	0	0	0	0	1	0	0	16	12	3	0	0	7	7.25369	-6.88187	2.17336	-3.16647	0.001543	0.0131161
ENSSSCG00000008300	STAMBP	0	0	0	0	0	1	0	1	0	2	839	282	1	3	1	0	1	1	10.8208	-6.9057	1.43006	-4.82896	1.37e-06	5.51e-05
ENSSSCG00000015779	CDKN2AIP	1	11	12	8	4	1	1	1	1	2	12	1069	657	0	1	358	2	1	135.789	-6.91235	1.24365	-5.55812	2.73e-08	1.67e-06
ENSSSCG00000008637	TAF1B	0	1	64	1	0	0	0	0	187	0	9	0	9	0	2265	2	0	502	156.368	-6.91863	2.33048	-2.96876	0.00298999	0.0204433
ENSSSCG00000014984	MMP27	0	0	0	0	0	0	0	0	0	4	780	1	0	0	2	0	0	1	7.32967	-6.92252	2.18057	-3.17464	0.00150021	0.0128888
ENSSSCG00000005055	LGALS3	3	41	0	0	1	1	1	0	0	2	1094	0	514	1	0	186	775	0	97.2316	-6.95522	1.72533	-4.03124	5.55e-05	0.00112668
ENSSSCG00000011075	KIAA1217	0	60	0	73	0	0	464	1978	1	0	0	1	2	0	1	0	6502	2242	693.436	-6.96052	2.23373	-3.11609	0.00183264	0.0146873
ENSSSCG00000012027	ADAMTS5	0	0	1	3867	2	3	2	1	10	9	7	85	8294	3	12243	940	5	7	1247.3	-6.97724	1.62022	-4.30635	1.66e-05	0.000449378
ENSSSCG00000005124	IFT74	0	44	0	0	0	0	0	1	0	1	4	320	2	0	0	0	19	0	15.3648	-6.98915	1.9814	-3.52737	0.000419706	0.00517252
ENSSSCG00000003444	ENSSSCG00000003444	0	0	1	3347	0	1	89	0	1	1613	4	2	1	18159	532	293	8677	9	3420.44	-6.99062	1.89855	-3.68209	0.000231333	0.00336775
ENSSSCG00000025993	SGPP2	0	0	0	0	1	0	0	32	0	2	1429	106	2	0	2	351	1274	1	45.3882	-7.01541	1.75249	-4.0031	6.25e-05	0.00123107
ENSSSCG00000008796	RBM47	0	0	1	0	1	0	3	1	4	13	6	32	442	3	5700	2	3467	0	65.4077	-7.03126	1.62338	-4.33124	1.48e-05	0.000407632
ENSSSCG00000029260	NDNF	0	0	0	0	0	0	0	0	1	0	0	0	81	1	1	565	0	0	11.5971	-7.11122	2.73747	-2.59774	0.00938405	0.0455688
ENSSSCG00000022222	MTX2	1	0	0	243	165	1	0	0	13	2	66	51	6634	3	163	2138	4	4632	2590.43	-7.11807	1.76434	-4.0344	5.47e-05	0.00111528
ENSSSCG00000004710	ADAL	0	0	0	1	0	0	0	1	0	1	1	1373	2	0	0	0	1	117	13.0822	-7.1399	1.97921	-3.60744	0.000309229	0.00411802
ENSSSCG00000015868	ARL6IP6	35	2022	27	11	3	7	24	3477	3	7825	2440	865	7	14016	20	6	4	10156	7284.82	-7.18075	1.38354	-5.19013	2.1e-07	1.1e-05
ENSSSCG00000035554	LHFPL3	0	1	142	0	0	0	1	0	0	2355	0	1	1	0	1	0	34	1	22.2806	-7.21054	2.05358	-3.5112	0.00044609	0.00543211
ENSSSCG00000033821	ENSSSCG00000033821	0	0	1	15	0	0	0	0	10	7	1	12	128	131	167	138	997	363	215.538	-7.22487	1.5791	-4.57532	4.75e-06	0.000161082
ENSSSCG00000013589	SNAPC2	0	0	36	0	0	0	0	92	0	0	21	0	0	1	379	0	128	64	207.089	-7.24895	2.39224	-3.03019	0.002444	0.0179177
ENSSSCG00000000075	MRTFA	0	0	1	0	0	0	0	0	0	33	442	5	3	0	2	1	1	0	13.0171	-7.36849	1.63959	-4.4941	6.99e-06	0.000219028
ENSSSCG00000028995	TLE2	0	0	0	1	0	0	0	0	0	1	43	1330	0	2523	2	2	1	0	13.4629	-7.39514	1.82957	-4.04201	5.3e-05	0.00110117
ENSSSCG00000033946	DIDO1	0	0	0	0	0	119	0	0	0	1	0	1	68	0	1	979	1	0	10.5512	-7.42901	2.1471	-3.46002	0.00054013	0.00622718
ENSSSCG00000032816	ENSSSCG00000032816	0	23	0	30	0	0	0	0	0	0	0	1	381	0	1	1692	2	0	53.997	-7.45282	2.3164	-3.21741	0.00129351	0.0117187
ENSSSCG00000013262	AMBRA1	0	1	0	0	0	0	0	0	0	2	767	390	0	1	2	2	0	7	12.2932	-7.46887	1.51548	-4.92839	8.29e-07	3.55e-05
ENSSSCG00000036783	CCDC127	0	1	0	0	0	0	0	0	0	2	453	98	2	0	28	1	0	0	12.6553	-7.47714	1.71787	-4.35256	1.35e-05	0.00037718
ENSSSCG00000036817	PPP4C	1	0	0	0	0	0	0	761	0	1	0	14	0	0	0	0	3230	74	23.1138	-7.49868	2.52548	-2.96921	0.00298566	0.020442
ENSSSCG00000039254	ENSSSCG00000039254	0	0	1	1069	1	0	0	0	0	0	294	64	0	0	1151	521	0	0	51.1703	-7.52882	2.36504	-3.18338	0.00145566	0.0126122
ENSSSCG00000015196	SIAE	0	1	1	1	0	1	2	887	2	1	5	5	4540	2	3	1392	1	2	132.595	-7.54475	1.46497	-5.15009	2.6e-07	1.32e-05
ENSSSCG00000004383	OSTM1	0	2	0	424	1	0	0	0	0	6	1	1	7	6	18329	1245	5	1	123.415	-7.54591	1.72627	-4.37121	1.24e-05	0.000350477
ENSSSCG00000035867	GFOD1	2473	178	75	2	1	2	1	2	0	1097	67	152	7483	129	8280	4	2	3	3632.65	-7.55896	1.54762	-4.88425	1.04e-06	4.31e-05
ENSSSCG00000013901	IFI30	0	0	0	137	0	0	0	0	0	0	0	1	1	914	1	791	15	1	84.2453	-7.57492	2.21124	-3.42565	0.000613339	0.00681826
ENSSSCG00000035600	DNAJC12	0	5	7	2	1	2	1205	30	2	5	10	6	20106	3	5	3275	3	3	311.744	-7.57507	1.36777	-5.53825	3.06e-08	1.85e-06
ENSSSCG00000004729	ENSSSCG00000004729	0	0	0	0	0	1	0	0	0	0	108	393	1	74	324	0	0	1	16.1629	-7.61471	2.08312	-3.65543	0.000256746	0.00365582
ENSSSCG00000032834	ZNF169	0	0	0	0	0	0	0	0	1	0	233	1318	0	0	0	1	1	7	16.0022	-7.61537	2.039	-3.73486	0.000187818	0.00286865
ENSSSCG00000023709	PTPRJ	0	2	0	0	0	1	1102	0	0	0	4	0	1	597	1	1	1	138	43.6951	-7.61672	1.98253	-3.84192	0.000122077	0.00208758
ENSSSCG00000006754	AMPD1	0	31	2	2	0	0	206	0	1	456	3	2	15063	352	1	9	239	1951	2989.75	-7.63758	1.81216	-4.21463	2.5e-05	0.00062094
ENSSSCG00000033480	ENSSSCG00000033480	0	1	1	592	1	2	6246	4	3	10	9	74	17	43	6127	5244	10	17149	7487.28	-7.67239	1.65728	-4.62951	3.67e-06	0.000128427
ENSSSCG00000002714	WDR59	1	0	0	0	0	0	0	0	1	1	1436	1229	0	1	4	0	0	1	22.6855	-7.68923	1.80859	-4.2515	2.12e-05	0.000544028
ENSSSCG00000028282	SLC1A4	6	1859	2	2	2	1	1	5	2	2	5	172	2235	4283	2	1	1	2	311.126	-7.75878	1.37747	-5.63265	1.77e-08	1.11e-06
ENSSSCG00000006309	CD247	0	0	0	0	0	0	0	0	0	1	7	0	0	1281	40	0	0	7	13.5259	-7.7674	2.60126	-2.98602	0.00282635	0.0196908
ENSSSCG00000009956	GRK3	0	647	287	2	0	0	3	26	0	25749	25	0	8	3907	18	4	3	3	614.087	-7.77167	1.71907	-4.52087	6.16e-06	0.000200099
ENSSSCG00000015315	RBM48	0	1069	0	3	0	2	0	0	2	5	106	1037	7	7728	1926	2	2	1044	2064.55	-7.78754	1.81036	-4.30164	1.7e-05	0.000451091
ENSSSCG00000026064	LSM5	0	0	0	0	0	1	9	1	1	3	0	15	0	0	4	4229	192	3	124.841	-8.02528	1.95673	-4.10138	4.11e-05	0.000911516
ENSSSCG00000031433	COX11	0	0	0	0	1	1	2	0	0	8	1813	1	2	1	3	311	2	867	46.6413	-8.031	1.49175	-5.3836	7.3e-08	4.14e-06
ENSSSCG00000012551	RNF128	0	0	0	0	0	1	0	2	0	6	17	5	6	798	82	2	2	8	29.5968	-8.14467	1.45547	-5.59592	2.19e-08	1.36e-06
ENSSSCG00000009943	SSH1	1	91	2	2	1	2	118	3998	4	23000	9611	782	7212	6780	9661	4611	17	19	10955	-8.2038	1.33843	-6.12942	8.82e-10	6.5e-08
ENSSSCG00000010035	YWHAH	0	179	15	0	7	11	0	0	2	1731	6	862	2183	2418	2	28	0	399	1235.77	-8.20524	1.59105	-5.15714	2.51e-07	1.29e-05
ENSSSCG00000006987	SLC7A2	0	0	0	0	0	0	0	0	0	544	0	0	0	0	0	0	30	0	18.9446	-8.23735	2.96083	-2.7821	0.00540076	0.0307852
ENSSSCG00000040771	ENSSSCG00000040771	0	0	0	1	0	0	0	0	0	1	0	274	1	0	0	393	0	77	26.3524	-8.3072	2.43281	-3.41465	0.000638637	0.00696943
ENSSSCG00000003552	AUNIP	0	2	1	0	2146	2	5	0	0	6047	1120	3	15	5	1973	5	2	8	564.761	-8.33342	1.63607	-5.09356	3.51e-07	1.72e-05
ENSSSCG00000001107	SLC17A1	0	2176	18	6	1	2	113	7	3	21	3	2	13661	0	4	4	8	17399	1885.48	-8.43272	1.64745	-5.11864	3.08e-07	1.53e-05
ENSSSCG00000017209	MIF4GD	0	0	0	0	0	0	0	3	0	0	130	417	0	96	52	0	0	1	34.0291	-8.53964	2.06719	-4.13104	3.61e-05	0.000822071
ENSSSCG00000026618	CAVIN2	0	5	0	1	2	0	0	1	0	2	2	1	2	0	1	766	3	5898	74.1473	-8.54871	1.76753	-4.83653	1.32e-06	5.34e-05
ENSSSCG00000017290	STRADA	0	633	3	3	0	0	1	0	0	1	2958	5	0	1	1	3	282	256	278.855	-8.55609	1.69975	-5.03374	4.81e-07	2.23e-05
ENSSSCG00000003833	DAB1	0	0	0	0	0	0	0	0	0	1	767	1743	1	2	1	0	3	0	23.3266	-8.5931	1.82159	-4.71736	2.39e-06	8.8e-05
ENSSSCG00000026045	ENSSSCG00000026045	10	33	42	2	0	2	44	14	1	5441	81	1344	2	1	1	2	5399	3	1364.3	-8.66115	1.56427	-5.53686	3.08e-08	1.85e-06
ENSSSCG00000035134	MRPS7	0	1	0	0	2	0	0	2	0	3	128	497	1	185	90	0	1	1	60.5491	-8.6758	1.47582	-5.87862	4.14e-09	2.82e-07
ENSSSCG00000035596	ENSSSCG00000035596	0	0	0	0	0	0	0	0	0	579	7	0	1	0	92	0	0	0	25.686	-8.69079	2.95979	-2.93628	0.00332171	0.0218232
ENSSSCG00000040199	AFG1L	0	0	0	1	0	0	0	0	0	0	1	22	0	0	0	157	0	98	14.7811	-8.75375	2.66123	-3.28937	0.00100413	0.00974485
ENSSSCG00000026579	ENSSSCG00000026579	0	206	0	0	0	0	0	0	0	0	0	677	1	0	0	752	0	0	6.00347	-8.79747	2.90989	-3.0233	0.00250038	0.0181081
ENSSSCG00000016329	ENSSSCG00000016329	0	0	1	0	0	0	0	4	0	1	0	2	0	0	2	299	1	4451	29.2107	-8.8016	2.17863	-4.03998	5.35e-05	0.00110756
ENSSSCG00000039833	ENSSSCG00000039833	3	11	0	3	0	0	1	0	0	2900	1	1449	4	2	627	4	0	4	189.197	-8.81375	1.76859	-4.98348	6.24e-07	2.77e-05
ENSSSCG00000011746	SKIL	0	292	3	38	2	7	2	3	4	2405	2	86	4	10723	876	69	3	3	2503.4	-8.83708	1.45466	-6.07501	1.24e-09	9.04e-08
ENSSSCG00000016517	SVOPL	0	1417	2	1	0	0	3	38	0	1622	190	1	2	2067	1	636	0	0	781.872	-8.88897	1.76692	-5.03077	4.89e-07	2.24e-05
ENSSSCG00000013350	DBX1	0	0	3	0	0	0	0	0	0	0	0	0	209	879	1	0	1	1	29.8274	-8.97319	2.60749	-3.44132	0.000578889	0.00657121
ENSSSCG00000001068	CAP2	0	0	0	0	0	0	390	0	0	2	0	0	2	1	2884	605	2	1495	517.584	-9.00996	2.38847	-3.77228	0.000161765	0.00258404
ENSSSCG00000011956	TRMT10C	0	0	0	1	0	0	0	0	0	0	4	679	255	23	1	0	0	1	44.909	-9.10593	1.96767	-4.62777	3.7e-06	0.00012888
ENSSSCG00000034035	TMEM69	0	0	0	0	10	169	0	4	1	3094	57	4	1	0	1	2	600	0	380.602	-9.14383	2.23088	-4.09875	4.15e-05	0.00091359
ENSSSCG00000035213	ZBTB18	0	1377	1223	8	312	3	12	8	12	6874	4671	6776	103716	1557	263	15889	17284	48	28732.6	-9.15639	1.31991	-6.93716	4e-12	3.18e-10
ENSSSCG00000028010	ABHD3	0	0	0	0	0	0	0	0	0	2	1576	87	0	1200	1	277	1	0	39.0362	-9.32757	1.87452	-4.97598	6.49e-07	2.86e-05
ENSSSCG00000020211	U6	0	0	0	0	0	0	13	0	0	260	0	0	0	925	102	0	0	0	235.232	-9.43572	2.92715	-3.22352	0.00126627	0.0116042
ENSSSCG00000040194	PABPC5	0	0	0	0	0	1	0	0	0	16	15	8	21	9	10	5	65	10	55.9119	-9.43851	1.51908	-6.21331	5.19e-10	3.86e-08
ENSSSCG00000021206	IL1RAP	0	0	0	0	0	0	0	0	0	0	2	1	2	5194	0	0	72	0	45.763	-9.52005	2.85612	-3.33321	0.000858506	0.00871897
ENSSSCG00000039555	JOSD1	0	10	81	3	1	1820	1	2	2	6	2	140	12419	4	4	2	7484	6	1706.73	-9.53346	1.58087	-6.0305	1.63e-09	1.15e-07
ENSSSCG00000017953	FXR2	1	1	1	0	0	0	8	0	0	0	1	26	3	1	819	1	10068	2	228.8	-9.53984	1.92254	-4.9621	6.97e-07	3.04e-05
ENSSSCG00000005474	SAL1	0	0	1	0	0	0	0	0	0	0	0	494	2	0	1	4538	94	0	64.2014	-9.62814	2.55257	-3.77193	0.000161987	0.00258404
ENSSSCG00000036560	PAWR	0	1	0	0	0	0	0	0	0	167	0	275	5023	0	0	168	1	1	60.5106	-9.72448	2.02941	-4.79178	1.65e-06	6.49e-05
ENSSSCG00000010757	EBF3	0	0	0	0	0	41	21	0	0	4	5	127	9241	61	8	3	27391	1	1279.36	-9.87249	2.01623	-4.89651	9.76e-07	4.13e-05
ENSSSCG00000012397	ENSSSCG00000012397	0	0	0	0	9	0	1	0	0	2142	0	262	3	245	12904	0	5	2	575.461	-10.1217	2.13342	-4.74437	2.09e-06	8e-05
ENSSSCG00000017421	ACLY	0	4	0	0	0	1	0	2	0	228	0	0	0	0	0	448	184	0	214.385	-10.2137	2.48128	-4.1163	3.85e-05	0.00086541
ENSSSCG00000031033	FAM133A	0	77	0	0	0	0	0	0	0	0	1	90	3981	1	408	0	0	0	114.092	-10.4774	2.75081	-3.80885	0.000139615	0.00231547
ENSSSCG00000000094	SUN2	0	31	1	0	0	83	0	0	0	2532	13	113	3	0	1	1	4879	2	629.712	-10.5094	2.06623	-5.08626	3.65e-07	1.74e-05
ENSSSCG00000012699	FHL1	0	170	0	2	0	0	0	112	0	9271	22	222	2	10	5	872	9197	5	2384.9	-10.5119	1.85488	-5.66717	1.45e-08	9.27e-07
ENSSSCG00000004207	ENSSSCG00000004207	0	4	0	1	0	1036	0	0	0	1	1	1	1	1	1	1391	955	2	130.427	-10.6732	1.9606	-5.44386	5.21e-08	3.03e-06
ENSSSCG00000032616	ENSSSCG00000032616	451	0	0	0	0	0	0	0	0	386	2	1	0	1	5544	0	1	1	96.7363	-10.87	2.3206	-4.68413	2.81e-06	0.000100482
ENSSSCG00000009802	WDR66	0	10	0	0	0	0	0	40	0	119	47	42	5358	759	316	1	0	3	968.18	-11.0716	1.8314	-6.04543	1.49e-09	1.07e-07
ENSSSCG00000022224	TAF8	0	0	0	0	0	0	2	2	0	680	24	22	2	6051	1	0	0	0	169.312	-11.0762	2.30023	-4.81527	1.47e-06	5.84e-05
ENSSSCG00000009408	LRCH1	0	0	0	0	0	0	1	0	38	0	1	1	568	0	0	0	315	0	77.6706	-11.3934	2.96536	-3.84216	0.000121959	0.00208758
ENSSSCG00000025238	SHOX2	0	3	0	0	0	0	0	0	0	0	296	208	79	361	277	0	0	0	146.998	-11.9299	2.19968	-5.4235	5.84e-08	3.37e-06
ENSSSCG00000023162	CDH3	0	1	0	0	0	0	0	0	0	285	1	2	4	0	11085	1	1	0	71.8559	-12.2224	2.24463	-5.44518	5.18e-08	3.03e-06
ENSSSCG00000002844	PHKB	1	1	0	0	0	0	0	0	0	3	0	3	2	6673	0	1	2	1420	437.033	-12.7162	2.30161	-5.5249	3.3e-08	1.96e-06
ENSSSCG00000017546	ZNF652	3	0	0	0	0	0	0	0	0	31	28	366	544	3	1971	1	1	1870	1205.36	-12.7416	1.84321	-6.91274	4.75e-12	3.73e-10
ENSSSCG00000007495	CASS4	0	2	0	0	0	0	0	0	0	14208	9	4	5	3687	7	2	2	4	572.734	-14.313	1.96233	-7.29386	3.01e-13	2.42e-11
ENSSSCG00000033977	ENSSSCG00000033977	0	0	0	0	0	0	0	0	0	0	0	508	0	1	201	0	0	0	4.55003	-21.8542	2.97976	-7.3342	2.23e-13	1.81e-11
ENSSSCG00000008803	ATP8A1	0	0	0	0	0	0	0	0	0	2	1176	0	0	1	0	323	0	0	8.89662	-22.7501	2.89802	-7.85021	4.15e-15	3.91e-13
ENSSSCG00000029837	VWA8	0	0	0	0	0	0	0	0	0	0	1	0	504	206	1	0	1	0	32.5994	-24.5764	2.82571	-8.6974	3.4e-18	5.39e-16
ENSSSCG00000007433	PCIF1	0	0	0	0	0	0	0	0	0	0	0	0	265	0	1	0	1	3328	37.1267	-24.6037	2.96637	-8.29421	1.09e-16	1.28e-14
ENSSSCG00000039731	ENSSSCG00000039731	0	0	0	0	0	0	0	0	0	140	0	75	1	1	0	1	1423	0	35.6897	-24.6952	2.48018	-9.95702	2.35e-23	7.64e-21
ENSSSCG00000022912	NT5C3A	0	0	0	0	0	0	0	0	0	170	0	0	1	0	0	1357	1	0	42.8522	-24.9555	2.96611	-8.41352	3.98e-17	4.99e-15
ENSSSCG00000009062	MGARP	0	0	0	0	0	0	0	0	1178	1	57	0	1	3340	193	1	0	0	54.3716	-25.1949	2.55049	-9.87845	5.16e-23	1.6e-20
ENSSSCG00000009532	POGLUT2	0	0	0	0	0	0	0	0	0	0	4	43	6418	1	1	752	1	0	71.1588	-25.3458	2.32078	-10.9213	9.12e-28	4.66e-25
ENSSSCG00000013237	SPI1	0	0	0	0	0	0	0	0	0	1	1	0	2	0	262	1	3	4612	75.1352	-25.7416	2.41315	-10.6672	1.45e-26	6.47e-24
ENSSSCG00000015113	ABCG4	0	0	0	0	0	0	0	0	0	3	3	2	18012	859	7773	0	2	0	134.299	-26.5547	2.44135	-10.8771	1.48e-27	7.06e-25
ENSSSCG00000032662	FGF6	0	0	0	0	0	0	0	0	0	4396	1	1	1528	1	2	2	0	1	210.05	-27.1817	2.35721	-11.5313	9.18e-31	1.09e-27
ENSSSCG00000032444	PLXDC2	1002	0	0	0	0	0	0	0	0	0	6	0	0	0	764	0	0	3463	211.805	-27.1912	2.96477	-9.17144	4.67e-20	9.27e-18
ENSSSCG00000038575	ENSSSCG00000038575	0	0	0	0	0	0	0	0	0	2	0	0	0	2969	0	0	1711	0	457.141	-28.2699	2.96458	-9.5359	1.49e-21	3.54e-19

## Sheet: IVF 8-cell vs. PA 8-cell
Gene	Gene_name	IVF 8-cell-1-1	IVF 8-cell-1-2	IVF 8-cell-1-3	PA 8-cell-1-1	PA 8-cell-1-2	PA 8-cell-1-4	baseMean	log2FoldChange	lfcSE	stat	pvalue	padj
ENSSSCG00000007074	TASP1	3266	0	1859	0	0	0	1687.84	28.4951	3.43726	8.29005	1.13e-16	1.91e-13
ENSSSCG00000038249	ENSSSCG00000038249	2705	0	2064	0	0	0	1495.27	28.3247	3.42679	8.26566	1.39e-16	1.91e-13
ENSSSCG00000013745	FARSA	0	341	5824	0	0	0	1119.52	27.9309	3.43316	8.13564	4.1e-16	2.35e-13
ENSSSCG00000003585	GJB5	0	8326	669	0	0	0	1055.5	27.8481	3.38697	8.22213	2e-16	1.91e-13
ENSSSCG00000009293	ENSSSCG00000009293	0	667	4412	0	0	0	893.809	27.6205	3.39246	8.14173	3.9e-16	2.35e-13
ENSSSCG00000008347	FBXO48	91	0	0	0	0	0	37.4104	23.2811	3.7537	6.20218	5.57e-10	1.99e-07
ENSSSCG00000023739	SNORD96	84	0	0	0	0	0	34.5327	23.1726	3.74917	6.18073	6.38e-10	1.99e-07
ENSSSCG00000004675	DUOX1	80	0	0	0	0	0	32.8883	23.1066	3.74643	6.16763	6.93e-10	1.99e-07
ENSSSCG00000016042	ANKAR	71	0	0	0	0	0	29.1884	22.9483	3.73988	6.13612	8.46e-10	2.07e-07
ENSSSCG00000014880	AQP11	67	0	0	0	0	0	27.544	22.8723	3.73676	6.12089	9.31e-10	2.07e-07
ENSSSCG00000011837	MELTF	66	0	0	0	0	0	27.1329	22.8486	3.73596	6.11585	9.6e-10	2.07e-07
ENSSSCG00000006160	STMN2	64	0	0	0	0	0	26.3106	22.8087	3.73433	6.10784	1.01e-09	2.07e-07
ENSSSCG00000037955	ENSSSCG00000037955	56	0	0	0	0	0	23.0218	22.6262	3.72745	6.07016	1.28e-09	2.44e-07
ENSSSCG00000013604	MYO1F	52	0	0	0	0	0	21.3774	22.5256	3.72377	6.04914	1.46e-09	2.61e-07
ENSSSCG00000018758	ssc-mir-214	51	0	0	0	0	0	20.9663	22.3677	3.72283	6.00825	1.88e-09	3.16e-07
ENSSSCG00000012178	ENSSSCG00000012178	4386	186	1996	0	0	0	2194.52	14.7559	2.9535	4.99606	5.85e-07	6.45e-05
ENSSSCG00000022230	CD9	1	12190	4044	0	0	0	2114.77	14.7023	3.11725	4.71643	2.4e-06	0.000208382
ENSSSCG00000034141	ENSSSCG00000034141	1492	7554	1	0	0	0	1458.49	14.1662	3.13221	4.52275	6.1e-06	0.000426542
ENSSSCG00000010514	RRP12	2280	4476	1	0	0	0	1438.15	14.1459	3.13451	4.51295	6.39e-06	0.000427943
ENSSSCG00000011449	GNL3	2594	278	1220	0	0	0	1324.02	14.0269	2.9094	4.82125	1.43e-06	0.000145972
ENSSSCG00000022868	KCTD4	1857	1	2342	0	0	0	1198.39	13.8827	3.1468	4.41171	1.03e-05	0.000534239
ENSSSCG00000009541	ABHD13	2080	844	0	0	0	1	949.551	13.6208	3.21509	4.23653	2.27e-05	0.000903274
ENSSSCG00000039563	GIMD1	1586	2203	0	0	0	0	898.422	13.4668	3.38527	3.97805	6.95e-05	0.00181339
ENSSSCG00000002723	AARS1	6101	16285	0	2	0	0	4330.1	13.3394	3.2206	4.14191	3.44e-05	0.00109642
ENSSSCG00000033838	ssc-mir-6529	0	1428	3172	0	0	0	748.69	13.2039	3.35335	3.93753	8.23e-05	0.00206894
ENSSSCG00000004947	LCTL	1279	1765	1	0	0	0	723.407	13.1546	3.11214	4.22686	2.37e-05	0.000903274
ENSSSCG00000034500	MSX2	412	76	2779	0	0	0	693.87	13.0948	2.92856	4.47142	7.77e-06	0.000463973
ENSSSCG00000029708	SLC25A38	4524	861	0	0	1	0	1956.4	13.0716	3.25282	4.01856	5.86e-05	0.00164474
ENSSSCG00000010700	NSMCE4A	3264	1	1387	1	0	0	1599.71	12.9884	2.99083	4.34274	1.41e-05	0.000660905
ENSSSCG00000027361	OVOL1	0	1583	2441	0	0	0	630.298	12.9556	3.33911	3.87996	0.000104472	0.00253654
ENSSSCG00000010391	ERCC6	3412	1	307	1	0	0	1460.02	12.8529	3.03565	4.23397	2.3e-05	0.000903274
ENSSSCG00000033998	SLC43A3	565	3361	2265	0	0	1	1028.82	12.8417	2.57024	4.99631	5.84e-07	6.45e-05
ENSSSCG00000034814	MRTO4	1005	1198	0	0	0	0	547.159	12.7513	3.36902	3.78487	0.000153787	0.00333789
ENSSSCG00000000164	CRY1	5848	7538	31	0	2	0	3253.55	12.7438	2.83145	4.50079	6.77e-06	0.000431032
ENSSSCG00000017262	SLC16A6	40	7415	8687	0	0	6	2459.11	12.6915	2.71308	4.6779	2.9e-06	0.000237249
ENSSSCG00000037816	TMEM167B	292	3595	2	0	0	0	522.523	12.6855	3.06776	4.1351	3.55e-05	0.00111303
ENSSSCG00000010261	PPA1	4	3177	4643	0	1	0	1219.35	12.6093	2.84951	4.42509	9.64e-06	0.000511472
ENSSSCG00000029624	TADA2B	120	3838	0	0	0	0	478.622	12.5585	3.39118	3.70327	0.000212839	0.00409632
ENSSSCG00000017668	VMP1	66	3696	3843	0	1	0	1154.35	12.5447	2.70781	4.63278	3.61e-06	0.000287129
ENSSSCG00000005004	LRR1	91	2	2187	0	0	0	443.708	12.4495	3.11693	3.99416	6.49e-05	0.00177152
ENSSSCG00000002805	CFAP20	560	918	563	0	0	0	437.434	12.4294	2.79084	4.45363	8.44e-06	0.00047434
ENSSSCG00000035518	ENSSSCG00000035518	2062	1	2999	0	0	4	1404.86	12.2903	2.93233	4.19132	2.77e-05	0.000983427
ENSSSCG00000000860	NUP37	1904	1308	2	1	0	0	929.634	12.2116	2.91659	4.18694	2.83e-05	0.00098788
ENSSSCG00000024361	TFB1M	597	1065	1	0	0	0	364.737	12.1666	3.08111	3.94878	7.86e-05	0.00199157
ENSSSCG00000026281	SCAP	60	0	1783	0	0	0	355.727	12.1303	3.41355	3.55357	0.000380044	0.006117
ENSSSCG00000017499	STARD3	0	255	1551	0	0	0	316.506	11.9619	3.34847	3.57234	0.000353807	0.00585388
ENSSSCG00000004946	ZWILCH	5824	9786	31	3	1	0	3495.52	11.9572	2.60916	4.58276	4.59e-06	0.000328674
ENSSSCG00000028117	CDK5RAP2	687	239	1	0	0	0	309.347	11.9287	3.11592	3.82832	0.000129022	0.00293372
ENSSSCG00000007723	RCC1L	85	2429	0	0	0	0	306.633	11.9162	3.37089	3.53502	0.000407737	0.00638342
ENSSSCG00000006790	WDR77	0	5648	314	1	0	0	690.263	11.7603	3.1636	3.71737	0.000201308	0.00401879
ENSSSCG00000021427	DCTN4	246	1519	16	0	0	0	274.006	11.7544	2.92491	4.01873	5.85e-05	0.00164474
ENSSSCG00000003728	TRAPPC8	1	4431	13688	3	1	0	3038.48	11.7496	2.74289	4.28364	1.84e-05	0.000823077
ENSSSCG00000028227	RPN2	5643	18	864	1	0	9	2482.98	11.7404	2.63615	4.45361	8.44e-06	0.00047434
ENSSSCG00000032242	ENSSSCG00000032242	27	2307	2	0	0	0	269.515	11.7305	3.10425	3.77886	0.000157546	0.00336484
ENSSSCG00000008549	SLC4A1AP	0	1751	7714	0	2	0	1628.68	11.7177	3.18518	3.67883	0.000234309	0.00435905
ENSSSCG00000008924	UBA6	4551	3069	1	2	1	0	2215.09	11.706	2.77246	4.22226	2.42e-05	0.000903274
ENSSSCG00000014121	ZFYVE16	614	5	65	0	0	0	265.046	11.7057	3.0798	3.8008	0.000144231	0.00317863
ENSSSCG00000023097	ZNF408	1503	0	139	1	0	0	643.916	11.6532	3.23668	3.60035	0.000317788	0.00542582
ENSSSCG00000009114	PRSS12	2	537	962	0	0	0	239.508	11.5604	2.99623	3.8583	0.000114178	0.0026595
ENSSSCG00000000161	PWP1	83	770	635	0	0	0	238.152	11.5525	2.79996	4.12594	3.69e-05	0.00113747
ENSSSCG00000011546	MTMR14	506	233	0	0	0	0	234.08	11.5262	3.36133	3.42904	0.000605711	0.00842408
ENSSSCG00000024881	TCP11L2	110	0	1014	0	0	0	233.497	11.5229	3.36333	3.42605	0.00061243	0.00844754
ENSSSCG00000004500	C18orf25	3209	2641	1535	1	2	0	1900.38	11.4374	2.43194	4.703	2.56e-06	0.000216022
ENSSSCG00000014057	FAF2	128	1451	0	0	0	0	214.919	11.4035	3.33285	3.42155	0.00062266	0.00849486
ENSSSCG00000025912	URI1	6585	6547	2	2	2	7	3441.11	11.3587	2.46685	4.60454	4.13e-06	0.000311665
ENSSSCG00000026449	ENSSSCG00000026449	111	4251	0	1	0	0	521.335	11.3559	3.18242	3.56833	0.000359263	0.00588165
ENSSSCG00000030255	EIF4G1	474	2550	61	1	0	0	491.631	11.3138	2.69971	4.19075	2.78e-05	0.000983427
ENSSSCG00000027115	ENSSSCG00000027115	4789	2322	79	2	2	0	2244.12	11.2638	2.56611	4.38944	1.14e-05	0.00057622
ENSSSCG00000029502	ENSSSCG00000029502	385	1343	118	0	0	1	330.455	11.2033	2.62099	4.27446	1.92e-05	0.000844512
ENSSSCG00000038776	GET3	988	10642	8559	6	0	2	3187.12	11.1639	2.35741	4.73567	2.18e-06	0.000201778
ENSSSCG00000037509	ENSSSCG00000037509	50	1442	0	0	0	0	181.846	11.1626	3.3514	3.33072	0.00086623	0.0108849
ENSSSCG00000030002	C18orf21	85	513	452	0	0	0	176.25	11.1182	2.79032	3.98456	6.76e-05	0.0017934
ENSSSCG00000011755	NCEH1	7	206	806	0	0	0	175.574	11.1125	2.94194	3.77728	0.000158553	0.00336484
ENSSSCG00000024748	THUMPD1	3094	4047	5716	5	1	0	2787.3	11.0529	2.39699	4.61114	4e-06	0.000310097
ENSSSCG00000027916	ENSSSCG00000027916	0	1395	30	0	0	0	161.604	10.9925	3.3595	3.27205	0.00106772	0.012236
ENSSSCG00000017082	SPARC	1	65	827	0	0	0	161.236	10.9893	3.08362	3.56378	0.000365551	0.00591697
ENSSSCG00000011739	PDCD10	3274	710	0	1	2	0	1426.1	10.9864	3.00168	3.6601	0.000252114	0.00459597
ENSSSCG00000010874	ADSS2	6079	2410	17830	1	11	0	6082.34	10.9794	2.50241	4.38754	1.15e-05	0.00057622
ENSSSCG00000037445	ENSSSCG00000037445	74	695	2950	0	0	5	656.164	10.9731	2.66716	4.11413	3.89e-05	0.00118451
ENSSSCG00000029539	RAB23	911	0	129	1	0	0	398.686	10.9668	3.20503	3.42175	0.000622186	0.00849486
ENSSSCG00000025134	FAM171B	2865	4768	1	3	1	0	1712.22	10.922	2.73393	3.995	6.47e-05	0.00177152
ENSSSCG00000003867	TXNDC12	0	1210	38	0	0	0	142.397	10.81	3.3408	3.23575	0.00121325	0.0136758
ENSSSCG00000016193	CNOT9	2927	439	16484	2	7	4	4315.55	10.8066	2.25585	4.79046	1.66e-06	0.000164253
ENSSSCG00000037458	ENSSSCG00000037458	0	1169	45	0	0	0	139.111	10.7763	3.33251	3.2337	0.00122199	0.0136758
ENSSSCG00000022994	CYB5R4	65	2662	15	0	1	0	327.517	10.716	2.81139	3.81164	0.000138048	0.00306596
ENSSSCG00000013772	ASF1B	1119	2152	1	1	1	0	701.394	10.6372	2.7406	3.88133	0.000103886	0.00253654
ENSSSCG00000036610	ARMC8	101	5795	19	1	1	0	693.711	10.6288	2.66409	3.98965	6.62e-05	0.00178851
ENSSSCG00000025602	DOCK4	49	934	0	0	0	0	124.614	10.6174	3.32506	3.19316	0.00140727	0.0152145
ENSSSCG00000013602	HNRNPM	2158	839	219	2	0	4	1022.31	10.6168	2.4328	4.36402	1.28e-05	0.000609729
ENSSSCG00000009522	PCCA	717	0	83	0	1	0	310.431	10.6051	3.20876	3.30505	0.000949596	0.0114311
ENSSSCG00000017346	EFTUD2	2522	2969	0	0	0	16	1369.73	10.5993	3.11815	3.39922	0.000675772	0.00896337
ENSSSCG00000017642	MTMR4	0	1324	802	0	1	0	297.264	10.5518	3.08978	3.41505	0.00063771	0.00863067
ENSSSCG00000008807	GUF1	112	583	14	0	0	0	113.853	10.4874	2.88917	3.62992	0.000283513	0.00498321
ENSSSCG00000015793	UFSP2	1799	1480	187	1	2	0	940.574	10.4169	2.4933	4.17797	2.94e-05	0.00101227
ENSSSCG00000008513	BIRC6	4926	10106	5	2	7	4	3158.86	10.3523	2.42618	4.26691	1.98e-05	0.000847505
ENSSSCG00000015798	ANKRD37	143	1722	1	0	1	0	251.842	10.3288	2.89236	3.57107	0.000355524	0.00585388
ENSSSCG00000004215	KIAA0408	508	377	0	1	0	0	251.227	10.3052	3.13282	3.28944	0.00100389	0.0117874
ENSSSCG00000016104	TRAK2	0	1751	270	1	0	0	246.204	10.2797	3.09368	3.32279	0.000891219	0.0111015
ENSSSCG00000009741	PUS1	551	124	0	1	0	0	240.606	10.2402	3.16844	3.23192	0.00122959	0.0136866
ENSSSCG00000028638	UTP4	1488	11623	3	6	1	1	1913.96	10.2328	2.50163	4.09047	4.31e-05	0.00128479
ENSSSCG00000014956	ANKRD49	586	1267	0	0	0	5	382.884	10.2293	3.0946	3.30551	0.000948027	0.0114311
ENSSSCG00000032782	PNPO	1858	592	3972	6	0	1	1568.91	10.1986	2.44609	4.16936	3.05e-05	0.00101759
ENSSSCG00000039301	UPF1	5311	4622	3700	9	4	0	3390.35	10.1624	2.39622	4.24103	2.22e-05	0.000903274
ENSSSCG00000024800	DSC2	0	1447	18696	0	13	0	3636.62	10.0907	3.28048	3.07598	0.00209814	0.020657
ENSSSCG00000015115	CBL	680	1198	2	1	0	3	414.295	10.0595	2.63189	3.82215	0.000132294	0.00296112
ENSSSCG00000035133	MTMR9	0	13111	4099	5	4	0	2229.71	10.055	2.89929	3.46809	0.000524163	0.00750863
ENSSSCG00000002706	ADAT1	45	581	1	0	0	0	83.6716	10.0434	3.03067	3.31391	0.000920003	0.0113267
ENSSSCG00000033876	RAB35	1118	11690	941	4	4	0	1943.8	10.0278	2.40135	4.17592	2.97e-05	0.00101227
ENSSSCG00000005457	LPAR1	118	1416	0	0	1	0	207.152	10.0277	3.12193	3.21202	0.00131806	0.0144131
ENSSSCG00000010183	COG2	1	696	22	0	0	0	82.3453	10.0208	3.05274	3.28258	0.00102863	0.0120056
ENSSSCG00000031169	ENSSSCG00000031169	460	3483	1841	2	2	0	921.473	9.99066	2.36666	4.22142	2.43e-05	0.000903274
ENSSSCG00000013928	ENSSSCG00000013928	5240	4611	3682	6	8	0	3356.97	9.97639	2.3954	4.16482	3.12e-05	0.00102613
ENSSSCG00000036694	ENSSSCG00000036694	89	377	0	0	0	0	78.7566	9.95501	3.2824	3.03284	0.00242263	0.0230592
ENSSSCG00000000509	ZFC3H1	655	1447	4	1	1	0	432.343	9.947	2.65159	3.75133	0.000175898	0.00365181
ENSSSCG00000007058	PLCB4	19	628	0	0	0	0	78.0543	9.94289	3.32539	2.98999	0.00278987	0.0255367
ENSSSCG00000016034	COL3A1	0	80	361	0	0	0	75.9773	9.90379	3.2845	3.01531	0.00256719	0.0239115
ENSSSCG00000011540	SETD5	16	1008	322	0	1	0	179.371	9.85931	2.69018	3.66493	0.000247406	0.00454371
ENSSSCG00000004263	ZUP1	1575	4	3644	2	4	0	1326.01	9.85626	2.65574	3.7113	0.0002062	0.00401879
ENSSSCG00000028004	RIN2	2	858	2694	2	1	0	597.698	9.82178	2.65236	3.70303	0.000213037	0.00409632
ENSSSCG00000004328	MDN1	252	3568	289	1	1	3	556.981	9.81299	2.21376	4.43272	9.31e-06	0.000503015
ENSSSCG00000011705	COMMD2	0	1048	2311	0	0	11	546.892	9.77758	3.05449	3.20105	0.00136926	0.0149161
ENSSSCG00000031105	C9orf85	0	542	47	0	0	0	69.3508	9.77271	3.27891	2.98047	0.00287806	0.0260938
ENSSSCG00000027514	ELP5	122	54	62	0	0	0	67.7066	9.73626	2.85132	3.41465	0.000638639	0.00863067
ENSSSCG00000012680	GPC3	0	49	320	0	0	0	64.8972	9.67643	3.29158	2.93975	0.00328473	0.028779
ENSSSCG00000033568	ZC3H10	142	0	30	0	0	0	63.947	9.65304	3.34395	2.88672	0.00389282	0.0325204
ENSSSCG00000016170	BARD1	54	4752	4	1	2	0	555.2	9.64059	2.70502	3.56396	0.000365298	0.00591697
ENSSSCG00000017735	RHOT1	2	6551	2951	3	3	4	1283.14	9.63778	2.37359	4.06042	4.9e-05	0.00143205
ENSSSCG00000037016	ID1	0	24	321	0	0	0	62.2865	9.61714	3.31687	2.89946	0.00373802	0.0314059
ENSSSCG00000003132	ENSSSCG00000003132	0	517	21	0	0	0	61.7269	9.60482	3.30159	2.90915	0.00362415	0.0309946
ENSSSCG00000001137	H1-3	137	6	26	0	0	0	61.8199	9.60426	2.98841	3.21383	0.00130975	0.0143772
ENSSSCG00000010456	PANK1	47	1715	0	1	0	1	211.419	9.59406	2.92918	3.27534	0.00105535	0.0121429
ENSSSCG00000035134	MRPS7	738	1	87	2	0	0	320.096	9.59172	2.96843	3.23125	0.00123251	0.0136866
ENSSSCG00000032942	ENSSSCG00000032942	0	40	298	0	0	0	59.8056	9.55859	3.29351	2.90225	0.00370491	0.0313708
ENSSSCG00000011274	CTNNB1	223	2040	5531	6	2	0	1348.66	9.5577	2.43993	3.91721	8.96e-05	0.00223174
ENSSSCG00000001946	MBIP	291	14394	9882	1	0	86	3569.18	9.5448	2.4707	3.86319	0.000111914	0.00265584
ENSSSCG00000031844	ENSSSCG00000031844	433	19	7460	5	3	5	1567.4	9.54251	2.36421	4.03624	5.43e-05	0.00155612
ENSSSCG00000021250	FKBP9	726	0	68	2	0	0	311.523	9.54071	3.21134	2.97095	0.00296881	0.0267473
ENSSSCG00000002445	ENSSSCG00000002445	443	8792	4847	7	5	0	2068.32	9.53978	2.39395	3.98496	6.75e-05	0.0017934
ENSSSCG00000034966	TTC33	831	587	707	0	3	0	539.334	9.53431	2.63077	3.62415	0.000289912	0.00506462
ENSSSCG00000015326	COL1A2	10	58	253	0	0	0	57.5746	9.50443	2.88248	3.2973	0.000976176	0.0116531
ENSSSCG00000037999	PPP1R14B	0	32	278	0	0	0	55.1973	9.44294	3.29648	2.86456	0.00417595	0.034281
ENSSSCG00000006522	GBA	120	51	1	0	0	0	55.2226	9.44137	3.04232	3.10334	0.00191348	0.0191014
ENSSSCG00000001903	EDC3	760	1635	3443	0	0	30	1136.16	9.43776	2.56067	3.68566	0.000228109	0.00429955
ENSSSCG00000007097	SEC23B	53	21	1485	1	1	0	300.343	9.42239	2.63797	3.57184	0.000354486	0.00585388
ENSSSCG00000030610	FNBP4	847	6	5280	2	6	0	1331.23	9.41683	2.656	3.54549	0.00039189	0.00627242
ENSSSCG00000040634	ERP44	116	6	31	0	0	0	54.1151	9.41204	2.9701	3.16894	0.00152998	0.016356
ENSSSCG00000037772	ATP5PB	1320	1485	16	0	0	19	712.718	9.39969	2.71977	3.45606	0.00054814	0.00777436
ENSSSCG00000014828	RAB6A	134	6057	96	3	2	0	751.574	9.37364	2.51937	3.72063	0.000198725	0.00401879
ENSSSCG00000015908	TTC21B	135	4	4758	2	4	0	940.865	9.35917	2.70297	3.46255	0.000535082	0.00762691
ENSSSCG00000005596	ARPC5L	0	211	147	0	0	0	50.8953	9.32644	3.23172	2.88591	0.00390286	0.0325204
ENSSSCG00000012318	MAGED1	0	29	250	0	0	0	49.6628	9.29059	3.29273	2.82155	0.00477923	0.0377304
ENSSSCG00000011612	RPN1	78	31	74	0	0	0	49.2736	9.27759	2.84713	3.25858	0.00111971	0.0127676
ENSSSCG00000038491	MEX3B	9	0	244	0	0	0	49.0049	9.271	3.34193	2.77414	0.00553473	0.0419498
ENSSSCG00000015090	MPZL3	0	729	21	0	0	1	85.4917	9.25544	3.08646	2.99873	0.00271111	0.0249753
ENSSSCG00000007995	MCRIP2	3	700	28	0	0	1	84.781	9.24222	2.77772	3.32727	0.000877025	0.0109724
ENSSSCG00000006283	SCYL3	2	7999	1316	3	5	0	1141.83	9.2241	2.63856	3.49589	0.000472489	0.00707816
ENSSSCG00000030204	IPPK	108	18	0	0	0	0	46.4126	9.19003	3.33984	2.75164	0.00592979	0.0439049
ENSSSCG00000004371	CRYBG1	833	1498	3	3	1	0	511.474	9.18119	2.63032	3.49052	0.000482077	0.00708282
ENSSSCG00000027905	ENSSSCG00000027905	0	17175	6204	15	8	0	3078.34	9.17639	2.92638	3.13575	0.00171418	0.0176026
ENSSSCG00000018053	MED9	1	379	14	0	0	0	45.4026	9.16289	3.02511	3.02895	0.00245407	0.023128
ENSSSCG00000001990	NOP9	0	286	60	0	0	0	43.1304	9.08811	3.23789	2.8068	0.00500359	0.0390607
ENSSSCG00000039555	JOSD1	163	3996	2	1	3	0	515.338	9.07893	2.68221	3.38487	0.000712112	0.00931599
ENSSSCG00000025423	KCNK5	0	44	363	0	0	1	72.374	9.01443	3.06286	2.94314	0.00324899	0.0285532
ENSSSCG00000039969	THAP1	112	3753	15	2	2	0	469.564	9.00437	2.57852	3.49207	0.000479289	0.00707816
ENSSSCG00000027119	SELRC1	0	5309	327	0	1	19	655.788	8.98986	2.86103	3.14217	0.00167698	0.0174711
ENSSSCG00000003861	ORC1	1	2324	9259	4	9	14	1983.46	8.98582	2.42944	3.69871	0.000216695	0.00411146
ENSSSCG00000033421	ENSSSCG00000033421	236	1917	1	3	0	0	312.281	8.94763	2.86891	3.11883	0.00181573	0.0182529
ENSSSCG00000004223	HEY2	1636	4416	13484	5	2	113	3677.65	8.92207	2.13865	4.17183	3.02e-05	0.00101759
ENSSSCG00000031892	HSBP1	0	746	66	1	0	0	95.9145	8.91987	3.07252	2.90311	0.00369471	0.0313708
ENSSSCG00000004695	WDR76	394	6	4145	2	1	23	934.166	8.91442	2.40084	3.71304	0.000204784	0.00401879
ENSSSCG00000023409	TIA1	143	822	37	0	0	5	157.861	8.91201	2.63042	3.38806	0.000703887	0.00925063
ENSSSCG00000040383	MFAP1	1037	2	4242	5	0	27	1216.67	8.90891	2.61313	3.40928	0.000651338	0.00872001
ENSSSCG00000001904	CLK3	757	2746	3582	2	0	42	1286.07	8.89581	2.31448	3.84355	0.000121267	0.00280185
ENSSSCG00000032015	SH3BGRL2	0	1629	46	2	0	0	191.185	8.83898	3.14061	2.81441	0.00488662	0.0383566
ENSSSCG00000024628	ALKBH8	331	437	0	2	0	0	185.391	8.7951	3.11065	2.82742	0.00469246	0.0372407
ENSSSCG00000028620	ABCD3	4	2313	6093	3	5	23	1394.83	8.78802	2.3235	3.78224	0.000155423	0.00334803
ENSSSCG00000004247	ASF1A	868	2	675	3	2	0	483.565	8.7307	2.65408	3.28954	0.0010035	0.0117874
ENSSSCG00000011447	SPCS1	5	1476	62	0	0	7	179.026	8.72871	2.74353	3.18156	0.00146486	0.0157185
ENSSSCG00000011395	RBM5	2248	4	2468	1	3	43	1386.09	8.72117	2.42356	3.5985	0.000320057	0.00542582
ENSSSCG00000031236	GLIPR2	372	0	264	0	2	0	202.467	8.70946	3.13602	2.77723	0.00548243	0.0418858
ENSSSCG00000015689	DARS1	1029	4404	205	4	4	8	956.011	8.69866	2.11974	4.10365	4.07e-05	0.00122648
ENSSSCG00000027429	YARS2	561	211	1	3	0	0	255.07	8.65334	2.89899	2.98495	0.00283624	0.0257963
ENSSSCG00000029035	ZNF558	194	3320	3	3	2	0	452.832	8.63723	2.6224	3.29363	0.000989025	0.0117575
ENSSSCG00000038507	ENSSSCG00000038507	194	4259	8	3	3	1	559.101	8.597	2.39845	3.5844	0.000337856	0.00566058
ENSSSCG00000014116	MTX3	24	6634	535	8	2	0	853.493	8.57792	2.54668	3.36827	0.000756409	0.00985051
ENSSSCG00000030284	TRNAU1AP	1961	930	0	1	0	41	912.549	8.56453	2.91797	2.9351	0.00333446	0.0290371
ENSSSCG00000001877	SNUPN	28	4064	3244	0	0	55	1071.28	8.50979	2.71188	3.13797	0.00170125	0.0175958
ENSSSCG00000011679	ATR	0	1996	123	1	2	0	246.831	8.45846	2.88739	2.92945	0.00339562	0.0294802
ENSSSCG00000029393	CENPJ	2	592	797	3	0	0	215.677	8.41597	2.78369	3.02331	0.00250022	0.0234857
ENSSSCG00000020666	EHD4	604	2274	2	1	4	5	504.544	8.40516	2.39208	3.51375	0.000441826	0.00680554
ENSSSCG00000031912	ENSSSCG00000031912	2	20	127	0	0	0	26.6401	8.39337	2.9513	2.84395	0.00445574	0.0357831
ENSSSCG00000014326	KIF20A	2101	3	1130	4	3	30	1077.09	8.37667	2.38663	3.50983	0.000448394	0.00686977
ENSSSCG00000023998	ENSSSCG00000023998	3	2099	62	1	2	1	248.311	8.37143	2.4577	3.40621	0.000658717	0.00877779
ENSSSCG00000038968	TMEM263	1516	1520	86	4	6	2	811.745	8.35058	2.24987	3.71158	0.000205969	0.00401879
ENSSSCG00000035934	TXNDC16	0	6786	4171	1	1	80	1538.13	8.34992	2.69382	3.09966	0.00193744	0.0192068
ENSSSCG00000035341	C6orf89	49	4	27	0	0	0	25.6048	8.33063	2.93979	2.83375	0.00460046	0.036612
ENSSSCG00000027907	ENSSSCG00000027907	2236	5331	2476	18	7	9	1981.45	8.3244	2.05609	4.04866	5.15e-05	0.00149074
ENSSSCG00000022659	CLTC	1040	213	2	2	2	9	453.166	8.31248	2.42653	3.42567	0.000613295	0.00844754
ENSSSCG00000035842	SUMO1	311	2933	697	4	4	0	587.239	8.29887	2.36663	3.50662	0.000453829	0.00689126
ENSSSCG00000005965	MYC	1	4227	610	3	5	0	588.421	8.2652	2.64909	3.12002	0.00180839	0.018243
ENSSSCG00000022464	KBTBD2	86	7279	3	4	3	24	852.983	8.19028	2.41388	3.39299	0.000691353	0.00912777
ENSSSCG00000016113	BMPR2	548	8457	12	6	11	0	1177.6	8.15709	2.60716	3.12873	0.00175566	0.0178151
ENSSSCG00000024496	NSUN7	1513	820	1	7	4	0	716.465	8.14193	2.70056	3.01491	0.00257059	0.0239115
ENSSSCG00000004893	VPS4B	1425	15	13813	2	35	35	3163.56	8.1265	2.42397	3.35256	0.000800665	0.0102866
ENSSSCG00000000486	NUP107	4	12895	10564	31	22	0	3417.91	8.0998	2.67296	3.03028	0.00244331	0.023128
ENSSSCG00000009457	DACH1	1	19	103	0	0	0	21.661	8.09527	2.97852	2.71789	0.00657001	0.0477743
ENSSSCG00000000477	HELB	2199	1345	1244	4	15	0	1290.19	8.09514	2.44663	3.30869	0.00093735	0.0114277
ENSSSCG00000015313	ENSSSCG00000015313	87	1	2390	0	6	5	481.457	8.07184	2.6913	2.99924	0.00270654	0.0249753
ENSSSCG00000008048	RNPS1	1060	93	12476	9	28	24	2773.12	8.05122	2.28243	3.52748	0.000419536	0.00649714
ENSSSCG00000005205	KIAA2026	2	10967	1686	4	1	91	1546.42	8.02132	2.43849	3.28946	0.00100379	0.0117874
ENSSSCG00000015611	UTP25	215	1	673	0	0	15	214.24	7.98827	2.80899	2.84383	0.00445754	0.0357831
ENSSSCG00000008996	PLRG1	0	349	2508	7	2	0	506.756	7.96714	2.90001	2.74728	0.00600911	0.0443714
ENSSSCG00000006120	OTUD6B	3213	1852	1	0	1	118	1534.61	7.88531	2.77069	2.84598	0.00442756	0.0357831
ENSSSCG00000015282	PPP1R15B	0	876	37	1	1	0	105.329	7.88434	2.89817	2.72045	0.00651925	0.0475258
ENSSSCG00000025281	ARL6IP1	2	2071	812	3	4	0	384.926	7.86293	2.57427	3.05443	0.0022549	0.0217518
ENSSSCG00000008412	PSME4	102	2773	3	6	1	0	354.223	7.8422	2.65205	2.95704	0.00310611	0.0277228
ENSSSCG00000006115	RUNX1T1	245	27	2681	6	5	2	604.244	7.81954	2.3242	3.3644	0.000767091	0.00989962
ENSSSCG00000005217	RCL1	0	2823	2213	4	3	31	729.922	7.79103	2.54222	3.06465	0.00217924	0.0212365
ENSSSCG00000029637	KDM2A	5	1562	47	4	0	0	186.368	7.77301	2.80089	2.7752	0.00551683	0.041925
ENSSSCG00000036546	RNF141	555	194	4552	0	0	95	1100.01	7.77117	2.74002	2.83617	0.0045658	0.0364374
ENSSSCG00000035376	ENSSSCG00000035376	1289	171	11261	3	46	4	2652.7	7.69869	2.38734	3.2248	0.0012606	0.0138908
ENSSSCG00000009244	SEC31A	505	205	222	5	1	0	273.106	7.69271	2.45537	3.13302	0.00173019	0.0177036
ENSSSCG00000031304	TCAIM	208	1253	1635	5	6	0	531.883	7.67296	2.37834	3.22618	0.00125454	0.0138775
ENSSSCG00000006284	C1orf112	641	8316	16925	4	80	0	4357.82	7.65462	2.58792	2.95783	0.00309812	0.0277228
ENSSSCG00000039249	ENSSSCG00000039249	159	2549	3	4	4	0	352.941	7.55481	2.60316	2.90217	0.00370584	0.0313708
ENSSSCG00000036257	ENSSSCG00000036257	1001	2329	0	13	2	5	675.63	7.54849	2.63262	2.86729	0.00414005	0.034084
ENSSSCG00000017125	FOXK2	1279	1123	36	3	1	49	661.559	7.54483	2.27778	3.31236	0.000925111	0.0113267
ENSSSCG00000010465	TNKS2	3448	4	1010	0	1	160	1614.05	7.53575	2.75455	2.73574	0.00622395	0.0457221
ENSSSCG00000013399	TEAD1	1	2553	845	9	2	0	445.346	7.49899	2.63785	2.84284	0.00447132	0.0357831
ENSSSCG00000030343	SLC38A9	652	2	141	2	5	0	296.173	7.44665	2.6759	2.78286	0.00538821	0.0414979
ENSSSCG00000035400	YPEL2	190	26	1	2	0	1	81.6915	7.42374	2.69636	2.75325	0.00590068	0.0439049
ENSSSCG00000016019	NCKAP1	184	6817	6	4	5	52	844.127	7.41975	2.34657	3.16195	0.00156715	0.0166292
ENSSSCG00000015401	PCLO	4	4294	2103	11	11	0	877.659	7.3894	2.58926	2.85387	0.00431904	0.0351806
ENSSSCG00000003648	RRAGC	13	2300	4780	14	15	0	1157.07	7.38279	2.57178	2.8707	0.00409569	0.033816
ENSSSCG00000017033	SLU7	5	7471	1431	3	4	94	1109.99	7.37693	2.32894	3.16751	0.0015375	0.0163753
ENSSSCG00000023556	SUPT5H	341	1512	252	10	0	0	358.277	7.36897	2.65199	2.77866	0.00545832	0.0418131
ENSSSCG00000006619	SNX27	360	7	113	3	1	3	170.83	7.33929	2.35596	3.1152	0.0018382	0.0184141
ENSSSCG00000003758	CTBS	2	1182	1336	3	7	0	383.56	7.29907	2.58698	2.82146	0.0047805	0.0377304
ENSSSCG00000039393	SPRED1	750	1121	4625	19	16	0	1300.75	7.29375	2.43771	2.99205	0.00277107	0.0254459
ENSSSCG00000016581	CALU	12	107	68	1	0	0	29.7454	7.26764	2.62245	2.77131	0.00558305	0.0422043
ENSSSCG00000001892	SCAMP2	109	2	682	0	4	3	172.856	7.21304	2.5788	2.79706	0.00515704	0.0400405
ENSSSCG00000010314	AP3M1	33	2748	396	10	2	1	397.214	7.18488	2.29043	3.13691	0.00170738	0.0175958
ENSSSCG00000034711	ENSSSCG00000034711	1	6618	14635	79	9	94	3482.46	7.14509	2.44261	2.92518	0.00344252	0.029797
ENSSSCG00000006069	RGS22	3	2734	738	7	7	0	447.404	7.07399	2.56923	2.75335	0.00589895	0.0439049
ENSSSCG00000009010	ARFIP1	1	4678	6940	4	10	196	1825.91	7.04605	2.42906	2.90074	0.00372288	0.0313708
ENSSSCG00000002849	SHCBP1	280	2803	4	7	7	0	432.711	7.02501	2.59275	2.70948	0.00673882	0.0488778
ENSSSCG00000017835	CLUH	48	1192	172	5	2	0	186.605	6.88359	2.41627	2.84885	0.00438769	0.0356112
ENSSSCG00000010563	BTRC	125	34	6179	17	4	110	1212.95	6.83953	2.34068	2.92203	0.00347753	0.0300094
ENSSSCG00000005389	TEX10	54	8187	2156	47	6	1	1350.1	6.82383	2.36541	2.88484	0.00391607	0.0325204
ENSSSCG00000009093	BBS7	2	211	2040	6	3	29	406.796	6.80442	2.34527	2.90134	0.00371569	0.0313708
ENSSSCG00000008974	SDAD1	1331	2960	8042	19	67	4	2393.15	6.77714	2.20926	3.0676	0.00215782	0.0210995
ENSSSCG00000010470	IDE	4	1435	3024	13	15	1	730.404	6.75064	2.41085	2.8001	0.00510861	0.0397722
ENSSSCG00000006063	PABPC1	5210	7723	19351	41	6	1084	6665.62	6.62188	2.16596	3.05726	0.00223373	0.0216401
ENSSSCG00000026034	NUP153	1322	4996	133	15	12	100	1138.57	6.60222	2.10893	3.1306	0.00174447	0.0177862
ENSSSCG00000027608	FAM172A	15962	9536	6112	6	290	399	8860.62	6.49623	2.21128	2.93777	0.00330579	0.0288753
ENSSSCG00000004242	TBC1D32	76	1094	11754	13	21	356	2362.85	6.44304	2.26603	2.84332	0.00446459	0.0357831
ENSSSCG00000030423	MIER1	3660	6939	2749	24	103	14	2823.82	6.42232	2.14992	2.98723	0.00281514	0.0256859
ENSSSCG00000004110	TAB2	2	3573	86	8	5	36	421.35	6.40385	2.35352	2.72097	0.00650906	0.0475258
ENSSSCG00000004106	LATS1	4	26	5	2102	4	758	504.087	-6.50285	2.33429	-2.7858	0.00533963	0.0412346
ENSSSCG00000008167	CNOT11	3	11	58	5112	47	2393	1264.08	-6.55954	2.29867	-2.85362	0.00432236	0.0351806
ENSSSCG00000039876	ENSSSCG00000039876	1	3	1	2	24	1557	88.62	-6.57739	2.41141	-2.72761	0.00637945	0.0467445
ENSSSCG00000021210	HIKESHI	1	1	1	61	2	986	65.8423	-6.61571	2.40323	-2.75284	0.00590815	0.0439049
ENSSSCG00000014538	MGAT1	1	4	69	5176	22	4228	1367.51	-6.62646	2.42069	-2.73743	0.00619213	0.0456053
ENSSSCG00000029954	THRAP3	1	476	86	24526	6304	4553	7282.84	-6.69324	2.29964	-2.91056	0.00360779	0.030947
ENSSSCG00000005060	KTN1	29	56	21	9638	666	892	2341.36	-6.71724	2.19734	-3.05698	0.00223577	0.0216401
ENSSSCG00000010686	BAG3	0	1	1	52	95	70	39.8523	-6.75843	2.44157	-2.76807	0.00563889	0.0425143
ENSSSCG00000000019	NUP50	6	29	64	5	6797	4310	2001.52	-6.81518	2.38269	-2.86029	0.00423259	0.0346468
ENSSSCG00000013336	CCDC34	5	4	2	22	272	5002	338.396	-6.90769	2.24719	-3.07392	0.00211264	0.0207285
ENSSSCG00000004617	FAM214A	1	9	59	6814	412	148	1611.73	-7.01013	2.40616	-2.9134	0.00357513	0.030759
ENSSSCG00000007031	POLB	1	2	14	1499	3	1909	430.072	-7.0362	2.38778	-2.94675	0.00321132	0.028309
ENSSSCG00000011201	SATB1	1	1	7	75	2	4338	244.481	-7.05619	2.44586	-2.88495	0.0039147	0.0325204
ENSSSCG00000009865	TBX3	0	218	15	17052	614	289	3917.44	-7.15806	2.64651	-2.70472	0.00683623	0.0494591
ENSSSCG00000016045	PMS1	2	6	1	97	1	4200	241.69	-7.17632	2.43481	-2.94739	0.00320473	0.028309
ENSSSCG00000026078	GLCE	2	151	108	22236	3710	4947	6101.29	-7.32441	2.21465	-3.30726	0.000942137	0.0114311
ENSSSCG00000014319	SMAD5	43	75	128	2412	23946	26837	8167.63	-7.34829	2.08145	-3.53038	0.000414963	0.00646124
ENSSSCG00000015558	SMG7	7	15	8	16	2276	7612	994.576	-7.36146	2.23075	-3.29999	0.000966884	0.0115905
ENSSSCG00000004130	ENSSSCG00000004130	3	15	4	2721	16	664	635.379	-7.43102	2.29723	-3.23478	0.00121737	0.0136758
ENSSSCG00000024313	ENSSSCG00000024313	0	4	0	139	155	465	95.0462	-7.49851	2.54451	-2.94694	0.00320938	0.028309
ENSSSCG00000013607	ENSSSCG00000013607	0	1	0	11	32	533	38.5311	-7.51761	2.6783	-2.80686	0.00500263	0.0390607
ENSSSCG00000012293	PRICKLE3	4	1	0	207	596	2152	313.079	-7.56312	2.39993	-3.15139	0.00162495	0.0170169
ENSSSCG00000016510	UBN2	0	1	4	44	4	3370	186.889	-7.71846	2.59084	-2.97913	0.00289066	0.0261254
ENSSSCG00000008887	NAF1	3	2	0	670	504	408	299.109	-7.76646	2.38435	-3.25726	0.00112491	0.0127676
ENSSSCG00000010083	PPIL2	4	32	1	3244	1022	5062	1240.31	-7.82723	2.13543	-3.66541	0.000246945	0.00454371
ENSSSCG00000016970	ENSSSCG00000016970	1	78	1	1229	7237	0	2149.51	-7.83433	2.84628	-2.75248	0.00591451	0.0439049
ENSSSCG00000038873	SLMAP	7	45	6	7830	33	7581	2118.65	-7.86621	2.26178	-3.47789	0.000505374	0.00734973
ENSSSCG00000031541	ARL5A	0	5	1	5	279	2205	188.788	-7.87166	2.49819	-3.15094	0.00162744	0.0170169
ENSSSCG00000032016	ENSSSCG00000032016	0	3	1	161	391	1	136.821	-7.8918	2.66851	-2.95738	0.00310266	0.0277228
ENSSSCG00000016494	BRAF	1	6	1	9	1070	500	306.082	-7.89517	2.36307	-3.34106	0.000834591	0.0105801
ENSSSCG00000021292	OSBPL9	1	10	5	396	82	9514	605.186	-7.91633	2.19053	-3.61389	0.000301638	0.00523753
ENSSSCG00000012294	PLP2	3	0	0	152	529	2076	279.279	-7.94398	2.62203	-3.0297	0.00244797	0.023128
ENSSSCG00000024904	SEC22A	1	1	12	2443	1	2897	686.236	-7.95069	2.49122	-3.19149	0.0014154	0.0152448
ENSSSCG00000006344	ENSSSCG00000006344	3	3	7	122	7	13250	720.937	-7.98144	2.38591	-3.34524	0.00082211	0.0105149
ENSSSCG00000021310	LIN9	0	10	1	4	1095	1445	360.684	-8.0357	2.54926	-3.15217	0.00162061	0.0170169
ENSSSCG00000004610	CCPG1	17	2	67	14	16421	22492	5441.82	-8.10943	2.44392	-3.31821	0.00090596	0.0112363
ENSSSCG00000022479	UBR5	17	43	10	22	13840	6324	3928.26	-8.16631	2.34169	-3.48736	0.000487816	0.00713058
ENSSSCG00000038933	PURG	1	59	0	8287	1	4772	2061.75	-8.18352	2.77139	-2.95285	0.0031485	0.0280139
ENSSSCG00000006032	EMC2	3	35	15	2488	6871	0	2327.82	-8.18652	2.6857	-3.04819	0.00230224	0.0220599
ENSSSCG00000023331	UBL5	0	0	0	25	106	6	33.1849	-8.19894	2.97145	-2.75924	0.00579356	0.0435658
ENSSSCG00000004344	MMS22L	27	62	54	1205	27985	19031	8521.46	-8.24254	2.13391	-3.86264	0.000112166	0.00265584
ENSSSCG00000012520	ENSSSCG00000012520	0	1	1	493	18	0	112.401	-8.26584	2.97774	-2.77587	0.00550537	0.041925
ENSSSCG00000026714	TAF9B	0	0	21	1	4669	1101	1269.38	-8.33395	2.99057	-2.78674	0.00532408	0.0412256
ENSSSCG00000015284	MDM4	0	25	14	4533	3080	0	1790.18	-8.35827	2.90659	-2.87563	0.00403224	0.0333883
ENSSSCG00000010319	SAMD8	1	1	5	0	1465	1910	479.888	-8.36995	2.66709	-3.13824	0.00169967	0.0175958
ENSSSCG00000008971	USO1	0	8	2	510	162	5576	444.563	-8.37535	2.31964	-3.61063	0.000305451	0.00527179
ENSSSCG00000015861	WDR33	13	12	0	8306	607	4913	2229.69	-8.3943	2.43379	-3.44907	0.000562526	0.00790018
ENSSSCG00000029408	ZFP30	1	4	18	3493	2569	0	1430.12	-8.40034	2.72059	-3.08769	0.00201716	0.0199281
ENSSSCG00000000743	FKBP4	2	0	0	8	874	464	252.836	-8.42824	2.80291	-3.00696	0.00263876	0.0244662
ENSSSCG00000016920	MIER3	14	37	35	6269	16834	751	5777.02	-8.45775	2.19086	-3.86048	0.000113166	0.00265754
ENSSSCG00000032619	PIGB	16	3	0	7	8647	5118	2511.96	-8.52032	2.70321	-3.15193	0.00162198	0.0170169
ENSSSCG00000033591	CHD9	1	9	34	12380	745	0	2898.61	-8.54204	2.80075	-3.04991	0.00228913	0.0220079
ENSSSCG00000008237	RETSAT	4	17	20	11753	2	3244	2738.12	-8.55271	2.44259	-3.50149	0.000462672	0.00697661
ENSSSCG00000015944	TLK1	4	2	15	839	4301	8678	1751.94	-8.5599	2.13577	-4.00788	6.13e-05	0.00170417
ENSSSCG00000017024	CCNG1	5	112	4	6565	17270	26	5915.52	-8.5834	2.44809	-3.50617	0.000454607	0.00689126
ENSSSCG00000012166	SMS	0	1	1	156	3	2170	148.022	-8.66264	2.59115	-3.34316	0.000828302	0.010547
ENSSSCG00000010834	MIA3	1	7	3	3296	120	1	751.191	-8.72635	2.55675	-3.41306	0.000642374	0.00864038
ENSSSCG00000002287	MPP5	9	7	3	7588	5	8790	2117.61	-8.73282	2.38684	-3.65874	0.00025346	0.00459597
ENSSSCG00000007423	UBE2C	0	0	2	82	4	3082	179.697	-8.73646	2.79295	-3.12804	0.00175975	0.0178151
ENSSSCG00000013227	KBTBD4	1	0	0	163	2	1293	103.755	-8.75317	2.82275	-3.10094	0.00192907	0.0191902
ENSSSCG00000012111	HCCS	1	5	0	48	1561	603	446.676	-8.84206	2.49703	-3.54103	0.000398569	0.00634389
ENSSSCG00000036178	CCDC167	1	1	1	1356	121	0	327.545	-8.91906	2.78839	-3.19864	0.00138076	0.0149844
ENSSSCG00000036554	ENSSSCG00000036554	1	4	6	4153	4	1546	988.596	-8.95694	2.41014	-3.71635	0.000202118	0.00401879
ENSSSCG00000016094	BZW1	19	45	27	24119	13092	18302	9614.19	-9.072	2.01976	-4.49162	7.07e-06	0.000440237
ENSSSCG00000013938	GATAD2A	0	2	1	141	3	4435	262.759	-9.11695	2.6094	-3.49389	0.000476036	0.00707816
ENSSSCG00000037188	PCP2	0	0	0	126	144	0	64.7162	-9.16368	3.33032	-2.75159	0.00593061	0.0439049
ENSSSCG00000015095	UBE4A	7	7	65	5205	30827	0	9125.6	-9.17712	2.79854	-3.27925	0.00104083	0.0120728
ENSSSCG00000013391	ENSSSCG00000013391	0	11	0	5	2640	1476	762.16	-9.20419	2.80896	-3.27672	0.00105019	0.0121322
ENSSSCG00000033402	SARAF	0	0	0	0	241	105	67.8162	-9.2312	3.32207	-2.77875	0.00545685	0.0418131
ENSSSCG00000017769	RAB34	1	0	27	809	12137	4	3322	-9.25151	2.81889	-3.28197	0.00103084	0.0120056
ENSSSCG00000039549	PLEKHF2	5	13	19	15185	8	20765	4399.41	-9.28574	2.34596	-3.95819	7.55e-05	0.00193186
ENSSSCG00000033527	ITFG1	0	1	1	2	216	3450	236.19	-9.33788	2.6401	-3.53694	0.00040479	0.00637554
ENSSSCG00000028025	WDR74	0	0	0	281	66	0	78.3174	-9.43911	3.35151	-2.81637	0.0048569	0.0382281
ENSSSCG00000001433	PPT2	0	1	1	5	281	3541	258.397	-9.46732	2.59259	-3.65169	0.000260519	0.00469425
ENSSSCG00000008584	ENSSSCG00000008584	2	2	1	1214	2802	0	990.741	-9.70401	2.74373	-3.5368	0.000405008	0.00637554
ENSSSCG00000011500	KBTBD8	2	6	3	6766	4	5537	1765.89	-9.75606	2.38891	-4.08389	4.43e-05	0.00130809
ENSSSCG00000000365	ORMDL2	0	8	0	371	2936	494	867.059	-9.82038	2.66936	-3.67893	0.000234215	0.00435905
ENSSSCG00000010002	SF3A1	2	9	0	5593	5	9255	1703.81	-9.86587	2.58043	-3.82334	0.000131655	0.00296112
ENSSSCG00000012173	SAT1	0	0	0	1	314	470	105.919	-9.87483	3.03223	-3.25662	0.00112747	0.0127676
ENSSSCG00000006209	VCPIP1	0	1	0	340	1	2405	199.653	-9.8946	2.85204	-3.46931	0.000521801	0.00750863
ENSSSCG00000036483	ENSSSCG00000036483	0	7	1	3313	212	4337	1003.61	-9.91729	2.38592	-4.15658	3.23e-05	0.0010399
ENSSSCG00000012622	CXorf56	3	3	2	1645	5922	0	1892.58	-9.96068	2.73614	-3.64041	0.000272201	0.00484002
ENSSSCG00000001782	ABHD17C	0	0	0	0	191	1243	114.114	-9.98276	3.29093	-3.03341	0.00241804	0.0230592
ENSSSCG00000032023	ENSSSCG00000032023	0	1	0	1	816	297	226.902	-10.0794	2.92079	-3.45091	0.000558704	0.00788516
ENSSSCG00000008445	SRBD1	0	1	24	22527	4	3856	5115.92	-10.1194	2.77606	-3.64522	0.000267164	0.00478391
ENSSSCG00000017506	FBXL20	1	4	2	3146	2790	0	1408.7	-10.1589	2.71884	-3.73648	0.000186612	0.00384636
ENSSSCG00000036074	AP1S2	0	5	3	10	4817	2124	1360.09	-10.1891	2.56723	-3.96889	7.22e-05	0.00186373
ENSSSCG00000027166	BICD2	5	1	0	9784	3	5749	2434.54	-10.1926	2.71538	-3.75363	0.000174289	0.0036448
ENSSSCG00000021472	POLR2E	0	7	0	4	3483	1536	982.716	-10.1931	2.83873	-3.59075	0.000329734	0.00555698
ENSSSCG00000004772	BAHD1	0	0	0	514	78	0	132.203	-10.1946	3.38105	-3.01522	0.00256791	0.0239115
ENSSSCG00000011079	PIP4K2A	1	1	0	2	1967	356	528.386	-10.2759	2.75521	-3.72964	0.000191757	0.00392417
ENSSSCG00000012581	NXT2	1	5	6	8	9611	5278	2765.08	-10.3609	2.41732	-4.28611	1.82e-05	0.000823077
ENSSSCG00000005440	ENSSSCG00000005440	0	6	0	109	3523	1595	1018.91	-10.444	2.69131	-3.88062	0.00010419	0.00253654
ENSSSCG00000021259	CDA	0	0	1	810	662	0	347.991	-10.4911	3.16627	-3.31341	0.000921662	0.0113267
ENSSSCG00000023357	REST	0	6	30	39289	696	14616	9509.86	-10.5637	2.49777	-4.22925	2.34e-05	0.000903274
ENSSSCG00000022112	DOCK9	2	0	1	5411	1393	1	1540.74	-10.6796	2.78926	-3.82881	0.000128764	0.00293372
ENSSSCG00000037288	YPEL1	0	4	2	5201	1070	0	1411.17	-10.6851	2.93625	-3.63902	0.000273676	0.00484002
ENSSSCG00000017058	MED7	1	1	1	562	3705	431	1104.17	-10.6986	2.37149	-4.51136	6.44e-06	0.000427943
ENSSSCG00000000376	SUOX	1	0	0	105	0	7285	402.483	-10.6994	3.20789	-3.33532	0.000852	0.0107532
ENSSSCG00000022788	PPA2	0	0	0	935	1	175	213.145	-10.8838	3.11576	-3.49315	0.000477357	0.00707816
ENSSSCG00000023195	ENSSSCG00000023195	0	24	0	5949	14269	7296	5370.63	-10.9277	2.62819	-4.15789	3.21e-05	0.0010399
ENSSSCG00000013861	SLC35E1	0	0	0	1	722	973	237.657	-11.0409	3.06802	-3.5987	0.000319815	0.00542582
ENSSSCG00000024913	HYLS1	0	2	3	7104	7	3287	1721.95	-11.0432	2.61031	-4.2306	2.33e-05	0.000903274
ENSSSCG00000023445	AVL9	0	8	3	12	11151	5593	3180.14	-11.0439	2.58592	-4.27076	1.95e-05	0.000845658
ENSSSCG00000033314	DLX6	1	0	1	3170	330	6207	1099.93	-11.0765	2.45756	-4.50709	6.57e-06	0.000427943
ENSSSCG00000008309	SPR	1	0	0	1426	654	1710	569.406	-11.2207	2.65431	-4.22736	2.36e-05	0.000903274
ENSSSCG00000040355	TICRR	2	15	5	36985	6	10446	8609.34	-11.2844	2.45923	-4.58861	4.46e-06	0.000327798
ENSSSCG00000015423	DNAJC2	7	1	3	24549	15594	2	9388.38	-11.4021	2.60238	-4.38142	1.18e-05	0.000582426
ENSSSCG00000038854	PSMF1	0	0	0	64	0	5666	308.866	-11.4193	3.39258	-3.36596	0.000762785	0.00988859
ENSSSCG00000008475	MAP4K3	2	0	1	1204	9163	0	2634.04	-11.4372	3.04356	-3.75783	0.000171396	0.00361065
ENSSSCG00000006471	ISG20L2	0	0	0	0	932	1597	324.249	-11.4891	3.34198	-3.43782	0.000586421	0.00819559
ENSSSCG00000031876	TMEM159	0	0	0	2	1200	258	324.326	-11.4894	3.10542	-3.69978	0.000215785	0.00411146
ENSSSCG00000017682	MYO19	0	1	2	1	4856	5377	1536.91	-11.5108	2.734	-4.21022	2.55e-05	0.000928361
ENSSSCG00000013771	PRKACA	0	0	0	1005	0	2352	341.456	-11.5638	3.32943	-3.47321	0.000514266	0.00744128
ENSSSCG00000000800	PUS7L	0	1	2	1137	5285	0	1615.61	-11.6388	3.00718	-3.87036	0.000108675	0.00261643
ENSSSCG00000037571	ENSSSCG00000037571	4	14	7	68238	23	9801	15392.6	-11.7376	2.43429	-4.82177	1.42e-06	0.000145972
ENSSSCG00000004076	MTRF1L	0	1	1	2798	3176	0	1431.79	-11.9408	3.00204	-3.97757	6.96e-05	0.00181339
ENSSSCG00000040334	CBX6	2	0	0	15480	1078	0	3653.48	-12.2379	3.29573	-3.71325	0.000204613	0.00401879
ENSSSCG00000016043	OSGEPL1	0	2	0	7002	1	1431	1601.01	-12.3404	2.98552	-4.13341	3.57e-05	0.00111303
ENSSSCG00000016893	NDUFS4	1	0	0	3880	2033	9	1372.47	-12.4792	2.92927	-4.26018	2.04e-05	0.000860601
ENSSSCG00000033381	IRF4	0	0	0	0	2150	4435	787.086	-12.7686	3.37335	-3.78512	0.000153632	0.00333789
ENSSSCG00000025901	LCLAT1	0	1	0	3976	197	11529	1517.71	-12.8196	2.67978	-4.78382	1.72e-06	0.000164253
ENSSSCG00000011104	CUL2	0	0	1	6439	1395	22	1765.58	-12.8448	2.87839	-4.4625	8.1e-06	0.000473657
ENSSSCG00000016191	ENSSSCG00000016191	0	0	0	230	2988	459	847.065	-12.8745	2.94796	-4.36725	1.26e-05	0.000609729
ENSSSCG00000023373	ZNHIT3	0	1	0	6	5031	5334	1580.66	-12.8802	2.88062	-4.47133	7.77e-06	0.000463973
ENSSSCG00000029443	TKTL1	0	1	0	8185	694	1	1963.58	-13.1946	3.04925	-4.32717	1.51e-05	0.000697931
ENSSSCG00000029991	SNIP1	0	2	0	10290	4777	0	3478.75	-13.7195	3.25921	-4.20945	2.56e-05	0.000928361
ENSSSCG00000024396	NOVA1	0	0	0	6332	111	5001	1669.04	-13.853	2.92941	-4.72894	2.26e-06	0.000202065
ENSSSCG00000038500	TRIB1	0	0	0	5	6098	1753	1669.99	-13.8538	3.11921	-4.44145	8.94e-06	0.0004923
ENSSSCG00000001840	KIF7	0	2	1	35094	7	9398	8139.9	-14.0764	2.74333	-5.13113	2.88e-07	3.44e-05
ENSSSCG00000040194	PABPC5	0	0	0	59551	19670	4109	18281.6	-17.3063	2.92702	-5.91261	3.37e-09	5.36e-07
ENSSSCG00000036556	ENSSSCG00000036556	0	0	0	69	0	0	15.0381	-20.6091	3.72304	-5.53556	3.1e-08	3.86e-06
ENSSSCG00000032578	TNFRSF17	0	0	0	70	0	0	15.256	-20.6295	3.72362	-5.54018	3.02e-08	3.86e-06
ENSSSCG00000039405	ENSSSCG00000039405	0	0	0	72	0	0	15.6919	-20.6682	3.72478	-5.54884	2.88e-08	3.86e-06
ENSSSCG00000008690	RNF4	0	0	0	0	64	0	16.5579	-20.7432	3.73323	-5.55637	2.75e-08	3.86e-06
ENSSSCG00000034798	JKAMP	0	0	0	0	77	0	19.9212	-21.0006	3.74154	-5.61281	1.99e-08	3e-06
ENSSSCG00000030623	XKR8	0	0	0	2611	0	871	614.386	-25.7763	3.40043	-7.5803	3.45e-14	1.65e-11
ENSSSCG00000009172	PPP3CA	0	0	0	529	4231	0	1209.92	-25.9798	3.47616	-7.47372	7.8e-14	3.19e-11
