# Supplementary material for: Single cell RNA-seq reveals genes vital to in vitro fertilized embryos and parthenotes in pigs
Source: Sci Rep. 2021 Jul 13;11:14393. doi: 10.1038/s41598-021-93904-3 (PMC8277874; doi:10.1038/s41598-021-93904-3)
Supplement: Supplementary file 9 — Supplementary Table S10 [file 41598_2021_93904_MOESM9_ESM.xlsx]

## Sheet: IVF 1-cell vs. PA 1-cell Up
Table S10. GO and KEGG enrichment of DE mRNAs from pig IVF vs. PA embryos at different stages.
GO
	ONTOLOGY	ID	Description	GeneRatio	BgRatio	pvalue	p.adjust	qvalue	geneID	Count
GO:0042802	MF	GO:0042802	identical protein binding	13/73	483/6851	0.00155867	0.335568	0.326627	EPM2AIP1/GEN1/CAV2/TAT/CDH13/YIPF6/ATP5IF1/DPYD/GIPC2/CCR5/ZBTB1/STAT4/GNPNAT1	13
GO:0051536	MF	GO:0051536	iron-sulfur cluster binding	3/73	31/6851	0.00421216	0.335568	0.326627	DPYD/NDUFV2/ACO2	3
GO:0051540	MF	GO:0051540	metal cluster binding	3/73	31/6851	0.00421216	0.335568	0.326627	DPYD/NDUFV2/ACO2	3
GO:0051539	MF	GO:0051539	4 iron, 4 sulfur cluster binding	2/73	15/6851	0.0107505	0.492647	0.47952	DPYD/ACO2	2
GO:0019205	MF	GO:0019205	nucleobase-containing compound kinase activity	2/73	19/6851	0.0170342	0.492647	0.47952	AK6/CLP1	2
GO:0051117	MF	GO:0051117	ATPase binding	2/73	20/6851	0.0187978	0.492647	0.47952	ATP5IF1/ATP6V0A1	2
GO:0015179	MF	GO:0015179	L-amino acid transmembrane transporter activity	2/73	21/6851	0.0206349	0.492647	0.47952	SLC38A2/SLC7A1	2
GO:0003724	MF	GO:0003724	RNA helicase activity	2/73	22/6851	0.0225439	0.492647	0.47952	MOV10/MTREX	2
GO:0015171	MF	GO:0015171	amino acid transmembrane transporter activity	2/73	24/6851	0.0265704	0.492647	0.47952	SLC38A2/SLC7A1	2
GO:0030170	MF	GO:0030170	pyridoxal phosphate binding	2/73	25/6851	0.0286847	0.492647	0.47952	ALB/TAT	2
GO:0070279	MF	GO:0070279	vitamin B6 binding	2/73	25/6851	0.0286847	0.492647	0.47952	ALB/TAT	2
GO:0016773	MF	GO:0016773	phosphotransferase activity, alcohol group as acceptor	7/73	286/6851	0.0318805	0.492647	0.47952	TBRG4/EPHA7/RIPK2/ACVR1/MAP2K7/CLP1/HIPK3	7
GO:0016301	MF	GO:0016301	kinase activity	8/73	356/6851	0.0346953	0.492647	0.47952	TBRG4/EPHA7/RIPK2/AK6/ACVR1/MAP2K7/CLP1/HIPK3	8
GO:0008080	MF	GO:0008080	N-acetyltransferase activity	2/73	29/6851	0.037778	0.492647	0.47952	EP300/GNPNAT1	2
GO:0016772	MF	GO:0016772	transferase activity, transferring phosphorus-containing groups	9/73	432/6851	0.0389207	0.492647	0.47952	TBRG4/EPHA7/RIPK2/AK6/ACVR1/MAP2K7/CLP1/HIPK3/POLR3A	9
GO:0005509	MF	GO:0005509	calcium ion binding	6/73	242/6851	0.0434453	0.492647	0.47952	MAN1A1/CDH13/VLDLR/SPOCK1/CAPS2/CLGN	6
GO:0004672	MF	GO:0004672	protein kinase activity	6/73	243/6851	0.0441802	0.492647	0.47952	TBRG4/EPHA7/RIPK2/ACVR1/MAP2K7/HIPK3	6
GO:0042803	MF	GO:0042803	protein homodimerization activity	5/73	184/6851	0.045834	0.492647	0.47952	GEN1/CAV2/CDH13/DPYD/ZBTB1	5
KEGG
None

## Sheet: IVF 1-cell vs. PA 1-cell Down
GO
	ONTOLOGY	ID	Description	GeneRatio	BgRatio	pvalue	p.adjust	qvalue	geneID	Count
GO:0034243	BP	GO:0034243	regulation of transcription elongation from RNA polymerase II promoter	2/57	10/6187	0.00357909	0.819262	0.819262	SUPT16H/NELFE	2
GO:0033363	BP	GO:0033363	secretory granule organization	2/57	11/6187	0.00434864	0.819262	0.819262	ACRBP/SNX19	2
GO:0032784	BP	GO:0032784	regulation of DNA-templated transcription, elongation	2/57	12/6187	0.00518761	0.819262	0.819262	SUPT16H/NELFE	2
GO:0006368	BP	GO:0006368	transcription elongation from RNA polymerase II promoter	2/57	14/6187	0.00706861	0.819262	0.819262	SUPT16H/NELFE	2
GO:0016052	BP	GO:0016052	carbohydrate catabolic process	3/57	45/6187	0.00800057	0.819262	0.819262	HK2/GAPDH/AKR1A1	3
GO:0006354	BP	GO:0006354	DNA-templated transcription, elongation	2/57	17/6187	0.0103788	0.819262	0.819262	SUPT16H/NELFE	2
GO:0006096	BP	GO:0006096	glycolytic process	2/57	29/6187	0.0288771	0.819262	0.819262	HK2/GAPDH	2
GO:0006757	BP	GO:0006757	ATP generation from ADP	2/57	29/6187	0.0288771	0.819262	0.819262	HK2/GAPDH	2
GO:0005996	BP	GO:0005996	monosaccharide metabolic process	3/57	73/6187	0.0292747	0.819262	0.819262	HK2/GAPDH/AKR1A1	3
GO:0051348	BP	GO:0051348	negative regulation of transferase activity	3/57	73/6187	0.0292747	0.819262	0.819262	UCHL1/PKIG/ZFP36	3
GO:0006165	BP	GO:0006165	nucleoside diphosphate phosphorylation	2/57	31/6187	0.0326895	0.819262	0.819262	HK2/GAPDH	2
GO:0019915	BP	GO:0019915	lipid storage	2/57	31/6187	0.0326895	0.819262	0.819262	PLIN2/NR1H2	2
GO:0046939	BP	GO:0046939	nucleotide phosphorylation	2/57	31/6187	0.0326895	0.819262	0.819262	HK2/GAPDH	2
GO:0009135	BP	GO:0009135	purine nucleoside diphosphate metabolic process	2/57	33/6187	0.0366879	0.819262	0.819262	HK2/GAPDH	2
GO:0009179	BP	GO:0009179	purine ribonucleoside diphosphate metabolic process	2/57	33/6187	0.0366879	0.819262	0.819262	HK2/GAPDH	2
GO:0009185	BP	GO:0009185	ribonucleoside diphosphate metabolic process	2/57	33/6187	0.0366879	0.819262	0.819262	HK2/GAPDH	2
GO:0046031	BP	GO:0046031	ADP metabolic process	2/57	33/6187	0.0366879	0.819262	0.819262	HK2/GAPDH	2
GO:0009132	BP	GO:0009132	nucleoside diphosphate metabolic process	2/57	34/6187	0.0387544	0.819262	0.819262	HK2/GAPDH	2
GO:0031047	BP	GO:0031047	gene silencing by RNA	2/57	34/6187	0.0387544	0.819262	0.819262	FKBP6/ZFP36	2
GO:0005975	BP	GO:0005975	carbohydrate metabolic process	5/57	206/6187	0.0402655	0.819262	0.819262	HK2/GAPDH/ST6GALNAC1/SLC3A2/AKR1A1	5
GO:0071901	BP	GO:0071901	negative regulation of protein serine/threonine kinase activity	2/57	37/6187	0.0452117	0.819262	0.819262	UCHL1/PKIG	2
GO:0051235	BP	GO:0051235	maintenance of location	3/57	88/6187	0.0469263	0.819262	0.819262	IBTK/PLIN2/NR1H2	3
GO:0006090	BP	GO:0006090	pyruvate metabolic process	2/57	38/6187	0.0474469	0.819262	0.819262	HK2/GAPDH	2
GO:0007017	BP	GO:0007017	microtubule-based process	5/57	217/6187	0.0485437	0.819262	0.819262	UCHL1/TUBA8/TUBB2B/CDK2AP2/GAPDH	5
GO:0008023	CC	GO:0008023	transcription elongation factor complex	2/61	16/7007	0.00827101	0.604205	0.604205	SUPT16H/NELFE	2
GO:0005874	CC	GO:0005874	microtubule	3/61	76/7007	0.0281615	0.604205	0.604205	TUBA8/TUBB2B/CDK2AP2	3
GO:0051879	MF	GO:0051879	Hsp90 protein binding	2/62	12/6851	0.00501712	0.5092	0.5092	AHSA1/FKBP6	2
GO:0004860	MF	GO:0004860	protein kinase inhibitor activity	2/62	17/6851	0.0100422	0.5092	0.5092	IBTK/PKIG	2
GO:0019210	MF	GO:0019210	kinase inhibitor activity	2/62	18/6851	0.0112321	0.5092	0.5092	IBTK/PKIG	2
GO:0019207	MF	GO:0019207	kinase regulator activity	3/62	55/6851	0.0132593	0.5092	0.5092	IBTK/SOCS6/PKIG	3
GO:0019843	MF	GO:0019843	rRNA binding	2/62	21/6851	0.0151509	0.5092	0.5092	MRPL18/PPAN	2
GO:0005200	MF	GO:0005200	structural constituent of cytoskeleton	2/62	23/6851	0.0180433	0.5092	0.5092	TUBA8/TUBB2B	2
GO:0035257	MF	GO:0035257	nuclear hormone receptor binding	2/62	38/6851	0.0459919	0.5092	0.5092	NCOA2/NR1H2	2
GO:0031072	MF	GO:0031072	heat shock protein binding	2/62	39/6851	0.0482014	0.5092	0.5092	AHSA1/FKBP6	2
KEGG
None

## Sheet: IVF 2-cell vs. PA 2-cell Up
GO
	ONTOLOGY	ID	Description	GeneRatio	BgRatio	pvalue	p.adjust	qvalue	geneID	Count
GO:0010008	CC	GO:0010008	endosome membrane	7/149	73/7007	0.000860059	0.218455	0.200982	TYRP1/SCAMP4/CFTR/VPS36/VPS41/RAB5A/ITM2B	7
GO:0031461	CC	GO:0031461	cullin-RING ubiquitin ligase complex	5/149	51/7007	0.00434697	0.291201	0.26791	CUL4A/FBXL4/ANAPC16/SPOP/ARIH2	5
GO:0031300	CC	GO:0031300	intrinsic component of organelle membrane	8/149	123/7007	0.00454111	0.291201	0.26791	GDAP1/SFXN2/EMC4/CHCHD3/FITM2/RAB5A/TBC1D20/ITM2B	8
GO:0031967	CC	GO:0031967	organelle envelope	15/149	341/7007	0.00575935	0.291201	0.26791	MAIP1/GDAP1/FBXL4/MTMR8/GTF3C3/TIMM44/SFXN2/SDHD/CHCHD3/ATP5F1D/CREB3L4/SDHC/NUP85/TBC1D20/GOT2	15
GO:0031975	CC	GO:0031975	envelope	15/149	341/7007	0.00575935	0.291201	0.26791	MAIP1/GDAP1/FBXL4/MTMR8/GTF3C3/TIMM44/SFXN2/SDHD/CHCHD3/ATP5F1D/CREB3L4/SDHC/NUP85/TBC1D20/GOT2	15
GO:0005768	CC	GO:0005768	endosome	10/149	195/7007	0.00846106	0.291201	0.26791	TYRP1/SCAMP4/CFTR/VPS36/VPS41/RAB5A/SIGLEC1/SH3GL2/ITM2B/MTM1	10
GO:0005743	CC	GO:0005743	mitochondrial inner membrane	8/149	137/7007	0.00859847	0.291201	0.26791	MAIP1/TIMM44/SFXN2/SDHD/CHCHD3/ATP5F1D/SDHC/GOT2	8
GO:0005769	CC	GO:0005769	early endosome	5/149	65/7007	0.0120661	0.291201	0.26791	CFTR/VPS41/RAB5A/SIGLEC1/SH3GL2	5
GO:0031301	CC	GO:0031301	integral component of organelle membrane	7/149	117/7007	0.0120819	0.291201	0.26791	GDAP1/SFXN2/EMC4/CHCHD3/FITM2/TBC1D20/ITM2B	7
GO:0044306	CC	GO:0044306	neuron projection terminus	3/149	23/7007	0.0122174	0.291201	0.26791	PTPN9/CALB1/RAB5A	3
GO:0005730	CC	GO:0005730	nucleolus	11/149	242/7007	0.0138134	0.291201	0.26791	WT1/GTF3C3/NEPRO/MDM2/LLPH/ADAD1/TFIP11/GTF3C1/SF3B4/NOC3L/OXR1	11
GO:0019866	CC	GO:0019866	organelle inner membrane	8/149	154/7007	0.0166182	0.291201	0.26791	MAIP1/TIMM44/SFXN2/SDHD/CHCHD3/ATP5F1D/SDHC/GOT2	8
GO:0101031	CC	GO:0101031	chaperone complex	2/149	10/7007	0.0180717	0.291201	0.26791	CCT7/STIP1	2
GO:0030017	CC	GO:0030017	sarcomere	4/149	48/7007	0.0185186	0.291201	0.26791	ZNF202/TMOD2/CACNA1D/MTM1	4
GO:0005740	CC	GO:0005740	mitochondrial envelope	10/149	224/7007	0.0207598	0.291201	0.26791	MAIP1/GDAP1/FBXL4/TIMM44/SFXN2/SDHD/CHCHD3/ATP5F1D/SDHC/GOT2	10
GO:0032592	CC	GO:0032592	integral component of mitochondrial membrane	3/149	28/7007	0.0209237	0.291201	0.26791	GDAP1/SFXN2/CHCHD3	3
GO:0098573	CC	GO:0098573	intrinsic component of mitochondrial membrane	3/149	28/7007	0.0209237	0.291201	0.26791	GDAP1/SFXN2/CHCHD3	3
GO:0030666	CC	GO:0030666	endocytic vesicle membrane	2/149	11/7007	0.0217828	0.291201	0.26791	TYRP1/RAB5A	2
GO:0043195	CC	GO:0043195	terminal bouton	2/149	11/7007	0.0217828	0.291201	0.26791	CALB1/RAB5A	2
GO:0016607	CC	GO:0016607	nuclear speck	6/149	104/7007	0.02306	0.292862	0.269438	WT1/FBXL4/METTL3/TFIP11/NOC3L/PPP4R3A	6
GO:0031674	CC	GO:0031674	I band	3/149	30/7007	0.0251469	0.304158	0.279831	ZNF202/CACNA1D/MTM1	3
GO:0030016	CC	GO:0030016	myofibril	4/149	54/7007	0.0273117	0.305753	0.281298	ZNF202/TMOD2/CACNA1D/MTM1	4
GO:0000151	CC	GO:0000151	ubiquitin ligase complex	5/149	82/7007	0.0299798	0.305753	0.281298	CUL4A/FBXL4/ANAPC16/SPOP/ARIH2	5
GO:0016604	CC	GO:0016604	nuclear body	9/149	205/7007	0.0303287	0.305753	0.281298	WT1/RAPGEF5/FBXL4/METTL3/TFIP11/CREBRF/PPWD1/NOC3L/PPP4R3A	9
GO:0031966	CC	GO:0031966	mitochondrial membrane	9/149	205/7007	0.0303287	0.305753	0.281298	MAIP1/GDAP1/TIMM44/SFXN2/SDHD/CHCHD3/ATP5F1D/SDHC/GOT2	9
GO:0005684	CC	GO:0005684	U2-type spliceosomal complex	3/149	33/7007	0.0322764	0.305753	0.281298	PRPF39/TFIP11/SF3B4	3
GO:0043292	CC	GO:0043292	contractile fiber	4/149	57/7007	0.0325013	0.305753	0.281298	ZNF202/TMOD2/CACNA1D/MTM1	4
GO:0098798	CC	GO:0098798	mitochondrial protein complex	6/149	117/7007	0.0380815	0.344619	0.317055	SDHD/MRPL58/CHCHD3/ATP5F1D/SDHC/MRPL48	6
GO:0055038	CC	GO:0055038	recycling endosome membrane	2/149	15/7007	0.0393463	0.344619	0.317055	SCAMP4/CFTR	2
GO:0030659	CC	GO:0030659	cytoplasmic vesicle membrane	5/149	91/7007	0.0439937	0.368742	0.339249	SCYL1/TYRP1/SLC12A2/PDE6D/RAB5A	5
GO:0043025	CC	GO:0043025	neuronal cell body	4/149	65/7007	0.0489874	0.368742	0.339249	ADCYAP1/GABRA2/SLC12A2/CALB1	4
GO:0031901	CC	GO:0031901	early endosome membrane	2/149	17/7007	0.0495792	0.368742	0.339249	CFTR/RAB5A	2
GO:0099095	MF	GO:0099095	ligand-gated anion channel activity	3/150	12/6851	0.0019575	0.487472	0.462155	GABRA2/CFTR/GABRA4	3
GO:0015108	MF	GO:0015108	chloride transmembrane transporter activity	4/150	34/6851	0.00614347	0.487472	0.462155	GABRA2/CFTR/SLC12A2/GABRA4	4
GO:0008173	MF	GO:0008173	RNA methyltransferase activity	3/150	24/6851	0.0148645	0.487472	0.462155	TARBP1/METTL3/CMTR1	3
GO:0099106	MF	GO:0099106	ion channel regulator activity	3/150	25/6851	0.0166253	0.487472	0.462155	ZNF202/KCNIP4/CFTR	3
GO:0005254	MF	GO:0005254	chloride channel activity	3/150	26/6851	0.0184981	0.487472	0.462155	GABRA2/CFTR/GABRA4	3
GO:0004114	MF	GO:0004114	3',5'-cyclic-nucleotide phosphodiesterase activity	2/150	10/6851	0.0190958	0.487472	0.462155	PDE4B/PDE6D	2
GO:0046915	MF	GO:0046915	transition metal ion transmembrane transporter activity	2/150	10/6851	0.0190958	0.487472	0.462155	TF/SLC40A1	2
GO:0001098	MF	GO:0001098	basal transcription machinery binding	2/150	11/6851	0.0230077	0.487472	0.462155	LLPH/ELP2	2
GO:0001099	MF	GO:0001099	basal RNA polymerase II transcription machinery binding	2/150	11/6851	0.0230077	0.487472	0.462155	LLPH/ELP2	2
GO:0004112	MF	GO:0004112	cyclic-nucleotide phosphodiesterase activity	2/150	11/6851	0.0230077	0.487472	0.462155	PDE4B/PDE6D	2
GO:0052866	MF	GO:0052866	phosphatidylinositol phosphate phosphatase activity	2/150	11/6851	0.0230077	0.487472	0.462155	MTMR8/MTM1	2
GO:0004890	MF	GO:0004890	GABA-A receptor activity	2/150	12/6851	0.0272178	0.487472	0.462155	GABRA2/GABRA4	2
GO:0051879	MF	GO:0051879	Hsp90 protein binding	2/150	12/6851	0.0272178	0.487472	0.462155	SLC12A2/STIP1	2
GO:0015103	MF	GO:0015103	inorganic anion transmembrane transporter activity	4/150	53/6851	0.0282138	0.487472	0.462155	GABRA2/CFTR/SLC12A2/GABRA4	4
GO:0016853	MF	GO:0016853	isomerase activity	5/150	79/6851	0.0290414	0.487472	0.462155	PPIF/CFTR/PGM2/TMX3/PPWD1	5
GO:0005253	MF	GO:0005253	anion channel activity	3/150	31/6851	0.0295497	0.487472	0.462155	GABRA2/CFTR/GABRA4	3
GO:0016247	MF	GO:0016247	channel regulator activity	3/150	31/6851	0.0295497	0.487472	0.462155	ZNF202/KCNIP4/CFTR	3
GO:0016705	MF	GO:0016705	oxidoreductase activity, acting on paired donors, with incorporation or reduction of molecular oxygen	5/150	82/6851	0.0333943	0.487472	0.462155	FMO5/TYRP1/CYP7A1/CYP2R1/DEGS1	5
GO:0004527	MF	GO:0004527	exonuclease activity	3/150	33/6851	0.0347552	0.487472	0.462155	EXD2/EXD1/FAN1	3
GO:0008081	MF	GO:0008081	phosphoric diester hydrolase activity	3/150	33/6851	0.0347552	0.487472	0.462155	PDE4B/PDE6D/FAN1	3
GO:0008757	MF	GO:0008757	S-adenosylmethionine-dependent methyltransferase activity	4/150	57/6851	0.0356131	0.487472	0.462155	TARBP1/DPH5/METTL3/CMTR1	4
GO:0016917	MF	GO:0016917	GABA receptor activity	2/150	14/6851	0.0364737	0.487472	0.462155	GABRA2/GABRA4	2
GO:0003774	MF	GO:0003774	motor activity	3/150	35/6851	0.0404026	0.487472	0.462155	KIF5C/KIF22/MYH7B	3
GO:0004497	MF	GO:0004497	monooxygenase activity	4/150	60/6851	0.041833	0.487472	0.462155	FMO5/TYRP1/CYP7A1/CYP2R1	4
GO:0048037	MF	GO:0048037	cofactor binding	10/150	245/6851	0.0420826	0.487472	0.462155	FMO5/CYP7A1/CYP2R1/ACBD6/GLYR1/SDHD/METTL3/ALB/SDHC/GOT2	10
GO:0016788	MF	GO:0016788	hydrolase activity, acting on ester bonds	11/150	282/6851	0.0446835	0.487472	0.462155	EXD2/EXD1/PTPN9/MTMR8/PDE4B/MRPL58/ESD/PDE6D/FAN1/MTM1/LIPA	11
GO:0003777	MF	GO:0003777	microtubule motor activity	2/150	16/6851	0.0467513	0.487472	0.462155	KIF5C/KIF22	2
GO:0016709	MF	GO:0016709	oxidoreductase activity, acting on paired donors, with incorporation or reduction of molecular oxygen, NAD(P)H as one donor, and incorporation of one atom of oxygen	2/150	16/6851	0.0467513	0.487472	0.462155	FMO5/CYP7A1	2
GO:0015075	MF	GO:0015075	ion transmembrane transporter activity	13/150	355/6851	0.0468102	0.487472	0.462155	SLC5A8/ZNF202/TF/GABRA2/TMEM38B/CACNA1D/SFXN2/CFTR/SLC16A5/ATP5F1D/SLC12A2/GABRA4/SLC40A1	13
GO:0008509	MF	GO:0008509	anion transmembrane transporter activity	6/150	121/6851	0.0491572	0.494849	0.46915	SLC5A8/GABRA2/CFTR/SLC16A5/SLC12A2/GABRA4	6
KEGG
	ID	Description	GeneRatio	BgRatio	pvalue	p.adjust	qvalue	geneID	Count
ssc00562	ssc00562	Inositol phosphate metabolism	8/138	71/8760	1.42796e-05	0.00191353	0.00182456	MTMR14/MTMR8/PIK3C2G/PIP4K2A/SYNJ1/PLCG1/IPMK/MTM1	8
ssc04070	ssc04070	Phosphatidylinositol signaling system	9/138	95/8760	1.71617e-05	0.00191353	0.00182456	MTMR14/MTMR8/PIK3C2G/ITPR3/PIP4K2A/SYNJ1/PLCG1/IPMK/MTM1	9

## Sheet: IVF 2-cell vs. PA 2-cell Down
GO
	ONTOLOGY	ID	Description	GeneRatio	BgRatio	pvalue	p.adjust	qvalue	geneID	Count
GO:0005770	CC	GO:0005770	late endosome	4/74	57/7007	0.00296692	0.345866	0.342653	SLC31A1/RNF128/LITAF/VPS11	4
GO:0009295	CC	GO:0009295	nucleoid	2/74	12/7007	0.00678168	0.345866	0.342653	TFAM/SLC25A5	2
GO:0042645	CC	GO:0042645	mitochondrial nucleoid	2/74	12/7007	0.00678168	0.345866	0.342653	TFAM/SLC25A5	2
GO:0031463	CC	GO:0031463	Cul3-RING ubiquitin ligase complex	2/74	14/7007	0.00922382	0.352811	0.349534	KLHL15/SPOPL	2
GO:0031625	MF	GO:0031625	ubiquitin protein ligase binding	5/79	87/6851	0.00317188	0.35242	0.328014	SPOPL/YOD1/BID/SLC25A5/ANKRA2	5
GO:0044389	MF	GO:0044389	ubiquitin-like protein ligase binding	5/79	92/6851	0.00403725	0.35242	0.328014	SPOPL/YOD1/BID/SLC25A5/ANKRA2	5
GO:0008373	MF	GO:0008373	sialyltransferase activity	2/79	10/6851	0.00556453	0.35242	0.328014	ST6GALNAC1/ST8SIA4	2
GO:0001784	MF	GO:0001784	phosphotyrosine residue binding	2/79	13/6851	0.00943155	0.385144	0.358472	CRKL/CBLB	2
GO:0045309	MF	GO:0045309	protein phosphorylated amino acid binding	2/79	14/6851	0.0109218	0.385144	0.358472	CRKL/CBLB	2
GO:0016814	MF	GO:0016814	hydrolase activity, acting on carbon-nitrogen (but not peptide) bonds, in cyclic amidines	2/79	15/6851	0.0125085	0.385144	0.358472	AMPD1/AICDA	2
GO:0019239	MF	GO:0019239	deaminase activity	2/79	16/6851	0.0141895	0.385144	0.358472	AMPD1/AICDA	2
GO:0008135	MF	GO:0008135	translation factor activity, RNA binding	3/79	52/6851	0.0217596	0.388027	0.361155	EIF4E/SUPT4H1/MTIF2	3
GO:0090079	MF	GO:0090079	translation regulator activity, nucleic acid binding	3/79	59/6851	0.0302334	0.388027	0.361155	EIF4E/SUPT4H1/MTIF2	3
GO:0003755	MF	GO:0003755	peptidyl-prolyl cis-trans isomerase activity	2/79	26/6851	0.0356873	0.388027	0.361155	PPIL2/FKBP3	2
GO:0008028	MF	GO:0008028	monocarboxylic acid transmembrane transporter activity	2/79	27/6851	0.0382593	0.388027	0.361155	SLC6A8/SLC16A9	2
GO:0051219	MF	GO:0051219	phosphoprotein binding	2/79	27/6851	0.0382593	0.388027	0.361155	CRKL/CBLB	2
GO:0000976	MF	GO:0000976	transcription regulatory region sequence-specific DNA binding	7/79	276/6851	0.0391907	0.388027	0.361155	RBPJ/HNF1B/TFAM/TFAP2C/LITAF/REST/GATA3	7
GO:0001067	MF	GO:0001067	regulatory region nucleic acid binding	7/79	276/6851	0.0391907	0.388027	0.361155	RBPJ/HNF1B/TFAM/TFAP2C/LITAF/REST/GATA3	7
GO:0001217	MF	GO:0001217	DNA-binding transcription repressor activity	3/79	66/6851	0.0402055	0.388027	0.361155	TFAP2C/REST/GATA3	3
GO:0001227	MF	GO:0001227	DNA-binding transcription repressor activity, RNA polymerase II-specific	3/79	66/6851	0.0402055	0.388027	0.361155	TFAP2C/REST/GATA3	3
GO:0003682	MF	GO:0003682	chromatin binding	5/79	164/6851	0.0403497	0.388027	0.361155	RBPJ/SETDB1/MLLT3/TFAM/REST	5
GO:0016859	MF	GO:0016859	cis-trans isomerase activity	2/79	28/6851	0.0409001	0.388027	0.361155	PPIL2/FKBP3	2
GO:0019003	MF	GO:0019003	GDP binding	2/79	28/6851	0.0409001	0.388027	0.361155	NRAS/GNAI3	2
GO:0045182	MF	GO:0045182	translation regulator activity	3/79	67/6851	0.0417505	0.388027	0.361155	EIF4E/SUPT4H1/MTIF2	3
GO:1990837	MF	GO:1990837	sequence-specific double-stranded DNA binding	7/79	284/6851	0.0446143	0.388027	0.361155	RBPJ/HNF1B/TFAM/TFAP2C/LITAF/REST/GATA3	7
GO:0008514	MF	GO:0008514	organic anion transmembrane transporter activity	3/79	69/6851	0.0449294	0.388027	0.361155	SLC6A8/SLC25A5/SLC16A9	3
KEGG
	ID	Description	GeneRatio	BgRatio	pvalue	p.adjust	qvalue	geneID	Count
ssc04910	ssc04910	Insulin signaling pathway	7/82	136/8760	0.000268683	0.0326731	0.0271614	CRKL/NRAS/EIF4E/MAP2K1/CBLB/IRS1/EIF4EBP1	7
ssc04550	ssc04550	Signaling pathways regulating pluripotency of stem cells	6/82	141/8760	0.000335109	0.0326731	0.0271614	SMAD5/NRAS/SETDB1/MAP2K1/NANOG/REST	6

## Sheet: IVF 4-cell vs. PA 4-cell Up
GO
	ONTOLOGY	ID	Description	GeneRatio	BgRatio	pvalue	p.adjust	qvalue	geneID	Count
GO:0051338	BP	GO:0051338	regulation of transferase activity	25/250	260/6187	4.21e-05	0.0513844	0.050757	TRPV4/GBA/EPM2AIP1/MAP3K3/F2RL1/PTPN11/HTR2B/ZFP36/GTPBP4/NR2F2/TAF7/HHEX/PPP2CA/TAOK3/HIPK3/SNCA/OSBPL8/EIF4A2/PSEN1/DCUN1D5/TOPORS/CCNB2/STK26/CDC25B/FBN1	25
GO:0006396	BP	GO:0006396	RNA processing	28/250	310/6187	4.49e-05	0.0513844	0.050757	RPP25/QTRT2/RPP40/DDX39B/WDR46/PRPF39/NOL9/CWF19L1/PAPOLA/XRN2/WDR12/GTPBP4/DDX20/LSM6/CDK9/CMTR1/TRMT6/RPL7L1/ABT1/POP7/PRPF4/STRAP/SRSF7/SLC38A2/LIN28B/METTL14/DDX52/NAT10	28
GO:0034470	BP	GO:0034470	ncRNA processing	15/250	126/6187	0.000151506	0.0867402	0.0856812	RPP25/QTRT2/RPP40/WDR46/NOL9/WDR12/GTPBP4/LSM6/TRMT6/RPL7L1/ABT1/POP7/LIN28B/DDX52/NAT10	15
GO:0034660	BP	GO:0034660	ncRNA metabolic process	17/250	157/6187	0.000180588	0.0867402	0.0856812	RPP25/QTRT2/RPP40/WDR46/NOL9/WDR12/TENT2/GTPBP4/LSM6/TRMT6/RPL7L1/NARS1/ABT1/POP7/LIN28B/DDX52/NAT10	17
GO:0045859	BP	GO:0045859	regulation of protein kinase activity	20/250	204/6187	0.000194519	0.0867402	0.0856812	TRPV4/GBA/MAP3K3/F2RL1/PTPN11/HTR2B/GTPBP4/NR2F2/TAF7/HHEX/PPP2CA/TAOK3/HIPK3/SNCA/OSBPL8/PSEN1/CCNB2/STK26/CDC25B/FBN1	20
GO:0031400	BP	GO:0031400	negative regulation of protein modification process	17/250	160/6187	0.000227366	0.0867402	0.0856812	GBA/PPP1R15B/FH/F2RL1/GTPBP4/NR2F2/OXR1/TAF7/N4BP1/HHEX/TAOK3/HIPK3/STRAP/TNIP1/SNCA/PSEN1/BRCA1	17
GO:0000470	BP	GO:0000470	maturation of LSU-rRNA	4/250	10/6187	0.000450804	0.128986	0.127411	NOL9/WDR12/GTPBP4/RPL7L1	4
GO:0034471	BP	GO:0034471	ncRNA 5'-end processing	4/250	10/6187	0.000450804	0.128986	0.127411	RPP25/RPP40/ABT1/POP7	4
GO:0043604	BP	GO:0043604	amide biosynthetic process	24/250	291/6187	0.000627331	0.155268	0.153372	MRPL55/GBA/RPL34/MRPL27/PPP1R15B/MRPL9/POLR2G/RPL29/FH/ZFP36/EIF3A/NARS1/RPS3A/GAPDH/EIF2S2/RPL21/PUM3/GFM2/SNCA/EIF4A2/RPS3/SGMS1/METTL14/NAT10	24
GO:0000966	BP	GO:0000966	RNA 5'-end processing	4/250	11/6187	0.000686029	0.155268	0.153372	RPP25/RPP40/ABT1/POP7	4
GO:0043549	BP	GO:0043549	regulation of kinase activity	20/250	226/6187	0.000746154	0.155268	0.153372	TRPV4/GBA/MAP3K3/F2RL1/PTPN11/HTR2B/GTPBP4/NR2F2/TAF7/HHEX/PPP2CA/TAOK3/HIPK3/SNCA/OSBPL8/PSEN1/CCNB2/STK26/CDC25B/FBN1	20
GO:0031057	BP	GO:0031057	negative regulation of histone modification	4/250	12/6187	0.00099658	0.170527	0.168445	FH/TAF7/SNCA/BRCA1	4
GO:0043603	BP	GO:0043603	cellular amide metabolic process	28/250	375/6187	0.00108652	0.170527	0.168445	MRPL55/GBA/RPL34/MRPL27/PPP1R15B/SMPDL3A/MRPL9/POLR2G/RPL29/FH/LVRN/ZFP36/GSTM3/EIF3A/NARS1/RPS3A/GAPDH/EIF2S2/RPL21/PUM3/GFM2/SNCA/EIF4A2/RPS3/PSEN1/SGMS1/METTL14/NAT10	28
GO:0051347	BP	GO:0051347	positive regulation of transferase activity	16/250	167/6187	0.00109151	0.170527	0.168445	TRPV4/EPM2AIP1/MAP3K3/F2RL1/PTPN11/HTR2B/PPP2CA/TAOK3/SNCA/OSBPL8/PSEN1/DCUN1D5/TOPORS/STK26/CDC25B/FBN1	16
GO:0043161	BP	GO:0043161	proteasome-mediated ubiquitin-dependent protein catabolic process	13/250	121/6187	0.00111747	0.170527	0.168445	GBA/PSMA3/SPOP/N4BP1/PSMC5/NSFL1C/WWP1/RMND5B/PSEN1/SGTB/TOPORS/RAD23B/FBXL3	13
GO:0030490	BP	GO:0030490	maturation of SSU-rRNA	5/250	21/6187	0.00123668	0.176923	0.174763	WDR46/LSM6/ABT1/DDX52/NAT10	5
GO:0045860	BP	GO:0045860	positive regulation of protein kinase activity	13/250	124/6187	0.00140291	0.182932	0.180699	TRPV4/MAP3K3/F2RL1/PTPN11/HTR2B/PPP2CA/TAOK3/SNCA/OSBPL8/PSEN1/STK26/CDC25B/FBN1	13
GO:0006412	BP	GO:0006412	translation	20/250	239/6187	0.00149404	0.182932	0.180699	MRPL55/RPL34/MRPL27/PPP1R15B/MRPL9/POLR2G/RPL29/ZFP36/EIF3A/NARS1/RPS3A/GAPDH/EIF2S2/RPL21/PUM3/GFM2/EIF4A2/RPS3/METTL14/NAT10	20
GO:0006518	BP	GO:0006518	peptide metabolic process	23/250	292/6187	0.00151889	0.182932	0.180699	MRPL55/RPL34/MRPL27/PPP1R15B/MRPL9/POLR2G/RPL29/LVRN/ZFP36/GSTM3/EIF3A/NARS1/RPS3A/GAPDH/EIF2S2/RPL21/PUM3/GFM2/EIF4A2/RPS3/PSEN1/METTL14/NAT10	23
GO:0022613	BP	GO:0022613	ribonucleoprotein complex biogenesis	15/250	157/6187	0.00159836	0.182932	0.180699	WDR46/PRPF39/NOL9/WDR12/GTPBP4/DDX20/LSM6/EIF3A/RPL7L1/ABT1/EIF2S2/STRAP/SNU13/DDX52/NAT10	15
GO:0050790	BP	GO:0050790	regulation of catalytic activity	33/250	484/6187	0.00185217	0.201887	0.199422	TRPV4/GBA/EPM2AIP1/PSMA3/PPP1R15B/MAP3K3/F2RL1/PTPN11/HTR2B/SLC37A4/ZFP36/RECK/GTPBP4/NR2F2/TAF7/HHEX/PPP2CA/CTSB/TAOK3/HIPK3/AMOT/MSH6/SNCA/OSBPL8/EIF4A2/PSEN1/DCUN1D5/TOPORS/CCNB2/STK26/ARFGEF1/CDC25B/FBN1	33
GO:0043043	BP	GO:0043043	peptide biosynthetic process	20/250	245/6187	0.00201351	0.205626	0.203116	MRPL55/RPL34/MRPL27/PPP1R15B/MRPL9/POLR2G/RPL29/ZFP36/EIF3A/NARS1/RPS3A/GAPDH/EIF2S2/RPL21/PUM3/GFM2/EIF4A2/RPS3/METTL14/NAT10	20
GO:0006364	BP	GO:0006364	rRNA processing	9/250	71/6187	0.00206614	0.205626	0.203116	WDR46/NOL9/WDR12/GTPBP4/LSM6/RPL7L1/ABT1/DDX52/NAT10	9
GO:0006511	BP	GO:0006511	ubiquitin-dependent protein catabolic process	17/250	195/6187	0.00217274	0.207225	0.204695	GBA/PSMA3/UCHL5/SPOP/N4BP1/PSMC5/NSFL1C/MYLIP/PSMC2/WWP1/RMND5B/PSEN1/SGTB/FBXO8/TOPORS/RAD23B/FBXL3	17
GO:0016072	BP	GO:0016072	rRNA metabolic process	9/250	72/6187	0.00227994	0.208752	0.206203	WDR46/NOL9/WDR12/GTPBP4/LSM6/RPL7L1/ABT1/DDX52/NAT10	9
GO:0019941	BP	GO:0019941	modification-dependent protein catabolic process	17/250	199/6187	0.00269472	0.237239	0.234342	GBA/PSMA3/UCHL5/SPOP/N4BP1/PSMC5/NSFL1C/MYLIP/PSMC2/WWP1/RMND5B/PSEN1/SGTB/FBXO8/TOPORS/RAD23B/FBXL3	17
GO:0071900	BP	GO:0071900	regulation of protein serine/threonine kinase activity	13/250	134/6187	0.00282535	0.239527	0.236602	GBA/F2RL1/PTPN11/HTR2B/GTPBP4/NR2F2/HHEX/PPP2CA/TAOK3/HIPK3/SNCA/PSEN1/CCNB2	13
GO:0043632	BP	GO:0043632	modification-dependent macromolecule catabolic process	17/250	201/6187	0.00299261	0.242739	0.239775	GBA/PSMA3/UCHL5/SPOP/N4BP1/PSMC5/NSFL1C/MYLIP/PSMC2/WWP1/RMND5B/PSEN1/SGTB/FBXO8/TOPORS/RAD23B/FBXL3	17
GO:0032269	BP	GO:0032269	negative regulation of cellular protein metabolic process	20/250	254/6187	0.00307533	0.242739	0.239775	GBA/PPP1R15B/FH/F2RL1/ZFP36/RECK/GTPBP4/NR2F2/OXR1/TAF7/N4BP1/HHEX/TAOK3/HIPK3/STRAP/TNIP1/SNCA/PSEN1/METTL14/BRCA1	20
GO:1905268	BP	GO:1905268	negative regulation of chromatin organization	4/250	16/6187	0.00322464	0.24604	0.243036	FH/TAF7/SNCA/BRCA1	4
GO:0010498	BP	GO:0010498	proteasomal protein catabolic process	13/250	138/6187	0.00365408	0.262391	0.259188	GBA/PSMA3/SPOP/N4BP1/PSMC5/NSFL1C/WWP1/RMND5B/PSEN1/SGTB/TOPORS/RAD23B/FBXL3	13
GO:0051248	BP	GO:0051248	negative regulation of protein metabolic process	21/250	276/6187	0.0036682	0.262391	0.259188	GBA/PPP1R15B/FH/F2RL1/ZFP36/RECK/GTPBP4/NR2F2/OXR1/TAF7/N4BP1/HHEX/TAOK3/HIPK3/STRAP/TNIP1/SNCA/ITGAV/PSEN1/METTL14/BRCA1	21
GO:0033674	BP	GO:0033674	positive regulation of kinase activity	13/250	143/6187	0.00495693	0.336073	0.33197	TRPV4/MAP3K3/F2RL1/PTPN11/HTR2B/PPP2CA/TAOK3/SNCA/OSBPL8/PSEN1/STK26/CDC25B/FBN1	13
GO:0051603	BP	GO:0051603	proteolysis involved in cellular protein catabolic process	18/250	229/6187	0.00499192	0.336073	0.33197	GBA/PSMA3/UCHL5/SPOP/N4BP1/PSMC5/NSFL1C/CTSB/MYLIP/PSMC2/WWP1/RMND5B/PSEN1/SGTB/FBXO8/TOPORS/RAD23B/FBXL3	18
GO:0016071	BP	GO:0016071	mRNA metabolic process	17/250	212/6187	0.00516248	0.337626	0.333504	DDX39B/POLR2G/PRPF39/CWF19L1/PAPOLA/XRN2/ZFP36/TENT2/DDX20/LSM6/CDK9/CMTR1/PRPF4/HIPK3/STRAP/SRSF7/METTL14	17
GO:0032648	BP	GO:0032648	regulation of interferon-beta production	4/250	19/6187	0.00624272	0.372014	0.367472	POLR3F/TLR3/PTPN11/REL	4
GO:0006397	BP	GO:0006397	mRNA processing	13/250	147/6187	0.00624838	0.372014	0.367472	DDX39B/PRPF39/CWF19L1/PAPOLA/XRN2/DDX20/LSM6/CDK9/CMTR1/PRPF4/STRAP/SRSF7/METTL14	13
GO:0070897	BP	GO:0070897	transcription preinitiation complex assembly	3/250	10/6187	0.00633333	0.372014	0.367472	TAF7/PSMC5/PSMC2	3
GO:0042274	BP	GO:0042274	ribosomal small subunit biogenesis	5/250	30/6187	0.00643744	0.372014	0.367472	WDR46/LSM6/ABT1/DDX52/NAT10	5
GO:0001933	BP	GO:0001933	negative regulation of protein phosphorylation	11/250	115/6187	0.0065009	0.372014	0.367472	GBA/PPP1R15B/F2RL1/NR2F2/TAF7/HHEX/TAOK3/HIPK3/STRAP/TNIP1/PSEN1	11
GO:0044265	BP	GO:0044265	cellular macromolecule catabolic process	23/250	329/6187	0.00680211	0.376221	0.371627	GBA/PSMA3/POLR2G/UCHL5/ZFP36/TENT2/SPOP/N4BP1/PSMC5/NSFL1C/CTSB/MYLIP/PSMC2/WWP1/RMND5B/LIN28B/PSEN1/SGTB/METTL14/FBXO8/TOPORS/RAD23B/FBXL3	23
GO:0031396	BP	GO:0031396	regulation of protein ubiquitination	7/250	56/6187	0.00690313	0.376221	0.371627	GTPBP4/CDK9/N4BP1/PSEN1/DCUN1D5/TOPORS/BRCA1	7
GO:0032608	BP	GO:0032608	interferon-beta production	4/250	20/6187	0.00755991	0.402048	0.397139	POLR3F/TLR3/PTPN11/REL	4
GO:0044257	BP	GO:0044257	cellular protein catabolic process	18/250	239/6187	0.00772831	0.402048	0.397139	GBA/PSMA3/UCHL5/SPOP/N4BP1/PSMC5/NSFL1C/CTSB/MYLIP/PSMC2/WWP1/RMND5B/PSEN1/SGTB/FBXO8/TOPORS/RAD23B/FBXL3	18
GO:2001251	BP	GO:2001251	negative regulation of chromosome organization	6/250	44/6187	0.00796595	0.403011	0.39809	FH/TAF7/SPDL1/SNCA/BRCA1/NAT10	6
GO:0032147	BP	GO:0032147	activation of protein kinase activity	8/250	72/6187	0.00811815	0.403011	0.39809	MAP3K3/F2RL1/PTPN11/TAOK3/OSBPL8/PSEN1/STK26/FBN1	8
GO:0032890	BP	GO:0032890	regulation of organic acid transport	3/250	11/6187	0.00845107	0.403011	0.39809	TRPV4/SNCA/PSEN1	3
GO:0090502	BP	GO:0090502	RNA phosphodiester bond hydrolysis, endonucleolytic	3/250	11/6187	0.00845107	0.403011	0.39809	NOL9/ABT1/POP7	3
GO:0051348	BP	GO:0051348	negative regulation of transferase activity	8/250	73/6187	0.00880826	0.406083	0.401125	GBA/ZFP36/NR2F2/TAF7/HHEX/HIPK3/EIF4A2/PSEN1	8
GO:0008033	BP	GO:0008033	tRNA processing	6/250	45/6187	0.00888867	0.406083	0.401125	RPP25/QTRT2/RPP40/TRMT6/POP7/NAT10	6
GO:0006367	BP	GO:0006367	transcription initiation from RNA polymerase II promoter	4/250	21/6187	0.00904772	0.406083	0.401125	POLR2G/TAF7/PSMC5/PSMC2	4
GO:0045934	BP	GO:0045934	negative regulation of nucleobase-containing compound metabolic process	25/250	380/6187	0.0102867	0.452813	0.447285	ZFP36/REL/TENT2/NR2F2/DDX20/MORC2/CDK9/TAF7/RB1/HIVEP1/HDAC2/HHEX/PSMC5/MDM2/STRAP/WWP1/SRSF7/MSH6/EIF4A2/LIN28B/PSEN1/HAT1/BRCA1/HELLS/NAT10	25
GO:0042254	BP	GO:0042254	ribosome biogenesis	10/250	107/6187	0.0108627	0.455132	0.449576	WDR46/NOL9/WDR12/GTPBP4/LSM6/RPL7L1/ABT1/SNU13/DDX52/NAT10	10
GO:0006903	BP	GO:0006903	vesicle targeting	3/250	12/6187	0.0109359	0.455132	0.449576	SAR1B/SAR1A/PSEN1	3
GO:0061014	BP	GO:0061014	positive regulation of mRNA catabolic process	3/250	12/6187	0.0109359	0.455132	0.449576	POLR2G/ZFP36/METTL14	3
GO:0006974	BP	GO:0006974	cellular response to DNA damage stimulus	18/250	250/6187	0.0120258	0.483077	0.477179	GTF2H3/DDX39B/RUVBL2/UCHL5/FH/PTPN11/MORC2/CDK9/DDB2/TAOK3/APLF/MSH6/RPS3/PSEN1/MSH2/TOPORS/BRCA1/RAD23B	18
GO:0051650	BP	GO:0051650	establishment of vesicle localization	5/250	35/6187	0.0124515	0.483077	0.477179	SAR1B/SAR1A/SNCA/MYO5A/PSEN1	5
GO:1990823	BP	GO:1990823	response to leukemia inhibitory factor	5/250	35/6187	0.0124515	0.483077	0.477179	GFPT2/SRSF7/CACYBP/EIF4A2/HELLS	5
GO:1990830	BP	GO:1990830	cellular response to leukemia inhibitory factor	5/250	35/6187	0.0124515	0.483077	0.477179	GFPT2/SRSF7/CACYBP/EIF4A2/HELLS	5
GO:1990904	CC	GO:1990904	ribonucleoprotein complex	30/270	273/7007	1.6e-07	5.22e-05	4.57e-05	MRPL55/RPP25/MRPL27/RPP40/MRPL9/MRPL48/DDX39B/WDR46/PRPF39/RPL29/CWF19L1/EIF1B/ZFP36/WDR12/TEFM/LSM6/EIF3A/RALY/RPL7L1/RPS3A/POP7/PRPF4/RPL21/SRP14/SNU13/RPS3/EIF4H/BRCA1/NAT10/ARFGEF1	30
GO:1990234	CC	GO:1990234	transferase complex	26/270	271/7007	1.4e-05	0.00229535	0.00200977	POLR3F/POLR2G/RUVBL2/BRD8/SPOP/CDK9/WDR41/TAF13/TAF7/HDAC2/TRMT6/PCGF5/PIGC/DDB2/RPN2/ACTB/POLR2M/ATG5/CACYBP/DCUN1D5/METTL14/FBXO8/TOPORS/CCNB2/BRCA1/FBXL3	26
GO:0005730	CC	GO:0005730	nucleolus	20/270	242/7007	0.00100156	0.0821707	0.0719473	NEPRO/WDR46/NOL9/WDR12/GTPBP4/LSM6/OXR1/EIF3A/N4BP1/ABT1/MDM2/CTSB/POP7/PUM3/SNU13/LIN28B/RPS3/ARL4A/NAT10/ARFGEF1	20
GO:0001726	CC	GO:0001726	ruffle	6/270	32/7007	0.00120429	0.0821707	0.0719473	TNFRSF12A/TRPM7/AMOT/CFL1/ITGAV/MYO5A	6
GO:0016605	CC	GO:0016605	PML body	5/270	22/7007	0.00125643	0.0821707	0.0719473	CDK9/N4BP1/HIPK3/SUMO2/TOPORS	5
GO:0031252	CC	GO:0031252	cell leading edge	9/270	76/7007	0.00242901	0.117217	0.102633	TNFRSF12A/ARPC3/TRPM7/CAPRIN1/AMOT/CFL1/ITGAV/MYO5A/GABRG2	9
GO:0005694	CC	GO:0005694	chromosome	22/270	301/7007	0.00278205	0.117217	0.102633	SMARCA4/ZFP42/RUVBL2/UCHL5/BRD8/FH/SPC25/ESCO1/MORC2/CDK9/HDAC2/PCGF5/PPP2CA/SPDL1/RTF2/PUM3/MSH6/PSEN1/HAT1/POGZ/BRCA1/HELLS	22
GO:0120114	CC	GO:0120114	Sm-like protein family complex	6/270	38/7007	0.00302342	0.117217	0.102633	PRPF39/DDX20/LSM6/PRPF4/STRAP/ARFGEF1	6
GO:0070603	CC	GO:0070603	SWI/SNF superfamily-type complex	5/270	27/7007	0.00329032	0.117217	0.102633	SMARCA4/RUVBL2/UCHL5/BRD8/HDAC2	5
GO:1904949	CC	GO:1904949	ATPase complex	5/270	28/7007	0.00388172	0.117217	0.102633	SMARCA4/RUVBL2/UCHL5/BRD8/HDAC2	5
GO:0000151	CC	GO:0000151	ubiquitin ligase complex	9/270	82/7007	0.00408874	0.117217	0.102633	SPOP/PCGF5/DDB2/CACYBP/DCUN1D5/FBXO8/TOPORS/BRCA1/FBXL3	9
GO:0030120	CC	GO:0030120	vesicle coat	4/270	18/7007	0.00430153	0.117217	0.102633	AP2S1/SAR1B/SAR1A/COPB1	4
GO:0030117	CC	GO:0030117	membrane coat	5/270	31/7007	0.00610846	0.142676	0.124925	AP2S1/SAR1B/SAR1A/AP2M1/COPB1	5
GO:0048475	CC	GO:0048475	coated membrane	5/270	31/7007	0.00610846	0.142676	0.124925	AP2S1/SAR1B/SAR1A/AP2M1/COPB1	5
GO:0035267	CC	GO:0035267	NuA4 histone acetyltransferase complex	3/270	11/7007	0.00741675	0.15158	0.132721	RUVBL2/BRD8/ACTB	3
GO:0043189	CC	GO:0043189	H4/H2A histone acetyltransferase complex	3/270	11/7007	0.00741675	0.15158	0.132721	RUVBL2/BRD8/ACTB	3
GO:0015934	CC	GO:0015934	large ribosomal subunit	7/270	61/7007	0.00859006	0.165232	0.144675	MRPL55/MRPL27/MRPL9/MRPL48/RPL29/RPL7L1/RPL21	7
GO:0005732	CC	GO:0005732	small nucleolar ribonucleoprotein complex	3/270	12/7007	0.00961055	0.165403	0.144824	RPP25/LSM6/POP7	3
GO:0097346	CC	GO:0097346	INO80-type complex	3/270	12/7007	0.00961055	0.165403	0.144824	RUVBL2/UCHL5/BRD8	3
GO:0000315	CC	GO:0000315	organellar large ribosomal subunit	4/270	23/7007	0.0107018	0.166642	0.145909	MRPL55/MRPL27/MRPL9/MRPL48	4
GO:0005762	CC	GO:0005762	mitochondrial large ribosomal subunit	4/270	23/7007	0.0107018	0.166642	0.145909	MRPL55/MRPL27/MRPL9/MRPL48	4
GO:0031519	CC	GO:0031519	PcG protein complex	3/270	13/7007	0.0121426	0.172637	0.151158	ZFP42/HDAC2/PCGF5	3
GO:1902555	CC	GO:1902555	endoribonuclease complex	3/270	13/7007	0.0121426	0.172637	0.151158	RPP25/RPP40/POP7	3
GO:0044391	CC	GO:0044391	ribosomal subunit	9/270	98/7007	0.0128965	0.175715	0.153853	MRPL55/MRPL27/MRPL9/MRPL48/RPL29/RPL7L1/RPS3A/RPL21/RPS3	9
GO:0030662	CC	GO:0030662	coated vesicle membrane	4/270	25/7007	0.0143957	0.188295	0.164868	AP2S1/SAR1B/SAR1A/COPB1	4
GO:0005905	CC	GO:0005905	clathrin-coated pit	3/270	14/7007	0.0150209	0.188916	0.165412	AP2S1/LDLR/AP2M1	3
GO:0005884	CC	GO:0005884	actin filament	4/270	26/7007	0.01651	0.192514	0.168562	TPM4/ACTB/AMOT/MYO5A	4
GO:0000428	CC	GO:0000428	DNA-directed RNA polymerase complex	5/270	40/7007	0.0178713	0.192514	0.168562	POLR3F/POLR2G/TAF13/TAF7/POLR2M	5
GO:0030880	CC	GO:0030880	RNA polymerase complex	5/270	40/7007	0.0178713	0.192514	0.168562	POLR3F/POLR2G/TAF13/TAF7/POLR2M	5
GO:0055029	CC	GO:0055029	nuclear DNA-directed RNA polymerase complex	5/270	40/7007	0.0178713	0.192514	0.168562	POLR3F/POLR2G/TAF13/TAF7/POLR2M	5
GO:1905348	CC	GO:1905348	endonuclease complex	3/270	15/7007	0.0182506	0.192514	0.168562	RPP25/RPP40/POP7	3
GO:0000922	CC	GO:0000922	spindle pole	5/270	42/7007	0.0217162	0.221912	0.194303	PPP2CA/SPDL1/KIF11/TOPORS/CDC25B	5
GO:0030659	CC	GO:0030659	cytoplasmic vesicle membrane	8/270	91/7007	0.0235461	0.233321	0.204292	AP2S1/PDE6D/SAR1B/SAR1A/PIP4P1/SNCA/SNX9/COPB1	8
GO:0005840	CC	GO:0005840	ribosome	10/270	127/7007	0.0243363	0.233673	0.2046	MRPL55/RPL34/MRPL27/MRPL9/MRPL48/RPL29/RPL7L1/RPS3A/RPL21/RPS3	10
GO:0005667	CC	GO:0005667	transcription regulator complex	11/270	146/7007	0.0250109	0.233673	0.2046	GTF2H3/ZFP42/MXD3/NFAT5/DDX20/TAF13/TAF7/RB1/HDAC2/ABT1/LBX1	11
GO:0030135	CC	GO:0030135	coated vesicle	6/270	61/7007	0.0292127	0.264481	0.231575	AP2S1/SNAP91/SAR1B/YIPF5/SAR1A/COPB1	6
GO:0030532	CC	GO:0030532	small nuclear ribonucleoprotein complex	4/270	31/7007	0.029926	0.264481	0.231575	PRPF39/LSM6/PRPF4/ARFGEF1	4
GO:0000775	CC	GO:0000775	chromosome, centromeric region	5/270	46/7007	0.0309286	0.266149	0.233036	SPC25/PPP2CA/SPDL1/PSEN1/HELLS	5
GO:0000785	CC	GO:0000785	chromatin	12/270	171/7007	0.0321137	0.266486	0.233331	SMARCA4/ZFP42/RUVBL2/UCHL5/BRD8/ESCO1/MORC2/CDK9/HDAC2/MSH6/POGZ/HELLS	12
GO:0061695	CC	GO:0061695	transferase complex, transferring phosphorus-containing groups	8/270	97/7007	0.0329346	0.266486	0.233331	POLR3F/POLR2G/CDK9/WDR41/TAF13/TAF7/POLR2M/CCNB2	8
GO:0016363	CC	GO:0016363	nuclear matrix	3/270	19/7007	0.0347163	0.266486	0.233331	MORC2/LMNB1/CFL1	3
GO:1902562	CC	GO:1902562	H4 histone acetyltransferase complex	3/270	19/7007	0.0347163	0.266486	0.233331	RUVBL2/BRD8/ACTB	3
GO:0000790	CC	GO:0000790	nuclear chromatin	9/270	117/7007	0.0361729	0.266486	0.233331	SMARCA4/ZFP42/RUVBL2/UCHL5/BRD8/CDK9/HDAC2/MSH6/POGZ	9
GO:0016591	CC	GO:0016591	RNA polymerase II, holoenzyme	4/270	33/7007	0.0366724	0.266486	0.233331	POLR2G/TAF13/TAF7/POLR2M	4
GO:0030027	CC	GO:0030027	lamellipodium	4/270	33/7007	0.0366724	0.266486	0.233331	ARPC3/AMOT/CFL1/ITGAV	4
GO:0012506	CC	GO:0012506	vesicle membrane	8/270	100/7007	0.0384718	0.269259	0.235758	AP2S1/PDE6D/SAR1B/SAR1A/PIP4P1/SNCA/SNX9/COPB1	8
GO:0034399	CC	GO:0034399	nuclear periphery	3/270	20/7007	0.0397114	0.269259	0.235758	MORC2/LMNB1/CFL1	3
GO:0000139	CC	GO:0000139	Golgi membrane	10/270	138/7007	0.0399535	0.269259	0.235758	GCNT7/VPS45/SAR1B/GALNT11/SAR1A/SCAMP5/PSEN1/SGMS1/COPB1/ARFGEF1	10
GO:0000123	CC	GO:0000123	histone acetyltransferase complex	4/270	34/7007	0.0403476	0.269259	0.235758	RUVBL2/BRD8/TAF7/ACTB	4
GO:0031248	CC	GO:0031248	protein acetyltransferase complex	4/270	35/7007	0.0442247	0.283559	0.248279	RUVBL2/BRD8/TAF7/ACTB	4
GO:1902493	CC	GO:1902493	acetyltransferase complex	4/270	35/7007	0.0442247	0.283559	0.248279	RUVBL2/BRD8/TAF7/ACTB	4
GO:0000313	CC	GO:0000313	organellar ribosome	4/270	36/7007	0.0483036	0.296898	0.259959	MRPL55/MRPL27/MRPL9/MRPL48	4
GO:0005761	CC	GO:0005761	mitochondrial ribosome	4/270	36/7007	0.0483036	0.296898	0.259959	MRPL55/MRPL27/MRPL9/MRPL48	4
GO:0042175	CC	GO:0042175	nuclear outer membrane-endoplasmic reticulum membrane network	16/270	265/7007	0.0494608	0.296898	0.259959	NCLN/EPM2AIP1/RPL29/SAR1B/TMX1/YIPF5/SEC61B/SLC51A/PIGC/RPN2/ANKS4B/EMC3/RPS3/PSEN1/SGMS1/TRAM1	16
GO:0098588	CC	GO:0098588	bounding membrane of organelle	22/270	394/7007	0.049937	0.296898	0.259959	GBA/AP2S1/QTRT2/GCNT7/SNX19/VPS45/MTX1/RPL29/SAR1B/VDAC3/SEC61B/GALNT11/SAR1A/SCAMP5/ATP6V0A1/PIP4P1/SNCA/RPS3/PSEN1/SGMS1/COPB1/ARFGEF1	22
GO:0003723	MF	GO:0003723	RNA binding	38/261	473/6851	7.42e-06	0.00307061	0.00292774	EIF2AK3/RPP25/TLR3/NOP9/RPP40/DDX39B/POLR2G/CRYZ/AIMP1/PAPOLA/EIF1B/ZFP36/DDX20/LSM6/CDK9/EIF3A/TAF7/RALY/RPL7L1/ABT1/IGF2BP2/EIF2S2/POP7/PRPF4/RBM18/PUM3/SRSF7/SRP14/SNU13/EIF4A2/LIN28B/RPS3/EIF4H/METTL14/DDX52/SCAF8/BRCA1/NAT10	38
GO:0140098	MF	GO:0140098	catalytic activity, acting on RNA	16/261	148/6851	0.000147978	0.0306315	0.0292063	POLR3F/RPP25/QTRT2/RPP40/DDX39B/POLR2G/XRN2/TENT2/DDX20/CMTR1/NARS1/POP7/POLR1B/EIF4A2/METTL14/DDX52	16
GO:0003743	MF	GO:0003743	translation initiation factor activity	7/261	36/6851	0.000347267	0.0479228	0.045693	EIF2AK3/EIF1B/EIF3A/TAF7/EIF2S2/EIF4A2/EIF4H	7
GO:0003684	MF	GO:0003684	damaged DNA binding	5/261	19/6851	0.000578624	0.0598876	0.0571011	DDB2/MSH6/RPS3/BRCA1/RAD23B	5
GO:0005262	MF	GO:0005262	calcium channel activity	6/261	35/6851	0.0018462	0.152866	0.145753	TRPV4/SLC24A4/TRPM7/ITGAV/PSEN1/TRPC4	6
GO:0016887	MF	GO:0016887	ATPase activity	11/261	108/6851	0.0025908	0.173367	0.165301	SMARCA4/DDX39B/RUVBL2/DDX20/MORC2/PSMC2/MSH6/EIF4A2/KIF11/DDX52/HELLS	11
GO:0008135	MF	GO:0008135	translation factor activity, RNA binding	7/261	52/6851	0.00331211	0.173367	0.165301	EIF2AK3/EIF1B/EIF3A/TAF7/EIF2S2/EIF4A2/EIF4H	7
GO:0015085	MF	GO:0015085	calcium ion transmembrane transporter activity	6/261	40/6851	0.00372394	0.173367	0.165301	TRPV4/SLC24A4/TRPM7/ITGAV/PSEN1/TRPC4	6
GO:0016772	MF	GO:0016772	transferase activity, transferring phosphorus-containing groups	28/261	432/6851	0.00376885	0.173367	0.165301	EIF2AK3/POLR3F/TYK2/PDXK/PKN2/MAP3K3/POLR2G/NOL9/PAK1/PIP4K2A/TESK2/PAPOLA/TENT2/CDK9/RPS6KL1/TRPM7/RPS6KA3/TP53RK/MAP3K1/ATP5MC2/TAOK3/HIPK3/AKT2/STRAP/POLR1B/SGMS1/STK26/SNRK	28
GO:0090079	MF	GO:0090079	translation regulator activity, nucleic acid binding	7/261	59/6851	0.00674049	0.257029	0.245069	EIF2AK3/EIF1B/EIF3A/TAF7/EIF2S2/EIF4A2/EIF4H	7
GO:0004386	MF	GO:0004386	helicase activity	6/261	47/6851	0.00834667	0.257029	0.245069	DDX39B/RUVBL2/DDX20/EIF4A2/DDX52/HELLS	6
GO:0003724	MF	GO:0003724	RNA helicase activity	4/261	22/6851	0.00875562	0.257029	0.245069	DDX39B/DDX20/EIF4A2/DDX52	4
GO:0034062	MF	GO:0034062	5'-3' RNA polymerase activity	4/261	22/6851	0.00875562	0.257029	0.245069	POLR3F/POLR2G/TENT2/POLR1B	4
GO:0097747	MF	GO:0097747	RNA polymerase activity	4/261	22/6851	0.00875562	0.257029	0.245069	POLR3F/POLR2G/TENT2/POLR1B	4
GO:0140296	MF	GO:0140296	general transcription initiation factor binding	3/261	12/6851	0.00931263	0.257029	0.245069	TAF7/PSMC5/PSMC2	3
GO:0004674	MF	GO:0004674	protein serine/threonine kinase activity	12/261	150/6851	0.0117313	0.303549	0.289425	PKN2/MAP3K3/PAK1/TESK2/CDK9/TRPM7/RPS6KA3/TP53RK/TAOK3/HIPK3/AKT2/STK26	12
GO:0016773	MF	GO:0016773	phosphotransferase activity, alcohol group as acceptor	19/261	286/6851	0.0125875	0.305777	0.291549	EIF2AK3/TYK2/PDXK/PKN2/MAP3K3/NOL9/PAK1/PIP4K2A/TESK2/CDK9/TRPM7/RPS6KA3/TP53RK/MAP3K1/TAOK3/HIPK3/AKT2/STK26/SNRK	19
GO:0045182	MF	GO:0045182	translation regulator activity	7/261	67/6851	0.0132946	0.305777	0.291549	EIF2AK3/EIF1B/EIF3A/TAF7/EIF2S2/EIF4A2/EIF4H	7
GO:0016620	MF	GO:0016620	oxidoreductase activity, acting on the aldehyde or oxo group of donors, NAD or NADP as acceptor	3/261	14/6851	0.0145648	0.31736	0.302594	FAR1/ALDH2/GAPDH	3
GO:0016301	MF	GO:0016301	kinase activity	22/261	356/6851	0.016547	0.340065	0.324242	EIF2AK3/TYK2/PDXK/PKN2/MAP3K3/NOL9/PAK1/PIP4K2A/TESK2/CDK9/RPS6KL1/TRPM7/RPS6KA3/TP53RK/MAP3K1/TAOK3/HIPK3/AKT2/STRAP/SGMS1/STK26/SNRK	22
GO:0003735	MF	GO:0003735	structural constituent of ribosome	9/261	104/6851	0.0172497	0.340065	0.324242	MRPL55/RPL34/MRPL27/MRPL9/RPL29/RPL7L1/RPS3A/RPL21/RPS3	9
GO:0016706	MF	GO:0016706	2-oxoglutarate-dependent dioxygenase activity	3/261	16/6851	0.0211858	0.377298	0.359743	P4HA1/OGFOD1/TET2	3
GO:0016891	MF	GO:0016891	endoribonuclease activity, producing 5'-phosphomonoesters	3/261	16/6851	0.0211858	0.377298	0.359743	RPP25/RPP40/POP7	3
GO:0008270	MF	GO:0008270	zinc ion binding	20/261	325/6851	0.0226925	0.377298	0.359743	KDM2A/ZMAT5/ADAMTS1/SMPDL3A/CRYZ/LVRN/MBD1/NR2F2/MORC2/NR5A2/MAP3K1/MARCHF8/SRSF7/TET2/SNCA/LIN28B/MARCHF6/BRCA1/MBTD1/HHIP	20
GO:0004672	MF	GO:0004672	protein kinase activity	16/261	243/6851	0.0227837	0.377298	0.359743	EIF2AK3/TYK2/PKN2/MAP3K3/PAK1/TESK2/CDK9/TRPM7/RPS6KA3/TP53RK/MAP3K1/TAOK3/HIPK3/AKT2/STK26/SNRK	16
GO:0050661	MF	GO:0050661	NADP binding	3/261	17/6851	0.0250167	0.398343	0.379809	CRYZ/QDPR/GAPDH	3
GO:0016903	MF	GO:0016903	oxidoreductase activity, acting on the aldehyde or oxo group of donors	3/261	18/6851	0.0291945	0.426098	0.406272	FAR1/ALDH2/GAPDH	3
GO:0031369	MF	GO:0031369	translation initiation factor binding	3/261	18/6851	0.0291945	0.426098	0.406272	POLR2G/HHEX/EIF2S2	3
GO:0042393	MF	GO:0042393	histone binding	6/261	62/6851	0.0298475	0.426098	0.406272	SMARCA4/TAF7/PYGO1/MSH6/SNCA/HAT1	6
GO:0004721	MF	GO:0004721	phosphoprotein phosphatase activity	6/261	65/6851	0.0365283	0.482758	0.460296	PTPN11/PTPRB/PTPN4/PPP2CA/CDC25B/PPP6C	6
GO:0005342	MF	GO:0005342	organic acid transmembrane transporter activity	5/261	49/6851	0.0376242	0.482758	0.460296	SLC16A4/SLC25A38/SLC51A/SLC38A2/SLC23A2	5
GO:0046943	MF	GO:0046943	carboxylic acid transmembrane transporter activity	5/261	49/6851	0.0376242	0.482758	0.460296	SLC16A4/SLC25A38/SLC51A/SLC38A2/SLC23A2	5
GO:0016893	MF	GO:0016893	endonuclease activity, active with either ribo- or deoxyribonucleic acids and producing 5'-phosphomonoesters	3/261	20/6851	0.0385807	0.482758	0.460296	RPP25/RPP40/POP7	3
GO:0003899	MF	GO:0003899	DNA-directed 5'-3' RNA polymerase activity	3/261	21/6851	0.0437808	0.482758	0.460296	POLR3F/POLR2G/POLR1B	3
GO:0042578	MF	GO:0042578	phosphoric ester hydrolase activity	10/261	142/6851	0.0440752	0.482758	0.460296	ACP5/SMPDL3A/PDE6D/PTPN11/PTPRB/PTPN4/PPP2CA/PIP4P1/CDC25B/PPP6C	10
GO:0005216	MF	GO:0005216	ion channel activity	11/261	162/6851	0.0446875	0.482758	0.460296	TRPV4/ZNF202/VDAC3/SLC24A4/TRPM7/ATP5MC2/ITGAV/PSEN1/TRPC4/GABRG2/GJC1	11
GO:0017111	MF	GO:0017111	nucleoside-triphosphatase activity	17/261	286/6851	0.0451153	0.482758	0.460296	SMARCA4/RAB5C/DDX39B/RUVBL2/SAR1B/GTPBP4/DDX20/MORC2/SAR1A/PSMC2/GFM2/MSH6/EIF4A2/MYO5A/KIF11/DDX52/HELLS	17
GO:0035064	MF	GO:0035064	methylated histone binding	3/261	22/6851	0.049311	0.482758	0.460296	TAF7/PYGO1/MSH6	3
GO:0140034	MF	GO:0140034	methylation-dependent protein binding	3/261	22/6851	0.049311	0.482758	0.460296	TAF7/PYGO1/MSH6	3
KEGG
	ID	Description	GeneRatio	BgRatio	pvalue	p.adjust	qvalue	geneID	Count
ssc03008	ssc03008	Ribosome biogenesis in eukaryotes	12/254	78/8760	2.16041e-06	0.000546584	0.000525321	RPP25/RPP40/MPHOSPH10/RBM28/NVL/XRN2/GTPBP4/HEATR1/POP7/SNU13/DROSHA/NAT10	12
ssc04141	ssc04141	Protein processing in endoplasmic reticulum	14/254	163/8760	0.000265866	0.033632	0.0323237	EIF2AK3/SAR1B/UBQLN1/EDEM3/SEC61B/NSFL1C/SAR1A/RPN2/BAG1/RRBP1/LMAN1/MARCHF6/TRAM1/RAD23B	14
ssc03013	ssc03013	RNA transport	13/254	161/8760	0.000790516	0.0666669	0.0640734	RPP25/RPP40/DDX39B/EIF1B/DDX20/EIF3A/TARDBP/EIF2S2/POP7/STRAP/NUP50/EIF4A2/SUMO2	13
ssc04144	ssc04144	Endocytosis	16/254	238/8760	0.00149572	0.0946041	0.0909238	ARPC3/AP2S1/FGFR3/RAB5C/VPS45/LDLR/SH3GL1/MDM2/VTA1/WWP1/EHD4/SH3KBP1/SNX12/AP2M1/NEDD4L/ARFGEF1	16
ssc03040	ssc03040	Spliceosome	10/254	126/8760	0.00354958	0.179609	0.172622	PUF60/CRNKL1/DDX39B/LSM6/HNRNPK/RBM22/DHX38/PRPF4/SRSF7/SNU13	10

## Sheet: IVF 4-cell vs. PA 4-cell Down
GO
	ONTOLOGY	ID	Description	GeneRatio	BgRatio	pvalue	p.adjust	qvalue	geneID	Count
GO:0055086	BP	GO:0055086	nucleobase-containing small molecule metabolic process	21/276	190/6187	9.83686e-05	0.212201	0.210704	ACSM3/PNP/GNAI3/DPYS/CNP/NAMPT/UGP2/PANK3/AK4/CTPS1/PPARGC1A/ATIC/CROT/PGK1/DCTPP1/NADK2/GNPDA2/ADAL/AMPD1/ACLY/NT5C3A	21
GO:0090316	BP	GO:0090316	positive regulation of intracellular protein transport	7/276	28/6187	0.000171892	0.212201	0.210704	KIF20B/PRKACA/MAPK14/HYAL2/FYN/TOMM7/PDCD10	7
GO:0099568	CC	GO:0099568	cytoplasmic region	8/304	45/7007	0.000606047	0.18545	0.184366	PRKACA/HSPB1/UCHL1/CTNNB1/MNS1/SEPTIN2/NDEL1/MGARP	8
GO:0032838	CC	GO:0032838	plasma membrane bounded cell projection cytoplasm	7/304	40/7007	0.00146397	0.223987	0.222677	PRKACA/HSPB1/UCHL1/MNS1/SEPTIN2/NDEL1/MGARP	7
GO:1904115	CC	GO:1904115	axon cytoplasm	4/304	14/7007	0.00246085	0.251007	0.249539	HSPB1/UCHL1/NDEL1/MGARP	4
GO:0015630	CC	GO:0015630	microtubule cytoskeleton	23/304	288/7007	0.00328631	0.251403	0.249932	KIF20B/TUBB2B/BOD1L1/SLAIN2/GNAI3/DNAL4/NR3C1/PRKACA/MCM2/HSPB1/CCNB1/CTNNB1/MX1/MAPK14/CEP55/TUBD1/UPF3B/SEPTIN2/CEP63/ACTR8/NDEL1/TUBA8/IFT74	23
GO:0120111	CC	GO:0120111	neuron projection cytoplasm	4/304	16/7007	0.00417727	0.255649	0.254154	HSPB1/UCHL1/NDEL1/MGARP	4
GO:0019898	CC	GO:0019898	extrinsic component of membrane	8/304	70/7007	0.0104068	0.442942	0.440352	GNAQ/GNAI3/CTNNB1/SOCS5/PIK3C3/FYN/COQ5/SEC23A	8
GO:0005813	CC	GO:0005813	centrosome	13/304	147/7007	0.0111817	0.442942	0.440352	KIF20B/BOD1L1/SLAIN2/GNAI3/PRKACA/CCNB1/CTNNB1/CEP55/UPF3B/CEP63/ACTR8/NDEL1/IFT74	13
GO:0045171	CC	GO:0045171	intercellular bridge	4/304	21/7007	0.0115802	0.442942	0.440352	KIF20B/PRKACA/CEP55/SEPTIN2	4
GO:0016772	MF	GO:0016772	transferase activity, transferring phosphorus-containing groups	35/310	432/6851	0.000495008	0.13853	0.128526	TENT5C/SRPK1/PAPOLG/PRKACA/UGP2/PANK3/PI4KB/VRK2/CCNB1/PNPT1/TERF2/KIT/GRK7/AK4/ABL2/MAPK14/NRBP1/CDIPT/MAP4K4/CDK16/DYRK1A/JAK1/DOLK/IKBKB/PIK3C3/JAK2/FYN/PGK1/CDKN2B/POLR2E/DCTPP1/NADK2/MAK/ITPK1/GRK3	35
GO:0004860	MF	GO:0004860	protein kinase inhibitor activity	5/310	17/6851	0.000724588	0.13853	0.128526	NCK1/IBTK/SPRED1/HYAL2/CDKN2B	5
GO:0019210	MF	GO:0019210	kinase inhibitor activity	5/310	18/6851	0.000966488	0.13853	0.128526	NCK1/IBTK/SPRED1/HYAL2/CDKN2B	5
GO:0019901	MF	GO:0019901	protein kinase binding	18/310	184/6851	0.00159797	0.171782	0.159376	NCK1/IBTK/SPRED1/PRKACA/VRK2/CCNB1/CTNNB1/MAPK14/SOCS5/SIKE1/HYAL2/CKS2/IKBKB/JAK2/CDKN2B/PDCD10/ANGPT1/CAVIN2	18
GO:0016301	MF	GO:0016301	kinase activity	28/310	356/6851	0.00281989	0.211291	0.196032	SRPK1/PRKACA/PANK3/PI4KB/VRK2/CCNB1/KIT/GRK7/AK4/ABL2/MAPK14/NRBP1/MAP4K4/CDK16/DYRK1A/JAK1/DOLK/IKBKB/PIK3C3/JAK2/FYN/PGK1/CDKN2B/DCTPP1/NADK2/MAK/ITPK1/GRK3	28
GO:0019207	MF	GO:0019207	kinase regulator activity	8/310	55/6851	0.0030488	0.211291	0.196032	NCK1/IBTK/SPRED1/CCNB1/SOCS5/HYAL2/CKS2/CDKN2B	8
GO:0016814	MF	GO:0016814	hydrolase activity, acting on carbon-nitrogen (but not peptide) bonds, in cyclic amidines	4/310	15/6851	0.00377463	0.211291	0.196032	ATIC/APOBEC1/ADAL/AMPD1	4
GO:0019900	MF	GO:0019900	kinase binding	18/310	200/6851	0.00399134	0.211291	0.196032	NCK1/IBTK/SPRED1/PRKACA/VRK2/CCNB1/CTNNB1/MAPK14/SOCS5/SIKE1/HYAL2/CKS2/IKBKB/JAK2/CDKN2B/PDCD10/ANGPT1/CAVIN2	18
GO:0019239	MF	GO:0019239	deaminase activity	4/310	16/6851	0.00485585	0.211291	0.196032	APOBEC1/GNPDA2/ADAL/AMPD1	4
GO:0016773	MF	GO:0016773	phosphotransferase activity, alcohol group as acceptor	23/310	286/6851	0.00504259	0.211291	0.196032	SRPK1/PRKACA/PANK3/VRK2/CCNB1/KIT/GRK7/ABL2/MAPK14/NRBP1/MAP4K4/CDK16/DYRK1A/JAK1/DOLK/IKBKB/PIK3C3/JAK2/FYN/NADK2/MAK/ITPK1/GRK3	23
GO:0019887	MF	GO:0019887	protein kinase regulator activity	7/310	48/6851	0.00540511	0.211291	0.196032	NCK1/IBTK/SPRED1/CCNB1/HYAL2/CKS2/CDKN2B	7
GO:0042802	MF	GO:0042802	identical protein binding	34/310	483/6851	0.0061873	0.219361	0.203519	KIF20B/TRIM8/FBXO4/GPD1L/GGPS1/RAD51/NAMPT/PANK3/HSPB1/TERF2/MNS1/CEP55/CTPS1/PTS/TNFAIP1/GIPC2/ATIC/FGFR1OP2/IKBKB/NDEL1/JAK2/FYN/DNTTIP1/PDCD10/IL12B/DCTPP1/NADK2/GNPDA2/DPY30/SH3GL2/YWHAH/MIF4GD/TRMT10C/ABCG4	34
GO:0035257	MF	GO:0035257	nuclear hormone receptor binding	6/310	38/6851	0.00663183	0.219361	0.203519	NCOA3/CTNNB1/SLC30A9/PPARGC1A/TAF11/YWHAH	6
GO:0051427	MF	GO:0051427	hormone receptor binding	7/310	54/6851	0.0103247	0.229843	0.213245	NCOA3/CTNNB1/SLC30A9/PPARGC1A/TAF11/JAK2/YWHAH	7
GO:0003713	MF	GO:0003713	transcription coactivator activity	9/310	81/6851	0.0105073	0.229843	0.213245	NCOA3/CTNNB1/BCL9/SLC30A9/HYAL2/PPARGC1A/DYRK1A/GATA4/TAF11	9
GO:0005525	MF	GO:0005525	GTP binding	16/310	189/6851	0.01141	0.229843	0.213245	GNAQ/SEPTIN11/NRAS/TUBB2B/GNAI3/GNAI1/AK4/MX1/SEPTIN8/TUBD1/GPN3/ATL3/SEPTIN2/RAB34/TUBA8/ARL6	16
GO:0032550	MF	GO:0032550	purine ribonucleoside binding	16/310	189/6851	0.01141	0.229843	0.213245	GNAQ/SEPTIN11/NRAS/TUBB2B/GNAI3/GNAI1/AK4/MX1/SEPTIN8/TUBD1/GPN3/ATL3/SEPTIN2/RAB34/TUBA8/ARL6	16
GO:0008175	MF	GO:0008175	tRNA methyltransferase activity	3/310	11/6851	0.0115453	0.229843	0.213245	TYW3/TRMT10B/TRMT10C	3
GO:0001883	MF	GO:0001883	purine nucleoside binding	16/310	190/6851	0.0119632	0.229843	0.213245	GNAQ/SEPTIN11/NRAS/TUBB2B/GNAI3/GNAI1/AK4/MX1/SEPTIN8/TUBD1/GPN3/ATL3/SEPTIN2/RAB34/TUBA8/ARL6	16
GO:0032549	MF	GO:0032549	ribonucleoside binding	16/310	190/6851	0.0119632	0.229843	0.213245	GNAQ/SEPTIN11/NRAS/TUBB2B/GNAI3/GNAI1/AK4/MX1/SEPTIN8/TUBD1/GPN3/ATL3/SEPTIN2/RAB34/TUBA8/ARL6	16
GO:0001882	MF	GO:0001882	nucleoside binding	16/310	192/6851	0.0131329	0.229843	0.213245	GNAQ/SEPTIN11/NRAS/TUBB2B/GNAI3/GNAI1/AK4/MX1/SEPTIN8/TUBD1/GPN3/ATL3/SEPTIN2/RAB34/TUBA8/ARL6	16
GO:0004715	MF	GO:0004715	non-membrane spanning protein tyrosine kinase activity	4/310	21/6851	0.013363	0.229843	0.213245	ABL2/JAK1/JAK2/FYN	4
GO:0008137	MF	GO:0008137	NADH dehydrogenase (ubiquinone) activity	4/310	21/6851	0.013363	0.229843	0.213245	ND2/ND6/ND1/NDUFV2	4
GO:0030971	MF	GO:0030971	receptor tyrosine kinase binding	4/310	21/6851	0.013363	0.229843	0.213245	NCK1/SOCS5/HYAL2/ANGPT1	4
GO:0050136	MF	GO:0050136	NADH dehydrogenase (quinone) activity	4/310	21/6851	0.013363	0.229843	0.213245	ND2/ND6/ND1/NDUFV2	4
GO:0031683	MF	GO:0031683	G-protein beta/gamma-subunit complex binding	3/310	12/6851	0.0148855	0.233739	0.21686	GNAQ/GNAI3/GNAI1	3
GO:0032561	MF	GO:0032561	guanyl ribonucleotide binding	16/310	195/6851	0.0150535	0.233739	0.21686	GNAQ/SEPTIN11/NRAS/TUBB2B/GNAI3/GNAI1/AK4/MX1/SEPTIN8/TUBD1/GPN3/ATL3/SEPTIN2/RAB34/TUBA8/ARL6	16
GO:0019001	MF	GO:0019001	guanyl nucleotide binding	16/310	196/6851	0.01574	0.233739	0.21686	GNAQ/SEPTIN11/NRAS/TUBB2B/GNAI3/GNAI1/AK4/MX1/SEPTIN8/TUBD1/GPN3/ATL3/SEPTIN2/RAB34/TUBA8/ARL6	16
GO:0003954	MF	GO:0003954	NADH dehydrogenase activity	4/310	22/6851	0.0157638	0.233739	0.21686	ND2/ND6/ND1/NDUFV2	4
GO:0005200	MF	GO:0005200	structural constituent of cytoskeleton	4/310	23/6851	0.0184191	0.237719	0.220552	TUBB2B/TUBD1/ARPC4/TUBA8	4
GO:0016922	MF	GO:0016922	nuclear receptor binding	4/310	23/6851	0.0184191	0.237719	0.220552	CTNNB1/SLC30A9/PPARGC1A/YWHAH	4
GO:0016462	MF	GO:0016462	pyrophosphatase activity	22/310	303/6851	0.0185952	0.237719	0.220552	KIF20B/KIF4A/GNAQ/NRAS/TUBB2B/GNAI3/DNAL4/RAD51/HELB/MCM2/GNAI1/FIGNL1/DDX49/MX1/TUBD1/DHX16/SEPTIN2/RAB34/TUBA8/ARL6/DCTPP1/ABCG4	22
GO:0003678	MF	GO:0003678	DNA helicase activity	3/310	13/6851	0.0187139	0.237719	0.220552	RAD51/HELB/MCM2	3
GO:0017111	MF	GO:0017111	nucleoside-triphosphatase activity	21/310	286/6851	0.0189617	0.237719	0.220552	KIF20B/KIF4A/GNAQ/NRAS/TUBB2B/GNAI3/DNAL4/RAD51/HELB/MCM2/GNAI1/FIGNL1/DDX49/MX1/TUBD1/DHX16/SEPTIN2/RAB34/TUBA8/ARL6/ABCG4	21
GO:0016817	MF	GO:0016817	hydrolase activity, acting on acid anhydrides	22/310	305/6851	0.019902	0.237719	0.220552	KIF20B/KIF4A/GNAQ/NRAS/TUBB2B/GNAI3/DNAL4/RAD51/HELB/MCM2/GNAI1/FIGNL1/DDX49/MX1/TUBD1/DHX16/SEPTIN2/RAB34/TUBA8/ARL6/DCTPP1/ABCG4	22
GO:0016818	MF	GO:0016818	hydrolase activity, acting on acid anhydrides, in phosphorus-containing anhydrides	22/310	305/6851	0.019902	0.237719	0.220552	KIF20B/KIF4A/GNAQ/NRAS/TUBB2B/GNAI3/DNAL4/RAD51/HELB/MCM2/GNAI1/FIGNL1/DDX49/MX1/TUBD1/DHX16/SEPTIN2/RAB34/TUBA8/ARL6/DCTPP1/ABCG4	22
GO:0008173	MF	GO:0008173	RNA methyltransferase activity	4/310	24/6851	0.0213359	0.241433	0.223998	TYW3/TRMT10B/DIMT1/TRMT10C	4
GO:0016655	MF	GO:0016655	oxidoreductase activity, acting on NAD(P)H, quinone or similar compound as acceptor	4/310	24/6851	0.0213359	0.241433	0.223998	ND2/ND6/ND1/NDUFV2	4
GO:0003723	MF	GO:0003723	RNA binding	31/310	473/6851	0.0226078	0.249265	0.231264	ZNF106/CNP/PAPOLG/HELB/TIAL1/RBBP7/ASCC1/PNPT1/DDX49/AGO2/MRPS9/RBM17/PPARGC1A/DIS3L2/DHX16/UPF3B/EWSR1/TAF11/TRMT10B/G3BP2/RBM12B/APOBEC1/DIMT1/TAF9B/MBNL3/RBM47/LSM5/MIF4GD/MRPS7/TRMT10C/SPI1	31
GO:0004672	MF	GO:0004672	protein kinase activity	18/310	243/6851	0.0264991	0.284866	0.264294	SRPK1/PRKACA/VRK2/CCNB1/KIT/GRK7/ABL2/MAPK14/NRBP1/MAP4K4/CDK16/DYRK1A/JAK1/IKBKB/JAK2/FYN/MAK/GRK3	18
GO:1990782	MF	GO:1990782	protein tyrosine kinase binding	4/310	26/6851	0.027976	0.293407	0.272218	NCK1/SOCS5/HYAL2/ANGPT1	4
GO:0061629	MF	GO:0061629	RNA polymerase II-specific DNA-binding transcription factor binding	8/310	84/6851	0.035484	0.363289	0.337054	SIN3A/NCOA3/CTNNB1/MAPK14/SLC30A9/PPARGC1A/TAF11/YWHAH	8
GO:0003712	MF	GO:0003712	transcription coregulator activity	12/310	149/6851	0.0370703	0.370703	0.343932	SIN3A/JAZF1/NCOA3/CTNNB1/PIAS3/BCL9/SLC30A9/HYAL2/PPARGC1A/DYRK1A/GATA4/TAF11	12
GO:0140297	MF	GO:0140297	DNA-binding transcription factor binding	9/310	101/6851	0.0385745	0.37118	0.344375	SIN3A/NFYB/NCOA3/CTNNB1/MAPK14/SLC30A9/PPARGC1A/TAF11/YWHAH	9
GO:0042803	MF	GO:0042803	protein homodimerization activity	14/310	184/6851	0.0388444	0.37118	0.344375	KIF20B/TRIM8/FBXO4/GPD1L/PANK3/HSPB1/TERF2/ATIC/IKBKB/DNTTIP1/PDCD10/NADK2/DPY30/ABCG4	14
GO:0046983	MF	GO:0046983	protein dimerization activity	22/310	328/6851	0.0406054	0.379572	0.352161	KIF20B/TRIM8/FBXO4/GPD1L/NFYB/NCOA3/PANK3/HSPB1/TERF2/ATIC/TAF11/IKBKB/DNTTIP1/EBF1/TAF9B/DRAP1/PDCD10/IL12B/NADK2/DPY30/YWHAH/ABCG4	22
GO:0008757	MF	GO:0008757	S-adenosylmethionine-dependent methyltransferase activity	6/310	57/6851	0.0427982	0.380021	0.352578	DNMT1/SETDB1/TRMT10B/DIMT1/COQ5/TRMT10C	6
GO:0016779	MF	GO:0016779	nucleotidyltransferase activity	6/310	57/6851	0.0427982	0.380021	0.352578	TENT5C/PAPOLG/UGP2/PNPT1/TERF2/POLR2E	6
GO:0008022	MF	GO:0008022	protein C-terminus binding	5/310	43/6851	0.0433047	0.380021	0.352578	RAD51/CTNNB1/TERF2/PIAS3/MIF4GD	5
GO:0019904	MF	GO:0019904	protein domain specific binding	12/310	155/6851	0.0478092	0.411159	0.381467	YWHAB/KIF20B/NCK1/LIN7C/PRKACA/VRK2/CTNNB1/MYD88/JAK2/FYN/STAMBP/YWHAH	12
GO:0017048	MF	GO:0017048	Rho GTPase binding	4/310	31/6851	0.0494271	0.416739	0.386644	CDC42SE2/STXBP6/SIKE1/TNFAIP1	4
KEGG
	ID	Description	GeneRatio	BgRatio	pvalue	p.adjust	qvalue	geneID	Count
ssc04015	ssc04015	Rap1 signaling pathway	21/292	213/8760	7.98839e-06	0.00221278	0.00189199	TIAM1/GNAQ/NRAS/CALM1/GNAI3/FGF2/GNAI1/EFNA5/CTNNB1/KIT/PLCG1/MAPK14/PLCE1/PDGFA/TLN1/MRAS/PFN1/KITLG/RAPGEF2/ANGPT1/FGF6	21
ssc04014	ssc04014	Ras signaling pathway	19/292	234/8760	0.000296037	0.0410011	0.035057	TIAM1/NRAS/CALM1/PRKACA/FGF2/EFNA5/KIT/PLCG1/ABL2/PLCE1/PDGFA/EXOC2/MRAS/IKBKB/PAK3/KITLG/PAK5/ANGPT1/FGF6	19

## Sheet: IVF 8-cell vs. PA 8-cell Up
GO
	ONTOLOGY	ID	Description	GeneRatio	BgRatio	pvalue	p.adjust	qvalue	geneID	Count
GO:0006399	BP	GO:0006399	tRNA metabolic process	6/91	68/6187	0.000451331	0.470598	0.449489	FARSA/THUMPD1/PUS1/ELP5/ALKBH8/DARS1	6
GO:0006400	BP	GO:0006400	tRNA modification	4/91	27/6187	0.000593328	0.470598	0.449489	THUMPD1/PUS1/ELP5/ALKBH8	4
GO:0016071	BP	GO:0016071	mRNA metabolic process	10/91	212/6187	0.0010249	0.470598	0.449489	CNOT9/HNRNPM/EFTUD2/PUS1/ZC3H10/EDC3/MFAP1/RBM5/SLU7/PABPC1	10
GO:0046907	BP	GO:0046907	intracellular transport	15/91	430/6187	0.00136225	0.470598	0.449489	FAF2/PDCD10/RAB23/RAB35/SEC23B/ATP5PB/ABCD3/SPCS1/SNUPN/CLTC/VPS4B/SLU7/SNX27/AP3M1/SDAD1	15
GO:0006886	BP	GO:0006886	intracellular protein transport	12/91	302/6187	0.00144405	0.470598	0.449489	FAF2/PDCD10/RAB23/RAB35/SEC23B/SPCS1/SNUPN/CLTC/SLU7/SNX27/AP3M1/SDAD1	12
GO:0006396	BP	GO:0006396	RNA processing	12/91	310/6187	0.00180471	0.470598	0.449489	THUMPD1/HNRNPM/EFTUD2/PUS1/ADAT1/ELP5/ZC3H10/MFAP1/ALKBH8/RBM5/RCL1/SLU7	12
GO:0002088	BP	GO:0002088	lens development in camera-type eye	3/91	19/6187	0.00251504	0.470598	0.449489	LCTL/CTNNB1/TBC1D32	3
GO:0045446	BP	GO:0045446	endothelial cell differentiation	4/91	41/6187	0.00292689	0.470598	0.449489	ID1/CTNNB1/HEY2/BMPR2	4
GO:0048844	BP	GO:0048844	artery morphogenesis	3/91	20/6187	0.0029276	0.470598	0.449489	COL3A1/HEY2/BMPR2	3
GO:0032922	BP	GO:0032922	circadian regulation of gene expression	3/91	22/6187	0.00387175	0.470598	0.449489	CRY1/ID1/MAGED1	3
GO:0008033	BP	GO:0008033	tRNA processing	4/91	45/6187	0.00411824	0.470598	0.449489	THUMPD1/PUS1/ELP5/ALKBH8	4
GO:0000281	BP	GO:0000281	mitotic cytokinesis	3/91	23/6187	0.00440554	0.470598	0.449489	RAB35/KIF20A/VPS4B	3
GO:0001570	BP	GO:0001570	vasculogenesis	3/91	23/6187	0.00440554	0.470598	0.449489	CTNNB1/HEY2/SPRED1	3
GO:0003158	BP	GO:0003158	endothelium development	4/91	47/6187	0.00482135	0.470598	0.449489	ID1/CTNNB1/HEY2/BMPR2	4
GO:0060840	BP	GO:0060840	artery development	3/91	24/6187	0.00498183	0.470598	0.449489	COL3A1/HEY2/BMPR2	3
GO:0000375	BP	GO:0000375	RNA splicing, via transesterification reactions	6/91	109/6187	0.00516386	0.470598	0.449489	HNRNPM/EFTUD2/ZC3H10/MFAP1/RBM5/SLU7	6
GO:0000377	BP	GO:0000377	RNA splicing, via transesterification reactions with bulged adenosine as nucleophile	6/91	109/6187	0.00516386	0.470598	0.449489	HNRNPM/EFTUD2/ZC3H10/MFAP1/RBM5/SLU7	6
GO:0000398	BP	GO:0000398	mRNA splicing, via spliceosome	6/91	109/6187	0.00516386	0.470598	0.449489	HNRNPM/EFTUD2/ZC3H10/MFAP1/RBM5/SLU7	6
GO:0034613	BP	GO:0034613	cellular protein localization	15/91	497/6187	0.00550949	0.470598	0.449489	FAF2/PDCD10/RAB23/RAB35/CTNNB1/SEC23B/MAGED1/SPCS1/SNUPN/CLTC/SLU7/SNX27/AP3M1/SDAD1/TBC1D32	15
GO:0070727	BP	GO:0070727	cellular macromolecule localization	15/91	498/6187	0.00561235	0.470598	0.449489	FAF2/PDCD10/RAB23/RAB35/CTNNB1/SEC23B/MAGED1/SPCS1/SNUPN/CLTC/SLU7/SNX27/AP3M1/SDAD1/TBC1D32	15
GO:0007507	BP	GO:0007507	heart development	7/91	148/6187	0.00588422	0.470598	0.449489	COL3A1/ID1/CTNNB1/HEY2/BMPR2/SPRED1/TBC1D32	7
GO:0009451	BP	GO:0009451	RNA modification	4/91	55/6187	0.00843411	0.470598	0.449489	THUMPD1/PUS1/ELP5/ALKBH8	4
GO:0000380	BP	GO:0000380	alternative mRNA splicing, via spliceosome	3/91	29/6187	0.00853056	0.470598	0.449489	ZC3H10/RBM5/SLU7	3
GO:0031400	BP	GO:0031400	negative regulation of protein modification process	7/91	160/6187	0.00891094	0.470598	0.449489	CRY1/EIF4G1/CBL/CTNNB1/GBA/PPP1R15B/SPRED1	7
GO:0003171	BP	GO:0003171	atrioventricular valve development	2/91	10/6187	0.00891753	0.470598	0.449489	HEY2/BMPR2	2
GO:0034724	BP	GO:0034724	DNA replication-independent nucleosome organization	2/91	10/6187	0.00891753	0.470598	0.449489	ASF1B/ASF1A	2
GO:0043537	BP	GO:0043537	negative regulation of blood vessel endothelial cell migration	2/91	10/6187	0.00891753	0.470598	0.449489	PDCD10/SPRED1	2
GO:0060413	BP	GO:0060413	atrial septum morphogenesis	2/91	10/6187	0.00891753	0.470598	0.449489	HEY2/BMPR2	2
GO:0061323	BP	GO:0061323	cell proliferation involved in heart morphogenesis	2/91	10/6187	0.00891753	0.470598	0.449489	CTNNB1/BMPR2	2
GO:1902410	BP	GO:1902410	mitotic cytokinetic process	2/91	10/6187	0.00891753	0.470598	0.449489	KIF20A/VPS4B	2
GO:2000136	BP	GO:2000136	regulation of cell proliferation involved in heart morphogenesis	2/91	10/6187	0.00891753	0.470598	0.449489	CTNNB1/BMPR2	2
GO:2000142	BP	GO:2000142	regulation of DNA-templated transcription, initiation	2/91	10/6187	0.00891753	0.470598	0.449489	CTNNB1/HEY2	2
GO:0003151	BP	GO:0003151	outflow tract morphogenesis	3/91	30/6187	0.00937886	0.470598	0.449489	CTNNB1/HEY2/BMPR2	3
GO:0061640	BP	GO:0061640	cytoskeleton-dependent cytokinesis	3/91	30/6187	0.00937886	0.470598	0.449489	RAB35/KIF20A/VPS4B	3
GO:0016525	BP	GO:0016525	negative regulation of angiogenesis	3/91	31/6187	0.0102748	0.484128	0.462411	PDCD10/CTNNB1/SPRED1	3
GO:2000181	BP	GO:2000181	negative regulation of blood vessel morphogenesis	3/91	31/6187	0.0102748	0.484128	0.462411	PDCD10/CTNNB1/SPRED1	3
GO:0010243	BP	GO:0010243	response to organonitrogen compound	8/91	206/6187	0.0104998	0.484128	0.462411	DUOX1/CD9/CRY1/SCAP/FAF2/COL3A1/CTNNB1/KBTBD2	8
GO:0003283	BP	GO:0003283	atrial septum development	2/91	11/6187	0.0107956	0.484664	0.462924	HEY2/BMPR2	2
GO:0098805	CC	GO:0098805	whole membrane	11/88	316/7007	0.00188439	0.143319	0.127115	SCAP/RAB23/CBL/RAB35/CTNNB1/GBA/SEC23B/MTX3/CLTC/BMPR2/VPS4B	11
GO:0005681	CC	GO:0005681	spliceosomal complex	5/88	71/7007	0.00189182	0.143319	0.127115	EFTUD2/MFAP1/RBM5/SLU7/PABPC1	5
GO:0030660	CC	GO:0030660	Golgi-associated vesicle membrane	3/88	25/7007	0.00360516	0.143319	0.127115	SCAP/SEC23B/CLTC	3
GO:0030662	CC	GO:0030662	coated vesicle membrane	3/88	25/7007	0.00360516	0.143319	0.127115	SCAP/SEC23B/CLTC	3
GO:0005901	CC	GO:0005901	caveola	3/88	27/7007	0.0045027	0.143319	0.127115	CBL/CTNNB1/BMPR2	3
GO:0098796	CC	GO:0098796	membrane protein complex	12/88	419/7007	0.00582623	0.143319	0.127115	DUOX1/RPN2/FAF2/CBL/CTNNB1/SEC23B/ATP5PB/RPN1/SPCS1/MTX3/CLTC/AP3M1	12
GO:0012507	CC	GO:0012507	ER to Golgi transport vesicle membrane	2/88	10/7007	0.00657283	0.143319	0.127115	SCAP/SEC23B	2
GO:0030117	CC	GO:0030117	membrane coat	3/88	31/7007	0.00667426	0.143319	0.127115	SEC23B/CLTC/AP3M1	3
GO:0048475	CC	GO:0048475	coated membrane	3/88	31/7007	0.00667426	0.143319	0.127115	SEC23B/CLTC/AP3M1	3
GO:0030135	CC	GO:0030135	coated vesicle	4/88	61/7007	0.00703183	0.143319	0.127115	SCAP/RAB35/SEC23B/CLTC	4
GO:0044853	CC	GO:0044853	plasma membrane raft	3/88	32/7007	0.00729865	0.143319	0.127115	CBL/CTNNB1/BMPR2	3
GO:0005794	CC	GO:0005794	Golgi apparatus	11/88	388/7007	0.0088981	0.147565	0.130881	SCAP/PDCD10/CBL/ID1/GBA/SEC23B/GLIPR2/KIF20A/CLTC/AP3M1/ARFIP1	11
GO:0030118	CC	GO:0030118	clathrin coat	2/88	12/7007	0.00948423	0.147565	0.130881	CLTC/AP3M1	2
GO:0030658	CC	GO:0030658	transport vesicle membrane	3/88	36/7007	0.0101351	0.147565	0.130881	SCAP/SEC23B/CLTC	3
GO:0035770	CC	GO:0035770	ribonucleoprotein granule	4/88	68/7007	0.0102706	0.147565	0.130881	EDC3/MCRIP2/SUMO1/PABPC1	4
GO:0071013	CC	GO:0071013	catalytic step 2 spliceosome	3/88	37/7007	0.0109307	0.147565	0.130881	EFTUD2/SLU7/PABPC1	3
GO:0098590	CC	GO:0098590	plasma membrane region	8/88	247/7007	0.0120365	0.152934	0.135643	DUOX1/CBL/RAB35/CTNNB1/KIF20A/CLTC/BMPR2/IDE	8
GO:0005905	CC	GO:0005905	clathrin-coated pit	2/88	14/7007	0.0128656	0.154388	0.136933	RAB35/CLTC	2
GO:0030120	CC	GO:0030120	vesicle coat	2/88	18/7007	0.0209405	0.23806	0.211145	SEC23B/CLTC	2
GO:0005798	CC	GO:0005798	Golgi-associated vesicle	3/88	48/7007	0.0220494	0.238134	0.211211	SCAP/SEC23B/CLTC	3
GO:0071005	CC	GO:0071005	U2-type precatalytic spliceosome	2/88	19/7007	0.0232154	0.238787	0.21179	EFTUD2/MFAP1	2
GO:0098588	CC	GO:0098588	bounding membrane of organelle	10/88	394/7007	0.0252033	0.239267	0.212215	SCAP/RAB23/RAB35/GBA/SEC23B/GLIPR2/MTX3/CLTC/VPS4B/ARFIP1	10
GO:0010494	CC	GO:0010494	cytoplasmic stress granule	2/88	20/7007	0.0255871	0.239267	0.212215	MCRIP2/PABPC1	2
GO:0030659	CC	GO:0030659	cytoplasmic vesicle membrane	4/88	91/7007	0.0271497	0.239267	0.212215	SCAP/SEC23B/CLTC/AP3M1	4
GO:0045171	CC	GO:0045171	intercellular bridge	2/88	21/7007	0.028053	0.239267	0.212215	RAB35/KIF20A	2
GO:0031410	CC	GO:0031410	cytoplasmic vesicle	11/88	464/7007	0.0299084	0.239267	0.212215	SCAP/STARD3/PRSS12/RAB23/RAB35/SEC23B/RPN1/CLTC/VPS4B/SPRED1/AP3M1	11
GO:0097708	CC	GO:0097708	intracellular vesicle	11/88	464/7007	0.0299084	0.239267	0.212215	SCAP/STARD3/PRSS12/RAB23/RAB35/SEC23B/RPN1/CLTC/VPS4B/SPRED1/AP3M1	11
GO:0099080	CC	GO:0099080	supramolecular complex	8/88	296/7007	0.0318258	0.245513	0.217755	COL3A1/CTNNB1/EDC3/MCRIP2/MFAP1/KIF20A/SUMO1/PABPC1	8
GO:0071011	CC	GO:0071011	precatalytic spliceosome	2/88	23/7007	0.0332563	0.247702	0.219697	EFTUD2/MFAP1	2
GO:0012506	CC	GO:0012506	vesicle membrane	4/88	100/7007	0.0366191	0.263657	0.233848	SCAP/SEC23B/CLTC/AP3M1	4
GO:0030134	CC	GO:0030134	COPII-coated ER to Golgi transport vesicle	2/88	25/7007	0.0388045	0.27038	0.239811	SCAP/SEC23B	2
GO:0031982	CC	GO:0031982	vesicle	11/88	490/7007	0.0420207	0.28364	0.251572	SCAP/STARD3/PRSS12/RAB23/RAB35/SEC23B/RPN1/CLTC/VPS4B/SPRED1/AP3M1	11
GO:0036464	CC	GO:0036464	cytoplasmic ribonucleoprotein granule	3/88	64/7007	0.0460771	0.301595	0.267497	EDC3/MCRIP2/PABPC1	3
GO:0030136	CC	GO:0030136	clathrin-coated vesicle	2/88	28/7007	0.0477299	0.303225	0.268942	RAB35/CLTC	2
GO:0003723	MF	GO:0003723	RNA binding	22/92	473/6851	1.75e-07	4.63e-05	4.17e-05	FARSA/TFB1M/EIF4G1/THUMPD1/HNRNPM/EFTUD2/PUS1/ADAT1/ZC3H10/MRPS7/EDC3/NOP9/ALKBH8/RBM5/DARS1/TRNAU1AP/SNUPN/NSUN7/HELB/RNPS1/SLU7/PABPC1	22
GO:0016462	MF	GO:0016462	pyrophosphatase activity	10/92	303/6851	0.00714398	0.342379	0.308719	PPA1/RAB23/EFTUD2/GUF1/RAB35/RAB6A/ABCD3/KIF20A/VPS4B/HELB	10
GO:0016817	MF	GO:0016817	hydrolase activity, acting on acid anhydrides	10/92	305/6851	0.00747143	0.342379	0.308719	PPA1/RAB23/EFTUD2/GUF1/RAB35/RAB6A/ABCD3/KIF20A/VPS4B/HELB	10
GO:0016818	MF	GO:0016818	hydrolase activity, acting on acid anhydrides, in phosphorus-containing anhydrides	10/92	305/6851	0.00747143	0.342379	0.308719	PPA1/RAB23/EFTUD2/GUF1/RAB35/RAB6A/ABCD3/KIF20A/VPS4B/HELB	10
GO:0050839	MF	GO:0050839	cell adhesion molecule binding	4/92	60/6851	0.00837307	0.342379	0.308719	CD9/COL3A1/CTNNB1/BMPR2	4
GO:0019901	MF	GO:0019901	protein kinase binding	7/92	184/6851	0.0115498	0.342379	0.308719	CRY1/PDCD10/CBL/CTNNB1/KIF20A/BMPR2/SPRED1	7
GO:0016874	MF	GO:0016874	ligase activity	4/92	67/6851	0.0122608	0.342379	0.308719	FARSA/UBA6/ADSS2/DARS1	4
GO:0017111	MF	GO:0017111	nucleoside-triphosphatase activity	9/92	286/6851	0.0141784	0.342379	0.308719	RAB23/EFTUD2/GUF1/RAB35/RAB6A/ABCD3/KIF20A/VPS4B/HELB	9
GO:0140098	MF	GO:0140098	catalytic activity, acting on RNA	6/92	148/6851	0.0142864	0.342379	0.308719	FARSA/TFB1M/EDC3/ALKBH8/DARS1/SLU7	6
GO:0019900	MF	GO:0019900	kinase binding	7/92	200/6851	0.0175978	0.342379	0.308719	CRY1/PDCD10/CBL/CTNNB1/KIF20A/BMPR2/SPRED1	7
GO:0000049	MF	GO:0000049	tRNA binding	2/92	16/6851	0.0189417	0.342379	0.308719	FARSA/PUS1	2
GO:0008022	MF	GO:0008022	protein C-terminus binding	3/92	43/6851	0.0196366	0.342379	0.308719	CTNNB1/VPS4B/PABPC1	3
GO:0019902	MF	GO:0019902	phosphatase binding	3/92	44/6851	0.0208727	0.342379	0.308719	CRY1/CTNNB1/SPRED1	3
GO:0004812	MF	GO:0004812	aminoacyl-tRNA ligase activity	2/92	17/6851	0.0212818	0.342379	0.308719	FARSA/DARS1	2
GO:0016875	MF	GO:0016875	ligase activity, forming carbon-oxygen bonds	2/92	17/6851	0.0212818	0.342379	0.308719	FARSA/DARS1	2
GO:0045296	MF	GO:0045296	cadherin binding	2/92	17/6851	0.0212818	0.342379	0.308719	CTNNB1/BMPR2	2
GO:1901981	MF	GO:1901981	phosphatidylinositol phosphate binding	3/92	47/6851	0.0248328	0.342379	0.308719	RAB35/SNX27/ARFIP1	3
GO:0001102	MF	GO:0001102	RNA polymerase II activating transcription factor binding	2/92	19/6851	0.0262993	0.342379	0.308719	CTNNB1/HEY2	2
GO:0003727	MF	GO:0003727	single-stranded RNA binding	2/92	19/6851	0.0262993	0.342379	0.308719	PUS1/PABPC1	2
GO:0043022	MF	GO:0043022	ribosome binding	2/92	20/6851	0.0289699	0.342379	0.308719	GUF1/SPCS1	2
GO:0046983	MF	GO:0046983	protein dimerization activity	9/92	328/6851	0.0312986	0.342379	0.308719	PDCD10/ID1/THAP1/HEY2/ABCD3/GLIPR2/VPS4B/BTRC/IDE	9
GO:0140101	MF	GO:0140101	catalytic activity, acting on a tRNA	3/92	53/6851	0.0338825	0.342379	0.308719	FARSA/ALKBH8/DARS1	3
GO:0019888	MF	GO:0019888	protein phosphatase regulator activity	2/92	22/6851	0.0346184	0.342379	0.308719	PPP1R14B/PPP1R15B	2
GO:0042803	MF	GO:0042803	protein homodimerization activity	6/92	184/6851	0.0368056	0.342379	0.308719	PDCD10/THAP1/ABCD3/GLIPR2/VPS4B/IDE	6
GO:0032934	MF	GO:0032934	sterol binding	2/92	23/6851	0.03759	0.342379	0.308719	SCAP/STARD3	2
GO:0008173	MF	GO:0008173	RNA methyltransferase activity	2/92	24/6851	0.0406557	0.342379	0.308719	TFB1M/ALKBH8	2
GO:0046332	MF	GO:0046332	SMAD binding	2/92	24/6851	0.0406557	0.342379	0.308719	COL3A1/CTNNB1	2
GO:0005525	MF	GO:0005525	GTP binding	6/92	189/6851	0.0411056	0.342379	0.308719	ADSS2/RAB23/EFTUD2/GUF1/RAB35/RAB6A	6
GO:0032550	MF	GO:0032550	purine ribonucleoside binding	6/92	189/6851	0.0411056	0.342379	0.308719	ADSS2/RAB23/EFTUD2/GUF1/RAB35/RAB6A	6
GO:0001883	MF	GO:0001883	purine nucleoside binding	6/92	190/6851	0.0420024	0.342379	0.308719	ADSS2/RAB23/EFTUD2/GUF1/RAB35/RAB6A	6
GO:0032549	MF	GO:0032549	ribonucleoside binding	6/92	190/6851	0.0420024	0.342379	0.308719	ADSS2/RAB23/EFTUD2/GUF1/RAB35/RAB6A	6
GO:0003729	MF	GO:0003729	mRNA binding	4/92	99/6851	0.0436689	0.342379	0.308719	EIF4G1/MRPS7/EDC3/PABPC1	4
GO:0001882	MF	GO:0001882	nucleoside binding	6/92	192/6851	0.0438329	0.342379	0.308719	ADSS2/RAB23/EFTUD2/GUF1/RAB35/RAB6A	6
GO:0032561	MF	GO:0032561	guanyl ribonucleotide binding	6/92	195/6851	0.046672	0.342379	0.308719	ADSS2/RAB23/EFTUD2/GUF1/RAB35/RAB6A	6
GO:1990782	MF	GO:1990782	protein tyrosine kinase binding	2/92	26/6851	0.0470575	0.342379	0.308719	CBL/BMPR2	2
GO:0019001	MF	GO:0019001	guanyl nucleotide binding	6/92	196/6851	0.0476434	0.342379	0.308719	ADSS2/RAB23/EFTUD2/GUF1/RAB35/RAB6A	6
GO:0003712	MF	GO:0003712	transcription coregulator activity	5/92	149/6851	0.0495422	0.342379	0.308719	ID1/CTNNB1/MAGED1/MED9/HSBP1	5
GO:0003924	MF	GO:0003924	GTPase activity	5/92	149/6851	0.0495422	0.342379	0.308719	RAB23/EFTUD2/GUF1/RAB35/RAB6A	5
KEGG
	ID	Description	GeneRatio	BgRatio	pvalue	p.adjust	qvalue	geneID	Count
ssc03013	ssc03013	RNA transport	9/90	161/8760	3.78498e-05	0.00620736	0.00605596	NUP37/EIF4G1/UPF1/SNUPN/SUMO1/NUP107/RNPS1/PABPC1/NUP153	9

## Sheet: IVF 8-cell vs. PA 8-cell Down
GO	GO
	ONTOLOGY	ID	Description	GeneRatio	BgRatio	pvalue	p.adjust	qvalue	geneID	Count
GO:0006886	BP	GO:0006886	intracellular protein transport	7/40	302/6187	0.00285702	0.426885	0.411485	HIKESHI/USO1/TLK1/RAB34/AP1S2/NXT2/PRKACA	7
GO:0034613	BP	GO:0034613	cellular protein localization	9/40	497/6187	0.0037155	0.426885	0.411485	HIKESHI/USO1/TLK1/MPP5/RAB34/ABHD17C/AP1S2/NXT2/PRKACA	9
GO:0070727	BP	GO:0070727	cellular macromolecule localization	9/40	498/6187	0.00376604	0.426885	0.411485	HIKESHI/USO1/TLK1/MPP5/RAB34/ABHD17C/AP1S2/NXT2/PRKACA	9
GO:0046467	BP	GO:0046467	membrane lipid biosynthetic process	3/40	50/6187	0.00397658	0.426885	0.411485	SAMD8/PIGB/ORMDL2	3
GO:0034605	BP	GO:0034605	cellular response to heat	2/40	15/6187	0.00405795	0.426885	0.411485	HIKESHI/PRKACA	2
GO:0033044	BP	GO:0033044	regulation of chromosome organization	4/40	105/6187	0.00447703	0.426885	0.411485	TLK1/UBE2C/REST/RNF4	4
GO:0008589	BP	GO:0008589	regulation of smoothened signaling pathway	2/40	16/6187	0.00461876	0.426885	0.411485	RAB34/PRKACA	2
GO:0070830	BP	GO:0070830	bicellular tight junction assembly	2/40	18/6187	0.00584105	0.426885	0.411485	MPP5/PRKACA	2
GO:0046890	BP	GO:0046890	regulation of lipid biosynthetic process	3/40	61/6187	0.00695273	0.426885	0.411485	SAMD8/ORMDL2/REST	3
GO:0034308	BP	GO:0034308	primary alcohol metabolic process	2/40	20/6187	0.00719468	0.426885	0.411485	RETSAT/REST	2
GO:0043297	BP	GO:0043297	apical junction assembly	2/40	20/6187	0.00719468	0.426885	0.411485	MPP5/PRKACA	2
GO:0120192	BP	GO:0120192	tight junction assembly	2/40	20/6187	0.00719468	0.426885	0.411485	MPP5/PRKACA	2
GO:0120193	BP	GO:0120193	tight junction organization	2/40	21/6187	0.00791968	0.433755	0.418108	MPP5/PRKACA	2
GO:0006643	BP	GO:0006643	membrane lipid metabolic process	3/40	66/6187	0.00864574	0.439698	0.423836	SAMD8/PIGB/ORMDL2	3
GO:0035601	BP	GO:0035601	protein deacylation	2/40	25/6187	0.0111311	0.445274	0.429211	ABHD17C/REST	2
GO:0046513	BP	GO:0046513	ceramide biosynthetic process	2/40	25/6187	0.0111311	0.445274	0.429211	SAMD8/ORMDL2	2
GO:0098732	BP	GO:0098732	macromolecule deacylation	2/40	25/6187	0.0111311	0.445274	0.429211	ABHD17C/REST	2
GO:0010498	BP	GO:0010498	proteasomal protein catabolic process	4/40	138/6187	0.011628	0.445274	0.429211	UBE2C/FBXL20/PRKACA/RNF4	4
GO:0051055	BP	GO:0051055	negative regulation of lipid biosynthetic process	2/40	26/6187	0.0120098	0.445274	0.429211	ORMDL2/REST	2
GO:0048332	BP	GO:0048332	mesoderm morphogenesis	2/40	27/6187	0.0129179	0.445274	0.429211	TBX3/PRKACA	2
GO:0009408	BP	GO:0009408	response to heat	2/40	28/6187	0.0138552	0.445274	0.429211	HIKESHI/PRKACA	2
GO:0034754	BP	GO:0034754	cellular hormone metabolic process	2/40	29/6187	0.0148212	0.445274	0.429211	RETSAT/REST	2
GO:0030148	BP	GO:0030148	sphingolipid biosynthetic process	2/40	30/6187	0.0158155	0.445274	0.429211	SAMD8/ORMDL2	2
GO:0006672	BP	GO:0006672	ceramide metabolic process	2/40	32/6187	0.0178876	0.445274	0.429211	SAMD8/ORMDL2	2
GO:0007224	BP	GO:0007224	smoothened signaling pathway	2/40	32/6187	0.0178876	0.445274	0.429211	RAB34/PRKACA	2
GO:0046907	BP	GO:0046907	intracellular transport	7/40	430/6187	0.0187973	0.445274	0.429211	HIKESHI/USO1/TLK1/RAB34/AP1S2/NXT2/PRKACA	7
GO:0006913	BP	GO:0006913	nucleocytoplasmic transport	3/40	89/6187	0.0193759	0.445274	0.429211	HIKESHI/NXT2/PRKACA	3
GO:0051169	BP	GO:0051169	nuclear transport	3/40	90/6187	0.0199555	0.445274	0.429211	HIKESHI/NXT2/PRKACA	3
GO:0007009	BP	GO:0007009	plasma membrane organization	2/40	34/6187	0.0200684	0.445274	0.429211	MPP5/XKR8	2
GO:0006906	BP	GO:0006906	vesicle fusion	2/40	35/6187	0.0211986	0.445274	0.429211	USO1/RAB34	2
GO:0007043	BP	GO:0007043	cell-cell junction assembly	2/40	36/6187	0.0223548	0.445274	0.429211	MPP5/PRKACA	2
GO:0045445	BP	GO:0045445	myoblast differentiation	2/40	36/6187	0.0223548	0.445274	0.429211	TBX3/REST	2
GO:0045833	BP	GO:0045833	negative regulation of lipid metabolic process	2/40	36/6187	0.0223548	0.445274	0.429211	ORMDL2/REST	2
GO:0061024	BP	GO:0061024	membrane organization	4/40	170/6187	0.0232984	0.445274	0.429211	USO1/MPP5/RAB34/XKR8	4
GO:0007498	BP	GO:0007498	mesoderm development	2/40	37/6187	0.0235368	0.445274	0.429211	TBX3/PRKACA	2
GO:0090174	BP	GO:0090174	organelle membrane fusion	2/40	37/6187	0.0235368	0.445274	0.429211	USO1/RAB34	2
GO:0019216	BP	GO:0019216	regulation of lipid metabolic process	3/40	99/6187	0.0256042	0.445274	0.429211	SAMD8/ORMDL2/REST	3
GO:0006497	BP	GO:0006497	protein lipidation	2/40	40/6187	0.0272332	0.445274	0.429211	PIGB/ABHD17C	2
GO:0009266	BP	GO:0009266	response to temperature stimulus	2/40	40/6187	0.0272332	0.445274	0.429211	HIKESHI/PRKACA	2
GO:0048284	BP	GO:0048284	organelle fusion	2/40	41/6187	0.0285143	0.445274	0.429211	USO1/RAB34	2
GO:0045787	BP	GO:0045787	positive regulation of cell cycle	3/40	105/6187	0.0298018	0.445274	0.429211	TBX3/UBE2C/PRKACA	3
GO:0035051	BP	GO:0035051	cardiocyte differentiation	2/40	43/6187	0.0311479	0.445274	0.429211	TBX3/REST	2
GO:0042158	BP	GO:0042158	lipoprotein biosynthetic process	2/40	43/6187	0.0311479	0.445274	0.429211	PIGB/ABHD17C	2
GO:0006665	BP	GO:0006665	sphingolipid metabolic process	2/40	44/6187	0.0324997	0.445274	0.429211	SAMD8/ORMDL2	2
GO:0019827	BP	GO:0019827	stem cell population maintenance	2/40	45/6187	0.0338744	0.445274	0.429211	TBX3/MED7	2
GO:0098727	BP	GO:0098727	maintenance of cell number	2/40	45/6187	0.0338744	0.445274	0.429211	TBX3/MED7	2
GO:0010256	BP	GO:0010256	endomembrane system organization	3/40	111/6187	0.0343436	0.445274	0.429211	HIKESHI/MPP5/XKR8	3
GO:0044087	BP	GO:0044087	regulation of cellular component biogenesis	5/40	284/6187	0.0347565	0.445274	0.429211	SAMD8/ORMDL2/REST/PRKACA/RNF4	5
GO:0045216	BP	GO:0045216	cell-cell junction organization	2/40	46/6187	0.0352716	0.445274	0.429211	MPP5/PRKACA	2
GO:0006066	BP	GO:0006066	alcohol metabolic process	3/40	113/6187	0.0359336	0.445274	0.429211	RETSAT/REST/SPR	3
GO:0061025	BP	GO:0061025	membrane fusion	2/40	47/6187	0.0366911	0.445274	0.429211	USO1/RAB34	2
GO:1901565	BP	GO:1901565	organonitrogen compound catabolic process	6/40	389/6187	0.0371031	0.445274	0.429211	UBE2C/SAT1/ABHD17C/FBXL20/PRKACA/RNF4	6
GO:0030163	BP	GO:0030163	protein catabolic process	5/40	291/6187	0.0380205	0.445274	0.429211	UBE2C/ABHD17C/FBXL20/PRKACA/RNF4	5
GO:0006606	BP	GO:0006606	protein import into nucleus	2/40	49/6187	0.0395953	0.445274	0.429211	HIKESHI/NXT2	2
GO:0043161	BP	GO:0043161	proteasome-mediated ubiquitin-dependent protein catabolic process	3/40	121/6187	0.0426699	0.445274	0.429211	UBE2C/FBXL20/RNF4	3
GO:0051170	BP	GO:0051170	import into nucleus	2/40	52/6187	0.04411	0.445274	0.429211	HIKESHI/NXT2	2
GO:0051276	BP	GO:0051276	chromosome organization	5/40	305/6187	0.0451061	0.445274	0.429211	SATB1/TLK1/UBE2C/REST/RNF4	5
GO:0008610	BP	GO:0008610	lipid biosynthetic process	4/40	211/6187	0.0461251	0.445274	0.429211	SAMD8/PIGB/ORMDL2/REST	4
GO:0042157	BP	GO:0042157	lipoprotein metabolic process	2/40	54/6187	0.0472218	0.445274	0.429211	PIGB/ABHD17C	2
GO:0051726	BP	GO:0051726	regulation of cell cycle	5/40	310/6187	0.0478191	0.445274	0.429211	TBX3/CCNG1/UBE2C/PRKACA/RNF4	5
GO:0005789	CC	GO:0005789	endoplasmic reticulum membrane	5/43	263/7007	0.0215391	0.415375	0.399759	SAMD8/PIGB/RETSAT/SARAF/ORMDL2	5
GO:0042175	CC	GO:0042175	nuclear outer membrane-endoplasmic reticulum membrane network	5/43	265/7007	0.0221769	0.415375	0.399759	SAMD8/PIGB/RETSAT/SARAF/ORMDL2	5
GO:1990234	CC	GO:1990234	transferase complex	5/43	271/7007	0.0241644	0.415375	0.399759	CCNG1/UBE2C/ORMDL2/FBXL20/POLR2E	5
GO:0005794	CC	GO:0005794	Golgi apparatus	6/43	388/7007	0.0297692	0.415375	0.399759	MGAT1/GLCE/SAMD8/USO1/RAB34/SLC35E1	6
GO:0016604	CC	GO:0016604	nuclear body	4/43	205/7007	0.0360922	0.415375	0.399759	HIKESHI/MED7/PRKACA/RNF4	4
GO:0005635	CC	GO:0005635	nuclear envelope	3/43	122/7007	0.0383626	0.415375	0.399759	RETSAT/NXT2/DNAJC2	3
GO:0031461	CC	GO:0031461	cullin-RING ubiquitin ligase complex	2/43	51/7007	0.0387983	0.415375	0.399759	UBE2C/FBXL20	2
GO:0030176	CC	GO:0030176	integral component of endoplasmic reticulum membrane	2/43	53/7007	0.0416124	0.415375	0.399759	SAMD8/SARAF	2
GO:0031227	CC	GO:0031227	intrinsic component of endoplasmic reticulum membrane	2/43	54/7007	0.0430477	0.415375	0.399759	SAMD8/SARAF	2
GO:0031072	MF	GO:0031072	heat shock protein binding	3/45	39/6851	0.00205176	0.134094	0.131227	HIKESHI/FKBP4/DNAJC2	3
GO:0016790	MF	GO:0016790	thiolester hydrolase activity	2/45	11/6851	0.00223469	0.134094	0.131227	PPT2/ABHD17C	2
GO:0030544	MF	GO:0030544	Hsp70 protein binding	2/45	13/6851	0.00314282	0.134094	0.131227	HIKESHI/DNAJC2	2
GO:0030145	MF	GO:0030145	manganese ion binding	2/45	19/6851	0.00671977	0.215033	0.210435	MGAT1/PRKACA	2
GO:0003755	MF	GO:0003755	peptidyl-prolyl cis-trans isomerase activity	2/45	26/6851	0.0124051	0.270534	0.264749	PPIL2/FKBP4	2
GO:0016859	MF	GO:0016859	cis-trans isomerase activity	2/45	28/6851	0.0143088	0.270534	0.264749	PPIL2/FKBP4	2
GO:0016853	MF	GO:0016853	isomerase activity	3/45	79/6851	0.0147948	0.270534	0.264749	GLCE/PPIL2/FKBP4	3
GO:0016747	MF	GO:0016747	transferase activity, transferring acyl groups other than amino-acyl groups	3/45	93/6851	0.0227859	0.364574	0.356779	SAT1/OSGEPL1/LCLAT1	3
GO:0016746	MF	GO:0016746	transferase activity, transferring acyl groups	3/45	115/6851	0.039259	0.45165	0.441993	SAT1/OSGEPL1/LCLAT1	3
KEGG	KEGG
	ID	Description	GeneRatio	BgRatio	pvalue	p.adjust	qvalue	geneID	Count
ssc04120	ssc04120	Ubiquitin mediated proteolysis	5/47	142/8760	0.000925449	0.14437	0.14437	PPIL2/UBR5/UBE2C/UBE4A/CUL2	5
