# Supplementary material for: Single cell RNA-seq reveals genes vital to in vitro fertilized embryos and parthenotes in pigs
Source: Sci Rep. 2021 Jul 13;11:14393. doi: 10.1038/s41598-021-93904-3 (PMC8277874; doi:10.1038/s41598-021-93904-3)
Supplement: Supplementary file 10 — Supplementary Table S11 [file 41598_2021_93904_MOESM10_ESM.xlsx]

## Sheet: FPKM of Mitochondrial RNAs
Table S11. FPKM of Mitochondrial RNAs in all samples
name	GeneName	MII-1	MII-2	MII-3	IVF 1-cell-1	IVF 1-cell-2	IVF 1-cell-3	IVF 2-cell-1-1	IVF 2-cell-1-2	IVF 2-cell-2-1	IVF 2-cell-2-2	IVF 2-cell-3-1	IVF 2-cell-3-2	IVF 4-cell-1-1	IVF 4-cell-1-2	IVF 4-cell-1-4	IVF 4-cell-2-2	IVF 4-cell-2-3	IVF 4-cell-3-1	IVF 4-cell-3-2	IVF 4-cell-3-3	IVF 4-cell-3-4	IVF 8-cell-1-1	IVF 8-cell-1-2	IVF 8-cell-1-3	PA 1-cell-1	PA 1-cell-2	PA 1-cell-3	PA 2-cell-1-1	PA 2-cell-1-2	PA 2-cell-2-1	PA 2-cell-2-2	PA 2-cell-3-1	PA 2-cell-3-2	PA 4-cell-1-3	PA 4-cell-1-4	PA 4-cell-2-1	PA 4-cell-2-2	PA 4-cell-2-3	PA 4-cell-2-4	PA 4-cell-3-1	PA 4-cell-3-3	PA 4-cell-3-4	PA 8-cell-1-1	PA 8-cell-1-2	PA 8-cell-1-4
ENSSSCG00000018092	ND6	2407.6	2499.91	1197.05	370.225	897.784	2281.3	3155.89	2533.95	1288.6	1537.46	3396.97	4374.21	2745	1211.38	1626.1	4050.11	3992.89	1622.16	1984.52	2125.61	3084.9	3354.97	4604.06	4881.14	495.358	595.467	755.801	551.255	1088.53	601.997	301.746	2217.19	1989.68	10570.1	1364.37	582.872	969.301	1059.28	684.499	8032.17	5655.77	7958.16	4125.24	4099.66	4540.89
ENSSSCG00000018091	ND5	6703.96	6147.21	3262.78	978.627	4161.49	5354.59	2731.04	5685.03	4683.34	6994.17	8457.37	9080.67	10255	7268.3	8959.55	6478.07	7521.46	8163.72	9997.41	9143.29	13887.3	11371.9	20617	19488	1796.42	2272.81	2342.45	2025.44	2803.52	2171.31	1602.52	3523.29	3491.6	17644.8	3205.69	2153.92	3489.43	3847.86	2070.17	10431.1	7779.66	13592.6	11108.5	11029.9	15964.9
ENSSSCG00000018086	ND4L	8.31702	4.1803	3.35483	6.29834	9.86833	6.95273	16.7819	11.2155	18.329	14.778	35.5196	27.3329	62.4722	21.4102	63.122	103.326	72.0943	33.4582	52.93	26.7882	37.8189	28.5828	129.473	139.08	7.14816	10.2186	4.49747	3.27724	7.0024	4.98566	4.05257	20.4333	11.3372	69.0166	17.4928	7.48759	15.0149	5.5811	16.626	146.886	99.8346	59.4845	97.2462	136.084	159.956
ENSSSCG00000018087	ND4	813.692	156.552	233.55	119.399	328.548	184.187	248.013	263.428	649.857	731.084	401.876	412.792	1645.03	1316.2	1827.02	851.576	447.833	1332.38	1419.73	1099.36	1986.55	1269.12	3843.62	2557.75	169.184	173.468	147.505	178.948	223.924	179.915	167.588	150.831	164.815	714.566	263.791	159.158	319.532	283.382	402.534	831.854	721.209	567.476	1431.9	1940.98	4196.14
ENSSSCG00000018084	ND3	13.3088	10.5474	4.69288	6.11156	19.9599	16.6479	17.438	24.2867	14.7054	15.4858	30.9056	56.0536	16.2861	12.3577	23.2212	56.2335	89.1535	29.2858	37.4016	39.6062	29.9571	22.8031	96.0271	62.8207	4.7089	6.77092	3.01311	6.40229	10.8687	5.15497	3.32741	4.86744	12.5371	29.2495	15.098	3.91221	20.477	6.65377	3.17143	35.2718	38.058	45.4757	53.2551	74.2242	49.8788
ENSSSCG00000018069	ND2	2250.45	1300.62	1415.53	799.61	1259.34	1772.99	2927	2563.2	2343.44	2282.3	3248.8	3192.21	10099.4	2779.81	5764.87	6572.99	8555.94	5017.45	4349.89	3002.54	4667.06	10054.9	12338.2	8802.82	1027.2	1167.9	1023.02	1432.96	1867.6	1265.16	1195.38	2536.65	1985.08	12919.2	2190.83	1208.69	1233.87	1707.25	1386.86	10121.6	17877.2	14193.3	11031.6	8468.06	7148.71
ENSSSCG00000018065	ND1	3.03361	31.9497	0.695556	0.383234	1.94017	101.399	115.26	201.905	3.35138	3.81995	211.541	222.788	9.71426	5.66352	14.0998	565.603	786.538	12.9682	10.7769	8.30136	8.04733	13.0722	24.2386	27.2944	2.63663	2.56464	4.67367	3.76052	23.388	2.00862	3.78098	116.025	125.944	607.452	39.486	2.73357	3.31669	3.47139	4.64831	688.22	725.088	482.198	21.209	37.6924	189.729
ENSSSCG00000018094	CYTB	2023.95	1343.06	826.695	375.941	1648.04	1441.28	1119.5	2360.85	2194.11	2174.91	2853.45	3576.91	4667.44	2231.68	3797.28	4580.21	4328.43	5560.47	4611.42	2817.1	3111.45	3199.75	7185.2	7246.51	793.203	1144.07	1034.59	761.214	1028.14	645.58	529.117	1618.39	1508.88	8823.86	1172.41	632.879	2067.94	2004.74	1258.19	7045.68	9572.1	8394.59	8055.06	9063.84	8120.16
ENSSSCG00000018082	COX3	1601.03	610.889	616.433	268.89	1489.9	1143.8	1211.53	2049.38	4973.91	4034.3	1905.49	2351.66	6534.39	3815.41	9613.69	5853.87	6487.93	11067.3	7994.86	3972.71	6153.59	2726.98	11555.1	12825.2	1222.81	992.927	933.369	IVF	1316.72	928.296	1035.17	1214.8	1379.8	9151.35	1563.91	893.373	3186.84	2516.22	2394.97	9522.18	9664.77	6400.87	8276.26	9293.08	15841.4
ENSSSCG00000018078	COX2	780.035	384.32	394.241	235.599	968.004	896.102	807.956	1611.97	2128.18	2074.03	2004.37	2690.76	3107.66	3045.51	5000.82	3072.89	4349.02	5212.31	3874.76	2465.38	4973.27	2478.07	9346.26	9325.17	534.841	553.723	518.852	761.96	1248.31	694.831	692.74	897.186	1102.5	7071.22	1482.56	655.452	2443.73	1775.91	2283.87	10165.5	11345.6	8588.14	7308.27	7634.69	12380.6
ENSSSCG00000018075	COX1	3921.56	901.849	1075.61	454.794	2203.62	2238.06	1836.5	3418.46	5348.27	6187.54	3421.57	3497.46	11287.1	7080.17	13003.1	5539.63	5538.38	8458.23	7470.19	3568.64	5746.7	2963.25	7393.07	8655.72	1698.58	2186.99	1535.02	2091.02	2093.38	1461.31	1762.49	1621.7	2121.74	13038.4	2253.54	1419.96	2765.94	3293.63	1797.54	9364.34	9979.46	10238.2	5607.2	5967.91	8383.62
ENSSSCG00000018080	ATP8	0	0.7377	0	0	0.330279	1.06551	0	0.371101	0	0	0.705971	2.1645	0	0	0	0.775419	6.12448	0	0	0	0	0	0	0	0	0.1305	0	0	0.418959	0	0	2.41973	0.743496	13.8738	1.95903	0	0	0.225706	0.244499	11.9106	8.45819	4.05949	0	0	0
ENSSSCG00000018081	ATP6	9476.38	2527.79	4640.74	830.804	5997.78	4810.05	3979.07	8031.13	16995.3	15399.6	6903.88	9126.96	27339.4	22230.3	32492.7	12191.5	13210.4	33250.7	22765.4	15316	30038.6	16462.8	51492.8	44711.3	3795.35	4054.53	4186.74	5167.35	7161.46	4969.21	5163.9	5343.66	5045.66	39580.2	7609.48	4769.73	13470.8	11440.2	9950.97	37327.5	39402.6	33433.2	34273.8	33450.1	42286.2
ENSSSCG00000018096	ENSSSCG00000018096	28.5898	808.888	21.9112	59.7273	102.644	752.851	1374.76	1092.98	130.365	153.19	1162.27	1492.38	337.155	94.7886	34.8721	1188.04	2012.09	330.421	200.167	309.68	240.163	276.208	647.601	694.505	19.286	20.7985	99.7738	129.534	137.104	41.5407	6.13254	440.996	504.313	1813.13	166.815	44.8187	3.9072	80.5772	159.765	912.886	641.376	1106.77	141.054	323.157	454.346
ENSSSCG00000018093	ENSSSCG00000018093	182.533	106.87	93.0601	63.6502	89.3476	33.0772	43.3412	77.3503	84.0481	77.2403	105.405	121.096	48.8007	17.478	46.9004	293.445	69.9311	129.827	125.872	274.518	77.6802	331.458	467.251	674.942	103.038	85.6535	55.7152	71.5048	46.2434	49.2605	50.435	28.1951	95.4002	63.3918	45.0943	68.1951	284.489	217.542	143.851	33.6133	119.111	70.4116	1196.54	1534.55	1179.98
ENSSSCG00000018076	ENSSSCG00000018076	4553.32	2780.9	1526.54	1939.34	4244.27	4953.97	3665.21	7099.17	7170.93	8019.86	6688.73	7621.77	18172.9	8676.09	17551.7	5620.41	10713.6	21321.4	12389.2	9175.98	19309.3	3745.89	11199.6	16505.9	2027.39	2685.83	3038.58	3529.84	4262.55	2326.81	2120.51	4726.45	3760.21	15239.7	4606.75	2237.43	2819.93	3375.49	1990.2	11006.3	19069.1	13027.8	5411.8	9526.07	10888.8
ENSSSCG00000018074	ENSSSCG00000018074	0	17.6713	0	0	0	0	0	0	0	0	0	0	0	0	0	0	0	0	0.657969	0	0	0	0	0	0	0	0	0	0	0	0	0	0	0	0	0	0	0	0	0	0	0	0	0	0.57218
ENSSSCG00000018073	ENSSSCG00000018073	0	0	0	0	3.06258	0	0	0	0	0	0	0	0	0	0	0	0	0	0	0	0.597141	0	0	0	0	0	0	0	0	0	0	0	0	0	0	0	0	0	0	0	0	0	0	0	0
ENSSSCG00000018071	ENSSSCG00000018071	0	6.6393	0	0	0	0	6.17243	0	0	0.419124	0	0.499499	0	0	0	0	0	0	0	0	0	0	0	0	0	0	0	0	0	0	0	0	0	0	0	0	0	0	0	0	0	0	0	0	0
ENSSSCG00000018070	ENSSSCG00000018070	0	6.6393	0	0	0	3.19654	12.3449	13.3596	0	0	16.4138	10.4895	0	0	0	28.6905	31.6783	0	0	0	0	0	0	0	0	0	0	0	0	0	0	17.5075	2.23049	23.9638	0.419793	0	0	0	0	78.7724	16.026	25.1688	0	0	0
ENSSSCG00000018067	ENSSSCG00000018067	453.259	569.494	185.527	344.82	392.263	447.136	966.662	1155.27	653.529	702.36	961.765	497.857	2447.54	537.161	1920.99	1703.2	2687.05	270.238	730.508	1343.54	788.766	1937.24	1368.54	2851.33	251.595	332.958	264.65	662.074	718.084	435.186	221.869	635.627	703.099	1929.72	709.738	404.852	351.113	653.448	41.6788	1220.93	1742.27	1638.12	1658.5	6674.87	2866.95
ENSSSCG00000018063	ENSSSCG00000018063	294.242	375.197	100.89	85.9125	153.646	236.873	263.531	377.125	153.266	296.18	466.776	619.841	591.529	302.968	560.203	914.575	1179.49	524.068	519.729	462.695	871.991	349.646	980.845	1380.9	146.545	156.275	99.9358	189.267	246.429	92.6694	154.928	315.006	212.516	806.282	296.398	89.856	176.576	99.3861	548.149	933.71	1660.12	1737.98	531.37	818.134	673.163
ENSSSCG00000018061	ENSSSCG00000018061	2.44601	25.0034	3.53655	2.49923	14.3527	44.3408	64.2704	90.2934	18.7783	31.3208	139.368	70.8685	60.2011	15.8362	53.5093	188.23	268.638	50.6849	29.6292	28.5495	43.763	105.385	296.255	90.0359	7.45725	11.6194	5.39593	20.1031	28.1628	14.8284	7.30454	37.7176	86.6749	46.5009	28.0999	14.1003	8.98656	21.2954	23.4842	72.7088	194.825	111.626	85.7334	15.2945	103.536
ENSSSCG00000018060	ENSSSCG00000018060	0	0	0	0	0	3.10521	1.49902	5.94821	0	0	1.54305	5.82273	0	0	0	0	30.7732	0	0	0	0	0	0	0	0	0	0	0	0	0	0	0	0	0	0	0	0	0	0	0	0	0	0	0	0
