# Supplementary material for: Single cell RNA-seq reveals genes vital to in vitro fertilized embryos and parthenotes in pigs
Source: Sci Rep. 2021 Jul 13;11:14393. doi: 10.1038/s41598-021-93904-3 (PMC8277874; doi:10.1038/s41598-021-93904-3)
Supplement: Supplementary file 11 — Supplementary Table S12 [file 41598_2021_93904_MOESM11_ESM.xlsx]

## Sheet: FPKM of important genes
Table S12. FPKM of DNA/H3K4Me3 methylation/Transcriptional factor in all samples
FPKM of DNA methylation genes
name	GeneName	MII-1	MII-2	MII-3	IVF 1-cell-1	IVF 1-cell-2	IVF 1-cell-3	IVF 2-cell-1-1	IVF 2-cell-1-2	IVF 2-cell-2-1	IVF 2-cell-2-2	IVF 2-cell-3-1	IVF 2-cell-3-2	IVF 4-cell-1-1	IVF 4-cell-1-2	IVF 4-cell-1-4	IVF 4-cell-2-2	IVF 4-cell-2-3	IVF 4-cell-3-1	IVF 4-cell-3-2	IVF 4-cell-3-3	IVF 4-cell-3-4	IVF 8-cell-1-1	IVF 8-cell-1-2	IVF 8-cell-1-3	PA 1-cell-1	PA 1-cell-2	PA 1-cell-3	PA 2-cell-1-1	PA 2-cell-1-2	PA 2-cell-2-1	PA 2-cell-2-2	PA 2-cell-3-1	PA 2-cell-3-2	PA 4-cell-1-3	PA 4-cell-1-4	PA 4-cell-2-1	PA 4-cell-2-2	PA 4-cell-2-3	PA 4-cell-2-4	PA 4-cell-3-1	PA 4-cell-3-3	PA 4-cell-3-4	PA 8-cell-1-1	PA 8-cell-1-2	PA 8-cell-1-4
ENSSSCG00000013659	DNMT1	1560.26	1905.77	1828.43	1510.95	1412.32	1075.06	1442.56	1205.62	1234.91	1048.26	1098.33	1082.68	1116.12	873.982	1065.03	396.588	692.902	267.432	789.625	996.344	131.972	8.12718	31.9223	83.4455	2033.97	1590.64	1078.96	998.697	1080.74	909.704	752.587	1121.73	1385.72	873.949	1076.22	916.208	611.41	510.066	430.605	803.049	599.091	1342.41	16.8647	24.9362	91.2587
ENSSSCG00000029413	DNMT3A	2.22084	4.82957	3.35552	8.69191	2.88303	6.34222	0.0107932	5.19388	0.0506475	11.5327	5.88842	9.9012	0.0565476	4.77393	0.206607	15.8587	0.0620403	0.956669	0.27694	0.00582464	0	0	0.00779372	0.0087334	4.97683	3.69675	4.61109	0.0966651	0.15238	1.30154	15.5507	5.51346	9.59775	7.60437	0.146811	1.29951	1.02884	0.0284164	2.42156	0.0454407	0	0.0113576	0.0293848	0.0108262	0
ENSSSCG00000007252	DNMT3B	8.04898	9.89869	3.84137	7.3023	3.37571	4.08976	5.39816	0.333021	4.56259	3.63712	2.29738	9.67894	0.0318204	5.9972	0.930094	2.79317	0.0159594	0.00906672	1.45584	0.689615	0.0145995	0	0.00350854	0.00393157	2.81428	1.09713	2.58268	1.09723	5.75694	5.64107	6.03614	0.247396	0.0421392	0.00397135	5.79484	5.70383	0.0154387	0	0.00923836	0.0409127	0.306975	0.0102258	0.00529133	0.0243685	0
ENSSSCG00000013517	UHRF1	6.66827	7.42811	4.28591	6.94585	12.9654	7.76198	1.57586	3.35774	1.52826	5.61562	6.17138	7.14822	0	1.14889	4.55092	0.0316751	44.8855	0.14703	0.0347825	0.912792	0.0157835	0	0	0	11.0628	10.6243	7.65226	4.64405	12.9325	6.94089	0.261969	0.773306	3.42586	0.0257605	12.3752	6.66655	0.066763	0.0368795	0.0399503	15.8345	53.5084	7.5064	0.0171613	0.0316136	0.00756184
ENSSSCG00000005201	UHRF2	1505.37	1095.37	1483.73	504.477	731.088	653.182	561.131	687.518	542.192	634.591	985.925	1046.11	260.749	820.081	638.738	3.77044	171.636	2.45101	113.8	952.591	16.0026	1.17202	2.549	162.791	507.48	494.447	307.277	469.863	586.104	429.372	502.741	284.552	639.98	431.142	566.372	422.938	265.066	198.326	459.609	220.568	43.7091	548.488	0.996813	4.0678	157.774
ENSSSCG00000010241	TET1	0	0.769953	0.0915426	0.252189	0.799121	0	0	2.72302	0	0.945596	0.189791	10.4057	0	0.0113318	0	2.34621	0	0.129019	0	1.25106	10.693	0	0	0.00658187	0.455448	1.44048	0	1.46222	0.194345	0	0	0.00900365	0	0	0.168178	0	0.00646152	7.31709	0.00773301	12.6882	2.35836	0	0	0	0
ENSSSCG00000009157	TET2	0.656719	0.275549	1.52889	0.0889056	1.69031	4.3324	0.028676	8.54862	0.230253	3.06875	0.232211	8.17217	0	7.37052	0.0121984	30.1915	0.0941901	0.0107021	0.0237352	0.00619011	0.00430819	16.114	0.0248482	0.0139221	1.4626	0.264824	1.14675	0.00366894	0.00622851	0.00367875	1.6046	0	0.00663197	0.00937531	0.00936137	0	0.00455584	0	0	0.0060365	0.00496361	0	0	0	0
ENSSSCG00000008292	TET3	0.0244946	0.00755476	0.615052	2.72736	2.1106	0.356454	0.1791	4.66693	0.0933815	2.52956	0.0144597	0.211435	0	1.37961	12.9367	0	0	0	0.00872007	0	0.0237417	0	0.00760748	0	0.00495704	1.0157	0.026168	0	1.20135	0	0.00525412	0	0.18883	0.00861098	1.16362	0	0.00836883	0	0	0	32.715	0	0.011473	0	0
FPKM of H3k4me genes
name	GeneName	MII-1	MII-2	MII-3	IVF 1-cell-1	IVF 1-cell-2	IVF 1-cell-3	IVF 2-cell-1-1	IVF 2-cell-1-2	IVF 2-cell-2-1	IVF 2-cell-2-2	IVF 2-cell-3-1	IVF 2-cell-3-2	IVF 4-cell-1-1	IVF 4-cell-1-2	IVF 4-cell-1-4	IVF 4-cell-2-2	IVF 4-cell-2-3	IVF 4-cell-3-1	IVF 4-cell-3-2	IVF 4-cell-3-3	IVF 4-cell-3-4	IVF 8-cell-1-1	IVF 8-cell-1-2	IVF 8-cell-1-3	PA 1-cell-1	PA 1-cell-2	PA 1-cell-3	PA 2-cell-1-1	PA 2-cell-1-2	PA 2-cell-2-1	PA 2-cell-2-2	PA 2-cell-3-1	PA 2-cell-3-2	PA 4-cell-1-3	PA 4-cell-1-4	PA 4-cell-2-1	PA 4-cell-2-2	PA 4-cell-2-3	PA 4-cell-2-4	PA 4-cell-3-1	PA 4-cell-3-3	PA 4-cell-3-4	PA 8-cell-1-1	PA 8-cell-1-2	PA 8-cell-1-4
ENSSSCG00000006508	ASH1L	5.38229	5.54368	3.26542	1.306	4.641	4.10515	0.508008	4.65215	1.05162	1.39346	3.91076	0.869419	0.039528	11.7297	0.139074	0.00505498	0.0784746	0.16425	0.241463	0.00542873	4.54528	22.4426	0.00726397	0.956425	0.814113	0.814153	3.06084	1.65066	0.013656	0.590407	5.40067	0.0027837	0.00290812	0.0287776	0.0218931	0.627219	48.2094	0.0220708	0.0191268	43.7762	0.0174124	0.0158784	0.00821624	0.0252258	4.54354
ENSSSCG00000021898	ASH2L	21.4159	12.9115	4.25924	25.1565	40.1876	15.0081	35.0746	9.76118	0.632977	4.95798	28.4664	23.4173	0.0574737	25.0833	4.92571	0.0734994	22.0277	0.231996	34.9756	12.7241	110.367	0.083528	0.0739327	0.0355058	25.2435	16.417	20.2632	0.355565	25.8603	16.0057	0.590858	6.37886	65.8448	28.704	29.7715	16.0742	0.127807	20.8976	0.111241	46.8624	0.063294	0.0769572	0.0477857	0.0586854	0.694846
ENSSSCG00000003531	KDM1A	16.2798	22.1459	30.5803	6.08609	3.71255	5.04414	5.37422	10.5098	0.738274	3.23988	4.24016	13.5489	30.0955	21.6087	48.9317	0.183272	0.0264256	0.13011	4.01319	0.0173667	0.0161158	0.040839	0.185902	0.052079	7.09643	13.2974	1.67859	0.144108	0.559183	2.46327	1.21974	0.0653045	0.341117	14.4316	0.822935	2.64897	63.8658	7.45592	0.0407916	0.045162	0.204244	0.0338637	0.0408863	0.0107598	0.0386054
ENSSSCG00000001074	KDM1B	16.6706	14.2427	23.8321	10.9894	20.6033	16.4538	12.6457	17.4951	4.57063	8.19191	12.8008	14.4119	0	7.71038	13.0136	0.0528077	0.100677	2.16526	7.19054	1.33274	0.0328921	0.0166703	0.00632369	0	12.411	15.0285	14.8512	1.944	10.0433	4.80278	5.23223	1.40555	1.02786	5.79786	8.691	5.21283	0.0417394	6.51734	0.0333019	0.0829572	0.00757923	0.0184307	0.0143054	0.0087842	14.9013
ENSSSCG00000029464	KDM5A	18.7371	17.0895	22.9951	26.0253	29.6421	13.2097	13.0544	5.47369	9.26635	17.2019	43.4275	7.96236	54.0571	18.0958	1.37071	14.1395	81.8189	31.4228	37.6361	34.6497	58.2998	0.0536483	0.0732633	0.0684138	18.5862	17.4153	7.10526	0.757234	12.6469	23.4502	7.80355	3.99614	76.8143	85.4106	12.5003	23.5175	0.102983	6.20814	0.0803791	0.0771255	0.0634178	0.112696	0.135044	134.517	0.0527428
ENSSSCG00000010928	KDM5B	0	0	0	0	0.0046531	0.0350265	0.0217399	1.42207	0.00755671	0.00787305	0.014919	0.00469143	4.60344	0	13.096	27.2163	0.0297531	13.9213	26.1755	0.0156428	0.0816532	52.1568	0.00523277	0.00586368	0.0272774	0.00367708	0.0134997	0.00463584	0.00393498	0	0.00361402	0	0.00418987	37.315	0.00788562	0.00445154	0.477786	2.02238	0	0	0	0.0228767	0.023675	12.844	0
ENSSSCG00000023324	KMT2A	2.93359	4.91041	4.82867	1.89555	3.16567	4.65358	0.0952269	2.77623	0.0112842	8.2414	4.64575	3.31225	4.16138	19.1122	18.4404	22.3947	0.0142175	0.088848	4.41031	20.1659	0.0292634	0.0164791	0.0218791	0.0105073	0.503049	5.40743	1.7444	1.98263	12.6593	8.00724	1.5521	0.0934274	5.69603	0.0141515	12.3383	8.2986	31.4819	0.0341883	0.03292	70.3474	0.0187308	2.65546	0.0164982	0.0260504	0
ENSSSCG00000020663	KMT2C	7.48468	21.4575	6.42579	10.9455	13.7833	14.0398	9.30359	8.92431	1.41318	6.84826	9.65937	16.2421	1.44936	12.4424	0.252166	0.3376	7.12859	23.0176	13.5176	12.9065	0.588782	0.012538	2.13314	0.00799442	3.81192	3.99556	7.09622	6.05285	4.75506	1.2231	4.40335	0.393694	8.30389	0.0296095	4.87024	1.25834	0.0209287	0.0780359	0.0500939	38.3478	0.792366	1.13669	0.0609696	0.00991014	0.00474093
ENSSSCG00000007782	SETD1A	2.03305	0.564486	1.39279	0.572398	0.609675	0.353028	0.300268	1.01876	2.56416	1.78982	1.14168	0.0315229	0	0.00565275	0.3222	0.00815599	0.00666397	0.113576	0	5.78096	0.0060961	0	0	0.0065666	1.15698	4.29082	2.43399	0.0103831	0.0925404	0	0.113323	0.00449138	0.070382	0	0.123633	0	0	0.256394	0.00771506	0	0	0.0256191	0.0132566	0	0
FPKM of Transcription factors
name	GeneName	MII-1	MII-2	MII-3	IVF 1-cell-1	IVF 1-cell-2	IVF 1-cell-3	IVF 2-cell-1-1	IVF 2-cell-1-2	IVF 2-cell-2-1	IVF 2-cell-2-2	IVF 2-cell-3-1	IVF 2-cell-3-2	IVF 4-cell-1-1	IVF 4-cell-1-2	IVF 4-cell-1-4	IVF 4-cell-2-2	IVF 4-cell-2-3	IVF 4-cell-3-1	IVF 4-cell-3-2	IVF 4-cell-3-3	IVF 4-cell-3-4	IVF 8-cell-1-1	IVF 8-cell-1-2	IVF 8-cell-1-3	PA 1-cell-1	PA 1-cell-2	PA 1-cell-3	PA 2-cell-1-1	PA 2-cell-1-2	PA 2-cell-2-1	PA 2-cell-2-2	PA 2-cell-3-1	PA 2-cell-3-2	PA 4-cell-1-3	PA 4-cell-1-4	PA 4-cell-2-1	PA 4-cell-2-2	PA 4-cell-2-3	PA 4-cell-2-4	PA 4-cell-3-1	PA 4-cell-3-3	PA 4-cell-3-4	PA 8-cell-1-1	PA 8-cell-1-2	PA 8-cell-1-4
ENSSSCG00000001393	OCT4	3.04113	0.0694787	1.12447	6.15801	4.75931	0.702471	9.01072	0	0.0252588	6.68431	0.332452	0.344991	111.931	0.101233	0	0	0	0	0	0	0	0.0922176	0.139927	0	7.70443	4.86719	0.451236	3.74994	1.52574	0.0621481	0.265762	0.0268114	0.0280098	0.0395962	2.29316	0.0595183	0.0384827	1.82816	199.373	0.0509897	0.0419272	1.27445	0	0.0485929	0
ENSSSCG00000037485	SOX2	0	0	0	0	0	0	0.0495193	0	0.206552	0.00448331	0	3.74015	0	0	0	0.00829455	0	0	0	0	0	0	0	0	0	0	0	0	0	0	0	0.00456768	0	0	0	0	0	0.347667	0	0	0	0	0	0	0
ENSSSCG00000040403	NANOG	0	0	0	0	0.036818	0.0395928	0.0573395	0	0.059793	0	0.0786984	0	0	0.0399399	0	114.274	176.097	9.36225	0.0949201	0	223.761	32.6357	0.124214	0.0463968	0.107917	0.0581903	0	0.0733628	7.2235	1.4344	0.0857886	0.126937	0.0663052	74.0956	9.48411	1.23281	164.703	263.684	162.117	134.403	82.7254	4.70635	79.1783	47.5648	75.0737
ENSSSCG00000005063	OTX2	19.0787	22.7586	13.3622	63.0897	65.2918	27.0006	62.2867	79.0922	27.9098	48.4022	49.1112	39.2692	3.86797	51.866	39.9724	3.28629	128.272	0.12668	51.3676	34.9386	0.161487	0.064614	0.0898723	0.0549317	37.8942	35.7735	33.2818	89.218	71.7975	19.8929	55.412	55.7378	152.131	0.249694	69.8473	19.5933	39.0074	0.377329	0.225887	16.8155	0.215432	38.4094	0.154021	0.192936	34.6854
ENSSSCG00000022705	SALL2	1.49579	1.48767	3.41282	1.08078	0.487711	0.790615	2.36934	0.0163579	0.0118216	0.837523	5.46136	0.00733923	0.0296972	0	0.980557	0	0.0093091	0.0105772	0.835115	0.0305894	0	0	0	0.706328	3.17911	1.17924	1.85141	0.391622	0.412441	0.0509015	0.186573	2.05165	8.32433	0.0277978	0.277564	0.0139279	0.0630375	0	0.0107774	0	0	0	0	0	0
ENSSSCG00000017954	SOX15	0	0	0	0	0	0	0	0	0	0	0	0	0	0	0	0	1.31026	0	0	0	0.713456	0	0	0	0	0	0	0	0	0	0	0	0	0	0	0	0	0	0	0	0	0	0	0	0
ENSSSCG00000005437	KLF4	0.442252	1.26096	3.04454	0.393156	0.662261	1.55277	1.84298	0.451348	0.141052	4.81283	2.44826	0.4269	5.78014	1.51927	0.659307	390.952	21.2011	262.22	7.51522	0.136869	226.193	1.09431	49.5939	188.98	0.350044	5.8855	0.482966	3.43964	0.863031	0.357897	10.0682	33.9308	1.41751	1.56163	1.02114	0.405072	309.131	24.6914	4.59719	5.60583	121.222	62.8063	67.6496	31.9352	168.653
ENSSSCG00000024191	KLF17	0	0	0	0	0.0344639	0.0185306	0	0.0387235	0	0.145782	0.0736666	0	0	0.0373862	0.152212	333.848	4.91427	127.524	0.533106	0.0289653	216.329	2.14558	115.652	0	0.0252543	0.0544697	0.0666582	0.0343361	9.47212	0.0172139	0.0535356	0.0297051	0.0620657	2.8296	13.9444	0.032971	233.603	0.11776	133.458	71.7178	1.44002	0.225919	1.50511	125.388	0.0579496
ENSSSCG00000007479	SALL4	28.4313	25.2916	37.0257	66.5117	94.4774	56.9625	47.2922	25.5765	53.6204	24.1902	27.2851	44.157	62.3206	28.2968	67.8562	80.4565	190.495	51.5773	134.943	23.7242	63.9169	133.626	74.1688	1.24718	72.5069	64.4757	92.6941	6.50778	25.0541	71.8499	46.2651	22.9245	19.5205	75.0734	24.5971	72.1524	100.793	76.75	70.01	81.9264	1.47317	1.5232	107.342	223.78	78.7113
ENSSSCG00000009865	TBX3	0.00375934	0	0	0.125325	0.0996699	0.495715	0.30398	0	0.327103	0.00351337	0	0.0167485	0	0.00450505	0.00917083	29.7378	2.31558	0.0120688	12.4946	0	0.00485839	0	1.01812	0.0785005	0.432128	0.00984543	0.024097	0.00413751	2.87632	8.00674	1.42246	0.0143179	0.0112184	0.0264316	3.77234	7.76726	0.030826	0.0283802	0.0553379	0.0204223	0.0671703	81.8472	60.0517	3.98329	1.34538
